# Supplementary material for: Genomic investigation of a dengue virus outbreak in Thiès, Senegal, in 2018
Source: Sci Rep. 2021 May 14;11:10321. doi: 10.1038/s41598-021-89070-1 (PMC8121849; doi:10.1038/s41598-021-89070-1)
Supplement: Supplementary file 1 — Supplementary Figures and Tables. [file 41598_2021_89070_MOESM1_ESM.xml]

<?xml version="1.0" standalone="yes"?>

<!-- Generated by BEAUTi v1.10.4 Prerelease #bc6cbd9                         -->
<!--       by Alexei J. Drummond, Andrew Rambaut and Marc A. Suchard         -->
<!--       Department of Computer Science, University of Auckland and        -->
<!--       Institute of Evolutionary Biology, University of Edinburgh        -->
<!--       David Geffen School of Medicine, University of California, Los Angeles-->
<!--       http://beast.community/                                           -->
<beast version="1.10.4">
	

	<!-- The list of taxa to be analysed (can also include dates/ages).          -->
	<!-- ntax=135                                                                -->
	<taxa id="taxa">
		<taxon id="MK858137">
			<date value="2016.0" direction="forwards" units="years"/>
		</taxon>
		<taxon id="MK858130">
			<date value="2016.0" direction="forwards" units="years"/>
		</taxon>
		<taxon id="MK791752">
			<date value="2016.0" direction="forwards" units="years"/>
		</taxon>
		<taxon id="KX618706">
			<date value="2014.0" direction="forwards" units="years"/>
		</taxon>
		<taxon id="MN018302">
			<date value="2015.0" direction="forwards" units="years"/>
		</taxon>
		<taxon id="MG840542">
			<date value="2015.0" direction="forwards" units="years"/>
		</taxon>
		<taxon id="MN018294">
			<date value="2014.0" direction="forwards" units="years"/>
		</taxon>
		<taxon id="MN018287">
			<date value="2014.0" direction="forwards" units="years"/>
		</taxon>
		<taxon id="MG840537">
			<date value="2014.0" direction="forwards" units="years"/>
		</taxon>
		<taxon id="KX620451">
			<date value="2014.0" direction="forwards" units="years"/>
		</taxon>
		<taxon id="KT187560">
			<date value="2014.0" direction="forwards" units="years"/>
		</taxon>
		<taxon id="KM403627">
			<date value="2013.0" direction="forwards" units="years"/>
		</taxon>
		<taxon id="KM403626">
			<date value="2013.0" direction="forwards" units="years"/>
		</taxon>
		<taxon id="KM403617">
			<date value="2013.0" direction="forwards" units="years"/>
		</taxon>
		<taxon id="KM403592">
			<date value="2013.0" direction="forwards" units="years"/>
		</taxon>
		<taxon id="KM403599">
			<date value="2013.0" direction="forwards" units="years"/>
		</taxon>
		<taxon id="KM403579">
			<date value="2013.0" direction="forwards" units="years"/>
		</taxon>
		<taxon id="KM403596">
			<date value="2013.0" direction="forwards" units="years"/>
		</taxon>
		<taxon id="KM403609">
			<date value="2013.0" direction="forwards" units="years"/>
		</taxon>
		<taxon id="KM403603">
			<date value="2013.0" direction="forwards" units="years"/>
		</taxon>
		<taxon id="KM403611">
			<date value="2013.0" direction="forwards" units="years"/>
		</taxon>
		<taxon id="KX380805">
			<date value="2013.0" direction="forwards" units="years"/>
		</taxon>
		<taxon id="KX380801">
			<date value="2012.0" direction="forwards" units="years"/>
		</taxon>
		<taxon id="KX380804">
			<date value="2013.0" direction="forwards" units="years"/>
		</taxon>
		<taxon id="KM403591">
			<date value="2013.0" direction="forwards" units="years"/>
		</taxon>
		<taxon id="KX621249">
			<date value="2014.0" direction="forwards" units="years"/>
		</taxon>
		<taxon id="KY921903">
			<date value="2015.0" direction="forwards" units="years"/>
		</taxon>
		<taxon id="MG560267">
			<date value="2014.0" direction="forwards" units="years"/>
		</taxon>
		<taxon id="MF033252">
			<date value="2016.0" direction="forwards" units="years"/>
		</taxon>
		<taxon id="MF033205">
			<date value="2012.0" direction="forwards" units="years"/>
		</taxon>
		<taxon id="KR024708">
			<date value="2014.0" direction="forwards" units="years"/>
		</taxon>
		<taxon id="MF033255">
			<date value="2016.0" direction="forwards" units="years"/>
		</taxon>
		<taxon id="MN933657">
			<date value="2014.0" direction="forwards" units="years"/>
		</taxon>
		<taxon id="MT261951">
			<date value="2017.0" direction="forwards" units="years"/>
		</taxon>
		<taxon id="MT261954">
			<date value="2017.0" direction="forwards" units="years"/>
		</taxon>
		<taxon id="MT261953">
			<date value="2017.0" direction="forwards" units="years"/>
		</taxon>
		<taxon id="MT261952">
			<date value="2017.0" direction="forwards" units="years"/>
		</taxon>
		<taxon id="MN600714">
			<date value="2019.0" direction="forwards" units="years"/>
		</taxon>
		<taxon id="MT261955">
			<date value="2017.0" direction="forwards" units="years"/>
		</taxon>
		<taxon id="SHC0513_1">
			<date value="2018.0" direction="forwards" units="years"/>
		</taxon>
		<taxon id="SHC0521_1">
			<date value="2018.0" direction="forwards" units="years"/>
		</taxon>
		<taxon id="MK858127">
			<date value="2016.0" direction="forwards" units="years"/>
		</taxon>
		<taxon id="MK858128">
			<date value="2016.0" direction="forwards" units="years"/>
		</taxon>
		<taxon id="MK588396">
			<date value="2016.0" direction="forwards" units="years"/>
		</taxon>
		<taxon id="MF033226">
			<date value="2014.0" direction="forwards" units="years"/>
		</taxon>
		<taxon id="MF033212">
			<date value="2013.0" direction="forwards" units="years"/>
		</taxon>
		<taxon id="MK858119">
			<date value="2016.0" direction="forwards" units="years"/>
		</taxon>
		<taxon id="MK858120">
			<date value="2016.0" direction="forwards" units="years"/>
		</taxon>
		<taxon id="JQ692085">
			<date value="2010.0" direction="forwards" units="years"/>
		</taxon>
		<taxon id="MK858141">
			<date value="2017.0" direction="forwards" units="years"/>
		</taxon>
		<taxon id="MF033253">
			<date value="2016.0" direction="forwards" units="years"/>
		</taxon>
		<taxon id="MF033237">
			<date value="2015.0" direction="forwards" units="years"/>
		</taxon>
		<taxon id="MN923085">
			<date value="2019.0" direction="forwards" units="years"/>
		</taxon>
		<taxon id="MN923101">
			<date value="2019.0" direction="forwards" units="years"/>
		</taxon>
		<taxon id="MK588397">
			<date value="2017.0" direction="forwards" units="years"/>
		</taxon>
		<taxon id="JN903581">
			<date value="2009.0" direction="forwards" units="years"/>
		</taxon>
		<taxon id="DQ285562">
			<date value="1993.0" direction="forwards" units="years"/>
		</taxon>
		<taxon id="JQ922545">
			<date value="1982.0" direction="forwards" units="years"/>
		</taxon>
		<taxon id="FJ639813">
			<date value="2005.0" direction="forwards" units="years"/>
		</taxon>
		<taxon id="MF797878">
			<date value="2017.0" direction="forwards" units="years"/>
		</taxon>
		<taxon id="KY474304">
			<date value="2014.0" direction="forwards" units="years"/>
		</taxon>
		<taxon id="KY474303">
			<date value="2014.0" direction="forwards" units="years"/>
		</taxon>
		<taxon id="GQ868570">
			<date value="2008.0" direction="forwards" units="years"/>
		</taxon>
		<taxon id="GU131841">
			<date value="2007.0" direction="forwards" units="years"/>
		</taxon>
		<taxon id="KJ189358">
			<date value="2012.0" direction="forwards" units="years"/>
		</taxon>
		<taxon id="KJ189353">
			<date value="2012.0" direction="forwards" units="years"/>
		</taxon>
		<taxon id="KU509254">
			<date value="2011.0" direction="forwards" units="years"/>
		</taxon>
		<taxon id="GU131956">
			<date value="2006.0" direction="forwards" units="years"/>
		</taxon>
		<taxon id="GQ868538">
			<date value="2008.0" direction="forwards" units="years"/>
		</taxon>
		<taxon id="GQ868532">
			<date value="2008.0" direction="forwards" units="years"/>
		</taxon>
		<taxon id="GU131967">
			<date value="2007.0" direction="forwards" units="years"/>
		</taxon>
		<taxon id="KJ189335">
			<date value="2008.0" direction="forwards" units="years"/>
		</taxon>
		<taxon id="KJ189338">
			<date value="2008.0" direction="forwards" units="years"/>
		</taxon>
		<taxon id="KJ189319">
			<date value="2007.0" direction="forwards" units="years"/>
		</taxon>
		<taxon id="JF937645">
			<date value="2009.0" direction="forwards" units="years"/>
		</taxon>
		<taxon id="KF973466">
			<date value="2012.0" direction="forwards" units="years"/>
		</taxon>
		<taxon id="JF937635">
			<date value="2009.0" direction="forwards" units="years"/>
		</taxon>
		<taxon id="FJ410186">
			<date value="1992.0" direction="forwards" units="years"/>
		</taxon>
		<taxon id="FJ478457">
			<date value="1996.0" direction="forwards" units="years"/>
		</taxon>
		<taxon id="FJ410175">
			<date value="1994.0" direction="forwards" units="years"/>
		</taxon>
		<taxon id="FJ410174">
			<date value="1995.0" direction="forwards" units="years"/>
		</taxon>
		<taxon id="FJ850081">
			<date value="2004.0" direction="forwards" units="years"/>
		</taxon>
		<taxon id="KP188568">
			<date value="2014.0" direction="forwards" units="years"/>
		</taxon>
		<taxon id="MF033231">
			<date value="2015.0" direction="forwards" units="years"/>
		</taxon>
		<taxon id="KY057368">
			<date value="2012.0" direction="forwards" units="years"/>
		</taxon>
		<taxon id="KC762653">
			<date value="2008.0" direction="forwards" units="years"/>
		</taxon>
		<taxon id="EU179861">
			<date value="2006.0" direction="forwards" units="years"/>
		</taxon>
		<taxon id="FJ196845">
			<date value="1991.0" direction="forwards" units="years"/>
		</taxon>
		<taxon id="LC128301">
			<date value="2016.0" direction="forwards" units="years"/>
		</taxon>
		<taxon id="KX951689">
			<date value="2004.0" direction="forwards" units="years"/>
		</taxon>
		<taxon id="KT827367">
			<date value="2010.0" direction="forwards" units="years"/>
		</taxon>
		<taxon id="KC762630">
			<date value="2008.0" direction="forwards" units="years"/>
		</taxon>
		<taxon id="FJ196841">
			<date value="2003.0" direction="forwards" units="years"/>
		</taxon>
		<taxon id="JN544411">
			<date value="2011.0" direction="forwards" units="years"/>
		</taxon>
		<taxon id="KU509261">
			<date value="2010.0" direction="forwards" units="years"/>
		</taxon>
		<taxon id="JN697056">
			<date value="2005.0" direction="forwards" units="years"/>
		</taxon>
		<taxon id="DQ285561">
			<date value="2004.0" direction="forwards" units="years"/>
		</taxon>
		<taxon id="DQ672563">
			<date value="2001.0" direction="forwards" units="years"/>
		</taxon>
		<taxon id="DQ672560">
			<date value="2001.0" direction="forwards" units="years"/>
		</taxon>
		<taxon id="JQ915078">
			<date value="2004.0" direction="forwards" units="years"/>
		</taxon>
		<taxon id="MG181997">
			<date value="2008.0" direction="forwards" units="years"/>
		</taxon>
		<taxon id="KY926849">
			<date value="2008.0" direction="forwards" units="years"/>
		</taxon>
		<taxon id="JQ915072">
			<date value="2007.0" direction="forwards" units="years"/>
		</taxon>
		<taxon id="JQ915074">
			<date value="2008.0" direction="forwards" units="years"/>
		</taxon>
		<taxon id="JQ915076">
			<date value="2009.0" direction="forwards" units="years"/>
		</taxon>
		<taxon id="JQ915080">
			<date value="2010.0" direction="forwards" units="years"/>
		</taxon>
		<taxon id="JQ915079">
			<date value="2009.0" direction="forwards" units="years"/>
		</taxon>
		<taxon id="JQ915071">
			<date value="2007.0" direction="forwards" units="years"/>
		</taxon>
		<taxon id="JQ922547">
			<date value="1960.0" direction="forwards" units="years"/>
		</taxon>
		<taxon id="KX224263">
			<date value="2014.0" direction="forwards" units="years"/>
		</taxon>
		<taxon id="KJ806961">
			<date value="2014.0" direction="forwards" units="years"/>
		</taxon>
		<taxon id="KC762650">
			<date value="2007.0" direction="forwards" units="years"/>
		</taxon>
		<taxon id="EU081249">
			<date value="2005.0" direction="forwards" units="years"/>
		</taxon>
		<taxon id="JN697058">
			<date value="2005.0" direction="forwards" units="years"/>
		</taxon>
		<taxon id="LC335876">
			<date value="2014.0" direction="forwards" units="years"/>
		</taxon>
		<taxon id="KY849709">
			<date value="2009.0" direction="forwards" units="years"/>
		</taxon>
		<taxon id="KJ438296">
			<date value="2013.0" direction="forwards" units="years"/>
		</taxon>
		<taxon id="FJ882536">
			<date value="2006.0" direction="forwards" units="years"/>
		</taxon>
		<taxon id="FJ182025">
			<date value="2007.0" direction="forwards" units="years"/>
		</taxon>
		<taxon id="EU660419">
			<date value="2007.0" direction="forwards" units="years"/>
		</taxon>
		<taxon id="FJ024446">
			<date value="2007.0" direction="forwards" units="years"/>
		</taxon>
		<taxon id="GU131828">
			<date value="2008.0" direction="forwards" units="years"/>
		</taxon>
		<taxon id="GU131716">
			<date value="2008.0" direction="forwards" units="years"/>
		</taxon>
		<taxon id="GU131743">
			<date value="2008.0" direction="forwards" units="years"/>
		</taxon>
		<taxon id="FJ547063">
			<date value="2007.0" direction="forwards" units="years"/>
		</taxon>
		<taxon id="HM181943">
			<date value="2007.0" direction="forwards" units="years"/>
		</taxon>
		<taxon id="GU131925">
			<date value="2006.0" direction="forwards" units="years"/>
		</taxon>
		<taxon id="HM181937">
			<date value="2006.0" direction="forwards" units="years"/>
		</taxon>
		<taxon id="GU131895">
			<date value="2009.0" direction="forwards" units="years"/>
		</taxon>
		<taxon id="FJ024436">
			<date value="2007.0" direction="forwards" units="years"/>
		</taxon>
		<taxon id="GU131762">
			<date value="2008.0" direction="forwards" units="years"/>
		</taxon>
		<taxon id="GU131809">
			<date value="2008.0" direction="forwards" units="years"/>
		</taxon>
		<taxon id="JN054255">
			<date value="2010.0" direction="forwards" units="years"/>
		</taxon>
		<taxon id="GQ868609">
			<date value="2007.0" direction="forwards" units="years"/>
		</taxon>
		<taxon id="KU509258">
			<date value="2010.0" direction="forwards" units="years"/>
		</taxon>
	</taxa>
	
	
	<taxa id="H3">
		<taxon idref="SHC0513_1"/>
		<taxon idref="SHC0521_1"/>
	</taxa>
	

	<!-- The sequence alignment (each sequence refers to a taxon above).         -->
	<!-- ntax=135 nchar=10201                                                    -->
	<alignment id="alignment" dataType="nucleotide">
		<sequence>
			<taxon idref="MK858137"/>
			ATGAACAACCAACGGAAGAAGACGGGTCGACCGTCTTTCAATATGCTGAAACGCGCGAGAAACCGCGTGTCAACTGGTTCACAGTTGGCGAAGAGATTCTCAAAAGGATTGCTTTCAGGCCAAGGACCCATGAAATTGGTGATGGCTTTTATAGCATTCCTAAGATTTCTAGCCATACCCCCAACAGCAGGAATTTTGGCTAGATGGAGCTCATTCAAGAAGAATGGAGCGATCAAAGTGTTACGGGGTTTCAAAAAAGAGATCTCAATCATGTTGAACATAATGAACAGGAGAAAAAGATCCGTGACCATGCTCCTTATGCTGCTGCCCACAGCCCTGGCGTTCCATTTGACCACACGAGGGGGAGAGCCACATATGATAGTCAGCAAGCAAGAAAGAGGAAAGTCACTCTTGTTTAAGACCTCAGCAGGTGTCAACATGTGTACTCTCATTGCAATGGATTTGGGAGAGTTGTGTGAGGACACAATGACCTACAAATGCCCCCGGATCACCGAAGCGGAACCAGATGACGTTGATTGCTGGTGCAATGCCACAGACACATGGGTGACCTATGGGACGTGCTCTCAAACTGGCGAACACCGACGGGACAAACGTTCTGTCGCATTGGCCCCACACGTGGGGCTTGGTCTAGAAACAAGAACCGAAACGTGGATGTCCTCTGAAGGCGCCTGGAGACAGATACAAAAAGTGGAGACTTGGGCCTTGAGACACCCAGGATTCACGGTGATAGCCCTTTTCCTAGCACACACCATAGGAACATCCATCACCCAGAAAGGGATCATCTTCATTTTGCTGATGCTGGTGACACCATCAATGGCCATGCGATGCGTGGGAATAGGCAACAGAGACTTCGTTGAAGGACTGTCAGGAGCAACGTGGGTGGATGTGGTACTGGAGCATGGAAGCTGCGTCACCACCATGGCAAAAAATAAACCAACATTGGACATTGAACTCTTGAAGACGGAGGTCACGAACCCTGCCGTCTTGCGCAAACTGTGCATTGAAGCTAAAATATCAAATACCACCACCGATTCACGATGCCCAACACAAGGAGAAGCCACACTGGTGGAAGAACAGGACGCGAACTTTGTGTGTCGACGAACATTCGTGGACAGAGGCTGGGGTAATGGTTGTGGACTATTCGGGAAAGGAAGCTTACTGACGTGTGCTAAATTCAAGTGTGTGACAAAACTTGAAGGAAAGATAGTTCAATATGAAAACTTAAAATATTCGGTGATAGTCACCGTCCACACTGGGGACCAGCACCAGGTGGGGAATGAGACCACAGAACATGGAACAATTGCAACCATAACACCTCAAGCTCCTACGTCGGAAATACAGCTGACTGACTACGGAGCCCTTACATTGGACTGTTCACCTAGAACAGGGCTGGACTTCAATGAGATGGTGCTGTTGACAATGAAAGAAAAATCATGGCTTGTCCACAAACAATGGTTTCTAGACTTACCACTGCCTTGGACCTCGGGGGCTTCAACATCTCAAGAGACTTGGAACAGACAAGATTTGCTGGTCACATTCAAGACAGCTCATGCAAAGAAGCAGGAAGTAGTCGTACTGGGGTCACAAGAAGGAGCAATGCACACTGCGTTGACTGGGGCGACAGAAATTCAGATGTCAGGAACGACGACAATCTTCGCAGGACACCTGAAATGTAGACTAAAAATGGATAAACTGACTTTGAAAGGGGTGTCATATGTGATGTGCACAGGCTCATTTAAGTTAGAGAAGGAAGTAGCTGAGACCCAGCATGGAACCGTTCTAGTGCAGGTTAAATACGAAGGAACAGATGCACCATGCAAGATTCCCTTTTCAATCCAAGATGAGAAAGGAGTGACCCAGAATGGGAGATTGATAACAGCCAATCCCATAGCTACTGACAAAGAAAAGCCAGTCAACATTGAGACAGAACCACCTTTTGGTGAGAGCTACATCGTGATAGGGGCGGGTGAAAAAGCTTTGAAACTAAGCTGGTTCAAGAAAGGAAGCAGCATAGGGAAAATGTTCGAAGCTACCGCCCGGGGAGCACGAAGGATGGCTATCCTGGGAGACACTGCATGGGACTTCGGTTCCATAGGAGGGGTGTTCACATCTGTGGGAAAACTGGTACACCAGGTTTTTGGAACCGCATATGGGGTCTTGTTCAGCGGTGTTTCTTGGACAATGAAAATAGGAATAGGGATTCTGCTGACATGGCTAGGATTAAATTCAAGGAGCACGTCACTCTCGATGACGTGCATTGCAGTTGGTATGGTCACACTGTACTTAGGAGTCATGGTTCAAGCGGACTCGGGGTGTGTGATCAACTGGAAGGGCAGAGAACTCAAGTGTGGAAGTGGCATCTTTGTCACTAATGAAGTACACACTTGGACAGAGCAATATAAATTCCAGGCTGACTCCCCAAAAAGACTGTCAGCAGCCATTGGGAAGGCATGGGAGGAAGGCGTGTGTGGAATTCGATCAGCCACACGTCTTGAGAACATCATGTGGAAGCAAATATCAAATGAATTGAACCACATCCTACTTGAAAATGACATGAAATTCACAGTGGTCGTAGGAGACGCTAATGGAATCCTGACCCAAGGGAAAAAGATGATTAGGCCACAACCTATGGAACACAAATACTCATGGAAAAGCTGGGGAAAAGCCAAAATCATAGGAGCAGACACACAGAATACCACCTTCATCATTGATGGCCCAGACACTCCAGAATGCCCCGATGACCAGAGAGCATGGAACATTTGGGAAGTTGAAGACTATGGGTTTGGGATTTTCACGACAAACATATGGCTGAAATTGCGTGACTCCTACACCCAAATGTGTGACCACCGGCTAATGTCAGCTGCCATCAAGGACAGCAAGGCAGTCCATGCTGACATGGGGTACTGGATAGAAAGTGAAAAGAACGAGACTTGGAAGCTAGCGAGAGCCTCCTTCATAGAAGTGAAGACATGCATCTGGCCAAGATCCCACACTCTGTGGAGCAATGGAGTCTTGGAAAGTGAAATGATAATCCCAAAGATATACGGAGGACCAATATCTCAGCACAACTACAGACCAGGGTATTTCACGCAAACAGCAGGGCCATGGCATCTAGGCAAGTTGGAACTAGACTTTGATTTGTGTGAAGGCACCACAGTTGTTGTAGATGAACATTGTGGAAATCGAGGCGCATCTCTTAGAACTACAACAGTTACAGGAAAGATAATCCATGAATGGTGTTGCAGATCCTGCACGCTACCTCCCTTACGCTTCAAAGGAGAAGACGGATGTTGGTATGGCATGGAAATCAGACCAGTTAAGGAGAAGGAAGAGAATCTGGTCAGGTCAATGGTCTCTGCAGGGTCAGGAGAAGTGGACAGTTTCTCATTGGGACTACTATGCGTATCAATAATGATTGAAGAAGTGATGAGATCCAGATGGAGTAGAAAGATGCTGATGACTGGAACACTGGCTGTTTTCTTCCTTCTCATAATGGGACAACTGACATGGAATGATCTGATCAGGTTATGCATCATGGTTGGAGCTAACGTCTCAGACAAGATGGGGATGGGAACAACGTACCTAGCCTTGATGGCTACTTTCAAAATGAGACCGATGTTCGCTGTTGGGCTATTATTCCGCAGACTAACATCTAGAGAGGTTCTCCTTCTCACAATTGGACTAAGCCTGGTGGCATCCGTGGAGCTACCAAATTCTTTAGAGGAGCTAGGAGACGGACTTGCAATGGGCATCATGATGTTAAAATTATTGACTGATTTTCAATCACACCAGTTATGGACTACCCTACTGTCTCTAACATTTATTAAAACAACTCTTTCATTGGATTATGCATGGAAGACAATAGCCATGGTATTGTCAATCGTATCTCTCTTTCCTTTATGTCTATCTACGACCTCTCAAAAAACAACATGGCTTCCGGTGCTGCTAGGATCTTTTGGATGCAAACCACTAACCATGTTTCTCATAACAGAAAATAAAATCTGGGGAAGGAAAAGTTGGCCTCTCAATGAAGGAATTATGGCTGTTGGAATAGTCAGCATCTTACTAAGTTCACTCCTCAAAAATGATGTGCCACTGGCCGGCCCACTGATAGCTGGAGGCATGCTAATAGCATGTTACGTCATATCCGGAAGCTCGGCTGATTTATCATTGGAGAAAGCGGCCGAGGTCTCCTGGGAAGAAGAAGCAGAACACTCTGGTGCTTCACACAACATATTAGTGGAGGTCCAAGATGATGGAACTATGAAAATAAAAGATGAAGAGAGAGATGACACGCTCACCATACTCCTCAAAGCAACTCTGTTGGCAGTCTCAGGGGTGTACCCAATGTCAATACCAGCAACCCTCTTTGTGTGGTATTTTTGGCAGAAAAAGAAACAGAGATCAGGAGTCTTGTGGGACACACCCAGCCCTCCAGAAGTGGAAAGAGCAGTTCTTGATGATGGTATCTATAGAATCTTGCAAAGAGGACTGTTGGGTAGGTCCCAAGTAGGAGTGGGAGTTTTTCAAGACGGCGTGTTCCACACAATGTGGCATGTCACTAGGGGGGCTGTCCTTATGTACCAGGGGAAGAGGCTGGAACCAAGCTGGGCTAGTGTCAAAAAAGACTTGATCTCATATGGAGGAGGTTGGAGGTTTCAAGGATCATGGAACACAGGAGAAGAAGTACAGGTGATAGCTGTTGAGCCAGGAAAAAACCCAAAAAATGTACAGACAACGCCGGGTACCTTCAAGACCCCTGAAGGTGAAGTTGGAGCTATAGCCCTAGATTTTAAACCCGGTACATCTGGATCTCCCATCGTGAACAGAGAGGGAAAAATAGTGGGTCTCTATGGAAATGGAGTGGTGACAACAAGTGGAACATACGTCAGTGCCATTGCCCAAGCTAAAGCATCACAAGAAGGGCCTCCACCAGAGATTGAGGACGAGGTGTTTAAGAAAAGAAACCTAACAATAATGGACCTACATCCAGGATCAGGAAAAACAAGAAGATATCTTCCAGCCATAGTCCGTGAAGCCATAAAAAGGAAACTGCGCACGCTGATCTTGGCCCCCACAAGAGTTGTCGCCTCTGAAATGGCAGAAGCGCTTAAAGGAATGCCAATAAGATATCAGACAACAGCAGTAAAGAGTGAACACACAGGAAGGGAGATAGTTGATCTCATGTGCCACGCCACTTTCACCATGCGTCTCCTATCTCCAGTGAGAGTTCCCAACTACAATATGATTATCATGGATGAAGCACACTTTACCGACCCAGCCAGCATAGCGGCTAGAGGGTACATCTCAACCCGAGTGGGTATGGGTGAAGCAGCTGCGATCTTCATGACAGCTACTCCCCCAGGATCGGTAGAGGCCTTTCCACAGAGCAATGCAGTTATTCAAGATGAGGAAAGAGACATTCCTGAGAGATCATGGAACTCAGGCTACGACTGGATCACTGATTATCCAGGAAAAACAGTTTGGTTTGTTCCAAGCATCAAATCAGGAAATGACATTGCCAACTGTTTAAGAAAGAACGGGAAACGGGTGATCCAATTGAGCAGAAAAACCTTTGACACTGAATACCAGAAAACAAAAAACAATGACTGGGACTATGTTGTCACAACAGACATTTCTGAAATGGGAGCAAATTTCCGGGCCGACAGGGTAATAGACCCAAGGCGGTGCTTGAAACCGGTAATACTAAAAGATGGCCCAGAGCGCGTCATTCTAGCCGGACCAATGCCAGTGACCGTGGCCAGTGCCGCCCAGAGGAGAGGAAGAATTGGAAGAAACCAAAACAAGGAAGGTGACCAGTATATTTACATGGGACAGCCTTTAAATAATGATGAGGACCACGCTCATTGGACAGAAGCAAAAATGCTCCTTGACAATATAAACACGCCAGAAGGGATTATCCCAGCCCTCTTCGAGCCAGAGAGAGAAAAGAGTGCAGCAATAGACGGGGAGTACAGACTGCGGGGAGAAGCAAGGAAAACGTTTGTGGAGCTAATGAGAAGAGGGGATCTACCAGTCTGGCTATCTTACAAAGTTGCCTCAGAAGGCTTCCAGTACTCCGACAGAAGGTGGTGCTTTGACGGAGAAAGGAACAACCAGGTGTTAGAGGAGAACATGGACGTGGAGATCTGGACGAAAGAGGGAGAAAGAAAGAAATTACGACCTCGATGGTTGGATGCCAGAACCTACTCTGACCCACTGGCCCTGCGCGAGTTTAAAGAGTTCGCAGCAGGAAGAAGAAGTGTCTCAGGTGACCTAATATTAGAAATAGGGAAACTTCCACAGCACTTGACGCTAAGGGCCCAGAATGCTTTGGACAACTTGGTCATGTTGCACAATTCTGAACAAGGGGGAAAAGCCTATAGACATGCCATGGAAGAATTACCAGACACCATAGAAACATTGATGCTCCTAGCTTTGATAGCTGTGCTGACTGGTGGAGTGACGTTGTTTTTTCTGTCAGGAAAAGGTCTAGGGAAAACATCCATTGGCCTACTTTGTGTGATGGCCTCAAGTGTGCTGTTATGGATGGCCAGTGTGGAACCCCATTGGATAGCGGCCTCCATCATACTAGAGTTTTTTCTGATGGTGCTGCTCATTCCAGAGCCAGACAGACAGCGTACTCCACAGGACAATCAATTGGCATATGTGGTGATAGGTTTGTTATTCATGATATTGACAGTGGCAGCCAATGAGATGGGACTACTGGAAACCACAAAGAAAGACCTGGGGATCGGCCATGTAGTCGCCGAAAATCACCACCATGCTACAATGCTAGACATAGACTTACATCCAGCTTCAGCCTGGACCCTCTATGCAGTAGCTACAACAATTATCACTCCCATGATGAGACACACAATTGAAAACACAACGGCAAATATATCTCTGACAGCTATTGCAAATCAGGCGGCTATACTGATGGGACTTGACAAGGGATGGCCAATATCGAAGATGGACATAGGAGTGCCACTTCTCGCCTTAGGGTGTTATTCCCAGGTGAACCCACTGACACTGACAGCGGCAGTGTTGATGTTAGTGGCCCATTACGCCATAATCGGACCTGGACTGCAAGCAAAAGCCACTAGAGAAGCCCAAAAAAGGACAGCGGCTGGAATAATGAAAAATCCAACTGTAGACGGAATTGTTGCAATAGATTTGGATCCTGTGGTTTATGATGCGAAATTTGAAAAACAGCTAGGCCAAATAATGTTATTGATACTTTGCACATCACAGATTCTTTTGATGCGGACTACATGGGCCTTATGTGAATCCATCACACTGGCTACTGGACCCTTGACCACACTCTGGGAGGGTTCTCCAGGAAAATTCTGGAATACCACGATAGCAGTGTCCATGGCAAATATCTTCAGGGGAAGCTATCTAGCTGGAGCAGGTCTGGCCTTTTCATTGATGAAATCTTTAGGAGGAGGTAGGAGAGGTACGGGAGCTCAAGGGGAAACATTGGGAGAAAAATGGAAAAGACAACTAAATCAACTGAGCAAGTCAGAATTTAACACTTACAAAAGGAGTGGAATTATGGAGGTGGACAGATCTGAAGCCAAGGAGGGACTAAAAAGAGGAGAAACAACCAAACATGCAGTGTCGAGAGGAACAGCCAAACTTAGGTGGTTTGTGGAGAGGAACCTTGTGAGACCAGAAGGGAAAGTGATAGACCTCGGTTGTGGAAGAGGTGGCTGGTCATATTATTGTGCTGGGCTGAAGAAGGTTACAGAAGTGAAGGGATACACAAAAGGAGGACCCGGCCATGAGGAACCTATCCCAATGGCGACTTATGGATGGAACCTAGTGAAGCTATACTCCGGAAAAGATGTATTCTTTACACCACCTGAGAAATGTGACACCCTTTTGTGTGATATTGGTGAGTCCTCTCCGAATCCAACTATAGAAGAAGGAAGAACATTACGCGTTCTAAAGATGGTGGAACCATGGCTCAGAGGAAATCAGTTTTGCATAAAAATCCTAAATCCTTACATGCCAAGTGTGGTAGAAACTCTGGAGCAAATGCAAAGAAAACATGGAGGGATGCTAGTGCGAAACCCACTCTCAAGAAATTCTACCCATGAAATGTACTGGGTTTCATGTGGAACAGGAAACATTGTGTCGGCAGTGAACATGACATCCAGAATGTTGCTGAATCGGTTCACAATGGCTCACAGGAAGCCAACATATGAAAGAGACGTGGACTTGGGCGCTGGAACAAGACACGTGGCAGTGGAACCAGAGATAGCCAACCTAGACATCATTGGCCAGAGGATAGAGAACATAAAAAATGAACATAAGTCAACATGGCATTATGATGAGGACAATCCATATAAGACATGGGCCTATCATGGATCATATGAGGTCAAGCCATCAGGATCAGCCTCATCCATGGTGAATGGCGTGGTGAGATTGCTCACCAAACCATGGGATGTTATTCCCATGGTCACACAAATAGCTATGACTGACACCACACCCTTCGGACAACAGAGGGTGTTTAAAGAGAAAGTTGACACACGCACACCAAGACCAAAACGAGGCACAGCACAAATTATGGAGGTGACAGCTAAGTGGTTGTGGGGTTTCCTCTCTAGAAATAAAAAACCCAGAATCTGCACAAGAGAGGAGTTCACAAGAAAAGTTAGGTCAAACGCAGCAATTGGAGCAGTGTTCGTTGATGAAAACCAATGGAACTCAGCAAAAGAAGCAGTGGAAGACGAAAAGTTTTGGGACCTTGTGCACAGAGAGAGGGAGCTTCATAAACAGGGAAAATGTGCCACGTGTGTCTACAACATGATGGGGAAAAGAGAGAAAAAATTAGGAGAGTTTGGAAAGGCAAAAGGAAGTCGTGCAATATGGTACATGTGGTTGGGGGCACGCTTTCTAGAGTTTGAAGCCCTTGGCTTCATAAATGAAGACCACTGGTTCAGCAGAGAGAATTCACTCAGTGGAGTGGAAGGAGAAGGACTACACAGACTTGGATACATACTCAGAGACATATCAAAGATTCCAGGGGGAAACATGTATGCAGATGACACAGCTGGATGGGACACAAGAATAACAGAGGATGATCTTCAGAATGAGGCCAAAATCACTGACATCATGGAGCCAGAACATGCTCTACTGGCTACGTCAATCTTCAAGCTGACCTATCAAAACAAGGTGGTAAGGGTGCAAAGACCAGCAAAAAGTGGAACCGTGATGGATGTTATATCCAGACGTGACCAGAGAGGAAGTGGACAGGTCGGAACTTATGGTTTAAACACTTTCACTAACATGGAGGTCCAACTGATAAGACAAATGGAATCTGAAGGAATCTTTTCACCCAGCGAACTGGAAAATTCAAATCTAGCTGAGAGAGTTCTAGACTGGCTGGAAAAACATGGTGTCGAAAGGTTGAAAAGAATGGCAATTAGCGGAGATGACTGTGTGGTGAAACCAACTGATGACAGGTTCGCAACAGCTTTAACAGCCCTGAATGACATGGGAAAAGTGAGGAAAGACATACCGCAATGGGAACCTTCAAAAGGATGGAATGACTGGCAGCAAGTGCCTTTCTGTTCACACCATTTTCACCAACTGATCATGAAGGATGGGAGGGAGATAGTGGTGCCATGCCGTAACCAAGATGAACTTGTGGGCAGGGCCAGAGTATCACAAGGCGCCGGATGGAGCCTGAGAGAAACTGCTTGCCTAGGCAAGTCATATGCACAAATGTGGCAGTTGATGTACTTCCACAGGAGAGACCTGAGACTAGCGGCCAATGCTATCTGTTCAGCCGTTCCAGTTGATTGGGTCCCAACCAGCCGCACCACCTGGTCGATCCATGCCCACCACCAATGGATGACAACAGAAGACATGTTATCAGTGTGGAATAGGGTTTGGATAGAGGAAAACCCATGGATGGAGGACAAAACTCATATATCCAGCTGGGAAAATGTTCCATACTTAGGAAAAAGGGAAGATCAATGGTGTGGATCCCTGATAGGCTTAACAGCGAGGGCCACCTGGGCCACCAACATACAAGTGGCCATAAACCAGGTGAGAAGGCTCATTGGGAATGAGAACTACTTAGACTACATGACATCAATGAAGAGATTCAAGAATGAGAGTGATCCCGAAGGAGCCCTC----------------------TGGTAA
		</sequence>
		<sequence>
			<taxon idref="MK858130"/>
			ATGAACAACCAACGGAAGAAGACGGGTCGACCGTCTTTCAATATGCTGAAACGCGCGAGAAACCGCGTGTCAACTGGTTCACAGTTGGCGAAGAGATTCTCAAAAGGATTGCTTTCAGGCCAAGGACCCATGAAATTGGTGATGGCTTTTATAGCATTCCTAAGATTTCTAGCCATACCCCCAACAGCAGGAATTTTGGCTAGATGGAGCTCATTCAAGAAGAATGGAGCGATCAAAGTGTTACGGGGTTTCAAAAAAGAGATCTCAATCATGTTGAACATAATGAACAGGAGAAAAAGATCCGTGACCATGCTCCTTATGCTGCTGCCCACAGCCCTGGCGTTCCATTTGACCACACGAGGGGGAGAGCCACATATGATAGTCAGCAAGCAAGAAAGAGGAAAGTCACTCTTGTTTAAGACCTCAGCAGGTGTCAACATGTGTACTCTCATTGCAATGGATTTGGGAGAGTTGTGTGAGGACACAATGACCTACAAATGCCCCCGGATCACCGAAGCGGAACCAGATGACGTTGATTGCTGGTGCAATGCCACAGACACATGGGTGACCTATGGGACGTGCTCTCAAACTGGCGAACACCGACGGGACAAACGTTCTGTCGCATTGGCCCCACACGTGGGGCTTGGTCTAGAAACAAGAACCGAAACGTGGATGTCCTCTGAAGGCGCCTGGAGACAGATACAAAAAGTGGAGACTTGGGCCTTGAGACACCCAGGATTCACGGTGATAGCCCTTTTCCTAGCACACACCATAGGAACATCCATCACCCAGAAAGGGATCATCTTCATTTTGCTGATGCTGGTGACACCATCAATGGCCATGCGATGCGTGGGAATAGGCAACAGAGACTTCGTTGAAGGACTGTCAGGAGCAACGTGGGTGGATGTGGTACTGGAGCATGGAAGCTGCGTCACCACCATGGCAAAAAATAAACCAACATTGGACATTGAACTCTTGAAGACGGAGGTCACGAACCCTGCCGTCTTGCGCAAACTGTGCATTGAAGCTAAAATATCAAATACCACCACCGATTCACGATGCCCAACACAAGGAGAAGCCACACTGGTGGAAGAACAGGACGCGAACTTTGTGTGTCGACGAACATTCGTGGACAGAGGCTGGGGTAATGGTTGTGGACTATTCGGGAAAGGAAGCTTACTGACGTGTGCTAAATTCAAGTGTGTGACAAAACTTGAAGGAAAGATAGTTCAATATGAAAACTTAAAATATTCGGTGATAGTCACCGTCCACACTGGGGACCAGCACCAGGTGGGGAATGAGACCACAGAACATGGAACAATTGCAACCATAACACCTCAAGCTCCTACGTCGGAAATACAGCTGACTGACTACGGAGCCCTTACATTGGACTGTTCACCTAGAACAGGGCTGGACTTCAATGAGATGGTGCTGTTGACAATGAAAGAAAAATCATGGCTTGTCCACAAACAATGGTTTCTAGACTTACCACTGCCTTGGACCTCGGGGGCTTCAACATCTCAAGAGACTTGGAACAGACAAGATTTGCTGGTCACATTCAAGACAGCTCATGCAAAGAAGCAGGAAGTAGTCGTACTGGGGTCACAAGAAGGAGCAATGCACACTGCGTTGACTGGGGCGACAGAAATTCAGATGTCAGGAACGACGACAATCTTCGCAGGACACCTGAAATGTAGACTAAAAATGGATAAACTGACTTTGAAAGGGGTGTCATATGTGATGTGCACAGGCTCATTTAAGTTAGAGAAGGAAGTAGCTGAGACCCAGCATGGAACCGTTCTAGTGCAGGTTAAATACGAAGGAACAGATGCACCATGCAAGATTCCCTTTTCAATCCAAGATGAGAAAGGAGTGACCCAGAATGGGAGATTGATAACAGCCAATCCCATAGCTACTGACAAAGAAAAGCCAGTCAACATTGAGACAGAACCACCTTTTGGTGAGAGCTACATCGTGATAGGGGCGGGTGAAAAAGCTTTGAAACTAAGCTGGTTCAAGAAAGGAAGCAGCATAGGGAAAATGTTCGAAGCTACCGCCCGGGGAGCACGAAGGATGGCTATCCTGGGAGACACTGCATGGGACTTCGGTTCCATAGGAGGGGTGTTCACATCTGTGGGAAAACTGGTACACCAGGTTTTTGGAACCGCATATGGGGTCTTGTTCAGCGGTGTTTCTTGGACAATGAAAATAGGAATAGGGATTCTGCTGACATGGCTAGGATTAAATTCAAGGAGCACGTCACTCTCGATGACGTGCATTGCAGTTGGTATGGTCACACTGTACTTAGGAGTCATGGTTCAAGCGGACTCGGGGTGTGTGATCAACTGGAAGGGCAGAGAACTCAAGTGTGGAAGTGGCATCTTTGTCACTAATGAAGTACACACTTGGACAGAGCAATATAAATTCCAGGCTGACTCCCCAAAAAGACTGTCAGCAGCCATTGGGAAGGCATGGGAGGAAGGCGTGTGTGGAATTCGATCAGCCACACGTCTTGAGAACATCATGTGGAAGCAAATATCAAATGAATTGAACCACATCCTACTTGAAAATGACATGAAATTCACAGTGGTCGTAGGAGACGCTAATGGAATCCTGACCCAAGGGAAAAAGATGATTAGGCCACAACCTATGGAACACAAATACTCATGGAAAAGCTGGGGAAAAGCCAAAATCATAGGAGCAGACACACAGAATACCACCTTCATCATTGATGGCCCAGACACTCCAGAATGCCCCGATGACCAGAGAGCATGGAACATTTGGGAAGTTGAAGACTATGGGTTTGGGATTTTCACGACAAACATATGGCTGAAATTGCGTGACTCCTACACCCAAATGTGTGACCACCGGCTAATGTCAGCTGCCATCAAGGACAGCAAGGCAGTCCATGCTGACATGGGGTACTGGATAGAAAGTGAAAAGAACGAGACTTGGAAGCTAGCGAGAGCCTCCTTCATAGAAGTGAAGACATGCATCTGGCCAAGATCCCACACTCTGTGGAGCAATGGAGTCTTGGAAAGTGAAATGATAATCCCAAAGATATACGGAGGACCAATATCTCAGCACAACTACAGACCAGGGTATTTCACGCAAACAGCAGGGCCATGGCATCTAGGCAAGTTGGAACTAGACTTTGATTTGTGTGAAGGCACCACAGTTGTTGTAGATGAACATTGTGGAAATCGAGGCGCATCTCTTAGAACTACAACAGTTACAGGAAAGATAATCCATGAATGGTGTTGCAGATCCTGCACGCTACCTCCCTTACGCTTCAAAGGAGAAGACGGATGTTGGTATGGCATGGAAATCAGACCAGTTAAGGAGAAGGAAGAGAATCTGGTCAGGTCAATGGTCTCTGCAGGGTCAGGAGAAGTGGACAGTTTCTCATTGGGACTACTATGCGTATCAATAATGATTGAAGAAGTGATGAGATCCAGATGGAGTAGAAAGATGCTGATGACTGGAACACTAGCTGTTTTCTTCCTCCTCATAATGGGACAACTGACATGGAATGATCTGATCAGGTTATGCATCATGGTTGGAGCTAACGTCTCAGACAAGATGGGGATGGGAACAACGTACCTAGCCTTGATGGCTACTTTCAAAATGAGACCGATGTTCGCTGTTGGGCTATTATTCCGCAGACTAACATCTAGAGAGGTTCTCCTTCTCACAATTGGACTAAGCCTGGTGGCATCCGTGGAGCTACCAAATTCTTTAGAGGAGCTAGGAGACGGACTTGCAATGGGCATCATGATGTTAAAATTATTGACTGATTTTCAATCACACCAGTTATGGACTACCCTACTGTCTCTAACATTTATTAAAACAACTCTTTCATTGGATTATGCATGGAAGACAATAGCCATGGTATTGTCAATCGTATCTCTCTTTCCTTTATGTCTATCTACGACCTCTCAAAAAACAACATGGCTTCCGGTGCTGCTAGGATCTTTTGGATGCAAACCACTAACCATGTTTCTCATAACAGAAAATAAAATCTGGGGAAGGAAAAGTTGGCCTCTCAATGAAGGAATTATGGCTGTTGGAATAGTCAGCATCTTACTAAGTTCACTCCTCAAAAATGATGTGCCACTGGCCGGCCCACTGATAGCTGGAGGCATGCTAATAGCATGTTACGTCATATCCGGAAGCTCGGCTGATTTATCATTGGAGAAAGCGGCCGAGGTCTCCTGGGAAGAAGAAGCAGAACACTCTGGTGCTTCACACAACATATTAGTGGAGGTCCAAGATGATGGAACTATGAAAATAAAAGATGAAGAGAGAGATGACACGCTCACCATACTCCTCAAAGCAACTCTGTTGGCAGTTTCAGGGGTGTACCCAATGTCAATACCAGCAACCCTCTTTGTGTGGTATTTTTGGCAGAAAAAGAAACAGAGATCAGGAGTCTTGTGGGACACACCCAGCCCTCCAGAAGTGGAAAGAGCAGTTCTTGATGATGGTATCTATAGAATCTTGCAAAGAGGACTGTTGGGTAGGTCCCAAGTAGGAGTGGGAGTTTTTCAAGACGGCGTGTTCCACACAATGTGGCATGTCACTAGGGGGGCTGTCCTTATGTACCAGGGGAAGAGGCTGGAACCAAGCTGGGCTAGTGTCAAAAAAGACTTGATCTCATATGGAGGAGGTTGGAGGTTTCAAGGATCATGGAACACAGGAGAAGAAGTACAGGTGATAGCTGTTGAGCCAGGAAAAAACCCAAAAAATGTACAGACAACGCCGGGTACCTTCAAGACCCCTGAAGGTGAAGTTGGAGCTATAGCCCTAGATTTTAAACCCGGTACATCTGGATCTCCCATCGTGAACAGAGAGGGAAAAATAGTGGGTCTCTATGGAAATGGAGTGGTGACAACAAGTGGAACATACGTCAGTGCCATTGCCCAAGCTAAAGCATCACAAGAAGGGCCTCTACCAGAGATTGAGGACGAGGTGTTTAAGAAAAGAAACCTAACAATAATGGACCTACATCCAGGATCAGGAAAAACAAGAAGATATCTTCCAGCCATAGTCCGTGAAGCCATAAAAAGGAAACTGCGCACGCTGATCTTGGCCCCCACAAGAGTTGTCGCCTCTGAAATGGCAGAAGCGCTTAAAGGAATGCCAATAAGATATCAGACAACAGCAGTAAAGAGTGAACACACAGGAAGGGAGATAGTTGATCTCATGTGCCACGCCACTTTCACCATGCGTCTCCTATCTCCAGTGAGAGTTCCCAACTACAATATGATTATCATGGATGAAGCACACTTTACCGACCCAGCCAGCATAGCGGCTAGAGGGTACATCTCAACCCGAGTGGGTATGGGTGAAGCAGCTGCGATCTTCATGACAGCTACTCCCCCAGGATCGGTAGAGGCCTTTCCACAGAGCAATGCAGTTATTCAAGATGAGGAAAGAGACATTCCTGAGAGATCATGGAACTCAGGCTACGACTGGATCACTGATTATCCAGGAAAAACAGTTTGGTTTGTTCCAAGCATCAAATCAGGAAATGACATTGCCAACTGTTTAAGAAAGAACGGGAAACGGGTGATCCAATTGAGCAGAAAAACCTTTGACACTGAATACCAGAAAACAAAAAACAATGACTGGGACTATGTTGTCACAACAGACATTTCTGAAATGGGAGCAAATTTCCGGGCCGACAGGGTAATAGACCCAAGGCGGTGCTTGAAACCGGTAATACTAAAAGATGGCCCAGAGCGCGTCATTCTAGCCGGACCAATGCCAGTGACCGTGGCCAGTGCCGCCCAGAGGAGAGGAAGAATTGGAAGAAACCAAAACAAGGAAGGTGACCAGTATATTTACATGGGACAGCCTTTAAATAATGATGAGGACCACGCTCATTGGACAGAAGCAAAAATGCTCCTTGACAATATAAACACGCCAGAAGGGATTATCCCAGCCCTCTTCGAGCCAGAGAGAGAAAAGAGTGCAGCAATAGACGGGGAGTACAGACTGCGGGGAGAAGCAAGGAAAACGTTTGTGGAGCTAATGAGAAGAGGGGATCTACCAGTCTGGCTATCTTACAAAGTTGCCTCAGAAGGCTTCCAGTACTCCGACAGAAGGTGGTGCTTTGACGGAGAAAGGAACAACCAGGTGTTAGAGGAGAACATGGACGTGGAGATCTGGACGAAAGAGGGAGAAAGAAAGAAATTACGACCTCGATGGTTGGATGCCAGAACCTACTCTGACCCACTGGCCCTGCGCGAGTTTAAAGAGTTCGCAGCAGGAAGAAGAAGTGTCTCAGGTGACCTAATATTAGAAATAGGGAAACTTCCACAGCACTTGACGCTAAGGGCCCAGAATGCTTTGGACAACTTGGTCATGTTGCACAATTCTGAACAAGGAGGAAAAGCCTATAGACATGCCATGGAAGAATTACCAGACACCATAGAAACATTGATGCTCCTAGCTTTGATAGCTGTGCTGACTGGTGGAGTGACGTTGTTTTTTCTGTCAGGAAAAGGTCTAGGGAAAACATCCATTGGCCTACTTTGTGTGATGGCCTCAAGTGTGCTGTTATGGATGGCCAGTGTGGAACCCCATTGGATAGCGGCCTCCATCATACTAGAGTTTTTTCTGATGGTGCTGCTCATTCCAGAGCCAGACAGACAGCGTACTCCACAGGACAATCAATTGGCATATGTGGTGATAGGTTTGTTATTCATGATATTGACAGTGGCAGCCAATGAGATGGGACTACTGGAAACCACAAAGAAAGACCTGGGGATCGGCCATGTAGTCGCCGAAAATCACCACCATGCTACAATGCTAGACATAGACTTACATCCAGCTTCAGCCTGGACCCTCTATGCAGTAGCTACAACAATTATCACTCCCATGATGAGACACACAATTGAAAACACAACGGCAAATATATCTCTGACAGCTATTGCAAATCAGGCGGCTATACTGATGGGACTTGACAAGGGATGGCCAATATCGAAGATGGACATAGGAGTGCCACTTCTCGCCTTAGGGTGTTATTCCCAGGTGAACCCACTGACACTGACAGCGGCAGTGTTGATGTTAGTGGCCCATTACGCCATAATCGGACCTGGACTGCAAGCAAAAGCCACTAGAGAAGCCCAAAAAAGGACAGCGGCTGGAATAATGAAAAATCCAACTGTAGACGGAATTGTTGCAATAGATTTGGATCCTGTGGTTTATGATGCGAAATTTGAAAAACAGCTAGGCCAAATAATGTTATTGATACTTTGCACATCACAGATTCTTTTGATGCGGACTACATGGGCCTTATGTGAATCCATCACACTGGCTACTGGACCCTTGACCACACTCTGGGAGGGTTCTCCAGGAAAATTCTGGAATACCACGATAGCAGTGTCCATGGCAAATATCTTCAGGGGAAGCTATCTAGCTGGAGCAGGTCTGGCCTTTTCATTGATGAAATCTTTAGGAGGAGGTAGGAGAGGTACGGGAGCTCAAGGGGAAACATTGGGAGAAAAATGGAAAAGACAACTAAATCAACTGAGCAAGTCAGAATTTAACACTTACAAAAGGAGTGGAATTATGGAGGTGGACAGATCTGAAGCCAAGGAGGGACTAAAAAGAGGAGAAACAACCAAACATGCAGTGTCGAGAGGAACAGCCAAACTTAGGTGGTTTGTGGAGAGGAACCTTGTGAGACCAGAAGGGAAAGTGATAGACCTCGGTTGTGGAAGAGGTGGCTGGTCATATTATTGTGCTGGGCTGAAGAAGGTTACAGAAGTGAAGGGATACACAAAAGGAGGACCCGGCCATGAGGAACCTATCCCAATGGCGACTTATGGATGGAACCTAGTGAAGCTATACTCCGGAAAAGATGTATTCTTTACACCACCTGAGAAATGTGACACCCTTTTGTGTGATATTGGTGAGTCCTCTCCGAATCCAACTATAGAAGAAGGAAGAACATTACGCGTTCTAAAGATGGTGGAACCATGGCTCAGAGGAAATCAGTTTTGCATAAAAATCCTAAATCCTTACATGCCAAGTGTGGTAGAAACTCTGGAGCAAATGCAAAGAAAACATGGAGGGATGCTAGTGCGAAACCCACTCTCAAGAAATTCTACCCATGAAATGTACTGGGTTTCATGTGGAACAGGAAACATTGTGTCGGCAGTGAACATGACATCCAGAATGTTGCTGAATCGATTCACAATGGCTCACAGGAAGCCAACATATGAAAGAGACGTGGACTTGGGCGCTGGAACAAGACACGTGGCAGTGGAACCAGAGATAGCCAACCTAGACATCATTGGCCAGAGGATAGAGAACATAAAAAATGAACATAAGTCAACATGGCATTATGATGAGGACAATCCATATAAGACATGGGCCTATCATGGATCATATGAGGTCAAGCCATCAGGATCAGCCTCATCCATGGTGAATGGCGTGGTGAGATTGCTCACCAAACCATGGGATGTTATTCCCATGGTCACACAAATAGCTATGACTGACACCACACCCTTCGGACAACAGAGGGTGTTTAAAGAGAAAGTTGACACACGCACACCAAGACCAAAACGAGGCACAGCACAAATTATGGAGGTGACAGCTAAGTGGTTGTGGGGTTTCCTCTCTAGAAATAAAAAACCCAGAATTTGCACAAGAGAGGAGTTCACAAGAAAAGTTAGGTCAAACGCAGCAATTGGAGCAGTGTTCGTTGATGAAAACCAATGGAACTCAGCAAAAGAAGCAGTGGAAGACGAAAAGTTTTGGGACCTTGTGCACAGAGAGAGGGAGCTTCATAAACAGGGAAAATGTGCCACGTGTGTCTACAACATGATGGGGAAAAGAGAGAAAAAATTAGGAGAGTTTGGAAAGGCAAAAGGAAGTCGTGCAATATGGTACATGTGGTTGGGGGCACGCTTTCTAGAGTTTGAAGCCCTTGGCTTCATAAATGAAGACCACTGGTTCAGCAGAGAGAATTCACTCAGTGGAGTGGAAGGAGAAGGACTACACAGACTTGGATACATACTCAGAGACATATCAAAGATTCCAGGGGGAAACATGTATGCAGATGACACAGCTGGATGGGACACAAGAATAACAGAGGATGATCTTCAGAATGAGGCCAAAATCACTGACATCATGGAGCCAGAACATGCTCTACTGGCTACGTCAATCTTCAAGCTGACCTATCAAAACAAGGTGGTAAGGGTGCAAAGACCAGCAAAAAGTGGAACCGTGATGGATGTTATATCCAGACGTGACCAGAGAGGAAGTGGACAGGTCGGAACTTATGGTTTAAACACTTTCACTAACATGGAGGTCCAACTGATAAGACAAATGGAATCTGAAGGAATCTTTTCACCCAGCGAACTGGAAAATTCAAATCTAGCTGAGAGAGTTCTAGACTGGCTGGAAAAACATGGTGTCGAAAGGTTGAAAAGAATGGCAATTAGCGGAGATGACTGTGTGGTGAAACCAACTGATGACAGGTTCGCAACAGCTTTAACAGCCCTGAATGACATGGGAAAAGTGAGGAAAGACATACCGCAATGGGAACCTTCAAAAGGATGGAATGACTGGCAGCAAGTGCCTTTCTGTTCACACCATTTTCACCAATTGATCATGAAGGATGGGAGGGAGATAGTGGTGCCATGCCGTAACCAAGATGAACTTGTGGGCAGGGCCAGAGTATCACAAGGCGCCGGATGGAGCCTGAGAGAAACTGCTTGCCTAGGCAAGTCATATGCACAAATGTGGCAGTTGATGTACTTCCACAGGAGAGACCTGAGACTAGCGGCCAATGCTATCTGTTCAGCCGTTCCAGTTGATTGGGTCCCAACCAGCCGCACCACCTGGTCGATCCATGCCCACCACCAATGGATGACAACAGAAGACATGTTATCAGTGTGGAATAGGGTTTGGATAGAGGAAAACCCATGGATGGAGGACAAAACTCATATATCCAGCTGGGAAGATGTTCCATACTTAGGAAAAAGGGAAGATCAATGGTGTGGATCCCTGATAGGCTTAACAGCGAGGGCCACCTGGGCCACCAACATACAAGTGGCCATAAACCAGGTGAGAAGGCTCATTGGGAATGAGAACTACTTAGACTACATGACATCAATGAAGAGATTCAAGAATGAGAGTGATCCCGAAGGAGCCCTC----------------------TGGTAA
		</sequence>
		<sequence>
			<taxon idref="MK791752"/>
			---AACAACCAACGGAAGAAGACGGGTCGACCGTCTTTCAATATGCTGAAACGCGCGAGAAACCGCGTGTCAACTGGTTCACAGTTGGCGAAGAGATTCTCAAAAGGATTGCTTTCAGGCCAAGGACCCATGAAATTGGTGATGGCTTTTATAGCATTCCTAAGATTTCTAGCCATACCCCCAACAGCAGGAATTTTGGCTAGATGGAGCTCATTCAAGAAGAATGGAGCGATCAAAGTGTTACGGGGTTTCAAAAAAGAGATCTCAATCATGTTGAACATAATGAACAGGAGAAAAAGATCCGTGACCATGCTCCTTATGCTGCTGCCCACAGCCCTGGCGTTCCATTTGACCACACGAGGGGGAGAGCCACATATGATAGTCAGCAAGCAAGAAAGAGGAAAGTCACTCTTGTTTAAGACCTCAGCAGGTGTCAACATGTGTACTCTCATTGCAATGGATTTGGGAGAGTTGTGTGAGGACACAATGACCTACAAATGCCCCCGGATCACCGAAGCGGAACCAGATGACGTTGATTGCTGGTGCAATGCCACAGACACATGGGTGACCTATGGGACGTGCTCTCAAACTGGCGAACACCGACGGGACAAACGTTCTGTCGCATTGGCCCCACACGTGGGGCTTGGTCTAGAAACAAGAACCGAAACGTGGATGTCCTCTGAAGGCGCCTGGAGACAGATACAAAAAGTGGAGACTTGGGCCTTGAGACACCCAGGATTCACGGTGATAGCCCTTTTCCTAGCACACACCATAGGAACATCCATCACCCAGAAAGGGATCATCTTCATTTTGCTGATGCTGGTGACACCATCAATGGCCATGCGATGCGTGGGAATAGGCAACAGAGACTTCGTTGAAGGACTGTCAGGAGCAACGTGGGTGGATGTGGTACTGGAGCATGGAAGCTGCGTCACCACCATGGCAAAAAATAAACCAACATTGGACATTGAACTCTTGAAGACGGAGGTCACGAACCCTGCCGTCTTGCGCAAACTGTGCATTGAAGCTAAAATATCAAATACCACCACCGATTCACGATGCCCAACACAAGGAGAAGCCACACTGGTGGAAGAACAGGACGCGAACTTTGTGTGTCGACGAACATTCGTGGACAGAGGCTGGGGTAATGGTTGTGGACTATTCGGGAAAGGAAGCTTACTGACGTGTGCTAAATTCAAGTGTGTGACAAAACTTGAAGGAAAGATAGTTCAATATGAAAACTTAAAATATTCGGTGATAGTCACCGTCCACACTGGGGACCAGCACCAGGTGGGGAATGAGACCACAGAACATGGAACAATTGCAACCATAACACCTCAAGCTCCTACGTCGGAAATACAGCTGACTGACTACGGAGCCCTTACATTGGACTGTTCACCTAGAACAGGGCTGGACTTCAATGAGATGGTGCTGTTGACAATGAAAGAAAAATCATGGCTTGTCCACAAACAATGGTTTCTAGACTTACCACTGCCTTGGACCTCGGGGGCTTCAACATCTCAAGAGACTTGGAACAGACAAGATTTGCTGGTCACATTCAAGACAGCTCATGCAAAGAAGCAGGAAGTAGTCGTACTGGGGTCACAAGAAGGAGCAATGCACACTGCGTTGACTGGGGCGACAGAAATTCAGATGTCAGGAACGACGACAATCTTCGCAGGACACCTGAAATGTAGACTAAAAATGGATAAACTGACTTTGAAAGGGGTGTCATATGTGATGTGCACAGGCTCATTTAAGTTAGAGAAGGAAGTAGCTGAGACCCAGCATGGAACCGTTCTAGTGCAGGTTAAATACGAAGGAACAGATGCACCATGCAAGATTCCCTTTTCAATCCAAGATGAGAAAGGAGTGACCCAGAATGGGAGATTGATAACAGCCAATCCCATAGCTACTGACAAAGAAAAGCCAGTCAACATTGAGACAGAACCACCTTTTGGTGAGAGCTACATCGTGATAGGGGCGGGTGAAAAAGCTTTGAAACTAAGCTGGTTCAAGAAAGGAAGCAGCATAGGGAAAATGTTCGAAGCTACCGCCCGGGGAGCACGAAGGATGGCTATCCTGGGAGACACTGCATGGGACTTCGGTTCCATAGGAGGGGTGTTCACATCTGTGGGAAAACTGGTACACCAGGTTTTTGGAACCGCATATGGGGTCTTGTTCAGCGGTGTTTCTTGGACAATGAAAATAGGAATAGGGATTCTGCTGACATGGCTAGGATTAAATTCAAGGAGCACGTCACTCTCGATGACGTGCATTGCAGTTGGTATGGTCACACTGTACTTAGGAGTCATGGTTCAAGCGGACTCGGGGTGTGTGATCAACTGGAAGGGCAGAGAACTCAAGTGTGGAAGTGGCATCTTTGTCACTAATGAAGTACACACTTGGACAGAGCAATATAAATTCCAGGCTGACTCCCCAAAAAGACTGTCAGCAGCCATTGGGAAGGCATGGGAGGAAGGCGTGTGTGGAATTCGATCAGCCACACGTCTTGAGAACATCATGTGGAAGCAAATATCAAATGAATTGAACCACATCCTACTTGAAAATGACATGAAATTCACAGTGGTCGTAGGAGACGCTAATGGAATCCTGACCCAAGGGAAAAAGATGATTAGGCCACAACCTATGGAACACAAATACTCATGGAAAAGCTGGGGAAAAGCCAAAATCATAGGAGCAGACACACAGAATACCACCTTCATCATTGATGGCCCAGACACTCCAGAATGCCCCGATGACCAGAGAGCATGGAACATTTGGGAAGTTGAAGACTATGGGTTTGGGATTTTCACGACAAACATATGGCTGAAATTGCGTGACTCCTACACCCAAATGTGTGACCACCGGCTAATGTCAGCTGCCATCAAGGACAGCAAGGCAGTCCATGCTGACATGGGGTACTGGATAGAAAGTGAAAAGAACGAGACTTGGAAGCTAGCGAGAGCCTCCTTCATAGAAGTGAAGACATGCATCTGGCCAAGATCCCACACTCTGTGGAGCAATGGAGTCTTGGAAAGTGAAATGATAATCCCAAAGATATACGGAGGACCAATATCTCAGCACAACTACAGACCAGGGTATTTCACGCAAACAGCAGGGCCATGGCATCTAGGCAAGTTGGAACTAGACTTTGATTTGTGTGAAGGCACCACAGTTGTTGTAGATGAACATTGTGGAAATCGAGGCGCATCTCTTAGAACTACAACAGTTACAGGAAAGATAATCCATGAATGGTGTTGCAGATCCTGCACGCTACCTCCCTTACGCTTCAAAGGAGAAGACGGATGTTGGTATGGCATGGAAATCAGACCAGTTAAGGAGAAGGAAGAGAATCTGGTCAGGTCAATGGTCTCTGCAGGGTCAGGAGAAGTGGACAGTTTCTCATTGGGACTACTATGCGTATCAATAATGATTGAAGAAGTGATGAGATCCAGATGGAGTAGAAAGATGCTGATGACTGGAACACTGGCTGTTTTCTTCCTTCTCATAATGGGACAACTGACATGGAATGATCTGATCAGGTTATGCATCATGGTTGGAGCTAACGTCTCAGACAAGATGGGGATGGGAACAACGTACCTAGCCTTGATGGCTACTTTCAAAATGAGACCGATGTTCGCTGTTGGGCTATTATTCCGCAGACTAACATCTAGAGAGGTTCTCCTTCTCACAATTGGACTAAGCCTGGTGGCATCCGTGGAGCTACCAAATTCTTTAGAGGAGCTAGGAGACGGACTTGCAATGGGCATCATGATGTTAAAATTATTGACTGATTTTCAATCACACCAGTTATGGACTACCCTACTGTCTCTAACATTTATTAAAACAACTCTTTCATTGGATTATGCATGGAAGACAATAGCCATGGTATTGTCAATCGTATCTCTCTTTCCTTTATGTCTATCTACGACCTCTCAAAAAACAACATGGCTTCCGGTGCTGCTAGGATCTTTTGGATGCAAACCACTAACCATGTTTCTCATAACAGAAAATAAAATCTGGGGAAGGAAAAGTTGGCCTCTCAATGAAGGAATTATGGCTGTTGGAATAGTCAGCATCTTACTAAGTTCACTCCTCAAAAATGATGTGCCACTGGCCGGCCCACTGATAGCTGGAGGCATGCTAATAGCATGTTACGTCATATCCGGAAGCTCGGCTGATTTATCATTGGAGAAAGCGGCCGAGGTCTCCTGGGAAGAAGAAGCAGAACACTCTGGTGCTTCACACAACATATTAGTGGAGGTCCAAGATGATGGAACTATGAAAATAAAAGATGAAGAGAGAGATGACACGCTCACCATACTCCTCAAAGCAACTCTGTTGGCAGTCTCAGGGGTGTACCCAATGTCAATACCAGCAACCCTCTTTGTGTGGTATTTTTGGCAGAAAAAGAAACAGAGATCAGGAGTCTTGTGGGACACACCCAGCCCTCCAGAAGTGGAAAGAGCAGTTCTTGATGATGGTATCTATAGAATCTTGCAAAGAGGACTGTTGGGTAGGTCCCAAGTAGGAGTGGGAGTTTTTCAAGACGGCGTGTTCCACACAATGTGGCATGTCACTAGGGGGGCTGTCCTTATGTACCAGGGGAAGAGGCTGGAACCAAGCTGGGCTAGTGTCAAAAAAGACTTGATCTCATATGGAGGAGGTTGGAGGTTTCAAGGATCATGGAACACAGGAGAAGAAGTACAGGTGATAGCTGTTGAGCCAGGAAAAAACCCAAAAAATGTACAGACAACGCCGGGTACCTTCAAGACCCCTGAAGGTGAAGTTGGAGCTATAGCCCTAGATTTTAAACCCGGTACATCTGGATCTCCCATCGTGAACAGAGAGGGAAAAATAGTGGGTCTCTATGGAAATGGAGTGGTGACAACAAGTGGAACATACGTCAGTGCCATTGCCCAAGCTAAAGCATCACAAGAAGGGCCTCCACCAGAGATTGAGGACGAGGTGTTTAAGAAAAGAAACCTAACAATAATGGACCTACATCCAGGATCAGGAAAAACAAGAAGATATCTTCCAGCCATAGTCCGTGAAGCCATAAAAAGGAAACTGCGCACGCTGATCTTGGCCCCCACAAGAGTTGTCGCCTCTGAAATGGCAGAAGCGCTTAAAGGAATGCCAATAAGATATCAGACAACAGCAGTAAAGAGTGAACACACAGGAAGGGAGATAGTTGATCTCATGTGCCACGCCACTTTCACCATGCGTCTCCTATCTCCAGTGAGAGTTCCCAACTACAATATGATTATCATGGATGAAGCACACTTTACCGACCCAGCCAGCATAGCGGCTAGAGGGTACATCTCAACCCGAGTGGGTATGGGTGAAGCAGCTGCGATCTTCATGACAGCTACTCCCCCAGGATCGGTAGAGGCCTTTCCACAGAGCAATGCAGTTATTCAAGATGAGGAAAGAGACATTCCTGAGAGATCATGGAACTCAGGCTACGACTGGATCACTGATTATCCAGGAAAAACAGTTTGGTTTGTTCCAAGCATCAAATCAGGAAATGACATTGCCAACTGTTTAAGAAAGAACGGGAAACGGGTGATCCAATTGAGCAGAAAAACCTTTGACACTGAATACCAGAAAACAAAAAACAATGACTGGGACTATGTTGTCACAACAGACATTTCTGAAATGGGAGCAAATTTCCGGGCCGACAGGGTAATAGACCCAAGGCGGTGCTTGAAACCGGTAATACTAAAAGATGGCCCAGAGCGCGTCATTCTAGCCGGACCAATGCCAGTGACCGTGGCCAGTGCCGCCCAGAGGAGAGGAAGAATTGGAAGAAACCAAAACAAGGAAGGTGACCAGTATATTTACATGGGACAGCCTTTAAATAATGATGAGGACCACGCTCATTGGACAGAAGCAAAAATGCTCCTTGACAATATAAACACGCCAGAAGGGATTATCCCAGCCCTCTTCGAGCCAGAGAGAGAAAAGAGTGCAGCAATAGACGGGGAGTACAGACTGCGGGGAGAAGCAAGGAAAACGTTTGTGGAGCTAATGAGAAGAGGGGATCTACCAGTCTGGCTATCTTACAAAGTTGCCTCAGAAGGCTTCCAGTACTCCGACAGAAGGTGGTGCTTTGACGGAGAAAGGAACAACCAGGTGTTAGAGGAGAACATGGACGTGGAGATCTGGACGAAAGAGGGAGAAAGAAAGAAATTACGACCTCGATGGTTGGATGCCAGAACCTACTCTGACCCACTGGCCCTGCGCGAGTTTAAAGAGTTCGCAGCAGGAAGAAGAAGTGTCTCAGGTGACCTAATATTAGAAATAGGGAAACTTCCACAGCACTTGACGCTAAGGGCCCAGAATGCTTTGGACAACTTGGTCATGTTGCACAATTCTGAACAAGGGGGAAAAGCCTATAGACATGCCATGGAAGAATTACCAGACACCATAGAAACATTGATGCTCCTAGCTTTGATAGCTGTGCTGACTGGTGGAGTGACGTTGTTTTTTCTGTCAGGAAAAGGTCTAGGGAAAACATCCATTGGCCTACTTTGTGTGATGGCCTCAAGTGTGCTGTTATGGATGGCCAGTGTGGAACCCCATTGGATAGCGGCCTCCATCATACTAGAGTTTTTTCTGATGGTGCTGCTCATTCCAGAGCCAGACAGACAGCGTACTCCACAGGACAATCAATTGGCATATGTGGTGATAGGTTTGTTATTCATGATATTGACAGTGGCAGCCAATGAGATGGGACTACTGGAAACCACAAAGAAAGACCTGGGGATCGGCCATGTAGTCGCCGAAAATCACCACCATGCTACAATGCTAGACATAGACTTACATCCAGCTTCAGCCTGGACCCTCTATGCAGTAGCTACAACAATTATCACTCCCATGATGAGACACACAATTGAAAACACAACGGCAAATATATCTCTGACAGCTATTGCAAATCAGGCGGCTATACTGATGGGACTTGACAAGGGATGGCCAATATCGAAGATGGACATAGGAGTGCCACTTCTCGCCTTAGGGTGTTATTCCCAGGTGAACCCACTGACACTGACAGCGGCAGTGTTGATGTTAGTGGCCCATTACGCCATAATCGGACCTGGACTGCAAGCAAAAGCCACTAGAGAAGCCCAAAAAAGGACAGCGGCTGGAATAATGAAAAATCCAACTGTAGACGGAATTGTTGCAATAGATTTGGATCCTGTGGTTTATGATGCGAAATTTGAAAAACAGCTAGGCCAAATAATGTTATTGATACTTTGCACATCACAGATTCTTTTGATGCGGACTACATGGGCCTTATGTGAATCCATCACACTGGCTACTGGACCCTTGACCACACTCTGGGAGGGTTCTCCAGGAAAATTCTGGAATACCACGATAGCAGTGTCCATGGCAAATATCTTCAGGGGAAGCTATCTAGCTGGAGCAGGTCTGGCCTTTTCATTGATGAAATCTTTAGGAGGAGGTAGGAGAGGTACGGGAGCTCAAGGGGAAACATTGGGAGAAAAATGGAAAAGACAACTAAATCAACTGAGCAAGTCAGAATTTAACACTTACAAAAGGAGTGGAATTATGGAGGTGGACAGATCTGAAGCCAAGGAGGGACTAAAAAGAGGAGAAACAACCAAACATGCAGTGTCGAGAGGAACAGCCAAACTTAGGTGGTTTGTGGAGAGGAACCTTGTGAGACCAGAAGGGAAAGTGATAGACCTCGGTTGTGGAAGAGGTGGCTGGTCATATTATTGTGCTGGGCTGAAGAAGGTTACAGAAGTGAAGGGATACACAAAAGGAGGACCCGGCCATGAGGAACCTATCCCAATGGCGACTTATGGATGGAACCTAGTGAAGCTATACTCCGGAAAAGATGTATTCTTTACACCACCTGAGAAATGTGACACCCTTTTGTGTGATATTGGTGAGTCCTCTCCGAATCCAACTATAGAAGAAGGAAGAACATTACGCGTTCTAAAGATGGTGGAACCATGGCTCAGAGGAAATCAGTTTTGCATAAAAATCCTAAATCCTTACATGCCAAGTGTGGTAGAAACTCTGGAGCAAATGCAAAGAAAACATGGAGGGATGCTAGTGCGAAACCCACTCTCAAGAAATTCTACCCATGAAATGTACTGGGTTTCATGTGGAACAGGAAACATTGTGTCGGCAGTGAACATGACATCCAGAATGTTGCTGAATCGGTTCACAATGGCTCACAGGAAGCCAACATATGAAAGAGACGTGGACTTGGGCGCTGGAACAAGACACGTGGCAGTGGAACCAGAGATAGCCAACCTAGACATCATTGGCCAGAGGATAGAGAACATAAAAAATGAACATAAGTCAACATGGCATTATGATGAGGACAATCCATATAAGACATGGGCCTATCATGGATCATATGAGGTCAAGCCATCAGGATCAGCCTCATCCATGGTGAATGGCGTGGTGAGATTGCTCACCAAACCATGGGATGTTATTCCCATGGTCACACAAATAGCTATGACTGACACCACACCCTTCGGACAACAGAGGGTGTTTAAAGAGAAAGTTGACACACGCACACCAAGACCAAAACGAGGCACAGCACAAATTATGGAGGTGACAGCTAAGTGGTTGTGGGGTTTCCTCTCTAGAAATAAAAAACCCAGAATCTGCACAAGAGAGGAGTTCACAAGAAAAGTTAGGTCAAACGCAGCAATTGGAGCAGTGTTCGTTGATGAAAACCAATGGAACTCAGCAAAAGAAGCAGTGGAAGACGAAAAGTTTTGGGACCTTGTGCACAGAGAGAGGGAGCTTCATAAACAGGGAAAATGTGCCACGTGTGTCTACAACATGATGGGGAAAAGAGAGAAAAAATTAGGAGAGTTTGGAAAGGCAAAAGGAAGTCGTGCAATATGGTACATGTGGTTGGGGGCACGCTTTCTAGAGTTTGAAGCCCTTGGCTTCATAAATGAAGACCACTGGTTCAGCAGAGAGAATTCACTCAGTGGAGTGGAAGGAGAAGGACTACACAGACTTGGATACATACTCAGAGACATATCAAAGATTCCAGGGGGAAACATGTATGCAGATGACACAGCTGGATGGGACACAAGAATAACAGAGGATGATCTTCAGAATGAGGCCAAAATCACTGACATCATGGAGCCAGAACATGCTCTACTGGCTACGTCAATCTTCAAGCTGACCTATCAAAACAAGGTGGTAAGGGTGCAAAGACCAGCAAAAAGTGGAACCGTGATGGATGTTATATCCAGACGTGACCAGAGAGGAAGTGGACAGGTCGGAACTTATGGTTTAAACACTTTCACTAACATGGAGGTCCAACTGATAAGACAAATGGAATCTGAAGGAATCTTTTCACCCAGCGAACTGGAAAATTCAAATCTAGCTGAGAGAGTTCTAGACTGGCTGGAAAAACATGGTGTCGAAAGGTTGAAAAGAATGGCAATTAGCGGAGATGACTGTGTGGTGAAACCAACTGATGACAGGTTCGCAACAGCTTTAACAGCCCTGAATGACATGGGAAAAGTGAGGAAAGACATACCGCAATGGGAACCTTCAAAAGGATGGAATGACTGGCAGCAAGTGCCTTTCTGTTCACACCATTTTCACCAACTGATCATGAAGGATGGGAGGGAGATAGTGGTGCCATGCCGTAACCAAGATGAACTTGTGGGCAGGGCCAGAGTATCACAAGGCGCCGGATGGAGCCTGAGAGAAACTGCTTGCCTAGGCAAGTCATATGCACAAATGTGGCAGTTGATGTACTTCCACAGGAGAGACCTGAGACTAGCGGCCAATGCTATCTGTTCAGCCGTTCCAGTTGATTGGGTCCCAACCAGCCGCACCACCTGGTCGATCCATGCCCACCACCAATGGATGACAACAGAAGACATGTTATCAGTGTGGAATAGGGTTTGGATAGAGGAAAACCCATGGATGGAGGACAAAACTCATATATCCAGCTGGGAAAATGTTCCATACTTAGGAAAAAGGGAAGATCAATGGTGTGGATCCCTGATAGGCTTAACAGCGAGGGCCACCTGGGCCACCAACATACAAGTGGCCATAAACCAGGTGAGAAGGCTCATTGGGAATGAGAACTACTTAGACTACATGACATCAATGAAGAGATTCAAGAATGAGAGTGATCCCGAAGGAGCCCTC----------------------TGGTAA
		</sequence>
		<sequence>
			<taxon idref="KX618706"/>
			ATGAACAACCAACGGAAGAAGACGGGTCGACCGTCTTTCAATATGCTGAAACGCGTGAGAAACCGCGTGTCAACTGGTTCACAGTTGGCGAAGAGATTCTCAAAAGGATTGCTTTCAGGCCAAGGACCCATGAAATTGGTGATGGCTTTTATAGCATTCGTAAGATTTCTAGCCATACCCCCAACAGCAGGAATTTTGGCTAGATGGAGCTCATTCAAGAAGAATGGAGCGATCAAAGTGTTACGGGGTTTCAAAAAAGAGATCTCAAGCATGTTGAACATAATGAACAGGAGAAAAAGATCCGTAACCATGCTCCTCATGCTGCTGCCCACAGCCCTGGCGTTCCATTTGACCACACGAGGGGGAGAGCCACATATGATAGTCAGCAAGCAGGAAAGAGGAAAATCACTCCTGTTTAAGACCTCGGCAGGTGTCAACATGTGTACCCTCATTGCAATGGATTTGGGAGAGTTATGTGAGGACACAATGACTTACAAATGCCCCCGGATCACCGAAGCGGAACCAGATGACGTTGACTGCTGGTGCAATGCCACAGACACATGGGTGACCTATGGGACGTGCTCTCAAACTGGCGAACACCGACGGGACAAACGTTCTGTCGCATTGGCCCCACACGTGGGGCTTGGTCTAGAAACAAGAACCGAAACGTGGATGTCCTCTGAAGGAGCCTGGAGACAGATACAAAAAGTGGAGACTTGGGCCTTGAGACACCCAGGATTCACGGTGATAGCCCTTTTCCTAGCACACACCATAGGAACATCCATCACCCAGAAAGGGATCATCTTCATTTTGCTGATGCTGGTGACACCATCAATGGCCATGCGATGCGTGGGAATAGGCAACAGAGACTTCGTTGAGGGACTGTCAGGAGCAACGTGGGTGGATGTGGTACTGGAGCATGGAAGCTGCGTCACCACCATGGCAAAAAATAAACCAACATTGGACATTGAACTCTTGAAGACGGAGGTCACGAACCCTGCCGTCTTACGCAAACTGTGCATTGAAGCTAAAATATCAAATACCACCACCGATTCACGATGCCCAACACAAGGAGAAGCCACACTGGTGGAAGAACAGGACGCGAACTTTGTGTGTCGACGAACATTCGTGGGCAGAGGCTGGGGTAATGGTTGTGGATTATTCGGGAAAGGAAGCTTACTGACGTGTGCTAAATTCAAGTGTGTGACAAAACTTGAAGGAAAGATAGTTCAATATGAAAACTTAAAATATTCGGTGATAGTCACCGTCCACACTGGGGACCAGCACCAGGTGGGAAATGAGACCACAGAACATGGAACAATTGCTACCATAACACCTCAAGCTCCTACGTCGGAGATACAGCTGACTGACTACGGAGCCCTTACATTGGACTGCTCACCTAGAACTGGGCTGGACTTCAATGAGATGGTGCTGTTGACAATGAAAGAAAAATCATGGCTTGTCCACAAACAATGGTTTCTAGACTTACCACTGCCTTGGACCTCGGGGGCTTCAACATCCCAAGAGACTTGGAACAGACAAGATTTGCTGGTCACATTTAAGACAGCTCATGCAAAGAAGCGGGAAGTAGTCGTACTGGGGTCACAAGAAGGAGCAATGCACACTGCATTGACTGGGGCGACAGAAATTCAGATGTCAGGAACGACGACAATCTTCGCAGGACACCTGAAATGTAGACTAAAAATGGATAAACTGACTTTGAAAGGGGTGTCATATGTGATGTGCACAGGCTCATTTAAGTTGGAGAAGGAAGTAGCTGAGACCCAGCATGGAACCGTTCTAGTGCAGGTTAAATACGAAGGAGCAGATGCACCATGCAAGATCCCCTTTTCAATCCAAGATGAGAAAGGAGTGACCCAGAATGGGAGATTGATAACAGCCAATCCCATAGCTACTGACAAAGAAAAACCAGTCAACATTGAGACAGAACCACCTTTTGGTGAGAGCTACATCGTGATAGGGGCGGGTGAAAAAGCTTTGAAACTAAGCTGGTTCAAGAAAGGAAGCAGCATAGGGAAAATGTTCGAAGCTACCGCCCGGGGAGCACGAAGGATGGCTATCCTGGGAGACACTGCATGGGACTTCGGTTCCATAGGAGGGGTATTCACATCTGTGGGAAAACTGGTACACCAGGTTTTTGGAACCGCATATGGGGTCTTGTTCAGCGGTGTTTCTTGGACAATGAAAATAGGAATAGGGATTCTGCTGACATGGCTAGGATTAAATTCAAGGAGCACGTCACTCTCGATGACGTGCATTGCAGTTGGTATGGTCACACTGTACTTAGGAGTCATGGTTCAAGCGGACTCGGGGTGTGTGATCAACTGGAAAGGCAGAGAACTCAAATGTGGAAGTGGCATTTTTGTCACAAATGAAGTCCACGCTTGGACAGAGCAATATAAATTCCAGGCTGACTCCCCCAAAAGACTGTCAGCAGCTATTGGGAAGGCATGGGAGGAAGGCGTGTGTGGAATTCGATCAGCCACACGCCTTGAGAACATCATGTGGAAGCAAATATCAAATGAATTGAACCACATCCTACTTGAAAATGACATGAAATTCACAGTGGTCGTAGGAGACGCTAACGGAATCTTGACCCAAGGGAAAAAGATGATTAGGCCACAACCCATGGAACACAAATACTCATGGAAAAGCTGGGGAAAAGCCAAAATCATAGGAGCAGACACACAGAATACCACCTTCATCATTGATGGCCCAGACACTCCAGAATGCCCCGATGACCAGAGAGCATGGAACATTTGGGAAGTTGAAGACTATGGGTTTGGGATTTTCACGACAAACATATGGCTGAAATTGCGCGACTCCTACACCCAAATGTGTGACCACCGGCTAATGTCAGTTGCCATCAAGGACAGCAAGGCAGTCCATGCTGACATGGGGTACTGGATAGAAAGTGAAAAGAACGAGACCTGGAAGCTAGCGAGAGCCTCCTTTATAGAAGTGAAGACATGCATCTGGCCAAGATCCCACACTCTATGGAGCAATGGAGTCTTGGAAAGTGAAATGATAATCCCAAAGATATATGGAGGACCAATATCTCAGCACAACTACAGACCAGGGTATTTCACGCAAACAGCAGGGCCATGGCATCTAGGCAAGTTGGAACTAGACTTTGATTTGTGTGAAGGCACCACAGTTGTTGTGGATGAACATTGTGGAAATCGAGGACCATCTCTTAGAACTACAACAGTTACAGGAAAGATAATCCATGAATGGTGTTGCAGATCCTGCACACTACCTCCCTTACGCTTCAAAGGAGAAGACGGATGTTGGTATGGCATGGAAATCAGACCAGTTAAGGAGAAGGAGGAGAATCTAGTCAGGTCAATGGTCTCTGCAGGGTCAGGAGAAGTGGACAGTTTCTCATTGGGACTACTATGCGTATCAATAATGATTGAAGAAGTGATGAGATCCAGATGGAGTAGAAAGATGCTGATGACTGGAACACTGGCTGTTTTCTTCCTCCTCATAATGGGACAACTGACATGGAATGATTTGATCAGGTTATGTATCATGGTTGGAGCCAACGTCTCAGACAGGATGGGGATGGGAACAACATACCTAGCCTTGATGGCTACTTTCAAAATGAGACCGATGTTCGCTGTTGGGTTATTGTTCCGCAGACTAACATCCAGAGAGGTTCTCCTTCTCACAATTGGACTAAGCCTGGTGGCATCCGTGGAGCTACCAAATTCTTTAGAGGAGCTAGGGGACGGACTTGCAATGGGCATCATGATGTTAAAATTATTGACTGATTTTCAGTCACACCAGTTATGGACTACCCTACTGTCTCTGACATTTATTAAAACAACTCTTTCATTGGATTATGCATGGAAGACAATAGCCATGGTATTGTCAATCGTATCTCTCTTTCCTTTATGTCTATCTACGACCTCTCAAAAAACAACATGGCTTCCGGTGCTGTTAGGATCTTTTGGATGCAAACCACTAACCATGTTTCTCATAACAGAAAACAAAATCTGGGGAAGGAAAAGTTGGCCCCTCAATGAAGGAATTATGGCTGTTGGAATAGTCAGCATCTTACTAAGTTCACTCCTCAAAAATGATGTGCCACTAGCTGGCCCACTGATAGCTGGAGGCATGCTAATAGCATGTTACGTCATATCCGGAAGCTCGGCTGATTTATCATTGGAGAAAGCAGCCGAGGTCCTCTGGGAAGAAGAAGCAGAACACTCTGGTGCTTCACACAACATACTAGTGGAGGTCCAAGATGATGGAACTATGAAAATAAAAGATGAAGAGAGAGATGACACGCTCACCATACTCCTCAAAGCAACTCTGTTGGCAGTCTCAGGGGTGTACCCAATGTCAATACCAGCAACCCTTTTTGTGTGGTATTTTTGGCAGAAAAAGAAACAGAGATCAGGAGTCTTGTGGGACACACCCAGCCCTCCAGAAGTGGAAAGAGCAGTTCTTGATGATGGTATCTATAGAATCTTGCAAAGAGGACTGTTGGGTAGGTCCCAAGTGGGAGTAGGAGTTTTTCAAGACGGCGTGTTCCACACAATGTGGCATGTCACTAGGGGGGCTGTCCTTATGTACCAGGGGAAGAGGCTGGAACCAAGCTGGGCTAGTGTAAAAAAAGACTTGATCTCATATGGAGGAGGTTGGAGGTTGCAAGGATCATGGAACACAGGAGAAGAAGTACAGGTGATAGCTGTTGAGCCAGGAAAAAACCCAAAGAATGTACAGACAACGCCGGGTACCTTCAAGACCCCTGAAGGTGAAGTTGGAGCTATAGCCCTAGATTTTAAACCCGGCACATCTGGATCTCCCATCGTGAACAGAGAGGGAAAAATAGTGGGTCTCTATGGAAATGGAGTGGTGACAACAAGTGGAACATACGTTAGTGCCATTGCTCAAACTAAAGCATCACAAGAAGGGCCTCTACCAGAGATTGAGGACGAGGTGTTTAAGAAAAGAAACCTAACAATAATGGACCTACATCCAGGATCAGGAAAAACAAGAAGATATCTTCCAGCCATAGTCCGTGAAGCCATAAAAAGGAAACTGCGCACGCTAATCTTGGCCCCTACACGAGTTGTCGCCTCTGAAATGGCAGAGGCGCTTAAAGGAATGCCAATAAGATATCAGACAACAGCAGTAAAGAGTGAACACACAGGAAGGGAGATAGTTGATCTCATGTGCCACGCCACTTTCACCATGCGTCTCCTATCTCCAGTGAGAGTTCCCAACTACAACATGATTATTATGGATGAAGCACACTTTACCGATCCAGCCAGCATAGCGGCTAGAGGGTACATCTCAACCCGAGTGGGTATGGGTGAAGCAGCTGCGATCTTCATGACAGCTACTCCCCCAGGATCGGTAGAGGCCTTTCCACAGAGCAATGCAGTTATCCAAGATGAGGAAAGAGACATTCCTGAGAGATCATGGAACTCAGGCTACGACTGGATCACTGACTTTCCAGGAAAAACAGTCTGGTTCGTTCCAAGCATCAAATCAGGAAATGACATTGCCAACTGTTTAAGAAAGAACGGGAAACGGGTGATCCAATTGAGCAGAAAAACCTTTGACACTGAATACCAGAAAACAAAAAACAATGACTGGGACTATGTTGTCACAACAGATATTTCTGAAATGGGAGCAAATTTTCGGGCCGACAGGGTAATAGACCCAAGGCGGTGCTTGAAGCCGGTAATACTAAAAGATGGCCCAGAGCGCGTCATTCTAGCCGGACCAATGCCAGTGACCGTGGCCAGTGCTGCCCAGAGGAGAGGAAGAATTGGAAAGAACCAAAACAAGGAAGGTGACCAGTATATTTACATGGGACAGCCTTTAAATAATGATGAGGACCACGCTCATTGGACAGAAGCAAAAATGCTCCTTGACAATATAAACACGCCAGAAGGGATTATCCCAGCCCTCTTTGAGCCAGAGAGAGAAAAGAGTGCAGCAATAGACGGGGAGTACAGACTGCGGGGAGAAGCAAGGAAAACGTTTGTGGAGCTAATGAGAAGAGGGGATCTACCGGTCTGGCTATCTTACAAAGTTGCCTCAGAAGGCTTCCAGTACTCCGACAGAAGGTGGTGCTTTGATGGAGAAAGGAACAACCAGGTGTTGGAGGAGAACATGGACGTAGAGATCTGGACAAAAGAGGGAGAAAGAAAGAAATTACGACCTCGATGGTTAGATGCCAGAACCTACTCTGATCCACTGGCCCTGCGCGAGTTTAAAGAGTTCGCAGCAGGAAGAAGAAGTGTCTCAGGTGACCTAATATTAGAAATAGGGAAACTTCCACAGCACTTGACGCTAAGGGCCCAGAATGCTTTGGACAACTTGGTCATGTTGCACAATTCTGAACAAGGGGGAAAAGCCTATAGACATGCTATGGAAGAATTGCCAGACACCATAGAAACATTGATGCTCCTAGCTTTGATAGCTGTGCTGACTGGTGGAGTGACGTTGTTTTTCCTATCAGGAAAAGGTTTAGGGAAAACATCCATTGGCCTACTTTGTGTGATGGCCTCAAGTGTACTGTTATGGATGGCCAGTGTGGAGCCCCATTGGATAGCGGCCTCCATCATACTAGAGTTTTTTCTGATGGTGCTGCTCATTCCAGAGCCAGACAGACAGCGTACTCCACAGGACAATCAATTGGCATATGTGGTGATAGGTTTGTTATTCATGATATTGACAGTGGCAGCCAATGAGATGGGATTACTGGAAACCACAAAGAAAGACCTGGGGATAGGCCATGTAGTCGCCGAAAATCACCACCATGCTACAATGCTAGACATAGACTTACATCCAGCTTCAGCCTGGACCCTCTATGCAGTAGCTACAACAATTATTACTCCCATGATGAGACACACAATTGAAAACACAACGGCAAACATATCCCTGACAGCTATTGCAAATCAGGCGGCTATATTGATGGGACTTGACAAGGGATGGCCAATATCGAAGATGGACATAGGAGTGCCACTTCTCGCCTTAGGGTGCTATTCCCAGGTGAACCCACTGACACTGACAGCGGCGGTGTTGATGTTAGTGGCCCATTACGCCATAATCGGACCTGGACTGCAAGCAAAAGCTACTAGAGAAGCCCAAAAAAGGACAGCGGCTGGAATAATGAAAAATCCAACTGTAGACGGAATTGTTGCAATAGATTTGGATCCTGTGGTTTATGATGCAAAATTTGAAAAACAGCTAGGCCAAATAATGTTATTGATACTTTGCACATCACAGATTCTTTTGATGCGGACTACATGGGCCTTATGTGAATCCATCACACTGGCTACTGGACCCTTGACCACTCTCTGGGAGGGTTCTCCAGGAAAATTCTGGAACACCACAATAGCAGTGTCCATGGCAAACATCTTCAGGGGAAGCTATCTGGCAGGAGCAGGTCTGGCCTTTTCATTGATGAAATCTCTAGGAGGAGGTAGGAGAGGTACGGGAGCTCAAGGGGAAACATTGGGAGAAAAATGGAAAAGACAACTAAACCAACTGAGCAAGTCAGAATTTAACACCTACAAAAGGAGTGGAATTATGGAGGTGGACAGATCTGAAGCCAAGGAGGGACTGAAAAGAGGAGAAACAACCAAACATGCAGTGTCGAGAGGAACAGCCAAACTTAGGTGGTTCGTGGAGAGGAACCTTGTGAGACCAGAAGGGAAAGTGATAGACCTCGGTTGTGGAAGAGGTGGCTGGTCATATTATTGTGCTGGGCTGAAGAAGGTTACAGAAGTGAAGGGATACACAAAAGGAGGACCCGGTCATGAGGAACCTATCCCAATGGCGACTTATGGATGGAACCTAGTGAAGCTATGCTCCGGAAAAGATGTATTCTTTACACCACCTGAGAAATGTGACACCCTTTTGTGTGATATTGGTGAGTCCTCTCCGAATCCAACTATAGAAGAAGGAAGAACGTTACGCGTTCTAAAGATGGTGGAACCATGGCTCAGAGGAAATCAGTTTTGCATAAAAATCCTAAATCCTTACATGCCAAGTGTGGTAGAAACTCTGGAGCAAATGCAAAGAAAACATGGAGGGATGCTAGTGCGAAACCCACTCTCAAGAAATTCTACCCATGAAATGTACTGGGTTTCATGTGGAACAGGAAACATCGTGTCGGCAGTGAACATGACATCCAGAATGTTGCTGAATCGGTTCACAATGGCTCACAGGAAGCCAACATATGAAAGAGATGTGGACTTGGGTGCCGGAACAAGACATGTGGCAGTGGAACCAGAGATAGCCAACCTAGACATCATTGGCCAAAGGATAGAGAACATAAAAAATGAACATAAGTCAACATGGCATTATGATGAGGACAATCCATATAAGACATGGGCCTATCATGGATCATATGAGGTCAAGCCATCAGGGTCAGCTTCATCCATGGTGAATGGCGTGGTGAGATTGCTCACCAAACCATGGGATGTTATTCCCATGGTCACACAAATAGCTATGACTGATACCACACCCTTTGGACAACAGAGGGTGTTCAAAGAGAAAGTTGACACACGCACACCAAGACCAAAACGAGGCACAGCACAAATTATGGAGGTGACAGCCAAGTGGTTGTGGGGTTTCCTCTCTAGAAATAAAAAACCCAGAATCTGCACAAGAGAGGAGTTCACAAGAAAAGTTAGGTCAAATGCAGCAATTGGAGCAGTGTTCGTTGATGAAAACCAATGGAACTCAGCAAAAGAAGCAGTGGAAGATGAAAAGTTTTGGGACCTTGTGCACAGAGAGAGGGAGCTTCATAAACAGGGAAAATGTGCCACGTGTGTCTACAACATGATGGGAAAAAGAGAGAAAAAATTAGGAGAGTTTGGAAAGGCAAAAGGAAGTCGTGCAATATGGTACATGTGGTTGGGAGCACGCTTTCTAGAGTTTGAAGCCCTTGGCTTCATGAATGAAGACCACTGGTTCAGCAGAGAGAATTCACTCAGTGGAGTGGAAGGAGAAGGACTACACAAACTTGGATACATACTCAGGGACATATCAAAGATTCCAGGAGGAAATATGTATGCAGATGACACAGCTGGATGGGACACAAGAATAACAGAGGATGATCTTCAGAATGAGGCCAAAATCACTGACATCATGGAGCCAGAACATGCTCTACTGGCTACGTCAATCTTCAAGCTGACCTATCAAAACAAGGTGGTAAGGGTGCAAAGACCAGCAAAAAGTGGAACCGTGATGGATGTTATATCCAGACGTGACCAGAGAGGAAGTGGACAGGTCGGAACTTATGGTTTAAACACTTTCACTAACATGGAGGTCCAACTGATAAGACAAATGGAATCTGAAGGAATCTTTTCACCCAGCGAACTGGAAAATTCAAATCTAGCTGAGAGAGTTCTAGACTGGCTGGAAAAACATGGCGTTGAAAGGTTGAAAAGAATGGCAATCAGCGGAGATGACTGTGTGGTGAAACCAACTGATGACAGGTTCGCGACAGCTTTAACAGCCCTGAATGACATGGGAAAAGTGAGAAAAGACATACCGCAATGGGAACCTTCAAAAGGATGGAATGACTGGCAGCAAGTGCCTTTCTGTTCACACCATTTCCACCAACTGATCATGAAGGATGGGAGGGAGATAGTGGTGCCATGCCGCAACCAAGATGAACTTGTGGGCAGGGCCAGAGTATCACAAGGCGCCGGATGGAGCCTGAGAGAAACTGCTTGCCTAGGTAAGTCATATGCACAAATGTGGCAGCTGATGTACTTCCACAGGAGAGACCTGAGACTAGCGGCCAATGCTATCTGCTCAGCCGTTCCAGTTGATTGGGTCCCAACCAGCCGCACCACCTGGTCGATCCATGCCCACCACCAATGGATGACAACAGAAGACATGTTATCAGTGTGGAATAGGGTTTGGATAGAGGAAAACCCATGGATGGAGGATAAAACTCATGTATCCAGCTGGGAAGATGTTCCATACTTAGGAAAAAGGGAAGATCAATGGTGTGGATCCCTGATAGGCTTAACAGCGAGGGCCACCTGGGCCACCAACATACAAGTGGCTATAAACCAAGTGAGAAGGCTCATTGGGAATGAGAATTACTTAGACTACATGACATCAATGAAGAGATTCAAGAATGAGAGTGATCCCGAAGGAGCCCTC----------------------TGGTAA
		</sequence>
		<sequence>
			<taxon idref="MN018302"/>
			ATGAACAACCAACGGAAGAAGACGGGTCGACCGTCTTTCAATATGCTGAAACGCGCGAGAAACCGCGTGTCAACTGGTTCACAGTTGGCGAAGAGATTCTCAAAAGGATTGCTCTCAGGCCAAGGACCCATGAAAATGGTGATGGCTTTCATAGCATTCCTAAGATTTCTAGCCATACCCCCAACAGCAGGAATTTTGGCTAGATGGAGCTCATTCAAGAAGAATGGAGCGATCAAAGTGTTACGGGGTTTCAAAAAAGAGATCTCAAGCATGCTGAACATAATGAACAGGAGAAAAAGATCCGTGACCATGCTCCTCATGCTGCTGCCCACAGCCCTGGCGTTCCATTTGACCACACGAGGGGGAGAGCCACACATGATAGTTAGCAAGCAGGAAAGAGGAAAGTCACTCTTGTTTAAGACCTCTGCAGGTGTCAACATGTGCACCCTCATTGCAATGGATTTGGGAGAGTTATGTGAGGATACAATGACCTACAAATGCCCCCGGATCACTGAAGCGGAACCAGATGATGTTGATTGCTGGTGCAATGCCACAGACACATGGGTGACCTATGGGACGTGTTCTCAGACTGGCGAACACCGACGGGATAAACGTTCTGTCGCATTGGCCCCACACGTGGGGCTTGGTCTCGAAACAAGAACCGAAACGTGGATGTCCTCTGAAGGCGCCTGGAGGCAGATACAAAAAGTGGAGACTTGGGCCTTGAGACACCCAGGATTCACGGTGATAGCCCTTTTTTTAGCACATGCCATAGGAACATCCATTACCCAGAAAGGGATCATCTTCATTTTGCTGATGCTGGTGACACCATCAATGGCCATGCGATGCGTGGGAATAGGCAACAGAGACTTCGTTGAAGGACTGTCAGGAGCAACATGGGTGGATGTGGTACTGGAGCATGGAAGCTGTGTCACCACCATGGCAAAGAATAAACCAACATTGGACATTGAACTCTTGAAGACGGAGGTCACGAACCCTGCCGTCTTGCGCAAACTGTGCATTGAAGCTAAAATATCAAACACCACCACCGATTCAAGATGTCCAACACAAGGAGAAGCTACACTGGTGGAAGAACAAGACGCGAACTTTGTGTGTCGACGAACATTCGTGGACAGAGGCTGGGGTAATGGTTGTGGACTATTCGGGAAGGGAAGCTTACTAACGTGTGCTAAGTTTAAGTGTGTGACAAAACTTGAAGGAAAGATAGTTCAATATGAAAACTTAAAATATTCGGTGATAGTCACTGTCCACACTGGGGACCAGCACCAGGTAGGAAATGAGACTACAGAACATGGAACAATTGCAACCATAACACCTCAAGCTCCCACGTCGGAAATACAGCTGACTGACTACGGAGCCCTCACATTGGACTGCTCACCTAGAACAGGGCTGGACTTTAATGAGATGGTGCTGTTGACAATGAAAGAAAAATCATGGCTTGTCCACAAACAATGGTTTCTAGACTTACCATTACCTTGGACCTCAGGGGCTTCAACATCTCAAGAGACTTGGAACAGACAAGATCTGCTGGTCACATTTAAGACAGCTCATGCAAAGAAGCAGGAAGTAGTCGTACTGGGGTCACAAGAAGGAGCAATGCACACTGCGTTGACTGGGGCGACAGAAATCCAGACGTCAGGAACGACGACAATCTTCGCAGGACACCTGAAATGTAGACTAAAAATGGATAAACTGACTTTAAAAGGGGTGTCATATGTGATGTGCACAGGCTCATTTAAGCTAGAGAAGGAAGTGGCTGAGACCCAGCATGGAACTGCCCTAGTGCAGGTTAAATATGAAGGAACAGATGCACCATGCAAGATTCCAATTTCAACCCAAGATGAGAAAGGAGTGACCCAGAATGGGAGATTGATAACAGCCAATCCCATAGTTACTGACAAAGAAAAACCAGTCAACATTGAAACAGAACCACCCTTTGGTGAGAGCTACATCGTGATAGGGGCGGGTGAAAAAGCTTTGAAACTAAGCTGGTTTAAGAAAGGAAGCAGCATAGGGAAAATGTTCGAAGCCACCGCCCGAGGAGCACGAAGGATGGCTATCCTGGGAGACACAGCATGGGACTTCGGTTCCATAGGAGGGGTGTTCACATCTGTGGGAAAATTGGTACACCAGGTTTTTGGAACCGCATATGGGGTCCTGTTCAGCGGTGTTTCTTGGACCATGAAAATAGGAATAGGGATTCTGCTGACATGGCTAGGATTGAATTCAAGGAGCACGTCACTCTCGATGACGTGCATTGCAGTTGGCATGGTCACACTGTACCTAGGAGTCATGGTTCAAGCGGACTCGGGGTGTGTGATCAACTGGAAGGGCAGAGAACTCAAGTGTGGAAGTGGCATTTTTGTCACTAATGAAGTCCACACTTGGACAGAGCAATACAAATTCCAGGCTGACTCCCCAAAAAGACTATCAGCAGCCATTGGGAAGGCATGGGAGGAAGGCGTGTGTGGAATTCGATCAGCCACACGTCTTGAGAACATCATGTGGAAGCAAATATCAAATGAATTGAACCACATTCTACTTGAAAATGACATGAAATTCACAGTGGTTGTAGGAGACGCCAATGGAATCTTGACCCAAGGAAAAAAGATGATTAGGCCACAACCCATGGAACACAAATACTCATGGAAAAGCTGGGGAAAAGCCAAAATCATAGGAGCAGATACACAGAATACTACCTTCATCATCGATGGCCCAGACACTCCAGAATGCCCCGATGACCAGAGAGCATGGAACATTTGGGAAGTTGAGGACTATGGGTTTGGAGTTTTCACGACAAACATATGGCTGAAATTGCGTGACTCCTACACCCAAATGTGTGACCACCGGCTAATGTCAGCTGCCATCAAGGACAGCAAGGCAGTCCATGCTGACATGGGGTACTGGATAGAAAGTGAAAAGAACGAGACCTGGAAGCTAGCGAGAGCCTCCTTCATAGAAGTGAAGACATGCATCTGGCCAAGATCCCACACTCTATGGAGCAATGGAGTCTTGGAAAGTGAAATGATAATCCCAAAGATATATGGAGGACCAATATCTCAGCACAACTACAGACCAGGGTATTTCACACAAACAGCAGGGCCATGGCACCTAGGCAAGTTGGAACTAGACTTTAATTTGTGTGAAGGCACCACAGTTGTTGTGGATGGACATTGTGGAAATCGAGGTCCATCTCTTAGAACTACAACAGTCACAGGAAAGATAATCCATGAATGGTGCTGCAGATCCTGCACGCTACCCCCCTTACGCTTCAGAGGAGAAGACGGATGTTGGTATGGCATGGAAATCAGACCAGTCAAGGAGAAGGAAGAGAATCTAGTCAGGTCAATGGTCTCTGCAGGGTCAGGAGAAGTGGACAGTTTTTCATTGGGACTACTATGCGTATCAATAATGATTGAAGAAGTGATGAGATCCAGATGGAGTAGAAAGATGCTGATGACTGGAACACTGGCTGTTTTCTTCCTTCTTATAATGGGACAACTGACATGGAATGATCTGATCAGGTTATGCATCATGGTTGGAGCCAATGTCTCAGACAGAATGGGGATGGGAACAACGTACCTAGCTTTAATGGCCACTTTTAAAATGAGACCGATGTTCGCTGTTGGGCTATTATTTCGCAGACTAACATCCAGAGAGGTGCTCCTTCTCACAATTGGACTAAGCCTGGTGGCATCCGTGGAGCTACCAAATTCTTTAGAGGAGCTAGGGGACGGACTTGCGATGGGCATCATGATGTTAAAATTGTTGACTGATTTTCAGTCACACCAGTTGTGGACTACCTTACTGTCTCTGACATTCATCAAAACAACTCTTTCACTAGATTATGCATGGAAGACAATGGCTATGGTATTGTCAATCGTATCTCTCTTTCCTCTATGTCTATCCACGACCTCTCAAAAAACAACATGGCTTCCGGTGTTGTTAGGATCCTTTGGATGTAAACCACTAACCATGTTTCTTATAACAGAAAACAAAATTTGGGGAAGGAAAAGTTGGCCCCTCAATGAAGGAATTATGGCTGTTGGAATAGTCAGCATTTTACTAAGTTCACTCCTCAAAAATGACGTGCCACTAGCCGGCCCACTAATAGCTGGAGGCATGCTGATAGCATGTTACGTCATTTCCGGAAGCTCAGCCGATTTATCATTGGAGAGAGCGGCTGAGGTCTCCTGGGAAGAAGAAGCAGAACACTCTGGTGCCTCACACAACATACTAGTGGAGGTCCAAGATGATGGAACCATGAAAATAAAAGATGAAGAGAGAGATGACACGCTCACTATACTCCTCAAAGCAACTTTGTTGGCAGTTTCAGGGGTGTACCCAATGTCAATACCAGCAACCCTTTTTGTGTGGTATTTTTGGCAGAAAAAGAAACAGAGATCAGGAGTCTTGTGGGACACACCCAGCCCTCCAGAAGTAGAAAGAGCAGTTCTTGATGATGGTATCTATAGAATCTTGCAAAGAGGACTGTTGGGTAGGTCCCAGGTAGGAGTGGGAGTTTTTCAAGACGGCGTGTTCCACACAATGTGGCATGTCACCAGGGGGGCTGTCCTCATGTACCAAGGGAAGAGGCTGGAACCAAGTTGGGCCAGTGTCAAAAAAGACTTGATCTCATATGGAGGAGGTTGGAGGTTTCAAGGATCATGGAACACGGGAGAAGAAGTACAGGTGATAGCTGTTGAACCAGGGAAAAACCCAAAGAATGTACAGACAACGCCGGGCACCTTCAAGACCCCTGAAGGCGAAGTTGGAGCCATAGCCCTAGATTTCAAACCTGGCACATCTGGATCTCCCATCGTGAACAGAGAGGGGAAAATAGTAGGTCTTTATGGAAATGGAGTGGTGACAACAAGTGGAACCTACGTCAGTGCCATTGCCCAAGCTAAAGCGTCACAAGAAGGGCCTCTACCAGAGATTGAGGACGAGGTGTTTAAGAAAAGAAACCTAACAATAATGGACCTACATCCAGGATCAGGAAAAACAAGAAGATATCTTCCAGCCATAGTCCGTGAGGCCATAAAAAGGAAACTGCGCACGCTAATCTTGGCTCCCACAAGAGTTGTCGCCTCTGAAATGGCAGAGGCGCTTAAAGGAATGCCAATAAGATATCAGACAACAGCAGTAAAGAGTGAACACACAGGAAAGGAGATAGTCGATCTCATGTGCCACGCCACTTTCACCATGCGTCTCCTATCTCCAGTGAGAGTTCCCAATTACAACATGATTATCATGGATGAAGCACACTTTACCGATCCAGCCAGCATAGCGGCCAGAGGGTACATCTCAACCCGAGTGGGTATGGGTGAAGCAGCTGCGATCTTCATGACAGCCACTCCCCCAGGATCGGTAGAGGCCTTTCCACAGAGCAATGCAGTTATCCAAGATGAGGAAAGAGACATTCCTGAGAGATCATGGAACTCAGGCTACGACTGGATCACTGACTTCCCAGGAAAAACAGTCTGGTTTGTTCCAAGCATCAAATCAGGAAATGACATTGCCAACTGCTTAAGAAAAAACGGGAAACGGGTGATCCAATTGAGCAGAAAAACCTTTGACACTGAATACCAGAAAACGAAAAACAATGATTGGGACTATGTTGTCACAACAGACATTTCCGAAATGGGAGCAAATTTCCGGGCCGATAGGGTAATAGACCCAAGGCGGTGCTTGAAGCCGGTAATACTAAAAGATGGCCCAGAGCGCGTCATTCTGGCCGGACCAATGCCAGTGACCGCGGCCAGTGCTGCCCAGAGGAGAGGAAGAATTGGAAGGAACCAAAACAAGGAAGGTGACCAGTATATTTACATGGGACAGCCTTTAAATAATGATGAGGACCACGCTCATTGGACAGAAGCAAAAATGCTCCTTGACAATATAAATACGCCAGAAGGGATTATCCCAGCCCTCTTTGAGCCAGAGAGAGAAAAGAGTGCAGCAATAGACGGGGAGTATAGACTGCGGGGAGAAGCAAGGAAAACGTTCGTGGAGCTAATGAGAAGAGGGGATCTACCAGTTTGGCTATCTTACAAAGTTGCCTCAGAAGGCTTCCAGTACTCCGACAGAAGATGGTGCTTTGACGGGGAAAGGAACAACCAGGTGTTGGAGGAGAACATGGACGTGGAGATCTGGACAAAAGAAGGAGAAAGAAAGAAATTGCGACCTCGCTGGTTAGATGCCAGAACCTACTCTGATCCACTGGCCCTGCGCGAGTTTAAGGAGTTCGCAGCAGGAAGAAGAAGTATCTCAGGTGACCTAATATTAGAAATAGGGAAACTCCCACAGCATTTGACGCTAAGGGCCCAGAATGCTTTGGACAACTTGGTCATGTTGCACAATTCCGAACAAGGGGGAAAAGCCTATAGACATGCTATGGAAGAACTACCAGACACCATAGAAACATTGATGCTACTAGCCTTGATAGCTGTGCTGACTGGTGGAGTTACGTTGTTTTTCCTATCAGGAAAAGGTCTAGGGAAAACATCCATTGGCCTACTTTGTGTAATGGCCTCAAGTGTACTGTTATGGATGGCCAGTGTGGAGCCCCATTGGATAGCGGCCTCCATCATACTAGAGTTTTTTCTGATGGTGCTGCTTATTCCAGAGCCAGACAGACAGCGTACTCCACAGGACAATCAACTAGCATATGTGGTGATAGGTTTGTTATTCATGATATTGACAGTGGCAGCCAATGAGATGGGATTACTGGAAACCACAAAGAAAGACCTGGGGATTGGCCATGTAGTCGCCGAAAACCACCACCATGCCACAATGCTAGACATAGACTTACATCCAGCTTCAGCCTGGACCCTCTATGCAGTAGCCACAACAATTATCACTCCCATGATGAGACACACAATTGAAAACACAACGGCAAACATTTCCCTGACAGCTATTGCAAATCAGGCGGCTATATTAATGGGACTTGACAAGGGATGGCCAATATCGAAGATGGACATAGGAGTGCCACTTCTCGCCTTAGGGTGCTATTCCCAGGTGAACCCATTGACACTGACAGCGGCGGTGTTAATGTTAGTGGCTCATTATGCCATAATTGGACCTGGACTGCAAGCAAAAGCTACCAGAGAAGCCCAAAAAAGGACTGCGGCCGGAATAATGAAAAATCCAACTGTAGACGGGATTGTTGCAATAGATTTGGATCCTGTGGTTTATGATGCAAAATTTGAAAAACAGCTAGGCCAAATAATGTTACTAATACTCTGCACATCACAGATTCTCTTGATGCGGACTACATGGGCCTTATGTGAATCTATCACACTGGCTACTGGACCTTTGACCACTCTCTGGGAGGGATCTCCTGGAAAATTCTGGAATACCACGATAGCAGTGTCCATGGCAAACATCTTCAGGGGAAGTTATTTAGCAGGGGCAGGTCTGGCCTTCTCATTAATGAAATCTTTAGGAGGAGGTAGGAGAGGTACGGGAGCTCAAGGGGAAACATTGGGAGAAAAATGGAAAAGACAACTAAACCAACTGAGCAAGTCAGAATTTAACACTTACAAAAGGAGTGGAATTATGGAGGTGGACAGATCCGAAGCCAAGGAGGGACTGAAAAGAGGAGAAACAACCAAACATGCAGTGTCGAGAGGAACAGCCAAACTTAGGTGGTTTGTGGAGAGGAACCTTGTGAAACCGGAAGGGAAAGTGATAGACCTCGGTTGTGGAAGAGGTGGCTGGTCATATTACTGCGCTGGGCTGAAGAAGGTCACAGAAGTAAAGGGATACACAAAAGGAGGACCCGGTCATGAGGAACCTATCCCAATGGCGACTTATGGATGGAACATAGTGAAGCTACACTCTGGAAGGGATGTATTCTTTACACCACCTGAGAAATGTGACACCCTTTTGTGTGATATTGGTGAGTCCTCTCCGAATCCAACTATAGAAGAAGGAAGAACGTTACGTGTTCTAAAGATGGTGGAACCATGGCTCAGAGGAAACCAGTTTTGCATAAAAATCCTAAATCCTTATATGCCAAGTGTGGTAGAAACTCTGGAGCAAATGCAAAGAAAACATGGAGGGATGCTAGTGCGAAACCCACTCTCAAGAAATTCCACCCATGAAATGTACTGGGTCTCATGTGGAACAGGAAACATTGTGTCGGCAGTGAACATGACATCCAGAATGCTGCTGAATCGGTTCACAATGGCTCACAGGAAGCCAACGTATGAAAGAGACGTGGACTTGGGCGCTGGAACAAGACATGTGGCAGTGGAACCAGAGATAGCCAACCTAGACATTATTGGCCAGAGGATAGAGAACATAAAAAATGAACATAAGTCAACATGGCATTATGATGAGGACAATCCATACAAAACATGGGCCTATCATGGATCATATGAGGTCAAGCCATCAGGGTCAGCCTCATCCATGGTGAATGGCGTGGTGAGATTGCTCACCAAGCCATGGGATGTTATCCCCATGGTCACACAAATAGCTATGACTGATACCACACCCTTCGGACAACAGAGGGTTTTCAAAGAGAAAGTTGACACACGCACACCAAGACCAAAACGAGGCACAGCACAAATTATGGAGGTGACAGCCAAGTGGTTGTGGGGATTCCTCTCTAGAAATAAAAAACCCAGAATCTGCACAAGAGAGGAGTTCACAAGAAAAGTTAGGTCAAACGCAGCAATTGGAGCAGTGTTTGTTGATGAAAACCAATGGAACTCAGCAAAAGAAGCAGTGGAAGACGAAAGGTTTTGGGACCTCGTGCACAGAGAGAGGGAGCTTCATAAACAGGGAAAATGTGCCACGTGTGTCTACAATATGATGGGTAAAAGAGAGAAAAAACTAGGAGAGTTTGGAAAGGCAAAAGGAAGTCGTGCAATATGGTACATGTGGTTGGGAGCACGCTTTCTAGAATTTGAAGCCCTTGGCTTCATGAATGAAGACCACTGGTTCAGTAGGGAGAATTCACTCAGTGGAGTGGAAGGAGAAGGACTACATAAACTTGGATACATACTCAGAGACATATCAAAGATTCCAGGGGGAAATATGTATGCAGACGACACAGCTGGATGGGACACAAGAATAACAGAGGATGATCTCCAGAATGAGGCTAAAATCACCGACATCATGGAGCCTGAACATGCTCTACTGGCTACGTCAATCTTCAAGCTGACCTATCAAAATAAGGTGGTAAGGGTGCAAAGACCAGCAAAAAGTGGAACCGTGATGGACGTCATATCCAGACGTGACCAGAGAGGAAGTGGACAGGTCGGAACTTATGGCCTAAACACTTTCACCAACATGGAGGTCCAACTAATAAGACAAATGGAATCTGAAGGAATCTTTTCACCCAGCGAATTGGAAAATTCAAATCTAGCTGAGAGAGTTCTCGACTGGTTGGAAAAACATGGCGTCGAAAGGTTGAAAAGAATGGCAATCAGCGGAGATGACTGTGTGGTGAAACCAACTGATGACAGGTTCGCAACAGCTTTAACAGCCCTGAATGACATGGGAAAGGTGAGAAAAGACATACCGCAATGGGAACCTTCAAAAGGATGGAATGACTGGCAGCAAGTGCCTTTCTGTTCACACCACTTCCACCAACTGATTATGAAGGATGGGAGGGAGATAGTGGTGCCATGCCGCAACCAAGATGAACTTGTGGGCAGGGCCAGAGTATCACAAGGCGCCGGGTGGAGCCTGAGAGAAACTGCTTGCCTAGGCAAGTCATATGCACAAATGTGGCAGCTGATGTACTTCCACAGGAGAGACCTGAGACTGGCGGCTAATGCTATCTGTTCAGCCGTTCCAGTTAATTGGGTCCCAACCAGCCGCACCACCTGGTCGATCCATGCCCACCATCAATGGATGACAACAGAAGACATGTTGTCAGTATGGAATAGGGTTTGGATAGAGGAAAACCCATGGATGGAGGACAAAACTCATGTATCCAGCTGGGAAGATGTTCCATACTTAGGAAAAAGGGAAGATCAATGGTGTGGATCTCTGATAGGCTTAACAGCAAGAGCCACCTGGGCCACCAACATACAAGTGGCCATAAACCAAGTGAGAAGGCTTATTGGGAACGAGAATTATTTAGACTACATGACATCAATGAAGAGATTCAAGAATGAGAGTGATCCCGAAGGAGCCCTC----------------------TGGTAA
		</sequence>
		<sequence>
			<taxon idref="MG840542"/>
			ATGAACAACCAACGGAAGAAGACGGGTCGACCGTCTTTCAATATGCTGAAACGCGCGAGAAACCGCGTGTCAACTGGTTCACAGTTGGCGAAGAGATTCTCAAAAGGATTGCTCTCAGGCCAAGGACCCATGAAAATGGTGATGGCTTTCATAGCATTCCTAAGATTTCTAGCCATACCCCCAACAGCAGGAATTTTGGCTAGATGGAGCTCATTCAAGAAGAATGGAGCGATCAAAGTGTTACGGGGTTTCAAAAAAGAGATCTCAAGCATGCTGAACATAATGAACAGGAGAAAAAGATCCGTGACCATGCTCCTCATGCTGCTGCCCACAGCCCTGGCGTTCCATTTGACCACACGAGGGGGAGAGCCACACATGATAGTTAGCAAGCAGGAAAGAGGAAAGTCACTCTTGTTTAAGACCTCTGCAGGTGTCAACATGTGCACCCTCATTGCAATGGATTTGGGAGAGTTATGTGAGGATACAATGACCTACAAATGCCCCCGGATCACTGAAGCGGAACCAGATGATGTTGATTGCTGGTGCAATGCCACAGACACATGGGTGACCTATGGGACGTGTTCTCAGACTGGCGAACACCGACGGGATAAACGTTCTGTCGCATTGGCCCCACACGTGGGGCTTGGTCTCGAAACAAGAACCGAAACGTGGATGTCCTCTGAAGGCGCCTGGAGGCAGATACAAAAAGTGGAGACTTGGGCCTTGAGACACCCAGGATTCACGGTGATAGCCCTTTTTTTAGCACATGCCATAGGAACATCCATTACCCAGAAAGGGATCATCTTCATTTTGCTGATGCTGGTGACACCATCAATGGCCATGCGATGCGTGGGAATAGGCAACAGAGACTTCGTTGAAGGACTGTCAGGAGCAACATGGGTGGATGTGGTACTGGAGCATGGAAGCTGTGTCACCACCATGGCAAAGAATAAACCAACATTGGACATTGAACTCTTGAAGACGGAGGTCACGAACCCTGCCGTCTTGCGCAAACTGTGCATTGAAGCTAAAATATCAAACACCACCACCGATTCAAGATGTCCAACACAAGGAGAAGCTACACTGGTGGAAGAACAAGACGCGAACTTTGTGTGTCGACGAACATTCGTGGACAGAGGCTGGGGTAATGGTTGTGGACTATTCGGGAAGGGAAGCTTACTAACGTGTGCTAAGTTTAAGTGTGTGACAAAACTTGAAGGAAAGATAGTTCAATATGAAAACTTAAAATATTCGGTGATAGTCACTGTCCACACTGGGGACCAGCACCAGGTAGGAAATGAGACTACAGAACATGGAACAATTGCAACCATAACACCTCAAGCTCCCACGTCGGAAATACAGCTGACTGACTACGGAGCCCTCACATTGGACTGCTCACCTAGAACAGGGCTGGACTTTAATGAGATGGTGCTGTTGACAATGAAAGAAAAATCATGGCTTGTCCACAAACAATGGTTTCTAGACTTACCATTACCTTGGACCTCAGGGGCTTCAACATCTCAAGAGACTTGGAACAGACAAGATCTGCTGGTCACATTTAAGACAGCTCATGCAAAGAAGCAGGAAGTAGTCGTACTGGGGTCACAAGAAGGAGCAATGCACACTGCGTTGACTGGGGCGACAGAAATCCAGACGTCAGGAACGACGACAATCTTCGCAGGACACCTGAAATGTAGACTAAAAATGGATAAACTGACTTTAAAAGGGGTGTCATATGTGATGTGCACAGGCTCATTTAAGCTAGAGAAGGAAGTGGCTGAGACCCAGCATGGAACTGCCCTAGTGCAGGTTAAATATGAAGGAACAGATGCACCATGCAAGATTCCAATTTCAACCCAAGATGAGAAAGGAGTGACCCAGAATGGGAGATTGATAACAGCCAATCCCATAGTTACTGACAAAGAAAAACCAGTCAACATTGAAACAGAACCACCCTTTGGTGAGAGCTACATCGTGATAGGGGCGGGTGAAAAAGCTTTGAAACTAAGCTGGTTTAAGAAAGGAAGCAGCATAGGGAAAATGTTCGAAGCCACCGCCCGAGGAGCACGAAGGATGGCTATCCTGGGAGACACAGCATGGGACTTCGGTTCCATAGGAGGGGTGTTCACATCTGTGGGAAAATTGGTACACCAGGTTTTTGGAACCGCATATGGGGTCCTGTTCAGCGGTGTTTCTTGGACCATGAAAATAGGAATAGGGATTCTGCTGACATGGCTAGGATTGAATTCAAGGAGCACGTCACTCTCGATGACGTGCATTGCAGTTGGCATGGTCACACTGTACCTAGGAGTCATGGTTCAAGCGGACTCGGGGTGTGTGATCAACTGGAAGGGCAGAGAACTCAAGTGTGGAAGTGGCATTTTTGTCACTAATGAAGTCCACACTTGGACAGAGCAATACAAATTCCAGGCTGACTCCCCAAAAAGACTATCAGCAGCCATTGGGAAGGCATGGGAGGAAGGCGTGTGTGGAATTCGATCAGCCACACGTCTTGAGAACATCATGTGGAAGCAAATATCAAATGAATTGAACCACATTCTACTTGAAAATGACATGAAATTCACAGTGGTTGTAGGAGACGCCAATGGAATCTTGACCCAAGGAAAAAAGATGATTAGGCCACAACCCATGGAACACAAATACTCATGGAAAAGCTGGGGAAAAGCCAAAATCATAGGAGCAGATACACAGAATACTACCTTCATCATCGATGGCCCAGACACTCCAGAATGCCCCGATGACCAGAGAGCATGGAACATTTGGGAAGTTGAGGACTATGGGTTTGGAGTTTTCACGACAAACATATGGCTGAAATTGCGTGACTCCTACACCCAAATGTGTGACCACCGGCTAATGTCAGCTGCCATCAAGGACAGCAAGGCAGTCCATGCTGACATGGGGTACTGGATAGAAAGTGAAAAGAACGAGACCTGGAAGCTAGCGAGAGCCTCCTTCATAGAAGTGAAGACATGCATCTGGCCAAGATCCCACACTCTATGGAGCAATGGAGTCTTGGAAAGTGAAATGATAATCCCAAAGATATATGGAGGACCAATATCTCAGCACAACTACAGACCAGGGTATTTCACACAAACAGCAGGGCCATGGCACCTAGGCAAGTTGGAACTAGACTTTAATTTGTGTGAAGGCACCACAGTTGTTGTGGATGGACATTGTGGAAATCGAGGTCCATCTCTTAGAACTACAACAGTCACAGGAAAGATAATCCATGAATGGTGCTGCAGATCCTGCACGCTACCCCCCTTACGCTTCAGAGGAGAAGACGGATGTTGGTATGGCATGGAAATCAGACCAGTCAAGGAGAAGGAAGAGAATCTAGTCAGGTCAATGGTCTCTGCAGGGTCAGGAGAAGTGGACAGTTTTTCATTGGGACTACTATGCGTATCAATAATGATTGAAGAAGTGATGAGATCCAGATGGAGTAGAAAGATGCTGATGACTGGAACACTGGCTGTTTTCTTCCTTCTTATAATGGGACAACTGACATGGAATGATCTGATCAGGTTATGCATCATGGTTGGAGCCAATGTCTCAGACAGAATGGGGATGGGAACAACGTACCTAGCTTTAATGGCCACTTTTAAAATGAGACCGATGTTCGCTGTTGGGCTATTATTTCGCAGACTAACATCCAGAGAGGTGCTCCTTCTCACAATTGGACTAAGCCTGGTGGCATCCGTGGAGCTACCAAATTCTTTAGAGGAGCTAGGGGACGGACTTGCGATGGGCATCATGATGTTAAAATTGTTGACTGATTTTCAGTCACACCAGTTGTGGACTACCTTACTGTCTCTGACATTCATCAAAACAACTCTTTCACTAGATTATGCATGGAAGACAATGGCTATGGTATTGTCAATCGTATCTCTCTTTCCTCTATGTCTATCCACGACCTCTCAAAAAACAACATGGCTTCCGGTGTTGTTAGGATCCTTTGGATGTAAACCACTAACCATGTTTCTTATAACAGAAAACAAAATTTGGGGAAGGAAAAGTTGGCCCCTCAATGAAGGAATTATGGCTGTTGGAATAGTCAGCATTTTACTAAGTTCACTCCTCAAAAATGACGTGCCACTAGCCGGCCCACTAATAGCTGGAGGCATGCTGATAGCATGTTACGTCATTTCCGGAAGCTCAGCCGATTTATCATTGGAGAGAGCGGCTGAGGTCTCCTGGGAAGAAGAAGCAGAACACTCTGGTGCCTCACACAACATACTAGTGGAGGTCCAAGATGATGGAACCATGAAAATAAAAGATGAAGAGAGAGATGACACGCTCACTATACTCCTCAAAGCAACTTTGTTGGCAGTTTCAGGGGTGTACCCAATGTCAATACCAGCAACCCTTTTTGTGTGGTATTTTTGGCAGAAAAAGAAACAGAGATCAGGAGTCTTGTGGGACACACCCAGCCCTCCAGAAGTAGAAAGAGCAGTTCTTGATGATGGTATCTATAGAATCTTGCAAAGAGGACTGTTGGGTAGGTCCCAGGTAGGAGTGGGAGTTTTTCAAGACGGCGTGTTCCACACAATGTGGCATGTCACCAGGGGGGCTGTCCTCATGTACCAAGGGAAGAGGCTGGAACCAAGTTGGGCCAGTGTCAAAAAAGACTTGATCTCATATGGAGGAGGTTGGAGGTTTCAAGGATCATGGAACACGGGAGAAGAAGTACAGGTGATAGCTGTTGAACCAGGGAAAAACCCAAAGAATGTACAGACAACGCCGGGCACCTTCAAGACCCCTGAAGGCGAAGTTGGAGCCATAGCCCTAGATTTCAAACCTGGCACATCTGGATCTCCCATCGTGAACAGAGAGGGGAAAATAGTAGGTCTTTATGGAAATGGAGTGGTGACAACAAGTGGAACCTACGTCAGTGCCATTGCCCAAGCTAAAGCGTCACAAGAAGGGCCTCTACCAGAGATTGAGGACGAGGTGTTTAAGAAAAGAAACCTAACAATAATGGACCTACATCCAGGATCAGGAAAAACAAGAAGATATCTTCCAGCCATAGTCCGTGAGGCCATAAAAAGGAAACTGCGCACGCTAATCTTGGCTCCCACAAGAGTTGTCGCCTCTGAAATGGCAGAGGCGCTTAAAGGAATGCCAATAAGATATCAGACAACAGCAGTAAAGAGTGAACACACAGGAAAGGAGATAGTCGATCTCATGTGCCACGCCACTTTCACCATGCGTCTCCTATCTCCAGTGAGAGTTCCCAATTACAACATGATTATCATGGATGAAGCACACTTTACCGATCCAGCCAGCATAGCGGCCAGAGGGTACATCTCAACCCGAGTGGGTATGGGTGAAGCAGCTGCGATCTTCATGACAGCCACTCCCCCAGGATCGGTAGAGGCCTTTCCACAGAGCAATGCAGTTATCCAAGATGAGGAAAGAGACATTCCTGAGAGATCATGGAACTCAGGCTACGACTGGATCACTGACTTCCCAGGAAAAACAGTCTGGTTTGTTCCAAGCATCAAATCAGGAAATGACATTGCCAACTGCTTAAGAAAAAACGGGAAACGGGTGATCCAATTGAGCAGAAAAACCTTTGACACTGAATACCAGAAAACGAAAAACAATGATTGGGACTATGTTGTCACAACAGACATTTCCGAAATGGGAGCAAATTTCCGGGCCGATAGGGTAATAGACCCAAGGCGGTGCTTGAAGCCGGTAATACTAAAAGATGGCCCAGAGCGCGTCATTCTGGCCGGACCAATGCCAGTGACCGCGGCCAGTGCTGCCCAGAGGAGAGGAAGAATTGGAAGGAACCAAAACAAGGAAGGTGACCAGTATATTTACATGGGACAGCCTTTAAATAATGATGAGGACCACGCTCATTGGACAGAAGCAAAAATGCTCCTTGACAATATAAATACGCCAGAAGGGATTATCCCAGCCCTCTTTGAGCCAGAGAGAGAAAAGAGTGCAGCAATAGACGGGGAGTATAGACTGCGGGGAGAAGCAAGGAAAACGTTCGTGGAGCTAATGAGAAGAGGGGATCTACCAGTTTGGCTATCTTACAAAGTTGCCTCAGAAGGCTTCCAGTACTCCGACAGAAGATGGTGCTTTGACGGGGAAAGGAACAACCAGGTGTTGGAGGAGAACATGGACGTGGAGATCTGGACAAAAGAAGGAGAAAGAAAGAAATTGCGACCTCGCTGGTTAGATGCCAGAACCTACTCTGATCCACTGGCCCTGCGCGAGTTTAAGGAGTTCGCAGCAGGAAGAAGAAGTATCTCAGGTGACCTAATATTAGAAATAGGGAAACTCCCACAGCATTTGACGCTAAGGGCCCAGAATGCTTTGGACAACTTGGTCATGTTGCACAATTCCGAACAAGGGGGAAAAGCCTATAGACATGCTATGGAAGAACTACCAGACACCATAGAAACATTGATGCTACTAGCCTTGATAGCTGTGCTGACTGGTGGAGTTACGTTGTTTTTCCTATCAGGAAAAGGTCTAGGGAAAACATCCATTGGCCTACTTTGTGTAATGGCCTCAAGTGTACTGTTATGGATGGCCAGTGTGGAGCCCCATTGGATAGCGGCCTCCATCATACTAGAGTTTTTTCTGATGGTGCTGCTTATTCCAGAGCCAGACAGACAGCGTACTCCACAGGACAATCAACTAGCATATGTGGTGATAGGTTTGTTATTCATGATATTGACAGTGGCAGCCAATGAGATGGGATTACTGGAAACCACAAAGAAAGACCTGGGGATTGGCCATGTAGTCGCCGAAAACCACCACCATGCCACAATGCTAGACATAGACTTACATCCAGCTTCAGCCTGGACCCTCTATGCAGTAGCCACAACAATTATCACTCCCATGATGAGACACACAATTGAAAACACAACGGCAAACATTTCCCTGACAGCTATTGCAAATCAGGCGGCTATATTAATGGGACTTGACAAGGGATGGCCAATATCGAAGATGGACATAGGAGTGCCACTTCTCGCCTTAGGGTGCTATTCCCAGGTGAACCCATTGACACTGACAGCGGCGGTGTTAATGTTAGTGGCTCATTATGCCATAATTGGACCTGGACTGCAAGCAAAAGCTACCAGAGAAGCCCAAAAAAGGACTGCGGCCGGAATAATGAAAAATCCAACTGTAGACGGGATTGTTGCAATAGATTTGGATCCTGTGGTTTATGATGCAAAATTTGAAAAACAGCTAGGCCAAATAATGTTACTAATACTCTGCACATCACAGATTCTCTTGATGCGGACTACATGGGCCTTATGTGAATCTATCACACTGGCTACTGGACCTTTGACCACTCTCTGGGAGGGATCTCCTGGAAAATTCTGGAATACCACGATAGCAGTGTCCATGGCAAACATCTTCAGGGGAAGTTATTTAGCAGGGGCAGGTCTGGCCTTCTCATTAATGAAATCTTTAGGAGGAGGTAGGAGAGGTACGGGAGCTCAAGGGGAAACATTGGGAGAAAAATGGAAAAGACAACTAAACCAACTGAGCAAGTCAGAATTTAACACTTACAAAAGGAGTGGAATTATGGAGGTGGACAGATCCGAAGCCAAGGAGGGACTGAAAAGAGGAGAAACAACCAAACATGCAGTGTCGAGAGGAACAGCCAAACTTAGGTGGTTTGTGGAGAGGAACCTTGTGAAACCGGAAGGGAAAGTGATAGACCTCGGTTGTGGAAGAGGTGGCTGGTCATATTACTGCGCTGGGCTGAAGAAGGTCACAGAAGTAAAGGGATACACAAAAGGAGGACCCGGTCATGAGGAACCTATCCCAATGGCGACTTATGGATGGAACATAGTGAAGCTACACTCTGGAAGGGATGTATTCTTTACACCACCTGAGAAATGTGACACCCTTTTGTGTGATATTGGTGAGTCCTCTCCGAATCCAACTATAGAAGAAGGAAGAACGTTACGTGTTCTAAAGATGGTGGAACCATGGCTCAGAGGAAACCAGTTTTGCATAAAAATCCTAAATCCTTATATGCCAAGTGTGGTAGAAACTCTGGAGCAAATGCAAAGAAAACATGGAGGGATGCTAGTGCGAAACCCACTCTCAAGAAATTCCACCCATGAAATGTACTGGGTCTCATGTGGAACAGGAAACATTGTGTCGGCAGTGAACATGACATCCAGAATGCTGCTGAATCGGTTCACAATGGCTCACAGGAAGCCAACGTATGAAAGAGACGTGGACTTGGGCGCTGGAACAAGACATGTGGCAGTGGAACCAGAGATAGCCAACCTAGACATTATTGGCCAGAGGATAGAGAACATAAAAAATGAACATAAGTCAACATGGCATTATGATGAGGACAATCCATACAAAACATGGGCCTATCATGGATCATATGAGGTCAAGCCATCAGGGTCAGCCTCATCCATGGTGAATGGCGTGGTGAGATTGCTCACCAAGCCATGGGATGTTATCCCCATGGTCACACAAATAGCTATGACTGATACCACACCCTTCGGACAACAGAGGGTTTTCAAAGAGAAAGTTGACACACGCACACCAAGACCAAAACGAGGCACAGCACAAATTATGGAGGTGACAGCCAAGTGGTTGTGGGGATTCCTCTCTAGAAATAAAAAACCCAGAATCTGCACAAGAGAGGAGTTCACAAGAAAAGTTAGGTCAAACGCAGCAATTGGAGCAGTGTTTGTTGATGAAAACCAATGGAACTCAGCAAAAGAAGCAGTGGAAGACGAAAGGTTTTGGGACCTCGTGCACAGAGAGAGGGAGCTTCATAAACAGGGAAAATGTGCCACGTGTGTCTACAATATGATGGGTAAAAGAGAGAAAAAACTAGGAGAGTTTGGAAAGGCAAAAGGAAGTCGTGCAATATGGTACATGTGGTTGGGAGCACGCTTTCTAGAATTTGAAGCCCTTGGCTTCATGAATGAAGACCACTGGTTCAGTAGGGAGAATTCACTCAGTGGAGTGGAAGGAGAAGGACTACATAAACTTGGATACATACTCAGAGACATATCAAAGATTCCAGGGGGAAATATGTATGCAGACGACACAGCTGGATGGGACACAAGAATAACAGAGGATGATCTCCAGAATGAGGCTAAAATCACCGACATCATGGAGCCTGAACATGCTCTACTGGCTACGTCAATCTTCAAGCTGACCTATCAAAATAAGGTGGTAAGGGTGCAAAGACCAGCAAAAAGTGGAACCGTGATGGACGTCATATCCAGACGTGACCAGAGAGGAAGTGGACAGGTCGGAACTTATGGCCTAAACACTTTCACCAACATGGAGGTCCAACTAATAAGACAAATGGAATCTGAAGGAATCTTTTCACCCAGCGAATTGGAAAATTCAAATCTAGCTGAGAGAGTTCTCGACTGGTTGGAAAAACATGGCGTCGAAAGGTTGAAAAGAATGGCAATCAGCGGAGATGACTGTGTGGTGAAACCAACTGATGACAGGTTCGCAACAGCTTTAACAGCCCTGAATGACATGGGAAAGGTGAGAAAAGACATACCGCAATGGGAACCTTCAAAAGGATGGAATGACTGGCAGCAAGTGCCTTTCTGTTCACACCACTTCCACCAACTGATTATGAAGGATGGGAGGGAGATAGTGGTGCCATGCCGCAACCAAGATGAACTTGTGGGCAGGGCCAGAGTATCACAAGGCGCCGGGTGGAGCCTGAGAGAAACTGCTTGCCTAGGCAAGTCATATGCACAAATGTGGCAGCTGATGTACTTCCACAGGAGAGACCTGAGACTGGCGGCTAATGCTATCTGTTCAGCCGTTCCAGTTAATTGGGTCCCAACCAGCCGCACCACCTGGTCGATCCATGCCCACCATCAATGGATGACAACAGAAGACATGTTGTCAGTATGGAATAGGGTTTGGATAGAGGAAAACCCATGGATGGAGGACAAAACTCATGTATCCAGCTGGGAAGATGTTCCATACTTAGGAAAAAGGGAAGATCAATGGTGTGGATCTCTGATAGGCTTAACAGCAAGAGCCACCTGGGCCACCAACATACAAGTGGCCATAAACCAAGTGAGAAGGCTTATTGGGAACGAGAATTATTTAGACTACATGACATCAATGAAGAGATTCAAGAATGAGAGTGATCCCGAAGGAGCCCTC----------------------TGGTAA
		</sequence>
		<sequence>
			<taxon idref="MN018294"/>
			ATGAACAACCAACGGAAGAAGACGGGTCGACCGTCTTTCAATATGCTGAAACGCGCGAGAAACCGCGTGTCAACTGGTTCACAGTTGGCGAAGAGATTCTCAAAAGGATTGCTCTCAGGCCAAGGACCCATGAAAATGGTGATGGCTTTCATAGCATTCCTAAGATTTCTAGCCATACCCCCAACAGCAGGAATTTTGGCTAGATGGAGCTCATTCAAGAAGAATGGAGCGATCAAAGTGTTACGGGGTTTCAAAAAAGAGATCTCAAGCATGCTGAACATAATGAACAGGAGAAAAAGATCCGTGACCATGCTCCTCATGCTGCTGCCCACAGCCCTGGCGTTCCATTTGACCACACGAGGGGGAGAGCCACACATGATAGTTAGCAAGCAGGAAAGAGGAAAGTCACTCTTGTTCAAGACCTCTGCAGGTGTCAACATGTGCACCCTCATTGCAATGGATTTGGGAGAGTTATGTGAGGATACAATGACCTACAAATGCCCCCGGATCACTGAAGCGGAACCAGATGATGTTGATTGCTGGTGCAATGCCACAGACACATGGGTGACCTATGGGACGTGTTCTCAGACTGGCGAACACCGACGGGATAAACGTTCTGTCGCATTGGCCCCACACGTGGGGCTTGGTCTCGAAACAAGAACCGAAACGTGGATGTCCTCTGAAGGCGCCTGGAGGCAGATACAAAAAGTGGAGACTTGGGCCTTGAGACACCCAGGATTCACGGTGATAGCCCTTTTTTTAGCACATGCCATAGGAACATCCATTACCCAGAAAGGGATCATCTTCATTTTGCTGATGCTGGTGACACCATCAATGGCCATGCGATGCGTGGGAATAGGCAACAGAGACTTCGTTGAAGGACTGTCAGGAGCAACATGGGTGGATGTGGTACTGGAGCATGGAAGCTGTGTCACCACCATGGCAAAGAATAAACCAACATTGGACATTGAACTCTTGAAGACGGAGGTCACGAACCCTGCCGTCTTGCGCAAACTGTGCATTGAAGCTAAAATATCAAACACCACCACCGATTCAAGATGTCCAACACAAGGAGAAGCTACACTGGTGGAAGAACAAGACGCGAACTTTGTGTGTCGACGAACATTCGTGGACAGAGGCTGGGGTAATGGTTGTGGACTATTCGGGAAGGGAAGCTTACTAACGTGTGCTAAGTTTAAGTGTGTGACAAAACTTGAAGGAAAGATAGTTCAATATGAAAACTTAAAATATTCGGTGATAGTCACTGTCCACACTGGGGACCAGCACCAGGTAGGAAATGAGACTACAGAACATGGAACAATTGCAACCATAACACCTCAAGCTCCCACGTCGGAAATACAGCTGACTGACTACGGAGCCCTTACATTGGACTGCTCACCTAGAACAGGGCTGGACTTTAATGAGATGGTGCTGTTGACAATGAAAGAAAAATCATGGCTTGTCCACAAACAATGGTTTCTAGACTTACCATTACCTTGGACCTCGGGGGCTTCAACATCTCAAGAGACTTGGAACAGACAAGATCTGCTGGTCACATTTAAGACAGCTCATGCAAAGAAGCAGGAAGTAGTCGTACTGGGGTCACAAGAAGGAGCAATGCACACTGCGTTGACTGGGGCGACAGAAATCCAGACGTCAGGAACGACGACAATCTTCGCAGGACACCTGAAATGTAGACTAAAAATGGATAAACTGACTTTAAAAGGGGTGTCATATGTGATGTGCACAGGCTCATTTAAGCTAGAGAAGGAAGTGGCTGAGACCCAGCATGGAACTGTCCTAGTGCAGGTTAAATATGAAGGAACAGATGCACCATGCAAGATTCCAATTTCAACCCAAGATGAGAAAGGAGTGACCCAGAATGGGAGATTGATAACAGCCAATCCCATAGTTACTGACAAAGAAAAACCAGTCAACATTGAAACAGAACCACCCTTTGGTGAGAGCTACATCGTGATAGGGGCGGGTGAAAAAGCTTTGAAACTAAGCTGGTTTAAGAAAGGAAGCAGCATAGGGAAAATGTTCGAAGCCACCGCCCGAGGAGCACGAAGGATGGCTATCCTGGGAGACACAGCATGGGACTTCGGTTCCATAGGAGGGGTGTTCACATCTGTGGGAAAATTGGTACACCAGGTTTTTGGAACCGCATATGGGGTCCTGTTCAGCGGTGTTTCTTGGACCATGAAAATAGGAATAGGGATTCTGCTGACATGGCTAGGATTGAATTCAAGGAGCACGTCACTCTCGATGACGTGCATTGCAGTTGGCATGGTCACACTGTACCTAGGAGTCATGGTTCAAGCGGACTCGGGGTGTGTGATCAACTGGAAGGGCAGAGAACTCAAGTGTGGAAGTGGCATCTTTGTCACTAATGAAGTCCACACTTGGACAGAGCAATACAAATTCCAGGCTGACTCCCCAAAAAGACTATCAGCAGCCATTGGGAAGGCATGGGAGGAAGGCGTGTGTGGAATTCGATCAGCCACACGTCTTGAGAACATCATGTGGAAGCAAATATCAAATGAATTGAACCACATTCTACTTGAAAATGACATGAAATTCACAGTGGTTGTAGGAGACGCCAATGGAATCTTGACCCAAGGAAAAAAGATGATTAGGCCACAACCCATGGAACACAAATACTCATGGAAAAGCTGGGGAAAAGCCAAAATCATAGGAGCAGATACACAGAATACTACCTTCATCATCGATGGCCCAGACACTCCAGAATGCCCCGATGACCAGAGAGCATGGAACATTTGGGAAGTTGAGGACTATGGGTTTGGAGTTTTCACGACAAACATATGGCTGAAATTGCGTGACTCCTACACCCAAATGTGTGACCACCGGCTAATGTCAGCTGCCATCAAGGACAGCAAGGCAGTCCATGCTGACATGGGGTACTGGATAGAAAGTGAAAAGAACGAGACCTGGAAGCTAGCGAGAGCCTCCTTCATAGAAGTGAAGACATGCATCTGGCCAAGATCCCACACTCTATGGAGCAATGGAGTCTTGGAAAGTGAAATGATAATCCCAAAGATATATGGAGGACCAATATCTCAGCACAACTACAGACCAGGGTATTTCACACAAACAGCAGGGCCATGGCACCTAGGCAAGTTGGAACTAGACTTTAATTTGTGTGAAGGCACCACAGTTGTTGTGGATGAACATTGTGGAAATCGAGGTCCATCTCTTAGAACTACAACAGTCACAGGAAAGATAATCCATGAATGGTGCTGCAGATCCTGCACGCTACCCCCCTTACGCTTCAGAGGAGAAGACGGATGTTGGTATGGCATGGAAATCAGACCAGTCAAGGAGAAGGAAGAGAATCTAGTCAGGTCAATGGTCTCTGCAGGGTCAGGAGAAGTGGACAGTTTTTCATTGGGACTACTATGCGTATCAATAATGATTGAAGAAGTGATGAGATCCAGATGGAGTAGAAAGATGCTGATGACTGGAACACTGGCTGTTTTCTTCCTTCTTATAATGGGACAACTGACATGGAATGATCTGATCAGGTTATGCATCATGGTTGGAGCCAATGTCTCAGACAGAATGGGGATGGGAACAACGTACCTAGCTTTAATGGCCACTTTTAAAATGAGACCGATGTTCGCTGTTGGGCTATTATTTCGCAGACTAACATCCAGAGAGGTGCTCCTTCTCACAATTGGACTAAGCCTGGTGGCATCCGTGGAGCTACCAAATTCTTTAGAGGAGCTAGGGGACGGACTTGCGATGGGCATCATGATGTTAAAATTGTTGACTGATTTTCAGTCACACCAGTTGTGGACTACCTTACTGTCTCTGACATTCATCAAAACAACTCTTTCACTAGATTATGCATGGAAGACAATGGCTATGGTATTGTCAATCGTATCTCTCTTTCCTCTATGTCTATCCACGACCTCTCAAAAAACAACATGGCTTCCGGTGTTGTTAGGATCCTTTGGATGTAAACCACTAACCATGTTTCTTATAACAGAAAACAAAATTTGGGGAAGGAAAAGTTGGCCCCTCAATGAAGGAATTATGGCTGTTGGAATAGTCAGCATTTTACTAAGTTCACTCCTCAAAAATGACGTGCCACTAGCCGGCCCACTAATAGCTGGAGGCATGCTGATAGCATGTTACGTCATTTCCGGAAGCTCAGCCGATTTATCATTGGAGAGAGCGGCTGAGGTCTCCTGGGAAGAAGAAGCAGAACACTCTGGTGCCTCACACAACATACTAGTGGAGGTCCAAGATGATGGAACCATGAAAATAAAAGATGAAGAGAGAGATGACACGCTCACTATACTCCTCAAAGCAACTTTGTTGGCAGTTTCAGGGGTGTACCCAATGTCAATACCAGCAACCCTTTTTGTGTGGTATTTTTGGCAGAAAAAGAAACAGAGATCAGGAGTCTTGTGGGACACACCCAGCCCTCCAGAAGTAGAAAGAGCAGTTCTTGATGATGGTATCTATAGAATCTTGCAAAGAGGACTGTTGGGTAGGTCCCAGGTAGGAGTGGGAGTTTTTCAAGACGGCGTGTTCCACACAATGTGGCATGTCACCAGGGGGGCTGTCCTCATGTACCAAGGGAAGAGGCTGGAACCAAGTTGGGCCAGTGTCAAAAAAGACTTGATCTCATATGGAGGAGGTTGGAGGTTTCAAGGATCATGGAACACGGGAGAAGAAGTACAGGTGATAGCTGTTGAACCAGGGAAAAACCCAAAGAATGTACAGACAACGCCGGGCACCTTCAAGACCCCTGAAGGCGAAGTTGGAGCCATAGCCCTAGATTTCAAACCTGGCACATCTGGATCTCCCATCGTGAACAGAGAGGGGAAAATAGTAGGTCTTTATGGAAATGGAGTGGTGACAACAAGTGGAACCTACGTCAGTGCCATTGCCCAAGCTAAAGCGTCACAAGAAGGGCCTCTACCAGAGATTGAGGACGAGGTGTTTAAGAAAAGAAACCTAACAATAATGGACCTACATCCAGGATCAGGAAAAACAAGAAGATATCTTCCAGCCATAGTCCGTGAGGCCATAAAAAGGAAACTGCGCACGCTAATCTTGGCTCCCACAAGAGTTGTCGCCTCTGAAATGGCAGAGGCGCTTAAAGGAATGCCAATAAGATATCAGACAACAGCAGTAAAGAGTGAACACACAGGAAAGGAGATAGTCGATCTCATGTGCCACGCCACTTTCACCATGCGTCTCCTATCTCCAGTGAGAGTTCCCAATTACAACATGATTATCATGGATGAAGCACACTTTACCGATCCAGCCAGCATAGCGGCCAGAGGGTACATCTCAACCCGAGTGGGTATGGGTGAAGCAGCTGCGATCTTCATGACAGCCACTCCCCCAGGATCGGTAGAGGCCTTTCCACAGAGCAATGCAGTTATCCAAGATGAGGAAAGAGACATTCCTGAGAGATCATGGAACTCAGGCTACGACTGGATCACTGACTTCCCAGGAAAAACAGTCTGGTTTGTTCCAAGCATCAAATCAGGAAATGACATTGCCAACTGCTTAAGAAAAAACGGGAAACGGGTGATCCAATTGAGCAGAAAAACCTTTGACACTGAATACCAGAAAACGAAAAACAATGATTGGGACTATGTTGTCACAACAGACATTTCCGAAATGGGAGCAAATTTCCGGGCCGATAGGGTAATAGACCCAAGGCGGTGCTTGAAGCCGGTAATACTAAAAGATGGCCCAGAGCGCGTCATTCTGGCCGGACCAATGCCAGTGACCGCGGCCAGTGCTGCCCAGAGGAGAGGAAGAATTGGAAGGAACCAAAACAAGGAAGGTGACCAGTATATTTACATGGGACAGCCTTTAAATAATGATGAGGACCACGCTCATTGGACAGAAGCAAAAATGCTCCTTGACAATATAAATACGCCAGAAGGGATTATCCCAGCCCTCTTTGAGCCAGAGAGAGAAAAGAGTGCAGCAATAGACGGGGAGTATAGACTGCGGGGAGAAGCAAGGAAAACGTTCGTGGAGCTAATGAGAAGAGGGGATCTACCAGTTTGGCTATCTTACAAAGTTGCCTCAGAAGGCTTCCAGTACTCCGACAGAAGATGGTGCTTTGACGGGGAAAGGAACAACCAGGTGTTGGAGGAGAACATGGACGTGGAGATCTGGACAAAAGAAGGAGAAAGAAAGAAATTGCGACCTCGCTGGTTAGATGCCAGAACCTACTCTGATCCACTGGCCCTGCGCGAGTTTAAGGAGTTCGCAGCAGGAAGAAGAAGTGTCTCAGGTGACCTAATATTAGAAATAGGGAAACTCCCACAGCATTTGACGCTAAGGGCCCAGAATGCTTTGGACAACTTGGTCATGTTGCACAATTCCGAACAAGGGGGAAAAGCCTATAGACATGCTATGGAAGAACTACCAGACACCATAGAAACATTGATGCTACTAGCCTTGATAGCTGTGCTGACTGGTGGAGTTACGTTGTTTTTCCTATCAGGAAAAGGTCTAGGGAAAACATCCATTGGCCTACTTTGTGTAATGGCCTCAAGTGTACTGTTATGGATGGCCAGTGTGGAGCCCCATTGGATAGCGGCCTCCATCATACTAGAGTTTTTTCTGATGGTGCTGCTTATTCCAGAGCCAGACAGACAGCGTACTCCACAGGACAATCAACTAGCATATGTGGTGATAGGTTTGTTATTCATGATATTGACAGTGGCAGCCAATGAGATGGGATTACTGGAAACCACAAAGAAAGACCTGGGGATTGGCCATGTAGTCGCCGAAAACCACCACCATGCCACAATGCTAGACATAGACTTACATCCAGCTTCAGCCTGGACCCTCTATGCAGTAGCCACAACAATTATCACTCCCATGATGAGACACACAATTGAAAACACAACGGCAAACATTTCCCTGACAGCTATTGCAAATCAGGCGGCTATATTAATGGGACTTGACAAGGGATGGCCAATATCGAAGATGGACATAGGAGTGCCACTTCTCGCCTTAGGGTGCTATTCCCAGGTGAACCCATTGACACTGACAGCGGCGGTGTTAATGTTAGTGGCTCATTATGCCATAATTGGACCTGGACTGCAAGCAAAAGCTACCAGAGAAGCCCAAAAAAGGACTGCGGCCGGAATAATGAAAAATCCAACTGTAGACGGGATTGTTGCAATAGATTTGGATCCTGTGGTTTATGATGCAAAATTTGAAAAACAGCTAGGCCAAATAATGTTACTAATACTCTGCACATCACAGATTCTCTTGATGCGGACTACATGGGCCTTATGTGAATCTATCACACTGGCTACTGGACCCTTGACCACTCTCTGGGAGGGATCTCCTGGAAAATTCTGGAATACCACGATAGCAGTGTCCATGGCAAACATCTTCAGGGGAAGTTATTTAGCAGGGGCAGGTCTGGCCTTCTCATTAATGAAATCTTTAGGAGGAGGTAGGAGAGGTACGGGAGCTCAAGGGGAAACATTGGGAGAAAAATGGAAAAGACAACTAAACCAACTGAGCAAGTCAGAATTTAACACTTACAAAAGGAGTGGAATTATGGAGGTGGACAGATCCGAAGCCAAGGAGGGACTGAAAAGAGGAGAAACAACCAAACATGCAGTGTCGAGAGGAACAGCCAAACTTAGGTGGTTTGTGGAGAGGAACCTTGTGAAACCGGAAGGGAAAGTGATAGACCTCGGTTGTGGAAGAGGTGGCTGGTCATATTACTGCGCTGGGCTGAAGAAGGTCACAGAAGTAAAGGGATACACAAAAGGAGGACCCGGTCATGAGGAACCTATCCCAATGGCGACTTATGGATGGAACATAGTGAAGCTACACTCTGGAAGGGATGTATTCTTTACACCACCTGAGAAATGTGACACCCTTTTGTGTGATATTGGTGAGTCCTCTCCGAATCCAACTATAGAAGAAGGAAGAACGTTACGTGTTCTAAAGATGGTGGAACCATGGCTCAGAGGAAATCAGTTTTGCATAAAAATCCTAAATCCTTATATGCCAAGTGTGGTAGAAACTCTGGAGCAAATGCAAAGAAAACATGGAGGGATGCTAGTGCGAAACCCACTCTCAAGAAATTCCACCCATGAAATGTACTGGGTCTCATGTGGAACAGGAAACATTGTGTCGGCAGTGAACATGACATCCAGAATGCTGCTGAATCGGTTCACAATGGCTCACAGGAAGCCAACGTATGAAAGAGACGTGGACTTGGGCGCTGGAACAAGACATGTGGCAGTGGAACCAGAGATAGCCAACCTAGACATTATTGGCCAGAGGATAGAGAACATAAAAAATGAACATAAGTCAACATGGCATTATGATGAGGACAATCCATACAAAACATGGGCCTATCATGGATCATATGAGGTCAAGCCATCAGGGTCAGCCTCATCCATGGTGAATGGCGTGGTGAGATTGCTCACCAAGCCATGGGATGTTATCCCCATGGTCACACAAATAGCTATGACTGATACCACACCCTTCGGACAACAGAGGGTTTTCAAAGAGAAAGTTGACACACGCACACCAAGACCAAAACGAGGCACAGCACAAATTATGGAGGTGACAGCCAAGTGGTTGTGGGGATTCCTCTCTAGAAATAAAAAACCCAGAATCTGCACAAGAGAGGAGTTCACAAGAAAAGTTAGGTCAAACGCAGCAATTGGAGCAGTGTTTGTTGATGAAAACCAATGGAACTCAGCAAAAGAAGCAGTGGAAGACGAAAGGTTTTGGGACCTCGTGCACAGAGAGAGGGAGCTTCATAAACAGGGAAAATGTGCCACGTGTGTCTACAATATGATGGGTAAAAGAGAGAAAAAACTAGGAGAGTTTGGAAAGGCAAAAGGAAGTCGTGCAATATGGTACATGTGGTTGGGAGCACGCTTTCTAGAATTTGAAGCCCTTGGCTTCATGAATGAAGACCACTGGTTCAGTAGGGAGAATTCACTCAGTGGAGTGGAAGGAGAAGGACTACATAAACTTGGATACATACTCAGAGACATATCAAAGATTCCAGGGGGAAATATGTATGCAGACGACACAGCTGGATGGGACACAAGAATAACAGAGGATGATCTCCAGAATGAGGCTAAAATCACCGACATCATGGAGCCTGAACATGCTCTACTGGCTACGTCAATCTTCAAGCTGACCTATCAAAATAAGGTGGTAAGGGTGCAAAGACCAGCAAAAAGTGGAACCGTGATGGACGTCATATCCAGACGTGACCAGAGAGGAAGTGGACAGGTCGGAACTTATGGCCTAAACACTTTCACCAACATGGAGGTCCAACTAATAAGACAAATGGAATCTGAAGGAATCTTTTCACCCAGCGAATTGGAAAATTCAAATCTAGCTGAGAGAGTTCTCGACTGGTTGGAAAAACATGGCGTCGAAAGGTTGAAAAGAATGGCAATCAGCGGAGATGACTGTGTGGTGAAACCAACTGATGACAGGTTCGCAACAGCTTTAACAGCCCTGAATGACATGGGAAAGGTGAGAAAAGACATACCGCAATGGGAACCTTCAAAAGGATGGAATGACTGGCAGCAAGTGCCTTTCTGTTCACACCACTTCCACCAACTGATTATGAAGGATGGGAGGGAGATAGTGGTGCCATGCCGCAACCAAGATGAACTTGTGGGCAGGGCCAGAGTATCACAAGGCGCCGGGTGGAGCCTGAGAGAAACTGCTTGCCTAGGCAAGTCATATGCACAAATGTGGCAGCTGATGTACTTCCACAGGAGAGACCTGAGACTGGCGGCTAATGCTATCTGTTCAGCCGTTCCAGTTAATTGGGTCCCAACCAGCCGCACCACCTGGTCGATCCATGCCCACCATCAATGGATGACAACAGAAGACATGTTGTCAGTATGGAATAGGGTTTGGATAGAGGAAAACCCATGGATGGAGGACAAAACTCATGTATCCAGCTGGGAAGATGTTCCATACTTAGGAAAAAGGGAAGATCAATGGTGTGGATCTCTGATAGGCTTAACAGCAAGAGCCACCTGGGCCACCAACATACAAGTGGCCATAAACCAAGTGAGAAGGCTTATTGGGAACGAGAATTATTTAGACTACATGACATCAATGAAGAGATTCAAGAATGAGAGTGATCCCGAAGGAGCCCTC----------------------TGGTAA
		</sequence>
		<sequence>
			<taxon idref="MN018287"/>
			ATGAACAACCAACGGAAGAAGACGGGTCGACCGTCTTTCAATATGCTGAAACGCGCGAGAAACCGCGTGTCAACTGGTTCACAGTTGGCGAAGAGATTCTCAAAAGGATTGCTCTCAGGCCAAGGACCCATGAAAATGGTGATGGCTTTCATAGCATTCCTAAGATTTCTAGCCATACCCCCAACAGCAGGAATTTTGGCTAGATGGAGCTCATTCAAGAAGAATGGAGCGATCAAAGTGTTACGGGGTTTCAAAAAAGAGATCTCAAGCATGCTGAACATAATGAACAGGAGAAAAAGATCCGTGACCATGCTCCTCATGCTGCTGCCCACAGCCCTGGCGTTCCATTTGACCACACGAGGGGGAGAGCCACACATGATAGTTAGCAAGCAGGAAAGAGGAAAGTCACTCTTGTTTAAGACCTCTGCAGGTGTCAACATGTGCACCCTCATTGCAATGGATTTGGGAGAGTTATGTGAGGATACAATGACCTACAAATGCCCCCGGATCACTGAAGCGGAACCAGATGATGTTGATTGCTGGTGCAATGCCACAGACACATGGGTGACCTATGGGACGTGTTCTCAGACTGGCGAACACCGACGGGATAAACGTTCTGTCGCATTGGCCCCACACGTGGGGCTTGGTCTCGAAACAAGAACCGAAACGTGGATGTCCTCTGAAGGCGCCTGGAGGCAGATACAAAAAGTGGAGACTTGGGCCTTGAGACACCCAGGATTCACGGTGATAGCCCTTTTTTTAGCACATGCCATAGGAACATCCATTACCCAGAAAGGGATCATCTTCATTTTGCTGATGCTGGTGACACCATCAATGGCCATGCGATGCGTGGGAATAGGCAACAGAGACTTCGTTGAAGGACTGTCAGGAGCAACATGGGTGGATGTGGTACTGGAGCATGGAAGCTGTGTCACCACCATGGCAAAGAATAAACCAACATTGGACATTGAACTCTTGAAGACGGAGGTCACGAACCCTGCCGTCTTGCGCAAACTGTGCATTGAAGCTAAAATATCAAACACCACCACCGATTCAAGATGTCCAACACAAGGAGAAGCTACACTGGTGGAAGAACAAGACGCGAACTTTGTGTGTCGACGAACATTCGTGGACAGAGGCTGGGGTAATGGTTGTGGACTATTCGGGAAGGGAAGCTTACTAACGTGTGCTAAGTTTAAGTGTGTGACAAAACTTGAAGGAAAGATAGTTCAATATGAAAACTTAAAATATTCGGTGATAGTCACTGTCCACACTGGGGACCAGCACCAGGTAGGAAATGAGACTACAGAACATGGAACAATTGCAACCATAACACCTCAAGCTCCCACGTCGGAAATACAGCTGACTGACTACGGAGCCCTTACATTGGACTGCTCACCTAGAACAGGGCTGGACTTTAATGAGATGGTGCTGTTGACAATGAAAGAAAAATCATGGCTTGTCCACAAACAATGGTTTCTAGACTTACCATTACCTTGGACCTCGGGGGCTTCAACATCTCAAGAGACTTGGAACAGACAAGATCTGCTGGTCACATTTAAGACAGCTCATGCAAAGAAGCAGGAAGTAGTCGTACTGGGGTCACAAGAAGGAGCAATGCACACTGCGTTGACTGGGGCGACAGAAATCCAGACGTCAGGAACGACGACAATCTTCGCAGGACACCTGAAATGTAGACTAAAAATGGATAAACTGACTTTAAAAGGGGTGTCATATGTGATGTGCACAGGCTCATTTAAGCTAGAGAAGGAAGTGGCTGAGACCCAGCATGGAACTGTCCTAGTGCAGGTTAAATATGAAGGAACAGATGCACCATGCAAGATTCCAATTTCAACCCAAGATGAGAAAGGAGTGACCCAGAATGGGAGATTGATAACAGCCAATCCCATAGTTACTGACAAAGAAAAACCAGTCAACATTGAAACAGAACCACCCTTTGGTGAGAGCTACATCGTGATAGGGGCGGGTGAAAAAGCTTTGAAACTAAGCTGGTTTAAGAAAGGAAGCAGCATAGGGAAAATGTTCGAAGCCACCGCCCGAGGAGCACGAAGGATGGCTATCCTGGGAGACACAGCATGGGACTTCGGTTCCATAGGAGGGGTGTTCACATCTGTGGGAAAATTGGTACACCAGGTTTTTGGAACCGCATATGGGGTCCTGTTCAGCGGTGTTTCTTGGACCATGAAAATAGGAATAGGGATTCTGCTGACATGGCTAGGATTGAATTCAAGGAGCACGTCACTCTCGATGACGTGCATTGCAGTTGGCATGGTCACACTGTACCTAGGAGTCATGGTTCAAGCGGACTCGGGGTGTGTGATCAACTGGAAGGGCAGAGAACTCAAGTGTGGAAGTGGCATCTTTGTCACTAATGAAGTCCACACTTGGACAGAGCAATACAAATTTCAGGCTGACTCCCCAAAAAGACTATCAGCAGCCATTGGGAAGGCATGGGAGGAAGGCGTGTGTGGAATTCGATCAGCCACACGTCTTGAGAACATCATGTGGAAGCAAATATCAAATGAATTGAACCACATTCTACTTGAAAATGACATGAAATTCACAGTGGTTGTAGGAGACGCCAATGGAATCTTGACCCAAGGAAAAAAGATGATTAGGCCACAACCCATGGAACACAAATACTCATGGAAAAGCTGGGGAAAAGCCAAAATCATAGGAGCAGATACACAGAATACTACCTTCATCATCGATGGCCCAGACACTCCAGAATGCCCCGATGACCAGAGAGCATGGAACATTTGGGAAGTTGAGGACTATGGGTTTGGAGTTTTCACGACAAACATATGGCTGAAATTGCGTGACTCCTACACCCAAATGTGTGACCACCGGCTAATGTCAGCTGCCATCAAGGACAGCAAGGCAGTCCATGCTGACATGGGGTACTGGATAGAAAGTGAAAAGAACGAGACCTGGAAGCTAGCGAGAGCCTCCTTCATAGAAGTGAAGACATGCATCTGGCCAAGATCCCACACTCTATGGAGCAATGGAGTCTTGGAAAGTGAAATGATAATCCCAAAGATATATGGAGGACCAATATCTCAGCACAACTACAGACCAGGGTATTTCACACAAACAGCAGGGCCATGGCACCTAGGCAAGTTGGAACTAGACTTTAATTTGTGTGAAGGCACCACAGTTGTTGTGGATGAACATTGTGGAAATCGAGGTCCATCTCTTAGAACTACAACAGTCACAGGAAAGATAATCCATGAATGGTGCTGCAGATCCTGCACGCTACCCCCCTTACGCTTCAGAGGAGAAGACGGATGTTGGTATGGCATGGAAATCAGACCAGTCAAGGAGAAGGAAGAGAATCTAGTCAGGTCAATGGTCTCTGCAGGGTCAGGAGAAGTGGACAGTTTTTCATTGGGACTACTATGCGTATCAATAATGATTGAAGAAGTGATGAGATCCAGATGGAGTAGAAAGATGCTGATGACTGGAACACTGGCTGTTTTCTTCCTTCTTATAATGGGACAACTGACATGGAATGATCTGATCAGGTTATGCATCATGGTTGGAGCCAATGTCTCAGACAGAATGGGGATGGGAACAACGTACCTAGCTTTAATGGCCACTTTTAAAATGAGACCGATGTTCGCTGTTGGGCTATTATTTCGCAGACTAACATCCAGAGAGGTGCTCCTTCTCACAATTGGACTAAGCCTGGTGGCATCCGTGGAGCTACCAAATTCTTTAGAGGAGCTAGGGGACGGACTTGCGATGGGCATCATGATGTTAAAATTGTTGACTGATTTTCAGTCACACCAGTTGTGGACTACCTTACTGTCTCTGACATTCATCAAAACAACTCTTTCACTAGATTATGCATGGAAGACAATGGCTATGGTATTGTCAATCGTATCTCTCTTTCCTCTATGTCTATCCACGACCTCTCAAAAAACAACATGGCTTCCGGTGTTGTTAGGATCCTTTGGATGTAAACCACTAACCATGTTTCTTATAACAGAAAACAAAATTTGGGGAAGGAAAAGTTGGCCCCTCAATGAAGGAATTATGGCTGTTGGAATAGTCAGCATTTTACTAAGTTCACTCCTCAAAAATGACGTGCCACTAGCCGGCCCACTAATAGCTGGAGGCATGCTGATAGCATGTTACGTCATTTCCGGAAGCTCAGCCGATTTATCATTGGAGAGAGCGGCTGAGGTCTCCTGGGAAGAAGAAGCAGAACACTCTGGTGCCTCACACAACATACTAGTGGAGGTCCAAGATGATGGAACCATGAAAATAAAAGATGAAGAGAGAGATGACACGCTCACTATACTCCTCAAAGCAACTTTGTTGGCAGTTTCAGGGGTGTACCCAATGTCAATACCAGCAACCCTTTTTGTGTGGTATTTTTGGCAGAAAAAGAAACAGAGATCAGGAGTCTTGTGGGACACACCCAGCCCTCCAGAAGTAGAAAGAGCAGTTCTTGATGATGGTATCTATAGAATCTTGCAAAGAGGACTGTTGGGTAGGTCCCAGGTAGGAGTGGGAGTTTTTCAAGACGGCGTGTTCCACACAATGTGGCATGTCACCAGGGGGGCTGTCCTCATGTACCAAGGGAAGAGGCTGGAACCAAGTTGGGCCAGTGTCAAAAAAGACTTGATCTCATATGGAGGAGGTTGGAGGTTTCAAGGATCATGGAACACGGGAGAAGAAGTACAGGTGATAGCTGTTGAACCAGGGAAAAACCCAAAGAATGTACAGACAACGCCGGGCACCTTCAAGACCCCTGAAGGCGAAGTTGGAGCCATAGCCCTAGATTTCAAACCTGGCACATCTGGATCTCCCATCGTGAACAGAGAGGGGAAAATAGTAGGTCTTTATGGAAATGGAGTGGTGACAACAAGTGGAACCTACGTCAGTGCCATTGCCCAAGCTAAAGCGTCACAAGAAGGGCCTCTACCAGAGATTGAGGACGAGGTGTTTAAGAAAAGAAACCTAACAATAATGGACCTACATCCAGGATCAGGAAAAACAAGAAGATATCTTCCAGCCATAGTCCGTGAGGCCATAAAAAGGAAACTGCGCACGCTAATCTTGGCTCCCACAAGAGTTGTCGCCTCTGAAATGGCAGAGGCGCTTAAAGGAATGCCAATAAGATATCAGACAACAGCAGTAAAGAGTGAACACACAGGAAAGGAGATAGTCGATCTCATGTGCCACGCCACTTTCACCATGCGTCTCCTATCTCCAGTGAGAGTTCCCAATTACAACATGATTATCATGGATGAAGCACACTTTACCGATCCAGCCAGCATAGCGGCCAGAGGGTACATCTCAACCCGAGTGGGTATGGGTGAAGCAGCTGCGATCTTCATGACAGCCACTCCCCCAGGATCGGTAGAGGCCTTTCCACAGAGCAATGCAGTTATCCAAGATGAGGAAAGAGACATTCCTGAGAGATCATGGAACTCAGGCTACGACTGGATCACTGACTTCCCAGGAAAAACAGTCTGGTTTGTTCCAAGCATCAAATCAGGAAATGACATTGCCAACTGCTTAAGAAAAAACGGGAAACGGGTGATCCAATTGAGCAGAAAAACCTTTGACACTGAATACCAGAAAACGAAAAATAATGATTGGGACTATGTTGTCACAACAGACATTTCCGAAATGGGAGCAAATTTCCGGGCCGATAGGGTAATAGACCCAAGGCGGTGCTTGAAGCCGGTAATACTAAAAGATGGCCCAGAGCGCGTCATTCTGGCCGGACCAATGCCAGTGACCGCGGCCAGTGCTGCCCAGAGGAGAGGAAGAATTGGAAGGAACCAAAACAAGGAAGGTGACCAGTATATTTACATGGGACAGCCTTTAAATAATGATGAGGACCACGCTCATTGGACAGAAGCAAAAATGCTCCTTGACAATATAAATACGCCAGAAGGGATTATCCCAGCCCTCTTTGAGCCAGAGAGAGAAAAGAGTGCAGCAATAGACGGGGAGTATAGACTGCGGGGAGAAGCAAGGAAAACGTTCGTGGAGCTAATGAGAAGAGGGGATCTACCAGTTTGGCTATCTTACAAAGTTGCCTCAGAAGGCTTCCAGTACTCCGACAGAAGATGGTGCTTTGACGGGGAAAGGAACAACCAGGTGTTGGAGGAGAACATGGACGTGGAGATCTGGACAAAAGAAGGAGAAAGAAAGAAATTGCGACCTCGCTGGTTAGATGCCAGAACCTACTCTGATCCACTGGCCCTGCGCGAGTTTAAGGAGTTCGCAGCAGGAAGAAGAAGTGTCTCAGGTGACCTAATATTAGAAATAGGGAAACTCCCACAGCATTTGACGCTAAGGGCCCAGAATGCTTTGGACAACTTGGTCATGTTGCACAATTCCGAACAAGGGGGAAAAGCCTATAGACATGCTATGGAAGAACTACCAGACACCATAGAAACATTGATGCTACTAGCCTTGATAGCTGTGCTGACTGGTGGAGTTACGTTGTTTTTCCTATCAGGAAAAGGTCTAGGGAAAACATCCATTGGCCTACTTTGTGTAATGGCCTCAAGTGTACTGTTATGGATGGCCAGTGTGGAGCCCCATTGGATAGCGGCCTCCATCATACTAGAGTTTTTTCTGATGGTGCTGCTTATTCCAGAGCCAGACAGACAGCGTACTCCACAGGACAATCAACTAGCATATGTGGTGATAGGTTTGTTATTCATGATATTGACAGTGGCAGCCAATGAGATGGGATTACTGGAAACCACAAAGAAAGACCTGGGGATTGGCCATGTAGTCGCCGAAAACCACCACCATGCCACAATGCTAGACATAGACTTACATCCAGCTTCAGCCTGGACCCTCTATGCAGTAGCCACAACAATTATCACTCCCATGATGAGACACACAATTGAAAACACAACGGCAAACATTTCCCTGACAGCTATTGCAAATCAGGCGGCTATATTAATGGGACTTGACAAGGGATGGCCAATATCGAAGATGGACATAGGAGTGCCACTTCTCGCCTTAGGGTGCTATTCCCAGGTGAACCCATTGACACTGACAGCGGCGGTGTTAATGTTAGTGGCTCATTATGCCATAATTGGACCTGGACTGCAAGCAAAAGCTACCAGAGAAGCCCAAAAAAGGACTGCGGCCGGAATAATGAAAAATCCAACTGTAGACGGGATTGTTGCAATAGATTTGGATCCTGTGGTTTATGATGCAAAATTTGAAAAACAGCTAGGCCAAATAATGTTACTAATACTCTGCACATCACAGATTCTCTTGATGCGGACTACATGGGCCTTATGTGAATCTATCACACTGGCTACTGGACCCTTGACCACTCTCTGGGAGGGATCTCCTGGAAAATTCTGGAATACCACGATAGCAGTGTCCATGGCAAACATCTTCAGGGGAAGTTATTTAGCAGGGGCAGGTCTGGCCTTCTCATTAATGAAATCTTTAGGAGGAGGTAGGAGAGGTACGGGAGCTCAAGGGGAAACATTGGGAGAAAAATGGAAAAGACAACTAAACCAACTGAGCAAGTCAGAATTTAACACTTACAAAAGGAGTGGAATTATGGAGGTGGACAGATCCGAAGCCAAGGAGGGACTGAAAAGAGGAGAAACAACCAAACATGCAGTGTCGAGAGGAACAGCCAAACTTAGGTGGTTTGTGGAGAGGAACCTTGTGAAACCGGAAGGGAAAGTGATAGACCTCGGTTGTGGAAGAGGTGGCTGGTCATATTACTGCGCTGGGCTGAAGAAGGTCACAGAAGTAAAGGGATACACAAAAGGAGGACCCGGTCATGAGGAACCTATCCCAATGGCGACTTATGGATGGAACATAGTGAAGCTACACTCTGGAAGGGATGTATTCTTTACACCACCTGAGAAATGTGACACCCTTTTGTGTGATATTGGTGAGTCCTCTCCGAATCCAACTATAGAAGAAGGAAGAACGTTACGTGTTCTAAAGATGGTGGAACCATGGCTCAGAGGAAATCAGTTTTGCATAAAAATCCTAAATCCTTATATGCCAAGTGTGGTAGAAACTCTGGAGCAAATGCAAAGAAAACATGGAGGGATGCTAGTGCGAAACCCACTCTCAAGAAATTCCACCCATGAAATGTACTGGGTCTCATGTGGAACAGGAAACATTGTGTCGGCAGTGAACATGACATCCAGAATGCTGCTGAATCGGTTCACAATGGCTCACAGGAAGCCAACGTATGAAAGAGACGTGGACTTGGGCGCTGGAACAAGACATGTGGCAGTGGAACCAGAGATAGCCAACCTAGACATTATTGGCCAGAGGATAGAGAACATAAAAAATGAACATAAGTCAACATGGCATTATGATGAGGACAATCCATACAAAACATGGGCCTATCATGGATCATATGAGGTCAAGCCATCAGGGTCAGCCTCATCCATGGTGAATGGCGTGGTGAGATTGCTCACCAAGCCATGGGATGTTATCCCCATGGTCACACAAATAGCTATGACTGATACCACACCCTTCGGACAACAGAGGGTTTTCAAAGAGAAAGTTGACACACGCACACCAAGACCAAAACGAGGCACAGCACAAATTATGGAGGTGACAGCCAAGTGGTTGTGGGGATTCCTCTCTAGAAATAAAAAACCCAGAATCTGCACAAGAGAGGAGTTCACAAGAAAAGTTAGGTCAAACGCAGCAATTGGAGCAGTGTTTGTTGATGAAAACCAATGGAACTCAGCAAAAGAAGCAGTGGAAGACGAAAGGTTTTGGGACCTCGTGCACAGAGAGAGGGAGCTTCATAAACAGGGAAAATGTGCCACGTGTGTCTACAATATGATGGGTAAAAGAGAGAAAAAACTAGGAGAGTTTGGAAAGGCAAAAGGAAGTCGTGCAATATGGTACATGTGGTTGGGAGCACGCTTTCTAGAATTTGAAGCCCTTGGCTTCATGAATGAAGACCACTGGTTCAGTAGGGAGAATTCACTCAGTGGAGTGGAAGGAGAAGGACTACATAAACTTGGATACATACTCAGAGACATATCAAAGATTCCAGGGGGAAATATGTATGCAGACGACACAGCTGGATGGGACACAAGAATAACAGAGGATGATCTCCAGAATGAGGCTAAAATCACCGACATCATGGAGCCTGAACATGCTCTACTGGCTACGTCAATCTTCAAGCTGACCTATCAAAATAAGGTGGTAAGGGTGCAAAGACCAGCAAAAAGTGGAACCGTGATGGACGTCATATCCAGACGTGACCAGAGAGGAAGTGGACAGGTCGGAACTTATGGCCTAAACACTTTCACCAACATGGAGGTCCAACTAATAAGACAAATGGAATCTGAAGGAATCTTTTCACCCAGCGAATTGGAAAATTCAAATCTAGCTGAGAGAGTTCTCGACTGGTTGGAAAAACATGGCGTCGAAAGGTTGAAAAGAATGGCAATCAGCGGAGATGACTGTGTGGTGAAACCAACTGATGACAGGTTCGCAACAGCTTTAACAGCCCTGAATGACATGGGAAAGGTGAGAAAAGACATACCGCAATGGGAACCTTCAAAAGGATGGAATGACTGGCAGCAAGTGCCTTTCTGTTCACACCACTTCCACCAACTGATTATGAAGGATGGGAGGGAGATAGTGGTGCCATGCCGCAACCAAGATGAACTTGTGGGCAGGGCCAGAGTATCACAAGGCGCCGGGTGGAGCCTGAGAGAAACTGCTTGCCTAGGCAAGTCATATGCACAAATGTGGCAGCTGATGTACTTCCACAGGAGAGACCTGAGACTGGCGGCTAATGCTATCTGTTCAGCCGTTCCAGTTAATTGGGTCCCAACCAGCCGCACCACCTGGTCGATCCATGCCCACCATCAATGGATGACAACAGAAGACATGTTGTCAGTATGGAATAGGGTTTGGATAGAGGAAAACCCATGGATGGAGGACAAAACTCATGTATCCAGCTGGGAAGATGTTCCATACTTAGGAAAAAGGGAAGATCAATGGTGTGGATCTCTGATAGGCTTAACAGCAAGAGCCACCTGGGCCACCAACATACAAGTGGCCATAAACCAAGTGAGAAGGCTTATTGGGAACGAGAATTATTTAGACTACATGACATCAATGAAGAGATTCAAGAATGAGAGTGATCCCGAAGGAGCCCTC----------------------TGGTAA
		</sequence>
		<sequence>
			<taxon idref="MG840537"/>
			ATGAACAACCAACGGAAGAAGACGGGTCGACCGTCTTTCAATATGCTGAAACGCGCGAGAAACCGCGTGTCAACTGGTTCACAGTTGGCGAAGAGATTCTCAAAAGGATTGCTCTCAGGCCAAGGACCCATGAAAATGGTGATGGCTTTCATAGCATTCCTAAGATTTCTAGCCATACCCCCAACAGCAGGAATTTTGGCTAGATGGAGCTCATTCAAGAAGAATGGAGCGATCAAAGTGTTACGGGGTTTCAAAAAAGAGATCTCAAGCATGCTGAACATAATGAACAGGAGAAAAAGATCCGTGACCATGCTCCTCATGCTGCTGCCCACAGCCCTGGCGTTCCATTTGACCACACGAGGGGGAGAGCCACACATGATAGTTAGCAAGCAGGAAAGAGGAAAGTCACTCTTGTTTAAGACCTCTGCAGGTGTCAACATGTGCACCCTCATTGCAATGGATTTGGGAGAGTTATGTGAGGATACAATGACCTACAAATGCCCCCGGATCACTGAAGCGGAACCAGATGATGTTGATTGCTGGTGCAATGCCACAGACACATGGGTGACCTATGGGACGTGTTCTCAGACTGGCGAACACCGACGGGATAAACGTTCTGTCGCATTGGCCCCACACGTGGGGCTTGGTCTCGAAACAAGAACCGAAACGTGGATGTCCTCTGAAGGCGCCTGGAGGCAGATACAAAAAGTGGAGACTTGGGCCTTGAGACACCCAGGATTCACGGTGATAGCCCTTTTTTTAGCACATGCCATAGGAACATCCATTACCCAGAAAGGGATCATCTTCATTTTGCTGATGCTGGTGACACCATCAATGGCCATGCGATGCGTGGGAATAGGCAACAGAGACTTCGTTGAAGGACTGTCAGGAGCAACATGGGTGGATGTGGTACTGGAGCATGGAAGCTGTGTCACCACCATGGCAAAGAATAAACCAACATTGGACATTGAACTCTTGAAGACGGAGGTCACGAACCCTGCCGTCTTGCGCAAACTGTGCATTGAAGCTAAAATATCAAACACCACCACCGATTCAAGATGTCCAACACAAGGAGAAGCTACACTGGTGGAAGAACAAGACGCGAACTTTGTGTGTCGACGAACATTCGTGGACAGAGGCTGGGGTAATGGTTGTGGACTATTCGGGAAGGGAAGCTTACTAACGTGTGCTAAGTTTAAGTGTGTGACAAAACTTGAAGGAAAGATAGTTCAATATGAAAACTTAAAATATTCGGTGATAGTCACTGTCCACACTGGGGACCAGCACCAGGTAGGAAATGAGACTACAGAACATGGAACAATTGCAACCATAACACCTCAAGCTCCCACGTCGGAAATACAGCTGACTGACTACGGAGCCCTTACATTGGACTGCTCACCTAGAACAGGGCTGGACTTTAATGAGATGGTGCTGTTGACAATGAAAGAAAAATCATGGCTTGTCCACAAACAATGGTTTCTAGACTTACCATTACCTTGGACCTCGGGGGCTTCAACATCTCAAGAGACTTGGAACAGACAAGATCTGCTGGTCACATTTAAGACAGCTCATGCAAAGAAGCAGGAAGTAGTCGTACTGGGGTCACAAGAAGGAGCAATGCACACTGCGTTGACTGGGGCGACAGAAATCCAGACGTCAGGAACGACGACAATCTTCGCAGGACACCTGAAATGTAGACTAAAAATGGATAAACTGACTTTAAAAGGGGTGTCATATGTGATGTGCACAGGCTCATTTAAGCTAGAGAAGGAAGTGGCTGAGACCCAGCATGGAACTGTCCTAGTGCAGGTTAAATATGAAGGAACAGATGCACCATGCAAGATTCCAATTTCAACCCAAGATGAGAAAGGAGTGACCCAGAATGGGAGATTGATAACAGCCAATCCCATAGTTACTGACAAAGAAAAACCAGTCAACATTGAAACAGAACCACCCTTTGGTGAGAGCTACATCGTGATAGGGGCGGGTGAAAAAGCTTTGAAACTAAGCTGGTTTAAGAAAGGAAGCAGCATAGGGAAAATGTTCGAAGCCACCGCCCGAGGAGCACGAAGGATGGCTATCCTGGGAGACACAGCATGGGACTTCGGTTCCATAGGAGGGGTGTTCACATCTGTGGGAAAATTGGTACACCAGGTTTTTGGAACCGCATATGGGGTCCTGTTCAGCGGTGTTTCTTGGACCATGAAAATAGGAATAGGGATTCTGCTGACATGGCTAGGATTGAATTCAAGGAGCACGTCACTCTCGATGACGTGCATTGCAGTTGGCATGGTCACACTGTACCTAGGAGTCATGGTTCAAGCGGACTCGGGGTGTGTGATCAACTGGAAGGGCAGAGAACTCAAGTGTGGAAGTGGCATCTTTGTCACTAATGAAGTCCACACTTGGACAGAGCAATACAAATTCCAGGCTGACTCCCCAAAAAGACTATCAGCAGCCATTGGGAAGGCATGGGAGGAAGGCGTGTGTGGAATTCGATCAGCCACACGTCTTGAGAACATCATGTGGAAGCAAATATCAAATGAATTGAACCACATTCTACTTGAAAATGACATGAAATTCACAGTGGTTGTAGGAGACGCCAATGGAATCTTGACCCAAGGAAAAAAGATGATTAGGCCACAACCCATGGAACACAAATACTCATGGAAAAGCTGGGGAAAAGCCAAAATCATAGGAGCAGATACACAGAATACTACCTTCATCATCGATGGCCCAGACACTCCAGAATGCCCCGATGACCAGAGAGCATGGAACATTTGGGAAGTTGAGGACTATGGGTTTGGAGTTTTCACGACAAACATATGGCTGAAATTGCGTGACTCCTACACCCAAATGTGTGACCACCGGCTAATGTCAGCTGCCATCAAGGACAGCAAGGCAGTCCATGCTGACATGGGGTACTGGATAGAAAGTGAAAAGAACGAGACCTGGAAGCTAGCGAGAGCCTCCTTCATAGAAGTGAAGACATGCATCTGGCCAAGATCCCACACTCTATGGAGCAATGGAGTCTTGGAAAGTGAAATGATAATCCCAAAGATATATGGAGGACCAATATCTCAGCACAACTACAGACCAGGGTATTTCACACAAACAGCAGGGCCATGGCACCTAGGCAAGTTGGAACTAGACTTTAATTTGTGTGAAGGCACCACAGTTGTTGTGGATGAACATTGTGGAAATCGAGGTCCATCTCTTAGAACTACAACAGTCACAGGAAAGATAATCCATGAATGGTGCTGCAGATCCTGCACGCTACCCCCCTTACGCTTCAGAGGAGAAGACGGATGTTGGTATGGCATGGAAATCAGACCAGTCAAGGAGAAGGAAGAGAATCTAGTCAGGTCAATGGTCTCTGCAGGGTCAGGAGAAGTGGACAGTTTTTCATTGGGACTACTATGCGTATCAATAATGATTGAAGAAGTGATGAGATCCAGATGGAGTAGAAAGATGCTGATGACTGGAACACTGGCTGTTTTCTTCCTTCTTATAATGGGACAACTGACATGGAATGATCTGATCAGGTTATGCATCATGGTTGGAGCCAATGTCTCAGACAGAATGGGGATGGGAACAACGTACCTAGCTTTAATGGCCACTTTTAAAATGAGACCGATGTTCGCTGTTGGGCTATTATTTCGCAGACTAACATCCAGAGAGGTGCTCCTTCTCACAATTGGACTAAGCCTGGTGGCATCCGTGGAGCTACCAAATTCTTTAGAGGAGCTAGGGGACGGACTTGCGATGGGCATCATGATGTTAAAATTGTTGACTGATTTTCAGTCACACCAGTTGTGGACTACCTTACTGTCTCTGACATTCATCAAAACAACTCTTTCACTAGATTATGCATGGAAGACAATGGCTATGGTATTGTCAATCGTATCTCTCTTTCCTCTATGTCTATCCACGACCTCTCAAAAAACAACATGGCTTCCGGTGTTGTTAGGATCCTTTGGATGTAAACCACTAACCATGTTTCTTATAACAGAAAACAAAATTTGGGGAAGGAAAAGTTGGCCCCTCAATGAAGGAATTATGGCTGTTGGAATAGTCAGCATTTTACTAAGTTCACTCCTCAAAAATGACGTGCCACTAGCCGGCCCACTAATAGCTGGAGGCATGCTGATAGCATGTTACGTCATTTCCGGAAGCTCAGCCGATTTATCATTGGAGAGAGCGGCTGAGGTCTCCTGGGAAGAAGAAGCAGAACACTCTGGTGCCTCACACAACATACTAGTGGAGGTCCAAGATGATGGAACCATGAAAATAAAAGATGAAGAGAGAGATGACACGCTCACTATACTCCTCAAAGCAACTTTGTTGGCAGTTTCAGGGGTGTACCCAATGTCAATACCAGCAACCCTTTTTGTGTGGTATTTTTGGCAGAAAAAGAAACAGAGATCAGGAGTCTTGTGGGACACACCCAGCCCTCCAGAAGTAGAAAGAGCAGTTCTTGATGATGGTATCTATAGAATCTTGCAAAGAGGACTGTTGGGTAGGTCCCAGGTAGGAGTGGGAGTTTTTCAAGACGGCGTGTTCCACACAATGTGGCATGTCACCAGGGGGGCTGTCCTCATGTACCAAGGGAAGAGGCTGGAACCAAGTTGGGCCAGTGTCAAAAAAGACTTGATCTCATATGGAGGAGGTTGGAGGTTTCAAGGATCATGGAACACGGGAGAAGAAGTACAGGTGATAGCTGTTGAACCAGGGAAAAACCCAAAGAATGTACAGACAACGCCGGGCACCTTCAAGACCCCTGAAGGCGAAGTTGGAGCCATAGCCCTAGATTTCAAACCTGGCACATCTGGATCTCCCATCGTAAACAGAGAGGGGAAAATAGTAGGTCTTTATGGAAATGGAGTGGTGACAACAAGTGGAACCTACGTCAGTGCCATTGCCCAAGCTAAAGCGTCACAAGAAGGGCCTCTACCAGAGATTGAGGACGAGGTGTTTAAGAAAAGAAACCTAACAATAATGGACCTACATCCAGGATCAGGAAAAACAAGAAGATATCTTCCAGCCATAGTCCGTGAGGCCATAAAAAGGAAACTGCGCACGCTAATCTTGGCTCCCACAAGAGTTGTCGCCTCTGAAATGGCAGAGGCGCTTAAAGGAATGCCAATAAGATATCAGACAACAGCAGTAAAGAGTGAACACACAGGAAAGGAGATAGTCGATCTCATGTGCCACGCCACTTTCACCATGCGTCTCCTATCTCCAGTGAGAGTTCCCAATTACAACATGATTATCATGGATGAAGCACACTTTACCGATCCAGCCAGCATAGCGGCCAGAGGGTACATCTCAACCCGAGTGGGTATGGGTGAAGCAGCTGCGATCTTCATGACAGCCACTCCCCCAGGATCGGTAGAGGCCTTTCCACAGAGCAATGCAGTTATCCAAGATGAGGAAAGAGACATTCCTGAGAGATCATGGAACTCAGGCTACGACTGGATCACTGACTTCCCAGGAAAAACAGTCTGGTTTGTTCCAAGCATCAAATCAGGAAATGACATTGCCAACTGCTTAAGAAAAAACGGGAAACGGGTGATCCAATTGAGCAGAAAAACCTTTGACACTGAATACCAGAAAACGAAAAACAATGATTGGGACTATGTTGTCACAACAGACATTTCCGAAATGGGAGCAAATTTCCGGGCCGATAGGGTAATAGACCCAAGGCGGTGCTTGAAGCCGGTAATACTAAAAGATGGCCCAGAGCGCGTCATTCTGGCCGGACCAATGCCAGTGACCGCGGCCAGTGCTGCCCAGAGGAGAGGAAGAATTGGAAGGAACCAAAACAAGGAAGGTGACCAGTATATTTACATGGGACAGCCTTTAAATAATGATGAGGACCACGCTCATTGGACAGAAGCAAAAATGCTCCTTGACAATATAAATACGCCAGAAGGGATTATCCCAGCCCTCTTTGAGCCAGAGAGAGAAAAGAGTGCAGCAATAGACGGGGAGTATAGACTGCGGGGAGAAGCAAGGAAAACGTTCGTGGAGCTAATGAGAAGAGGGGATCTACCAGTTTGGCTATCTTACAAAGTTGCCTCAGAAGGCTTCCAGTACTCCGACAGAAGATGGTGCTTTGACGGGGAAAGGAACAACCAGGTGTTGGAGGAGAACATGGACGTGGAGATCTGGACAAAAGAAGGAGAAAGAAAGAAATTGCGACCTCGCTGGTTAGATGCCAGAACCTACTCTGATCCACTGGCTCTGCGCGAGTTTAAGGAGTTCGCAGCAGGAAGAAGAAGTGTCTCAGGTGACCTAATATTAGAAATAGGGAAACTCCCACAGCATTTGACGCTAAGGGCCCAGAATGCTTTGGACAACTTGGTCATGTTGCACAATTCCGAACAAGGGGGAAAAGCCTATAGACATGCTATGGAAGAACTACCAGACACCATAGAAACATTGATGCTACTAGCCTTGATAGCTGTGCTGACTGGTGGAGTTACGTTGTTTTTCCTATCAGGAAAAGGTCTAGGGAAAACATCCATTGGCCTACTTTGTGTAATGGCCTCAAGTGTACTGTTATGGATGGCCAGTGTGGAGCCCCATTGGATAGCGGCCTCCATCATACTAGAGTTTTTTCTGATGGTGCTGCTTATTCCAGAGCCAGACAGACAGCGTACTCCACAGGACAATCAACTAGCATATGTGGTGATAGGTTTGTTATTCATGATATTGACAGTGGCAGCCAATGAGATGGGATTACTGGAAACCACAAAGAAAGACCTGGGGATTGGCCATGTAGTCGCCGAAAACCACCACCATGCCACAATGCTAGACATAGACTTACATCCAGCTTCAGCCTGGACCCTCTATGCAGTAGCCACAACAATTATCACTCCCATGATGAGACACACAATTGAAAACACAACGGCAAACATTTCCCTGACAGCTATTGCAAATCAGGCGGCTATATTAATGGGACTTGACAAGGGATGGCCAATATCGAAGATGGACATAGGAGTGCCACTTCTCGCCTTAGGGTGCTATTCCCAGGTGAACCCATTGACACTGACAGCGGCGGTGTTAATGTTAGTGGCTCATTATGCCATAATTGGACCTGGACTGCAAGCAAAAGCTACCAGAGAAGCCCAAAAAAGGACTGCGGCCGGAATAATGAAAAATCCAACTGTAGACGGGATTGTTGCAATAGATTTGGATCCTGTGGTTTATGATGCAAAATTTGAAAAACAGCTAGGCCAAATAATGTTACTAATACTCTGCACATCACAGATTCTCTTGATGCGGACTACATGGGCCTTATGTGAATCTATCACACTGGCTACTGGACCCTTGACCACTCTCTGGGAGGGATCTCCTGGAAAATTCTGGAATACCACGATAGCAGTGTCCATGGCAAACATCTTCAGGGGAAGTTATTTAGCAGGGGCAGGTCTGGCCTTCTCATTAATGAAATCTTTAGGAGGAGGTAGGAGAGGTACGGGAGCTCAAGGGGAAACATTGGGAGAAAAATGGAAAAGACAACTAAACCAACTGAGCAAGTCAGAATTTAACACTTACAAAAGGAGTGGAATTATGGAGGTGGACAGATCCGAAGCCAAGGAGGGACTGAAAAGAGGAGAAACAACCAAACATGCAGTGTCGAGAGGAACAGCCAAACTTAGGTGGTTTGTGGAGAGGAACCTTGTGAAACCGGAAGGGAAAGTGATAGACCTCGGTTGTGGAAGAGGTGGCTGGTCATATTACTGCGCTGGGCTGAAGAAGGTCACAGAAGTAAAGGGATACACAAAAGGAGGACCCGGTCATGAGGAACCTATCCCAATGGCGACTTATGGATGGAACATAGTGAAGCTACACTCTGGAAGGGATGTATTCTTTACACCACCTGAGAAATGTGACACCCTTTTGTGTGATATTGGTGAGTCCTCTCCGAATCCAACTATAGAAGAAGGAAGAACGTTACGTGTTCTAAAGATGGTGGAACCATGGCTCAGAGGAAATCAGTTTTGCATAAAAATCCTAAATCCTTATATGCCAAGTGTGGTAGAAACTCTGGAGCAAATGCAAAGAAAACATGGAGGGATGCTAGTGCGAAACCCACTCTCAAGAAATTCCACCCATGAAATGTACTGGGTCTCATGTGGAACAGGAAACATTGTGTCGGCAGTGAACATGACATCCAGAATGCTGCTGAATCGGTTCACAATGGCTCACAGGAAGCCAACGTATGAAAGAGACGTGGACTTGGGCGCTGGAACAAGACATGTGGCAGTGGAACCAGAGATAGCCAACCTAGACATTATTGGCCAGAGGATAGAGAACATAAAAAATGAACATAAGTCAACATGGCATTATGATGAGGACAATCCATACAAAACATGGGCCTATCATGGATCATATGAGGTCAAGCCATCAGGGTCAGCCTCATCCATGGTGAATGGCGTGGTGAGATTGCTCACCAAGCCATGGGATGTTATCCCCATGGTCACACAAATAGCTATGACTGATACCACACCCTTCGGACAACAGAGGGTTTTCAAAGAGAAAGTTGACACACGCACACCAAGACCAAAACGAGGCACAGCACAAATTATGGAGGTGACAGCCAAGTGGTTGTGGGGATTCCTCTCTAGAAATAAAAAACCCAGAATCTGCACAAGAGAGGAGTTCACAAGAAAAGTTAGGTCAAACGCAGCAATTGGAGCAGTGTTTGTTGATGAAAACCAATGGAACTCAGCAAAAGAAGCAGTGGAAGACGAAAGGTTTTGGGACCTCGTGCACAGAGAGAGGGAGCTTCATAAACAGGGAAAATGTGCCACGTGTGTCTACAATATGATGGGTAAAAGAGAGAAAAAACTAGGAGAGTTTGGAAAGGCAAAAGGAAGTCGTGCAATATGGTACATGTGGTTGGGAGCACGCTTTCTAGAATTTGAAGCCCTTGGCTTCATGAATGAAGACCACTGGTTCAGTAGGGAGAATTCACTCAGTGGAGTGGAAGGAGAAGGACTACATAAACTTGGATACATACTCAGAGACATATCAAAGATTCCAGGGGGAAATATGTATGCAGACGACACAGCTGGATGGGACACAAGAATAACAGAGGATGATCTCCAGAATGAGGCTAAAATCACCGACATCATGGAGCCTGAACATGCTCTACTGGCTACGTCAATCTTCAAGCTGACCTATCAAAATAAGGTGGTAAGGGTGCAAAGACCAGCAAAAAGTGGAACCGTGATGGACGTCATATCCAGACGTGACCAGAGAGGAAGTGGACAGGTCGGAACTTATGGCCTAAACACTTTCACCAACATGGAGGTCCAACTAATAAGACAAATGGAATCTGAAGGAATCTTTTCACCCAGCGAATTGGAAAATTCAAATCTAGCTGAGAGAGTTCTCGACTGGTTGGAAAAACATGGCGTCGAAAGGTTGAAAAGAATGGCAATCAGCGGAGATGACTGTGTGGTGAAACCAACTGATGACAGGTTCGCAACAGCTTTAACAGCCCTGAATGACATGGGAAAGGTGAGAAAAGACATACCGCAATGGGAACCTTCAAAAGGATGGAATGACTGGCAGCAAGTGCCTTTCTGTTCACACCACTTCCACCAACTGATTATGAAGGATGGGAGGGAGATAGTGGTGCCATGCCGCAACCAAGATGAACTTGTGGGCAGGGCCAGAGTATCACAAGGCGCCGGGTGGAGCCTGAGAGAAACTGCTTGCCTAGGCAAGTCATATGCACAAATGTGGCAGCTGATGTACTTCCACAGGAGAGACCTGAGACTGGCGGCTAATGCTATCTGTTCAGCCGTTCCAGTTAATTGGGTCCCAACCAGCCGCACCACCTGGTCGATCCATGCCCACCATCAATGGATGACAACAGAAGACATGTTGTCAGTATGGAATAGGGTTTGGATAGAGGAAAACCCATGGATGGAGGACAAAACTCATGTATCCAGCTGGGAAGATGTTCCATACTTAGGAAAAAGGGAAGATCAATGGTGTGGATCTCTGATAGGCTTAACAGCAAGAGCCACCTGGGCCACCAACATACAAGTGGCCATAAACCAAGTGAGAAGGCTTATTGGGAACGAGAATTATTTAGACTACATGACATCAATGAAGAGATTCAAGAATGAGAGTGATCCCGAAGGAGCCCTC----------------------TGGTAA
		</sequence>
		<sequence>
			<taxon idref="KX620451"/>
			ATGAACAACCAACGGAAGAAGACGGGTCGACCGTCTTTCAATATGCTGAAACGCGCGAGAAACCGCGTGTCAACTGGTTCACAGTTGGCGAAGAGATTCTCAAAAGGATTGCTCTCAGGCCAAGGACCCATGAAAATGGTGATGGCTTTCATAGCATTCCTAAGATTTCTAGCCATACCCCCAACAGCAGGAATTTTGGCTAGATGGAGCTCATTCAAGAAGAATGGAGCGATCAAAGTGTTACGGGGTTTCAAAAAAGAGATCTCAAGCATGCTGAACATAATGAACAGGAGAAAAAGATCCGTGACCATGCTCCTCATGCTGCTGCCCACAGCCCTGGCGTTCCATTTGACCACACGAGGGGGAGAGCCACACATGATAGTTAGCAAGCAGGAAAGAGGAAAGTCACTCTTGTTTAAGACCTCTGCAGGTGTCAACATGTGCACCCTCATTGCAATGGATTTGGGAGAGTTATGTGAGGATACAATGACCTACAAATGCCCCCGGATCACTGAAGCGGAACCAGATGATGTTGATTGCTGGTGCAATGCCACAGACACATGGGTGACCTATGGGACGTGTTCTCAGACTGGCGAACACCGACGGGAAAAACGTTCTGTCGCATTGGCCCCACACGTGGGGCTTGGTCTCGAAACAAGAACCGAAACGTGGATGTCCTCTGAAGGCGCCTGGAGGCAGATACAAAAAGTGGAGACTTGGGCCTTGAGACACCCAGGATTCACGGTGATAGCCCTTTTTTTAGCACATGCCATAGGAACATCCATTACCCAGAAAGGGATCATCTTCATTTTGCTGATGCTGGTGACACCATCAATGGCCATGCGATGCGTGGGAATAGGCAACAGAGACTTCGTTGAAGGACTGTCAGGAGCAACATGGGTGGATGTGGTACTGGAGCATGGAAGCTGTGTCACCACCATGGCAAAGAATAAACCAACATTGGACATTGAACTCTTGAAGACGGAGGTCACGAACCCTGCCGTCTTGCGCAAACTGTGCATTGAAGCTAAAATATCAAACACCACCACCGATTCAAGATGTCCAACACAAGGAGAAGCTACACTGGTGGAAGAACAAGACGCGAACTTTGTGTGTCGACGAACATTCGTGGACAGAGGCTGGGGTAATGGTTGTGGACTATTCGGGAAGGGAAGCTTACTAACGTGTGCTAAGTTTAAGTGTGTGACAAAACTTGAAGGAAAGATAGTTCAATATGAAAACTTAAAATATTCGGTGATAGTCACTGTCCACACTGGGGACCAGCACCAGGTAGGAAATGAGACTACAGAACATGGAACAATTGCAACCATAACACCTCAAGCTCCCACGTCGGAAATACAGCTGACTGACTACGGAGCCCTTACATTGGACTGCTCACCTAGAACAGGGCTGGACTTTAATGAGATGGTGCTGTTGACAATGAAAGAAAAATCATGGCTTGTCCACAAACAATGGTTTCTAGACTTACCATTACCTTGGACCTCGGGGGCTTCAACATCTCAAGAGACTTGGAACAGACAAGATCTGCTGGTCACATTTAAGACAGCTCATGCAAAGAAGCAGGAAGTAGTCGTACTGGGGTCACAAGAAGGAGCAATGCACACTGCGTTGACTGGGGCGACAGAAATCCAGACGTCAGGAACGACGACAATCTTCGCAGGACACCTGAAATGTAGACTAAAAATGGATAAACTGACTTTAAAAGGGGTGTCATATGTGATGTGCACAGGCTCATTTAAGCTAGAGAAGGAAGTGGCTGAGACCCAGCATGGAACTGTCCTAGTGCAGGTTAAATATGAAGGAACAGATGCACCATGCAAGATTCCAATTTCAACCCAAGATGAGAAAGGAGTGACCCAGAATGGGAGATTGATAACAGCCAATCCCATAGTTACTGACAAAGAAAAACCAGTCAACATTGAAACAGAACCACCCTTTGGTGAGAGCTACATCGTGATAGGGGCGGGTGAAAAAGCTTTGAAACTAAGCTGGTTTAAGAAAGGAAGCAGCATAGGGAAAATGTTCGAAGCCACCGCCCGAGGAGCACGAAGGATGGCTATCCTGGGAGACACAGCATGGGACTTCGGTTCCATAGGAGGGGTGTTCACATCTGTGGGAAAATTGGTACACCAGGTTTTTGGAACCGCATATGGGGTCCTGTTCAGCGGTGTTTCTTGGACCATGAAAATAGGAATAGGGATTCTGCTGACATGGCTAGGATTGAATTCAAGGAGCACGTCACTCTCGATGACGTGCATTGCAGTTGGCATGGTCACACTGTACCTAGGAGTCATGGTTCAAGCGGACTCGGGGTGTGTGATCAACTGGAAGGGCAGAGAACTCAAGTGTGGAAGTGGCATCTTTGTCACTAATGAAGTCCACACTTGGACAGAGCAATACAAATTCCAGGCTGACTCCCCAAAAAGACTATCAGCAGCCATTGGGAAGGCATGGGAGGAAGGCGTGTGTGGAATTCGATCAGCCACACGTCTTGAGAACATCATGTGGAAGCAAATATCAAATGAATTGAACCACATTCTACTTGAAAATGACATGAAATTCACAGTGGTTGTAGGAGACGCCAATGGAATCTTGACCCAAGGAAAAAAGATGATTAGGCCACAACCCATGGAACACAAATACTCATGGAAAAGCTGGGGAAAAGCCAAAATCATAGGAGCAGATACACAGAATACTACCTTCATCATCGATGGCCCAGACACTCCAGAATGCCCCGATGACCAGAGAGCATGGAACATTTGGGAAGTTGAGGACTATGGGTTTGGAGTTTTCACGACAAACATATGGCTGAAATTGCGTGACTCCTACACCCAAATGTGTGACCACCGGCTAATGTCAGCTGCCATCAAGGACAGCAAGGCAGTCCATGCTGACATGGGGTACTGGATAGAAAGTGAAAAGAACGAGACCTGGAAGCTAGCGAGAGCCTCCTTCATAGAAGTGAAGACATGCATCTGGCCAAGATCCCACACTCTATGGAGCAATGGAGTCTTGGAAAGTGAAATGATAATCCCAAAGATATATGGAGGACCAATATCTCAGCACAACTACAGACCAGGGTATTTCACACAAACAGCAGGGCCATGGCACCTAGGCAAGTTGGAACTAGACTTTAATTTGTGTGAAGGCACCACAGTTGTTGTGGATGAACATTGTGGAAATCGAGGTCCATCTCTTAGAACTACAACAGTCACAGGAAAGATAATCCATGAATGGTGCTGCAGATCCTGCACGCTACCCCCCTTACGCTTCAGAGGAGAAGACGGATGTTGGTATGGCATGGAAATCAGACCAGTCAAGGAGAAGGAAGAGAATCTAGTCAGGTCAATGGTCTCTGCAGGGTCAGGAGAAGTGGACAGTTTTTCATTGGGACTACTATGCGTATCAATAATGATTGAAGAAGTGATGAGATCCAGATGGAGTAGAAAGATGCTGATGACTGGAACACTGGCTGTTTTCTTCCTTCTTATAATGGGACAACTGACATGGAATGATCTGATCAGGTTATGCATCATGGTTGGAGCCAATGTCTCAGACAGAATGGGGATGGGAACAACGTACCTAGCTTTAATGGCCACTTTTAAAATGAGACCGATGTTCGCTGTTGGGCTATTATTTCGCAGACTAACATCCAGAGAGGTGCTCCTTCTCACAATTGGACTAAGCCTGGTGGCATCCGTGGAGCTACCAAATTCTTTAGAGGAGCTAGGGGACGGACTTGCGATGGGCATCATGATGTTAAAATTGTTGACTGATTTTCAGTCACACCAGTTGTGGACTACCTTACTGTCTCTGACATTCATCAAAACAACTCTTTCACTAGATTATGCATGGAAGACAATGGCTATGGTATTGTCAATCGTATCTCTCTTTCCTCTATGTCTATCCACGACCTCTCAAAAAACAACATGGCTTCCGGTGTTGTTAGGATCCTTTGGATGTAAACCACTAACCATGTTTCTTATAACAGAAAACAAAATTTGGGGAAGGAAAAGTTGGCCCCTCAATGAAGGAATTATGGCTGTTGGAATAGTCAGCATTTTACTAAGTTCACTCCTCAAAAATGACGTGCCACTAGCCGGCCCACTAATAGCTGGAGGCATGCTGATAGCATGTTACGTCATTTCCGGAAGCTCAGCCGATTTATCATTGGAGAGAGCGGCTGAGGTCTCCTGGGAAGAAGAAGCAGAACACTCTGGTGCCTCACACAACATACTAGTGGAGGTCCAAGATGATGGAACCATGAAAATAAAAGATGAAGAGAGAGATGACACGCTCACTATACTCCTCAAAGCAACTTTGTTGGCAGTTTCAGGGGTGTACCCAATGTCAATACCAGCAACCCTTTTTGTGTGGTATTTTTGGCAGAAAAAGAAACAGAGATCAGGAGTCTTGTGGGACACACCCAGCCCTCCAGAAGTAGAAAGAGCAGTTCTTGATGATGGTATCTATAGAATCTTGCAAAGAGGACTGTTGGGTAGGTCCCAGGTAGGAGTGGGAGTTTTTCAAGACGGCGTGTTCCACACAATGTGGCATGTCACCAGGGGGGCTGTCCTCATGTACCAAGGGAAGAGGCTGGAACCAAGTTGGGCCAGTGTCAAAAAAGACTTGATCTCATATGGAGGAGGTTGGAGGTTTCAAGGATCATGGAACACGGGAGAAGAAGTACAGGTGATAGCTGTTGAACCAGGGAAAAACCCAAAGAATGTACAGACAACGCCGGGCACCTTCAAGACCCCTGNAGGCGAAGTTGGAGCCATAGCCCTAGATTTCAAACCTGGCACATCTGGATCTCCCATCGTAAACAGAGAGGGGAAAATAGTAGGTCTTTATGGAAATGGAGTGGTGACAACAAGTGGAACCTACGTCAGTGCCATTGCCCAAGCTAAAGCGTCACAAGAAGGGCCTCTACCAGAGATTGAGGACGAGGTGTTTAAGAAAAGAAACCTAACAATAATGGACCTACATCCAGGATCAGGNAAAACAAGAAGATATCTTCCAGCCATAGTCCGTGAGGCCATAAAAAGGAAACTGCGCACGCTAATCTTGGCTCCCACAAGAGTTGTCGCCTCTGAAATGGCAGAGGCGCTTAAAGGAATGCCAATAAGATATCAGACAACAGCAGTAAAGAGTGAACACACAGGAAAGGAGATAGTCGATCTCATGTGCCACGCCACTTTCACCATGCGTCTCCTATCTCCAGTGAGAGTTCCCAATTACAACATGATTATCATGGATGAAGCACACTTTACCGATCCAGCCAGCATAGCGGCCAGAGGGTACATCTCAACCCGAGTGGGTATGGGTGAAGCAGCTGCGATCTTCATGACAGCCACTCCCCCAGGATCGGTAGAGGCCTTTCCACAGAGCAATGCAGTTATCCAAGATGAGGAAAGAGACATTCCTGAGAGATCATGGAACTCAGGCTACGACTGGATCACTGACTTCCCAGGAAAAACAGTCTGGTTTGTTCCAAGCATCAAATCAGGAAATGACATTGCCAACTGCTTAAGAAAAAACGGGAAACGGGTGATCCAATTGAGCAGAAAAACCTTTGACACTGAATACCAGAAAACGAAAAACAATGATTGGGACTATGTTGTCACAACAGACATTTCCGAAATGGGAGCAAATTTCCGGGCCGATAGGGTAATAGACCCAAGGCGGTGCTTGAAGCCGGTAATACTAAAAGATGGCCCAGAGCGCGTCATTCTGGCCGGACCAATGCCAGTGACCGCGGCCAGTGCTGCCCAGAGGAGAGGAAGAATTGGAAGGAACCAAAACAAGGAAGGTGACCAGTATATTTACATGGGACAGCCTTTAAATAATGATGAGGACCACGCTCATTGGACAGAAGCAAAAATGCTCCTTGACAATATAAATACGCCAGAAGGGATTATCCCAGCCCTCTTTGAGCCAGAGAGAGAAAAGAGTGCAGCAATAGACGGGGAGTATAGACTGCGGGGAGAAGCAAGGAAAACGTTCGTGGAGCTAATGAGAAGAGGGGATCTACCAGTTTGGCTATCTTACAAAGTTGCCTCAGAAGGCTTCCAGTACTCCGACAGAAGATGGTGCTTTGACGGGGAAAGGAACAACCAGGTGTTGGAGGAGAACATGGACGTGGAGATCTGGACAAAAGAAGGAGAAAGAAAGAAATTGCGACCTCGCTGGTTAGATGCCAGAACCTACTCTGATCCACTGGCTCTGCGCGAGTTTAAGGAGTTCGCAGCAGGAAGAAGAAGTGTCTCAGGTGACCTAATATTAGAAATAGGGAAACTCCCACAGCATTTGACGCTAAGGGCCCAGAATGCTTTGGACAACTTGGTCATGTTGCACAATTCCGAACAAGGGGGAAAAGCCTATAGACATGCTATGGAAGAACTACCAGACACCATAGAAACATTGATGCTACTAGCCTTGATAGCTGTGCTGACTGGTGGAGTTACGTTGTTTTTCCTATCAGGAAAAGGTCTAGGGAAAACATCCATTGGCCTACTTTGTGTAATGGCCTCAAGTGTACTGTTATGGATGGCCAGTGTGGAGCCCCATTGGATAGCGGCCTCCATCATACTAGAGTTTTTTCTGATGGTGCTGCTTATTCCAGAGCCAGACAGACAGCGTACTCCACAGGACAATCAACTAGCATATGTGGTGATAGGTTTGTTATTCATGATATTGACAGTGGCAGCCAATGAGATGGGATTACTGGAAACCACAAAGAAAGACCTGGGGATTGGCCATGTAGTCGCCGAAAACCACCACCATGCCACAATGCTAGACATAGACTTACATCCAGCTTCAGCCTGGACCCTCTATGCAGTAGCCACAACAATCATCACTCCCATGATGAGACACACAATTGAAAACACAACGGCAAACATTTCCCTGACAGCTATTGCAAATCAGGCGGCTATATTAATGGGACTTGACAAGGGATGGCCAATATCGAAGATGGACATAGGAGTGCCACTTCTCGCCTTAGGGTGCTATTCCCAGGTGAACCCATTGACACTGACAGCGGCGGTGTTAATGTTAGTGGCTCATTATGCCATAATTGGACCTGGACTGCAAGCAAAAGCTACCAGAGAAGCCCAAAAAAGGACTGCGGCCGGAATAATGAAAAATCCAACTGTAGACGGGATTGTTGCAATAGATTTGGATCCTGTGGTTTATGATGCAAAATTTGAAAAACAGCTAGGCCAAATAATGTTACTAATACTCTGCACATCACAGATTCTCTTGATGCGGACTACATGGGCCTTATGTGAATCTATCACACTGGCTACTGGACCCTTGACCACTCTCTGGGAGGGATCTCCTGGAAAATTCTGGAATACCACGATAGCAGTGTCCATGGCAAACATCTTCAGGGGAAGTTATTTAGCAGGGGCAGGTCTGGCCTTCTCATTAATGAAATCTTTAGGAGGAGGTAGGAGAGGTACGGGAGCTCAAGGGGAAACATTGGGAGAAAAATGGAAAAGACAACTAAACCAACTGAGCAAGTCAGAATTTAACACTTACAAAAGGAGTGGAATTATGGAGGTGGACAGATCCGAAGCCAAGGAGGGACTGAAAAGAGGAGAAACAACCAAACATGCAGTGTCGAGAGGAACAGCCAAACTTAGGTGGTTTGTGGAGAGGAACCTTGTGAAACCGGAAGGGAAAGTGATAGACCTCGGTTGTGGAAGAGGTGGCTGGTCATATTACTGCGCTGGGCTGAAGAAGGTCACAGAAGTAAAGGGATACACAAAAGGAGGACCCGGTCATGAGGAACCTATCCCAATGGCGACTTATGGATGGAACATAGTGAAGCTACACTCTGGAAGGGATGTATTCTTTACACCACCTGAGAAATGTGACACCCTTTTGTGTGATATTGGTGAGTCCTCTCCGAATCCAACTATAGAAGAAGGAAGAACGTTACGTGTTCTAAAGATGGTGGAACCATGGCTCAGAGGAAATCAGTTTTGCATAAAAATCCTAAATCCTTATATGCCAAGTGTGGTAGAAACTCTGGAGCAAATGCAAAGAAAACATGGAGGGATGCTAGTGCGAAACCCACTCTCAAGAAATTCCACCCATGAAATGTACTGGGTCTCATGTGGAACAGGAAACATTGTGTCGGCAGTGAACATGACATCCAGAATGCTGCTGAATCGGTTCACAATGGCTCACAGGAAGCCAACGTATGAAAGAGACGTGGACTTGGGCGCTGGAACAAGACATGTGGCAGTGGAACCAGAGATAGCCAACCTAGACATTATTGGCCAGAGGATAGAGAACATAAAAAATGAACATAAGTCAACATGGCATTATGATGAGGACAATCCATACAAAACATGGGCCTATCATGGATCATATGAGGTCAAGCCATCAGGGTCAGCCTCATCCATGGTGAATGGCGTGGTGAGATTGCTCACCAAGCCATGGGATGTTATCCCCATGGTCACACAAATAGCTATGACTGATACCACACCCTTCGGACAACAGAGGGTTTTCAAAGAGAAAGTTGACACACGCACACCAAGACCAAAACGAGGCACAGCACAAATTATGGAGGTGACAGCCAAGTGGTTGTGGGGATTCCTCTCTAGAAATAAAAAACCCAGAATCTGCACAAGAGAGGAGTTCACAAGAAAAGTTAGGTCAAACGCAGCAATTGGAGCAGTGTTTGTTGATGAAAACCAATGGAACTCAGCAAAAGAAGCAGTGGAAGACGAAAGGTTTTGGGACCTCGTGCACAGAGAGAGGGAGCTTCATAAACAGGGAAAATGTGNCACGTGTGTCTACAATATGATGGGTAAAAGAGAGAAAAAACTAGGAGAGTTTGGAAAGGCAAAAGGAAGTCGTGCAATATGGTACATGTGGTTGGGAGCACGCTTTCTAGAATTTGAAGCCCTTGGCTTCATGAATGAAGACCACTGGTTCAGTAGGGAGAATTCACTCAGTGGAGTGGAAGGAGAAGGACTACATAAACTTGGATACATACTCAGAGACATATCAAAGATTCCAGGGGGAAATATGTATGCAGACGACACAGCTGGATGGGACACAAGAATAACAGAGGATGATCTCCAGAATGAGGCTAAAATCACCGACATCATGGAGCCTGAACATGCTCTACTGGCTACGTCAATCTTCAAGCTGACCTATCAAAATAAGGTGGTAAGGGTGCAAAGACCAGCAAAAAGTGGAACCGTGATGGACGTCATATCCAGACGTGACCAGAGAGGAAGTGGACAGGTCGGAACTTATGGCCTAAACACTTTCACCAACATGGAGGTCCAACTAATAAGACAAATGGAATCTGAAGGAATCTTTTCACCCAGCGAATTGGAAAATTCAAATCTAGCTGAGAGAGTTCTCGACTGGTTGGAAAAACATGGCGTCGAAAGGTTGAAAAGAATGGCAATCAGCGGAGATGACTGTGTGGTGAAACCAACTGATGACAGGTTCGCAACAGCTTTAACAGCCCTGAATGACATGGGAAAGGTGAGAAAAGACATACCGCAATGGGAACCTTCAAAAGGATGGAATGACTGGCAGCAAGTGCCTTTCTGTTCACACCACTTCCACCAACTGATTATGAAGGATGGGAGGGAGATAGTGGTGCCATGCCGCAACCAAGATGAACTTGTGGGCAGGGCCAGAGTATCACAAGGCGCCGGGTGGAGCCTGAGAGAAACTGCTTGNCTAGGCAAGTCATATGCACAAATGTGGCAGCTGATGTACTTCCACAGGAGAGACCTGAGACTGGCGGCTAATGCTATCTGTTCAGCCGTTCCAGTTAATTGGGTCCCAACCAGCCGCACCACCTGGTCGATCCATGCCCACCATCAATGGATGACAACAGAAGACATGTTGTCAGTATGGAATAGGGTTTGGATAGAGGAAAACCCATGGATGGAGGACAAAACTCATGTATCCAGCTGGGAAGATGTTCCATACTTAGGAAAAAGGGAAGATCAATGGTGTGGATCTCTGATAGGCTTAACAGCAAGAGCCACCTGGGCCACCAACATACAAGTGGCCATAAACCAAGTGAGAAGGCTTATTGGGAACGAGAATTATTTAGACTACATGACATCAATGAAGAGATTCAAGAATGAGAGTGATCCCGAAGGAGCCCTC----------------------TGGTAA
		</sequence>
		<sequence>
			<taxon idref="KT187560"/>
			ATGAACAACCAACGGAAGAAGACGGGTCGACCGTCTTTCAATATGCTGAAACGCGCGAGAAACCGCGTGTCAACTGGTTCACAGTTGGCGAAGAGATTCTCAAAAGGATTGCTCTCAGGCCAAGGACCCATGAAAATGGTGATGGCTTTCATAGCATTCCTAAGATTTCTAGCCATACCCCCAACAGCAGGAATTTTGGCTAGATGGAGCTCATTCAAGAAGAATGGAGCGATCAAAGTGTTACGGGGTTTCAAAAAAGAGATCTCAAGCATGCTGAACATAATGAACAGGAGAAAAAGATCCGTGACCATGCTCCTCATGCTGCTGCCCACAGCCCTGGCGTTCCATTTGACCACACGAGGGGGAGAGCCACACATGATAGTTAGCAAGCAGGAAAGAGGAAAGTCACTCTTGTTTAAGACCTCTGCAGGTGTCAACATGTGCACCCTCATTGCAATGGATTTGGGAGAGTTATGTGAGGATACAATGACCTACAAATGCCCCCGGATCACTGAAGCGGAACCAGATGATGTTGATTGCTGGTGCAATGCCACAGATACATGGGTGACCTATGGGACGTGTTCTCAGACTGGCGAACACCGACGGGATAAACGTTCTGTCGCATTGGCTCCACACGTGGGGCTTGGTCTCGAAACAAGAACCGAAACGTGGATGTCCTCTGAAGGCGCCTGGAGGCAGATACAAAAAGTGGAGACTTGGGCCTTGAGACACCCAGGATTCACGGTGATAGCCCTTTTTTTAGCACATGCCATAGGAACATCCATTACCCAGAAAGGGATCATCTTCATTTTGCTGATGCTGGTGACACCATCAATGGCCATGCGATGCGTGGGAATAGGCAACAGAGACTTCGTTGAAGGACTGTCAGGAGCAACATGGGTGGATGTGGTACTGGAGCATGGAAGCTGTGTCACCACCATGGCAAAGAATAAACCAACATTGGACATTGAACTCTTGAAGACGGAGGTCACGAACCCTGCCGTCTTGCGCAAACTGTGCATTGAAGCTAAAATATCAAACACCACCACCGATTCAAGATGTCCAACACAAGGAGAAGCTACACTGGTGGAAGAACAAGACGCGAACTTTGTGTGTCGACGAACATTCGTGGACAGAGGCTGGGGTAATGGTTGTGGACTATTCGGGAAGGGAAGCTTACTAACGTGTGCTAAGTTTAAGTGTGTGACAAAACTTGAAGGAAAGATAGTTCAATATGAAAACTTAAAATATTCGGTGATAGTCACTGTCCACACTGGGGACCAGCACCAGGTAGGAAATGAGACTACAGAACATGGAACAATTGCAACCATAACACCTCAAGCTCCCACGTCGGAAATACAGCTGACTGACTACGGAGCCCTTACATTGGACTGCTCACCTAGAACAGGGCTGGACTTTAATGAGATGGTGCTGTTGACAATGAAAGAAAAATCATGGCTTGTCCACAAACAATGGTTTCTAGACTTACCATTACCTTGGACCTCGGGGGCTTCAACATCTCAAGAGACTTGGAACAGACAAGATCTGCTGGTCACATTTAAGACAGCTCATGCAAAGAAGCAGGAAGTAGTCGTACTGGGGTCACAAGAAGGAGCAATGCACACTGCGTTGACTGGGGCGACAGAAATCCAGACGTCAGGAACGACGACAATCTTCGCAGGACACCTGAAATGTAGACTAAAAATGGATAAACTGACTTTAAAAGGGGTGTCATATGTGATGTGCACAGGCTCATTTAAGCTAGAGAAGGAAGTGGCTGAGACCCAGCATGGAACTGTCCTAGTGCAGGTTAAATATGAAGGAACAGATGCACCATGCAAGATTCCAATTTCAACCCAAGATGAGAAAGGAGTGACCCAGAATGGGAGATTGATAACAGCCAATCCCATAGTTACTGACAAAGAAAAACCAGTCAACATTGAAACAGAACCACCCTTTGGTGAGAGCTACATCGTGATAGGGGCGGGTGAAAAAGCTTTGAAACTAAGCTGGTTTAAGAAAGGAAGCAGCATAGGGAAAATGTTCGAAGCCACCGCCCGAGGAGCACGAAGGATGGCTATCCTGGGAGACACAGCATGGGACTTCGGTTCCATAGGAGGGGTGTTCACATCTGTGGGAAAATTGGTACACCAGGTTTTTGGAACCGCATATGGGGTCCTGTTCAGCGGTGTTTCTTGGACCATGAAAATAGGAATAGGGATTCTGCTGACATGGCTAGGATTGAATTCAAGGAGCACGTCACTCTCGATGACGTGCATTGCAGTTGGCATGGTCACACTGTACCTAGGAGTCATGGTTCAAGCGGACTCGGGGTGTGTGATCAACTGGAAGGGCAGAGAACTCAAGTGTGGAAGTGGCATCTTTGTCACTAATGAAGTCCACACTTGGACAGAGCAATACAAATTCCAGGCTGACTCCCCAAAAAGACTATCAGCAGCCATTGGGAAGGCATGGGAGGAAGGCGTGTGTGGAATTCGATCAGCCACACGTCTTGAGAACATCATGTGGAAGCAAATATCAAATGAATTGAACCACATTCTACTTGAAAATGACATGAAATTCACAGTGGTTGTAGGAGACGCCAATGGAATCTTGACCCAAGGAAAAAAGATGATTAGGCCACAACCCATGGAACACAAATACTCATGGAAAAGCTGGGGAAAAGCCAAAATCATAGGAGCAGATACACAGAATACTACCTTCATCATCGATGGCCCAGACACTCCAGAATGCCCCGATGACCAGAGAGCATGGAACATTTGGGAAGTTGAGGACTATGGGTTTGGAGTTTTCACGACAAACATATGGCTGAAATTGCGTGACTCCTACACCCAAATGTGTGACCACCGGCTAATGTCAGCTGCCATCAAGGACAGCAAGGCAGTCCATGCTGACATGGGGTACTGGATAGAAAGTGAAAAGAACGAGACCTGGAAGCTAGCGAGAGCCTCCTTCATAGAAGTGAAGACATGCATCTGGCCAAGATCCCACACTCTATGGAGCAATGGAGTCTTGGAAAGTGAAATGATAATCCCAAAGATATATGGAGGACCAATATCTCAGCACAACTACAGACCAGGGTATTTCACACAAACAGCAGGGCCATGGCACCTAGGCAAGTTGGAACTAGACTTTAATTTGTGTGAAGGCACCACAGTTGTTGTGGATGAACATTGTGGAAATCGAGGTCCATCTCTTAGAACTACAACAGTCACAGGAAAGATAATCCATGAATGGTGCTGCAGATCCTGCACGCTACCCCCCTTACGCTTCAGAGGAGAAGACGGATGTTGGTATGGCATGGAAATCAGACCAGTCAAGGAGAAGGAAGAGAATCTAGTCAGGTCAATGGTCTCTGCAGGGTCAGGAGAAGTGGACAGTTTTTCATTGGGACTACTATGCGTATCAATAATGATTGAAGAAGTGATGAGATCCAGATGGAGTAGAAAGATGCTGATGACTGGAACACTGGCTGTTTTCTTCCTTCTTATAATGGGACAACTGACATGGAATGATCTGATCAGGTTATGCATCATGGTTGGAGCCAATGTCTCAGACAGAATGGGGATGGGAACAACGTACCTAGCTTTAATGGCCACTTTTAAAATGAGACCGATGTTCGCTGTTGGGCTATTATTTCGCAGACTAACATCCAGAGAGGTGCTCCTTCTCACAATTGGACTAAGCCTGGTGGCATCCGTGGAGCTACCAAATTCTTTAGAGGAGCTAGGGGACGGACTTGCGATGGGCATCATGATGTTAAAATTGTTGACTGATTTTCAGTCACACCAGTTGTGGACTACCTTACTGTCTCTGACATTCATCAAAACAACTCTTTCACTAGATTATGCATGGAAGACAATGGCTATGGTATTGTCAATCGTATCTCTCTTTCCTCTATGTCTATCCACGACCTCTCAAAAAACAACATGGCTTCCGGTGTTGTTAGGATCCCTTGGATGTAAACCACTAACCATGTTTCTTATAACAGAAAACAAAATTTGGGGAAGGAAAAGTTGGCCCCTCAATGAAGGAATTATGGCTGTTGGAATAGTCAGCATTTTACTAAGTTCACTCCTCAAAAATGACGTGCCACTAGCCGGCCCACTAATAGCTGGAGGCATGCTGATAGCATGTTACGTCATTTCCGGAAGCTCAGCCGATTTATCATTGGAGAGAGCGGCTGAGGTCTCCTGGGAAGAAGAAGCAGAACACTCTGGTGCCTCACACAACATACTAGTGGAGGTCCAAGATGATGGAACCATGAAAATAAAAGATGAAGAGAGAGATGACACGCTCACTATACTCCTCAAAGCAACTTTGTTGGCAGTTTCAGGGGTGTACCCAATGTCAATACCAGCAACCCTTTTTGTGTGGTATTTTTGGCAGAAAAAGAAACAGAGATCAGGAGTCTTGTGGGACACACCCAGCCCTCCAGAAGTAGAAAGAGCAGTTCTTGATGATGGTATCTATAGAATCTTGCAAAGAGGACTGTTGGGTAGGTCCCAGGTAGGAGTGGGAGTTTTTCAAGACGGCGTGTTCCACACAATGTGGCATGTCACCAGGGGGGCTGTCCTCATGTACCAAGGGAAGAGGCTGGAACCAAGTTGGGCCAGTGTCAAAAAAGACTTGATCTCATATGGAGGAGGTTGGAGGTTTCAAGGATCATGGAACACGGGAGAAGAAGTACAGGTGATAGCTGTTGAACCAGGGAAAAACCCAAAGAATGTACAGACAACGCCGGGCACCTTCAAGACCCCTGAAGGCGAAGTTGGAGCCATAGCCCTAGATTTCAAACCTGGCACATCTGGATCTCCCATCGTGAACAGAGAGGGGAAAATAGTAGGTCTTTATGGAAATGGAGTGGTGACAACAAGTGGAACCTACGTCAGTGCCATTGCCCAAGCTAAAGCGTCACAAGAAGGGCCTCTACCAGAGATTGAGGACGAGGTGTTTAAGAAAAGAAACCTAACAATAATGGACCTACATCCAGGATCAGGAAAAACAAGAAGATATCTTCCAGCCATAGTCCGTGAGGCCATAAAAAGGAAACTGCGCACGCTAATCTTGGCTCCCACAAGAGTTGTCGCCTCTGAAATGGCAGAGGCGCTTAAAGGAATGCCAATAAGATATCAGACAACAGCAGTAAAGAGTGAACACACAGGAAAGGAGATAGTCGATCTCATGTGCCACGCCACTTTCACCATGCGTCTCCTATCTCCAGTGAGAGTTCCCAATTACAACATGATTATCATGGATGAAGCACACTTTACCGATCCAGCCAGCATAGCGGCCAGAGGGTACATCTCAACCCGAGTGGGTATGGGTGAAGCAGCTGCGATCTTCATGACAGCCACTCCCCCAGGATCGGTAGAGGCCTTTCCACAGAGCAATGCAGTTATCCAAGATGAGGAAAGAGACATTCCTGAGAGATCATGGAACTCAGGCTACGACTGGATCACTGACTTCCCAGGAAAAACAGTCTGGTTTGTTCCAAGCATCAAATCAGGAAATGACATTGCCAACTGCTTAAGAAAAAACGGGAAACGGGTGATCCAATTGAGCAGAAAAACCTTTGACACTGAATACCAGAAAACGAAAAACAATGATTGGGACTATGTTGTCACAACAGACATTTCCGAAATGGGAGCAAATTTCCGGGCCGATAGGGTAATAGACCCAAGGCGGTGCTTGAAGCCGGTAATACTAAAAGATGGCCCAGAGCGCGTCATTCTGGCCGGACCAATGCCAGTGACCGCGGCCAGTGCTGCCCAGAGGAGAGGAAGAATTGGAAGGAACCAAAACAAGGAAGGTGACCAGTATATTTACATGGGACAGCCTTTAAATAATGATGAGGACCACGCTCATTGGACAGAAGCAAAAATGCTCCTTGACAATATAAATACGCCAGAAGGGATTATCCCAGCCCTCTTTGAGCCAGAGAGAGAAAAGAGTGCAGCAATAGACGGGGAGTATAGACTGCGGGGAGAAGCAAGGAAAACGTTCGTGGAGCTAATGAGAAGAGGGGATCTACCAGTTTGGCTATCTTACAAAGTTGCCTCAGAAGGCTTCCAGTACTCCGACAGAAGATGGTGCTTTGACGGGGAAAGGAACAACCAGGTGTTGGAGGAGAACATGGACGTGGAGATCTGGACAAAAGAAGGAGAAAGAAAGAAATTGCGACCTCGCTGGTTAGATGCCAGAACCTACTCTGATCCACTGGCCCTGCGCGAGTTTAAGGAGTTCGCAGCAGGAAGAAGAAGTGTCTCAGGTGACCTAATATTAGAAATAGGGAAACTCCCACAGCATTTGACGCTAAGGGCCCAGAATGCTTTGGACAACTTGGTCATGTTGCACAATTCCGAACAAGGGGGAAAAGCCTATAGACATGCTATGGAAGAACTACCAGACACCATAGAAACATTGATGCTACTAGCCTTGATAGCTGTGCTGACTGGTGGAGTCACGTTGTTTTTCCTATCAGGAAAAGGTCTAGGGAAAACATCCATTGGCCTACTTTGTGTAATGGCCTCAAGTGTACTGTTATGGATGGCCAGTGTGGAGCCCCATTGGATAGCGGCCTCCATCATACTAGAGTTTTTTCTGATGGTGCTGCTTATTCCAGAGCCAGACAGACAGCGTACTCCACAGGACAATCAACTAGCATATGTGGTGATAGGTTTGTTATTCATGATATTGACAGTGGCAGCCAATGAGATGGGATTACTGGAAACCACAAAGAAAGACCTGGGGATTGGCCATGTAGTCGCCGAAAACCACCACCATGCCACAATGCTAGACATAGACTTACATCCAGCTTCAGCCTGGACCCTCTATGCAGTAGCCACAACAATTATCACTCCCATGATGAGACACACAATTGAAAACACAACGGCAAACATTTCCCTGACAGCTATTGCAAATCAGGCGGCTATATTAATGGGACTTGACAAGGGATGGCCAATATCGAAGATGGACATAGGAGTGCCACTTCTCGCCTTAGGGTGCTATTCCCAGGTGAACCCATTGACACTGACAGCGGCGGTGTTAATGTTAGTGGCTCATTATGCCATAATTGGACCTGGACTGCAAGCAAAAGCTACCAGAGAAGCCCAAAAAAGGACTGCGGCCGGAATAATGAAAAATCCAACTGTAGACGGGATTGTTGCAATAGATTTGGATCCTGTGGTTTATGATGCAAAATTTGAAAAACAGCTAGGCCAAATAATGTTACTAATACTCTGCACATCACAGATTCTCTTGATGCGGACTACATGGGCCTTATGTGAATCTATCACACTGGCTACTGGACCCTTGACCACTCTCTGGGAGGGATCTCCTGGAAAATTCTGGAATACCACGATAGCAGTGTCCATGGCAAACATCTTCAGGGGAAGTTACTTAGCAGGGGCAGGTCTGGCCTTCTCATTAATGAAATCTTTAGGAGGAGGTAGGAGAGGTACGGGAGCTCAAGGGGAAACATTGGGAGAAAAATGGAAAAGACAACTAAACCAACTGAGCAAGTCAGAATTTAACACTTACAAAAGGAGTGGAATTATGGAGGTGGACAGATCCGAAGCCAAGGAGGGACTGAAAAGAGGAGAAACAACCAAACATGCAGTGTCGAGAGGAACAGCCAAACTTAGGTGGTTTGTGGAGAGGAACCTTGTGAAACCGGAAGGGAAAGTGATAGACCTCGGTTGTGGAAGAGGTGGCTGGTCATATTACTGCGCTGGGCTGAAGAAGGTCACAGAAGTAAAGGGATACACAAAAGGAGGACCCGGTCATGAGGAACCTATCCCAATGGCGACTTATGGATGGAACATAGTGAAGCTACACTCTGGAAGGGATGTATTCTTTACACCACCTGAGAAATGTGACACCCTTTTGTGTGATATTGGTGAGTCCTCTCCGAATCCAACTATAGAAGAAGGAAGAACGTTACGTGTTCTAAAGATGGTGGAACCATGGCTCAGAGGAAATCAGTTTTGCATAAAAATCCTAAATCCTTATATGCCAAGTGTGGTAGAAACTCTGGAGCAAATGCAAAGAAAACATGGAGGGATGCTAGTGCGAAACCCACTCTCAAGAAATTCCACCCATGAAATGTACTGGGTCTCATGTGGAACAGGAAACATTGTGTCGGCAGTGAACATGACATCCAGAATGCTGCTGAATCGGTTCACAATGGCTCACAGGAAGCCAACGTATGAAAGAGACGTGGACTTGGGCGCTGGAACAAGACATGTGGCAGTGGAACCAGAGATAGCCAACCTAGACATTATTGGCCAGAGGATAGAGAACATAAAAAATGAACATAAGTCAACATGGCATTATGATGAGGACAATCCATACAAAACATGGGCCTATCATGGATCATATGAGGTCAAGCCATCAGGGTCAGCCTCATCCATGGTGAATGGCGTGGTGAGATTGCTCACCAAGCCATGGGATGTTATCCCCATGGTCACACAAATAGCTATGACTGATACCACACCCTTCGGACAACAGAGGGTTTTCAAAGAGAAAGTTGACACACGCACACCAAGACCAAAACGAGGCACAGCACAAATTATGGAGGTGACAGCCAAGTGGTTGTGGGGATTCCTCTCTAGAAATAAAAAACCCAGAATCTGCACAAGAGAGGAGTTCACAAGAAAAGTTAGGTCAAACGCAGCAATTGGAGCAGTGTTTGTTGATGAAAACCAATGGAACTCAGCAAAAGAAGCAGTGGAAGACGAAAGGTTTTGGGACCTCGTGCACAGAGAGAGGGAGCTTCATAAACAGGGAAAATGTGCCACGTGTGTCTACAATATGATGGGTAAAAGAGAGAAAAAACTAGGAGAGTTTGGAAAGGCAAAAGGAAGTCGTGCAATATGGTACATGTGGTTGGGAGCACGCTTTCTAGAATTTGAAGCCCTTGGCTTCATGAATGAAGACCACTGGTTCAGTAGGGAGAATTCACTCAGTGGAGTGGAAGGAGAAGGACTACATAAACTTGGATACATACTCAGAGACATATCAAAGATTCCAGGGGGAAATATGTATGCAGACGACACAGCTGGATGGGACACAAGAATAACAGAGGATGATCTCCAGAATGAGGCTAAAATCACCGACATCATGGAGCCTGAACATGCTCTACTGGCTACGTCAATCTTCAAGCTGACCTATCAAAATAAGGTGGTAAGGGTGCAAAGACCAGCAAAAAGTGGAACCGTGATGGACGTCATATCCAGACGTGACCAGAGAGGAAGTGGACAGGTCGGAACTTATGGCCTAAACACTTTCACCAACATGGAGGTCCAACTAATAAGACAAATGGAATCTGAAGGAATCTTTTCACCCAGCGAATTGGAAAATTCAAATCTAGCTGAGAGAGTTCTCGACTGGTTGGAAAAACATGGCGTCGAAAGGTTGAAAAGAATGGCAATCAGCGGAGATGACTGTGTGGTGAAACCAACTGATGACAGGTTCGCAACAGCTTTAACAGCCCTGAATGACATGGGAAAGGTGAGAAAAGACATACCGCAATGGGAACCTTCAAAAGGATGGAATGACTGGCAGCAAGTGCCTTTCTGTTCACACCACTTCCACCAACTGATTATGAAGGATGGGAGGGAGATAGTGGTGCCATGCCGCAACCAAGATGAACTTGTGGGCAGGGCCAGAGTATCACAAGGCGCCGGGTGGAGCCTGAGAGAAACTGCTTGCCTAGGCAAGTCATATGCACAAATGTGGCAGCTGATGTACTTCCACAGGAGAGACCTGAGACTGGCGGCTAATGCTATCTGTTCAGCCGTTCCAGTTAATTGGGTCCCAACCAGCCGCACCACCTGGTCGATCCATGCCCACCATCAATGGATGACAACAGAAGACATGTTGTCAGTATGGAATAGGGTTTGGATAGAGGAAAACCCATGGATGGAGGACAAAACTCATGTATCCAGCTGGGAAGATGTTCCATACTTAGGAAAAAGGGAAGATCAATGGTGTGGATCTCTGATAGGCTTAACAGCAAGAGCCACCTGGGCCACCAACATACAAGTGGCCATAAACCAAGTGAGAAGGCTTATTGGGAACGAGAATTATTTAGACTACATGACATCAATGAAGAGATTCAAGAATGAGAGTGATCCCGAAGGAGCCCTC----------------------TGGTAA
		</sequence>
		<sequence>
			<taxon idref="KM403627"/>
			ATGAACAACCAACGGAAGAAGACGGGTCGACCGTCTTTCAATATGCTGAAACGCGCGAGAAACCGCGTGTCAACTGGTTCACAGTTGGCGAAGAGATTCTCAAAAGGATTGCTCTCAGGCCAAGGACCCATGAAAATGGTGATGGCTTTCATAGCATTCCTAAGATTTCTAGCCATACCCCCAACAGCAGGAATTTTGGCTAGATGGAGCTCATTCAAGAAGAATGGAGCGATCAAAGTGTTACGGGGTTTCAAAAAAGAGATCTCAAGCATGCTGAACATAATGAACAGGAGAAAAAGATCCGTGACCATGCTCCTCATGCTGCTGCCCACAGCCCTGGCGTTCCATTTGACCACACGAGGGGGAGAGCCACACATGATAGTTAGCAAGCAGGAAAGAGGAAAGTCACTCTTGTTTAAGACCTCTGCAGGTGTCAACATGTGCACCCTCATTGCAATGGATTTGGGAGAGTTATGTGAGGATACAATGACCTACAAATGCCCCCGGATCACTGAAGCGGAACCAGATGATGTTGATTGCTGGTGCAATGCCACAGACACATGGGTGACCTATGGGACGTGTTCTCAGACTGGCGAACACCGACGGGATAAACGTTCTGTCGCATTGGCCCCACACGTGGGGCTTGGTCTCGAAACAAGAACCGAAACGTGGATGTCCTCTGAAGGCGCCTGGAGGCAGATACAAAAAGTGGAGACTTGGGCCTTGAGACACCCAGGATTCACGGTGATAGCCCTTTTTTTAGCACATGCCATAGGAACATCCATTACCCAGAAAGGGATCATCTTCATTTTGCTGATGCTGGTGACACCATCAATGGCCATGCGATGCGTGGGAATAGGCAACAGAGACTTCGTTGAAGGACTGTCAGGAGCAACATGGGTGGATGTGGTACTGGAGCATGGAAGCTGTGTCACCACCATGGCAAAGAATAAACCAACATTGGACATTGAACTCTTGAAGACGGAGGTCACGAACCCTGCCGTCTTGCGCAAACTGTGCATTGAAGCTAAAATATCAAACACCACCACCGATTCAAGATGTCCAACACAAGGAGAAGCTACACTGGTGGAAGAACAAGACGCGAATTTTGTGTGTCGACGAACATTCGTGGACAGAGGCTGGGGTAATGGTTGTGGACTATTCGGGAAGGGAAGCTTACTAACGTGTGCTAAGTTTAAGTGTGTGACAAAACTTGAAGGAAAGATAGTTCAATATGAAAACTTAAAATATTCGGTGATAGTCACTGTCCACACTGGGGATCAGCACCAGGTAGGAAATGAGACTACAGAACATGGAACAATTGCAACCATAACACCTCAAGCTCCCACGTCGGAAATACAGCTGACTGACTACGGAGCCCTTACATTGGACTGCTCACCTAGAACAGGGCTGGACTTTAATGAGATGGTGCTGTTGACAATGAAAGAAAAATCATGGCTTGTCCACAAACAATGGTTTCTAGACTTACCATTGCCTTGGACCTCGGGGGCTTCAACATCTCAAGAGACTTGGAACAGACAAGATCTGCTGGTCACATTTAAGACAGCTCATGCAAAGAAGCAGGAAGTAGTCGTACTGGGGTCACAAGAAGGAGCAATGCACACTGCGTTGACTGGGGCGACAGAAATCCAGACGTCAGGAACGACGACAATCTTCGCAGGACACCTGAAATGTAGACTAAAAATGGATAAACTGACTTTAAAAGGGGTGTCATATGTGATGTGCACAGGCTCATTTAAGCTAGAGAAGGAAGTGGCTGAGACCCAGCATGGAACTGTCCTAGTGCAGGTTAAATATGAAGGAACAGATGCACCATGCAAGATTCCAATTTCAACCCAAGATGAGAAAGGAGTGACCCAGAATGGGAGATTGATAACAGCCAATCCCATAGTTACTGACAAAGAAAAACCAGTCAACATTGAAACAGAACCACCCTTTGGTGAGAGCTACATCGTGATAGGGGCGGGTGAAAAAGCTTTGAAACTAAGCTGGTTCAAGAAAGGAAGCAGCATAGGGAAAATGTTCGAAGCCACCGCCCGAGGAGCGCGAAGGATGGCTATCCTGGGAGACACAGCATGGGACTTCGGTTCCATAGGAGGGGTGTTCACATCTGTGGGAAAATTGGTACACCAGGTTTTTGGAACCGCATATGGGGTCCTGTTCAGCGGTGTTTCTTGGACCATGAAAATAGGAATAGGGATTCTGCTGACATGGCTAGGATTGAATTCAAGGAGCACGTCACTCTCGATGACGTGCATTGCAGTTGGCATGGTCACACTGTACCTAGGAGTCATGGTTCAAGCGGACTCGGGGTGTGTGATCAACTGGAAGGGCAGAGAACTCAAGTGTGGAAGTGGCATCTTTGTCACTAATGAAGTCCACACTTGGACAGAGCAATACAAATTTCAGGCTGATTCCCCAAAAAGACTATCAGCAGCCATTGGGAAGGCATGGGAGGAAGGCGTGTGTGGAATTCGATCAGCCACACGTCTTGAGAACATCATGTGGAAGCAAATATCAAATGAATTGAACCACATTCTACTTGAAAATGACATGAAATTCACAGTGGTTGTAGGAGACGCCAATGGAATCTTGACCCAAGGAAAAAAGATGATTAGGCCACAACCCATGGAACACAAATACTCATGGAAAAGCTGGGGAAAAGCCAAAATCATAGGAGCAGATATACAGAATACTACCTTCATCATCGATGGCCCAGACACTCCAGAATGCCCCGATGACCAGAGAGCATGGAACATTTGGGAAGTTGAGGACTATGGGTTTGGAGTTTTCACGACAAACATATGGCTGAAATTGCGTGACTCCTACACCCAAATGTGTGACCACCGGCTAATGTCAGCTGCCATCAAGGACAGCAAGGCAGTCCATGCTGACATGGGGTACTGGATAGAAAGTGAAAAGAACGAGACCTGGAAGCTAGCGAGAGCCTCCTTCATAGAAGTGAAGACATGCATCTGGCCAAGATCCCACACTCTATGGAGCAATGGAGTCTTGGAAAGTGAAATGATAATCCCAAAGATATATGGAGGACCAATATCTCAGCACAACTACAGACCAGGGTATTTCACACAAACAGCAGGGCCATGGCACCTAGGCAAGTTGGAACTAGACTTTAATTTGTGTGAAGGCACCACAGTTGTTGTGGATGAACATTGTGGAAATCGAGGTCCATCTCTTAGAACTACAACAGTCACAGGAAAGATAATCCATGAATGGTGCTGCAGATCCTGCACGCTACCCCCCTTACGCTTCAGAGGAGAAGACGGATGTTGGTATGGCATGGAAATCAGACCAGTTAAGGAGAAGGAAGAGAATCTAGTCAGGTCAATGGTCTCTGCAGGGTCAGGAGAAGTGGACAGTTTTTCATTGGGACTACTATGCGTATCAATAATGATTGAAGAAGTGATGAGATCCAGATGGAGTAGAAAGATGCTGATGACTGGAACACTGGCTGTTTTCTTCCTTCTTATAATGGGACAACTGACATGGAATGATCTGATCAGGTTATGCATCATGGTTGGAGCCAATGTCTCAGACAGAATGGGGATGGGAACAACGTACCTAGCTTTAATGGCCACTTTTAAAATGAGACCGATGTTCGCTGTTGGGCTATTATTTCGCAGACTAACATCCAGAGAGGTGCTCCTTCTCACAATTGGACTAAGCCTGGTGGCATCCGTGGAGCTACCAAATTCTTTAGAGGAGCTAGGGGACGGACTTGCGATGGGCATCATGATGTTAAAATTGTTGACTGACTTTCAGTCACACCAGTTGTGGACTACCTTACTGTCTCTGACATTCATCAAAACAACTCTTTCACTGGATTATGCATGGAAGACAATGGCTATGGTATTGTCAATCGTATCTCTCTTTCCTCTATGTCTATCCACGACCTCTCAAAAAACAACATGGCTTCCGGTGTTGTTAGGATCCTTTGGATGTAAACCACTAACCATGTTTCTTATAACAGAAAACAAAATTTGGGGAAGGAAAAGTTGGCCCCTCAATGAAGGAATTATGGCTGTTGGAATAGTCAGCATTTTACTAAGTTCACTCCTCAAAAATGACGTGCCACTAGCCGGCCCACTAATAGCTGGAGGCATGCTGATAGCATGTTACGTCATTTCCGGAAGCTCAGCCGATTTATCATTGGAGAGAGCGGCTGAGGTCTCCTGGGAAGAAGAAGCAGAACACTCTGGTGCCTCACACAACATACTAGTGGAGGTCCAAGATGATGGAACTATGAAAATAAAAGATGAAGAGAGAGATGACACGCTCACTATACTCCTCAAAGCAACTTTGTTGGCAGTTTCAGGGGTGTACCCAATGTCAATACCAGCAACCCTTTTTGTGTGGTATTTTTGGCAGAAAAAGAAACAGAGATCAGGAGTCTTGTGGGACACACCCAGCCCTCCAGAAGTAGAAAGAGCAGTTCTTGATGATGGTATCTATAGAATCTTGCAAAGAGGACTGTTGGGTAGGTCCCAGGTAGGAGTGGGAGTTTTTCAAGACGGCGTGTTCCACACAATGTGGCATGTCACCAGGGGGGCTGTCCTCATGTACCAAGGGAAGAGGCTGGAACCAAGTTGGGCCAGTGTCAAAAAAGACTTGATCTCATATGGAGGAGGTTGGAGGTTTCAAGGATCATGGAACACGGGAGAAGAAGTACAGGTGATAGCTGTTGAACCAGGGAAAAACCCAAAGAATGTACAGACAACGCCGGGCACTTTCAAGACCCCTGAAGGCGAAGTTGGAGCCATAGCCCTAGATTTCAAACCTGGCACATCTGGATCTCCCATCGTGAACAGAGAGGGGAAAATAGTAGGTCTTTATGGAAATGGAGTGGTGACAACAAGTGGAACCTACGTCAGTGCCATTGCCCAAGCTAAAGCGTCACAAGAAGGGCCTCTACCAGAGATTGAGGACGAGGTGTTTAAGAAAAGAAACCTAACAATAATGGACCTACATCCAGGATCAGGAAAAACAAGAAGATATCTTCCAGCCATAGTCCGTGAGGCCATAAAAAGGAAACTGCGCACGCTAATCTTGGCTCCCACAAGAGTTGTCGCCTCTGAAATGGCAGAGGCGCTTAAAGGAATGCCAATAAGATATCAGACAACAGCAGTAAAGAGTGAACACACAGGAAAGGAGATAGTCGATCTCATGTGCCACGCCACTTTCACCATGCGTCTCCTATCTCCAGTGAGAGTTCCCAATTACAACATGATTATCATGGATGAAGCACACTTTACCGATCCAGCCAGCATAGCGGCCAGAGGGTACATCTCAACCCGAGTGGGTATGGGTGAAGCAGCTGCGATCTTTATGACAGCCACTCCCCCAGGATCGGTAGAGTCCTTTCCACAGAGCAATGCAGTTATCCAAGATGAGGAAAGAGACATTCCTGAGAGATCATGGAACTCAGGTTACGACTGGATCACTGACTTCCCAGGAAAAACAGTCTGGTTTGTTCCAAGCATCAAATCAGGAAATGACATTGCCAACTGCTTAAGAAAAAACGGGAAACGGGTGATCCAATTGAGCAGAAAAACCTTTGACACTGAATACCAGAAAACGAAAAACAATGATTGGGACTATGTTGTCACAACAGACATTTCCGAAATGGGAGCAAATTTCCGGGCCGATAGGGTAATAGACCCAAGGCGGTGCTTGAAGCCGGTAATACTAAAAGATGGCCCAGAGCGCGTCATTCTGGCCGGACCAATGCCAGTGACCGCGGCCAGTGCTGCCCAGAGGAGAGGAAGAATTGGAAGGAACCAAAACAAGGAAGGTGACCAGTATATTTACATGGGACAGCCTTTAAATAATGATGAGGACCACGCTCATTGGACAGAAGCAAAAATGCTCCTTGACAATATAAATACGCCAGAAGGGATTATCCCAGCCCTCTTTGAGCCAGAGAGAGAAAAGAGTGCAGCAATAGACGGGGAGTATAGACTGCGGGGAGAAGCAAGGAAAACGTTCGTGGAGCTAATGAGAAGAGGGGATCTACCAGTTTGGCTATCTTACAAAGTTGCCTCAGAAGGCTTCCAGTACTCCGACAGAAGATGGTGCTTTGACGGGGAAAGGAACAACCAGGTGTTGGAGGAGAACATGGACGTGGAGATCTGGACAAAAGAAGGAGAAAGAAAGAAATTGCGACCTCGCTGGTTAGATGCCAGAACCTACTCTGATCCACTGGCCCTGCGCGAGTTTAAAGAGTTCGCAGCAGGAAGAAGAAGTGTCTCAGGTGACCTAATATTAGAAATAGGGAAACTCCCACAGCATTTGACGCTAAGGGCCCAGAATGCTTTGGACAACTTGGTCATGTTGCACAATTCCGAACAAGGGGGAAAAGCCTATAGACATGCTATGGAAGAACTACCAGACACCATAGAAACATTGATGCTACTAGCCTTGATAGCTGTGCTGACTGGTGGAGTTACGTTGTTTTTCCTATCAGGAAAAGGTCTAGGGAAAACATCCATTGGCCTACTTTGTGTAATGGCCTCAAGTGTACTGTTATGGATGGCCAGTGTGGAGCCCCATTGGATAGCGGCCTCCATCATACTAGAGTTTTTTCTGATGGTGCTGCTTATTCCAGAGCCAGACAGACAGCGTACTCCACAGGACAATCAACTAGCATATGTGGTGATAGGTTTGTTATTCATGATATTGACAGTGGCAGCCAATGAGATGGGATTACTGGAAACCACAAAGAAAGACCTGGGGATTGGCCATGTAGTCGCCGAAAACCACCACCATGCCACAATGCTAGACATAGACTTACATCCAGCTTCAGCCTGGACCCTCTATGCAGTAGCCACAACAATTATCACTCCCATGATGAGACACACAATTGAAAACACAACGGCAAACATTTCCCTGACAGCTATTGCAAATCAGGCGGCTATATTAATGGGACTTGACAAGGGATGGCCAATATCGAAGATGGACATAGGAGTGCCACTTCTCGCCTTAGGGTGCTATTCCCAGGTGAACCCATTGACACTGACAGCGGCGGTGTTAATGTTAGTGGCTCATTATGCCATAATCGGACCTGGACTGCAAGCAAAAGCTACCAGAGAAGCCCAAAAAAGGACTGCGGCCGGAATAATGAAAAATCCAACTGTAGACGGGATTGTTGCAATAGATTTGGATCCTGTGGTTTATGATGCAAAATTTGAAAAACAGCTAGGCCAAATAATGTTACTAATACTCTGCACATCACAGATTCTCTTGATGCGGACTACATGGGCCTTATGTGAATCTATCACACTGGCTACTGGACCCTTGACCACTCTCTGGGAGGGATCTCCTGGAAAATTCTGGAATACCACGATAGCAGTGTCCATGGCAAACATCTTCAGGGGAAGTTATTTAGCAGGGGCAGGTCTGGCCTTCTCATTAATGAAATCTTTAGGAGGAGGTAGGAGAGGTACGGGAGCTCAAGGGGAAACATTGGGAGAAAAATGGAAAAGACAACTAAACCAACTGAGCAAGTCAGAATTTAACACTTACAAAAGGAGTGGAATTATGGAGGTGGACAGATCCGAAGCCAAGGAGGGACTGAAAAGAGGAGAAACAACCAAACATGCAGTGTCGAGAGGAACAGCCAAACTTAGGTGGTTTGTGGAGAGGAACCTTGTGAAACCGGAAGGGAAAGTGATAGACCTCGGTTGTGGAAGAGGTGGCTGGTCATATTACTGCGCTGGGCTGAAGAAGGTCACAGAAGTAAAGGGATACACAAAAGGAGGACCCGGTCATGAGGAACCTATCCCAATGGCGACTTATGGATGGAACATAGTGAAGCTACACTCTGGAAGGGATGTATTCTTTACACCACCTGAGAAATGTGACACCCTTTTGTGTGATATTGGTGAGTCCTCTCCGAATCCAACTATAGAAGAAGGAAGAACGTTACGTGTTCTAAAGATGGTGGAACCATGGCTCAGAGGAAATCAGTTTTGCATAAAAATCCTAAATCCTTATATGCCAAGTGTGGTAGAAACTCTGGAGCAAATGCAAAGAAAACATGGAGGGATGCTAGTGCGAAACCCACTCTCAAGAAATTCCACCCATGAAATGTACTGGGTCTCATGTGGAACAGGAAACATTGTGTCGGCAGTGAACATGACATCCAGAATGCTGCTGAATCGGTTCACAATGGCTCACAGGAAGCCAACGTATGAAAGAGACGTGGACTTGGGCGCTGGAACAAGACATGTGGCAGTGGAACCAGAGATAGCCAACCTAGACATTATTGGCCAGAGGATAGAGAACATAAAAAATGAACATAAGTCAACATGGCATTATGATGAGGACAATCCATACAAAACATGGGCCTATCATGGATCATATGAGGTCAAGCCATCAGGGTCAGCCTCATCCATGGTGAATGGCGTGGTGAGATTGCTCACCAAGCCATGGGATGTTATCCCCATGGTCACACAAATAGCTATGACTGATACCACACCCTTCGGACAACAGAGGGTTTTCAAAGAGAAAGTTGACACACGCACACCAAGACCAAAACGAGGCACAGCACAAATTATGGAGGTGACAGCCAAGTGGTTGTGGGGATTCCTCTCTAGAAATAAAAAACCCAGAATCTGCACAAGAGAGGAGTTCACAAGAAAAGTTAGGTCAAACGCAGCAATTGGAGCAGTGTTTGTTGATGAAAACCAATGGAACTCAGCAAAAGAAGCAGTGGAAGACGAAAGGTTTTGGGACCTCGTGCACAGAGAGAGGGAGCTTCATAAACAGGGAAAATGTGCCACGTGTGTCTACAATATGATGGGTAAAAGAGAGAAAAAACTAGGAGAGTTTGGAAAGGCAAAAGGAAGTCGTGCAATATGGTACATGTGGTTGGGAGCACGCTTTCTAGAATTTGAAGCCCTTGGCTTCATGAATGAAGACCACTGGTTCAGTAGGGAGAATTCACTCAGTGGAGTGGAAGGAGAAGGACTACATAAACTTGGATACATACTCAGAGACATATCAAAGATTCCAGGGGGAAATATGTATGCAGACGACACAGCTGGATGGGACACAAGAATAACAGAGGATGATCTTCAGAATGAGGCTAAAATCACCGACATCATGGAGCCTGAACATGCTCTACTGGCTACGTCAATCTTCAAGCTGACCTATCAAAATAAGGTGGTAAGGGTGCAAAGACCAGCAAAAAGTGGAACCGTGATGGACGTCATATCCAGACGTGACCAGAGAGGAAGTGGACAGGTCGGAACTTATGGCCTAAACACTTTCACCAACATGGAGGTCCAACTAATAAGACAAATGGAATCTGAAGGAATCTTTTCACCCAGCGAATTGGAAAATTCAAATCTAGCTGAGAGAGTTCTCGACTGGTTGGAAAAACATGGCGTCGAAAGGTTGAAAAGAATGGCAATCAGCGGAGATGACTGTGTGGTGAAACCAACTGATGACAGGTTCGCAACAGCTTTAACAGCCCTGAATGACATGGGAAAGGTGAGAAAAGACATACCGCAATGGGAACCTTCAAAAGGATGGAATGACTGGCAGCAAGTGCCTTTCTGTTCACACCACTTCCACCAACTGATTATGAAGGATGGGAGGGAGATAGTGGTGCCATGCCGCAACCAAGATGAACTTGTGGGCAGGGCCAGAGTATCACAAGGCGCCGGGTGGAGCCTGAGAGAAACTGCTTGCCTAGGCAAGTCATATGCACAAATGTGGCAGCTGATGTACTTCCACAGGAGAGACCTGAGACTGGCGGCTAATGCTATCTGTTCAGCCGTTCCAGTTAATTGGGTCCCAACCAGCCGCACCACCTGGTCGATCCATGCCCACCATCAATGGATGACAACAGAAGACATGTTGTCAGTATGGAATAGGGTTTGGATAGAGGAAAACCCATGGATGGAGGACAAAACTCATGTATCCAGCTGGGAAGATGTTCCATACTTAGGAAAAAGGGAAGATCAATGGTGTGGATCTCTGATAGGCTTAACAGCAAGAGCCACCTGGGCCACCAACATACAAGTGGCCATAAACCAAGTGAGAAGGCTTATTGGGAACGAGAATTATTTAGACTACATGACATCAATGAAGAGATTCAAGAATGAGAGTGATCCCGAAGGAGCCCTC----------------------TGGTAA
		</sequence>
		<sequence>
			<taxon idref="KM403626"/>
			ATGAACAACCAACGGAAGAAGACGGGTCGACCGTCTTTCAATATGCTGAAACGCGCGAGAAACCGCGTGTCAACTGGTTCACAGTTGGCGAAGAGATTCTCAAAAGGATTGCTCTCAGGCCAAGGACCCATGAAAATGGTGATGGCTTTCATAGCATTCCTAAGATTTCTAGCCATACCCCCAACAGCAGGAATTTTGGCTAGATGGAGCTCATTCAAGAAGAATGGAGCGATCAAAGTGTTACGGGGTTTCAAAAAAGAGATCTCAAGCATGCTGAACATAATGAACAGGAGAAAAAGATCCGTGACCATGCTCCTCATGCTGCTGCCCACAGCCCTGGCGTTCCATTTGACCACACGAGGGGGAGAGCCACACATGATAGTTAGCAAGCAGGAAAGAGGAAAGTCACTCTTGTTTAAGACCTCTGCAGGTGTCAACATGTGCACCCTCATTGCAATGGATTTGGGAGAGTTATGTGAGGATACAATGACCTACAAATGCCCCCGGATCACTGAAGCGGAACCAGATGATGTTGATTGCTGGTGCAATGCCACAGACACATGGGTGACCTATGGGACGTGTTCTCAGACTGGCGAACACCGACGGGATAAACGTTCTGTCGCATTGGCCCCACACGTGGGGCTTGGTCTCGAAACAAGAACCGAAACGTGGATGTCCTCTGAAGGCGCCTGGAGGCAGATACAAAAAGTGGAGACTTGGGCCTTGAGACACCCAGGATTCACGGTGATAGCCCTTTTTTTAGCACATGCCATAGGAACATCCATTACCCAGAAAGGGATCATCTTCATTTTGCTGATGCTGGTGACACCATCAATGGCCATGCGATGCGTGGGAATAGGCAACAGAGACTTCGTTGAAGGACTGTCAGGAGCAACATGGGTGGATGTGGTACTGGAGCATGGAAGCTGTGTCACCACCATGGCAAAGAATAAACCAACATTGGACATTGAACTCTTGAAGACGGAGGTCACGAACCCTGCCGTCTTGCGCAAACTGTGCATTGAAGCTAAAATATCAAACACCACCACCGATTCAAGATGTCCAACACAAGGAGAAGCTACACTGGTGGAAGAACAAGACGCGAATTTTGTGTGTCGACGAACATTCGTGGACAGAGGCTGGGGTAATGGTTGTGGACTATTCGGGAAGGGAAGCTTACTAACGTGTGCTAAGTTTAAGTGTGTGACAAAACTTGAAGGAAAGATAGTTCAATATGAAAACTTAAAATATTCGGTGATAGTCACTGTCCACACTGGGGATCAGCACCAGGTAGGAAATGAGACTACAGAACATGGAACAATTGCAACCATAACACCTCAAGCTCCCACGTCGGAAATACAGCTGACTGACTACGGAGCCCTTACATTGGACTGCTCACCTAGAACAGGGCTGGACTTTAATGAGATGGTGCTGTTGACAATGAAAGAAAAATCATGGCTTGTCCACAAACAATGGTTTCTAGACTTACCATTGCCTTGGACCTCGGGGGCTTCAACATCTCAAGAGACTTGGAACAGACAAGATCTGCTGGTCACATTTAAGACAGCTCATGCAAAGAAGCAGGAAGTAGTCGTACTGGGGTCACAAGAAGGAGCAATGCACACTGCGTTGACTGGGGCGACAGAAATCCAGACGTCAGGAACGACGACAATCTTCGCAGGACACCTGAAATGTAGACTAAAAATGGATAAACTGACTTTAAAAGGGGTGTCATATGTGATGTGCACAGGCTCATTTAAGCTAGAGAAGGAAGTGGCTGAGACCCAGCATGGAACTGTCCTAGTGCAGGTTAAATATGAAGGAACAGATGCACCATGCAAGATTCCAATTTCAACCCAAGATGAGAAAGGAGTGACCCAGAATGGGAGATTGATAACAGCCAATCCCATAGTTACTGACAAAGAAAAACCAGTCAACATTGAAACAGAACCACCCTTTGGTGAGAGCTACATCGTGATAGGGGCGGGTGAAAAAGCTTTGAAACTAAGCTGGTTCAAGAAAGGAAGCAGCATAGGGAAAATGTTCGAAGCCACCGCCCGAGGAGCGCGAAGGATGGCTATCCTGGGAGACACAGCATGGGACTTCGGTTCCATAGGAGGGGTGTTCACATCTGTGGGAAAATTGGTACACCAGGTTTTTGGAACCGCATATGGGGTCCTGTTCAGCGGTGTTTCTTGGACCATGAAAATAGGAATAGGGATTCTGCTGACATGGCTAGGATTGAATTCAAGGAGCACGTCACTCTCGATGACGTGCATTGCAGTTGGCATGGTCACACTGTACCTAGGAGTCATGGTTCAAGCGGACTCGGGGTGTGTGATCAACTGGAAGGGCAGAGAACTCAAGTGTGGAAGTGGCATCTTTGTCACTAATGAAGTCCACACTTGGACAGAGCAATACAAATTTCAGGCTGATTCCCCAAAAAGACTATCAGCAGCCATTGGGAAGGCATGGGAGGAAGGCGTGTGTGGAATTCGATCAGCCACACGTCTTGAGAACATCATGTGGAAGCAAATATCAAATGAATTGAACCACATTCTACTTGAAAATGACATGAAATTCACAGTGGTTGTAGGAGACGCCAATGGAATCTTGACCCAAGGAAAAAAGATGATTAGGCCACAACCCATGGAACACAAATACTCATGGAAAAGCTGGGGAAAAGCCAAAATCATAGGAGCAGATACACAGAATACTACCTTCATCATCGATGGCCCAGACACTCCAGAATGCCCCGATGACCAGAGAGCATGGAACATTTGGGAAGTTGAGGACTATGGGTTTGGAGTTTTCACGACAAACATATGGCTGAAATTGCGTGACTCCTACACCCAAATGTGTGACCACCGGCTAATGTCAGCTGCCATCAAGGACAGCAAGGCAGTCCATGCTGACATGGGGTACTGGATAGAAAGTGAAAAGAACGAGACCTGGAAGCTAGCGAGAGCCTCCTTCATAGAAGTGAAGACATGCATCTGGCCAAGATCCCACACTCTATGGAGCAATGGAGTCTTGGAAAGTGAAATGATAATCCCAAAGATATATGGAGGACCAATATCTCAGCACAACTACAGACCAGGGTATTTCACACAAACAGCAGGGCCATGGCACCTAGGCAAGTTGGAACTAGACTTTAATTTGTGTGAAGGCACCACAGTTGTTGTGGATGAACATTGTGGAAATCGAGGTCCATCTCTTAGAACTACAACAGTCACAGGAAAGATAATCCATGAATGGTGCTGCAGATCCTGCACGCTACCCCCCTTACGCTTCAGAGGAGAAGACGGATGTTGGTATGGCATGGAAATCAGACCAGTTAAGGAGAAGGAAGAGAATCTAGTCAGGTCAATGGTCTCTGCAGGGTCAGGAGAAGTGGACAGTTTTTCATTGGGACTACTATGCGTATCAATAATGATTGAAGAAGTGATGAGATCCAGATGGAGTAGAAAGATGCTGATGACTGGAACACTGGCTGTTTTCTTCCTTCTTATAATGGGACAACTGACATGGAATGATCTGATCAGGTTATGCATCATGGTTGGAGCCAATGTCTCAGACAGAATGGGGATGGGAACAACGTACCTAGCTTTAATGGCCACTTTTAAAATGAGACCGATGTTCGCTGTTGGGCTATTATTTCGCAGACTAACATCCAGAGAGGTGCTCCTTCTCACAATTGGACTAAGCCTGGTGGCATCCGTGGAGCTACCAAATTCTTTAGAGGAGCTAGGGGACGGACTTGCGATGGGCATCATGATGTTAAAATTGTTGACTGACTTTCAGTCACACCAGTTGTGGACTACCTTACTGTCTCTGACATTCATCAAAACAACTCTTTCACTGGATTATGCATGGAAGACAATGGCTATGGTATTGTCAATCGTATCTCTCTTTCCTCTATGTCTATCCACGACCTCTCAAAAAACAACATGGCTTCCGGTGTTGTTAGGATCCTTTGGATGTAAACCACTAACCATGTTTCTTATAACAGAAAACAAAATTTGGGGAAGGAAAAGTTGGCCCCTCAATGAAGGAATTATGGCTGTTGGAATAGTCAGCATTTTACTAAGTTCACTCCTCAAAAATGACGTGCCACTAGCCGGCCCACTAATAGCTGGAGGCATGCTGATAGCATGTTACGTCATTTCCGGAAGCTCAGCCGATTTATCATTGGAGAGAGCGGCTGAGGTCTCCTGGGAAGAAGAAGCAGAACACTCTGGTGCCTCACACAACATACTAGTGGAGGTCCAAGATGATGGAACTATGAAAATAAAAGATGAAGAGAGAGATGACACGCTCACTATACTCCTCAAAGCAACTTTGTTGGCAGTTTCAGGGGTGTACCCAATGTCAATACCAGCAACCCTTTTTGTGTGGTATTTTTGGCAGAAAAAGAAACAGAGATCAGGAGTCTTGTGGGACACACCCAGCCCTCCAGAAGTAGAAAGAGCAGTTCTTGATGATGGTATCTATAGAATCTTGCAAAGAGGACTGTTGGGTAGGTCCCAGGTAGGAGTGGGAGTTTTTCAAGACGGCGTGTTCCACACAATGTGGCATGTCACCAGGGGGGCTGTCCTCATGTACCAAGGGAAGAGGCTGGAACCAAGTTGGGCCAGTGTCAAAAAAGACTTGATCTCATATGGAGGAGGTTGGAGGTTTCAAGGATCATGGAACACGGGAGAAGAAGTACAGGTGATAGCTGTTGAACCAGGGAAAAACCCAAAGAATGTACAGACAACGCCGGGCACTTTCAAGACCCCTGAAGGCGAAGTTGGAGCCATAGCCCTAGATTTCAAACCTGGCACATCTGGATCTCCCATCGTGAACAGAGAGGGGAAAATAGTAGGTCTTTATGGAAATGGAGTGGTGACAACAAGTGGAACCTACGTCAGTGCCATTGCCCAAGCTAAAGCGTCACAAGAAGGGCCTCTACCAGAGATTGAGGACGAGGTGTTTAAGAAAAGAAACCTAACAATAATGGACCTACATCCAGGATCAGGAAAAACAAGAAGATATCTTCCAGCCATAGTCCGTGAGGCCATAAAAAGGAAACTGCGCACGCTAATCTTGGCTCCCACAAGAGTTGTCGCCTCTGAAATGGCAGAGGCGCTTAAAGGAATGCCAATAAGATATCAGACAACAGCAGTAAAGAGTGAACACACAGGAAAGGAGATAGTCGATCTCATGTGCCACGCCACTTTCACCATGCGTCTCCTATCTCCAGTGAGAGTTCCCAATTACAACATGATTATCATGGATGAAGCACACTTTACCGATCCAGCCAGCATAGCGGCCAGAGGGTACATCTCAACCCGAGTGGGTATGGGTGAAGCAGCTGCGATCTTTATGACAGCCACTCCCCCAGGATCGGTAGAGTCCTTTCCACAGAGCAATGCAGTTATCCAAGATGAGGAAAGAGACATTCCTGAGAGATCATGGAACTCAGGCTACGACTGGATCACTGACTTCCCAGGAAAAACAGTCTGGTTTGTTCCAAGCATCAAATCAGGAAATGACATTGCCAACTGCTTAAGAAAAAACGGGAAACGGGTGATCCAATTGAGCAGAAAAACCTTTGACACTGAATACCAGAAAACGAAAAACAATGATTGGGACTATGTTGTCACAACAGACATTTCCGAAATGGGAGCAAATTTCCGGGCCGATAGGGTAATAGACCCAAGGCGGTGCTTGAAGCCGGTAATACTAAAAGATGGCCCAGAGCGCGTCATTCTGGCCGGACCAATGCCAGTGACCGCGGCCAGTGCTGCCCAGAGGAGAGGAAGAATTGGAAGGAACCAAAACAAGGAAGGTGACCAGTATATTTACATGGGACAGCCTTTAAATAATGATGAGGACCACGCTCATTGGACAGAAGCAAAAATGCTCCTTGACAATATAAATACGCCAGAAGGGATTATCCCAGCCCTCTTTGAGCCAGAGAGAGAAAAGAGTGCAGCAATAGACGGGGAGTATAGACTGCGGGGAGAAGCAAGGAAAACGTTCGTGGAGCTAATGAGAAGAGGGGATCTACCAGTTTGGCTATCTTACAAAGTTGCCTCAGAAGGCTTCCAGTACTCCGACAGAAGATGGTGCTTTGACGGGGAAAGGAACAACCAGGTGTTGGAGGAGAACATGGACGTGGAGATCTGGACAAAAGAAGGAGAAAGAAAGAAATTGCGACCTCGCTGGTTAGATGCCAGAACCTACTCTGATCCACTGGCCCTGCGCGAGTTTAAAGAGTTCGCAGCAGGAAGAAGAAGTGTCTCAGGTGACCTAATATTAGAAATAGGGAAACTCCCACAGCATTTGACGCTAAGGGCCCAGAATGCTTTGGACAACTTGGTCATGTTGCACAATTCCGAACAAGGGGGAAAAGCCTATAGACATGCTATGGAAGAACTACCAGACACCATAGAAACATTGATGCTACTAGCCTTGATAGCTGTGCTGACTGGTGGAGTTACGTTGTTTTTCCTATCAGGAAAAGGTCTAGGGAAAACATCCATTGGCCTACTTTGTGTAATGGCCTCAAGTGTACTGTTATGGATGGCCAGTGTGGAGCCCCATTGGATAGCGGCCTCCATCATACTAGAGTTTTTTCTGATGGTGCTGCTTATTCCAGAGCCAGACAGACAGCGTACTCCACAGGACAATCAACTAGCATATGTGGTGATAGGTTTGTTATTCATGATATTGACAGTGGCAGCCAATGAGATGGGATTACTGGAAACCACAAAGAAAGACCTGGGGATTGGCCATGTAGTCGCCGAAAACCACCACCATGCCACAATGCTAGACATAGACTTACATCCAGCTTCAGCCTGGACCCTCTATGCAGTAGCCACAACAATTATCACTCCCATGATGAGACACACAATTGAAAACACAACGGCAAACATTTCCCTGACAGCTATTGCAAATCAGGCGGCTATATTAATGGGACTTGACAAGGGATGGCCAATATCGAAGATGGACATAGGAGTGCCACTTCTCGCCTTAGGGTGCTATTCCCAGGTGAACCCATTGACACTGACAGCGGCGGTGTTAATGTTAGTGGCTCATTATGCCATAATCGGACCTGGACTGCAAGCAAAAGCTACCAGAGAAGCCCAAAAAAGGACTGCGGCCGGAATAATGAAAAATCCAACTGTAGACGGGATTGTTGCAATAGATTTGGATCCTGTGGTTTATGATGCAAAATTTGAAAAACAGCTAGGCCAAATAATGTTACTAATACTCTGCACATCACAGATTCTCTTGATGCGGACTACATGGGCCTTATGTGAATCTATCACACTGGCTACTGGACCCTTGACCACTCTCTGGGAGGGATCTCCTGGAAAATTCTGGAATACCACGATAGCAGTGTCCATGGCAAACATCTTCAGGGGAAGTTATTTAGCAGGGGCAGGTCTGGCCTTCTCATTAATGAAATCTTTAGGAGGAGGTAGGAGAGGTACGGGAGCTCAAGGGGAAACATTGGGAGAAAAATGGAAAAGACAACTAAACCAACTGAGCAAGTCAGAATTTAACACTTACAAAAGGAGTGGAATTATGGAGGTGGACAGATCCGAAGCCAAGGAGGGACTGAAAAGAGGAGAAACAACCAAACATGCAGTGTCGAGAGGAACAGCCAAACTTAGGTGGTTTGTGGAGAGGAACCTTGTGAAACCGGAAGGGAAAGTGATAGACCTCGGTTGTGGAAGAGGTGGCTGGTCATATTACTGCGCTGGGCTGAAGAAGGTCACAGAAGTAAAGGGATACACAAAAGGAGGACCCGGTCATGAGGAACCTATCCCAATGGCGACTTATGGATGGAACATAGTGAAGCTACACTCTGGAAGGGATGTATTCTTTACACCACCTGAGAAATGTGACACCCTTTTGTGTGATATTGGTGAGTCCTCTCCGAATCCAACTATAGAAGAAGGAAGAACGTTACGTGTTCTAAAGATGGTGGAACCATGGCTCAGAGGAAATCAGTTTTGCATAAAAATCCTAAATCCTTATATGCCAAGTGTGGTAGAAACTCTGGAGCAAATGCAAAGAAAACATGGAGGGATGCTAGTGCGAAACCCACTCTCAAGAAATTCCACCCATGAAATGTACTGGGTCTCATGTGGAACAGGAAACATTGTGTCGGCAGTGAACATGACATCCAGAATGCTGCTGAATCGGTTCACAATGGCTCACAGGAAGCCAACGTATGAAAGAGACGTGGACTTGGGCGCTGGAACAAGACATGTGGCAGTGGAACCAGAGATAGCCAACCTAGACATTATTGGCCAGAGGATAGAGAACATAAAAAATGAACATAAGTCAACATGGCATTATGATGAGGACAATCCATACAAAACATGGGCCTATCATGGATCATATGAGGTCAAGCCATCAGGGTCAGCCTCATCCATGGTGAATGGCGTGGTGAGATTGCTCACCAAGCCATGGGATGTTATCCCCATGGTCACACAAATAGCTATGACTGATACCACACCCTTCGGACAACAGAGGGTTTTCAAAGAGAAAGTTGACACACGCACACCAAGACCAAAACGAGGCACAGCACAAATTATGGAGGTGACAGCCAAGTGGTTGTGGGGATTCCTCTCTAGAAATAAAAAACCCAGAATCTGCACAAGAGAGGAGTTCACAAGAAAAGTTAGGTCAAACGCAGCAATTGGAGCAGTGTTTGTTGATGAAAACCAATGGAACTCAGCAAAAGAAGCAGTGGAAGACGAAAGGTTTTGGGACCTCGTGCACAGAGAGAGGGAGCTTCATAAACAGGGAAAATGTGCCACGTGTGTCTACAATATGATGGGTAAAAGAGAGAAAAAACTAGGAGAGTTTGGAAAGGCAAAAGGAAGTCGTGCAATATGGTACATGTGGTTGGGAGCACGCTTTCTAGAATTTGAAGCCCTTGGCTTCATGAATGAAGACCACTGGTTCAGTAGGGAGAATTCACTCAGTGGAGTGGAAGGAGAAGGACTACATAAACTTGGATACATACTCAGAGACATATCAAAGATTCCAGGGGGAAATATGTATGCAGACGACACAGCTGGATGGGACACAAGAATAACAGAGGATGATCTTCAGAATGAGGCTAAAATCACCGACATCATGGAGCCTGAACATGCTCTACTGGCTACGTCAATCTTCAAGCTGACCTATCAAAATAAGGTGGTAAGGGTGCAAAGACCAGCAAAAAGTGGAACCGTGATGGACGTCATATCCAGACGTGACCAGAGAGGAAGTGGACAGGTCGGAACTTATGGCCTAAACACTTTCACCAACATGGAGGTCCAACTAATAAGACAAATGGAATCTGAAGGAATCTTTTCACCCAGCGAATTGGAAAATTCAAATCTAGCTGAGAGAGTTCTCGACTGGTTGGAAAAACATGGCGTCGAAAGGTTGAAAAGAATGGCAATCAGCGGAGATGACTGTGTGGTGAAACCAACTGATGACAGGTTCGCAACAGCTTTAACAGCCCTGAATGACATGGGAAAGGTGAGAAAAGACATACCGCAATGGGAACCTTCAAAAGGATGGAATGACTGGCAGCAAGTGCCTTTCTGTTCACACCACTTCCACCAACTGATTATGAAGGATGGGAGGGAGATAGTGGTGCCATGCCGCAACCAAGATGAACTTGTGGGCAGGGCCAGAGTATCACAAGGCGCCGGGTGGAGCCTGAGAGAAACTGCTTGCCTAGGCAAGTCATATGCACAAATGTGGCAGCTGATGTACTTCCACAGGAGAGACCTGAGACTGGCGGCTAATGCTATCTGTTCAGCCGTTCCAGTTAATTGGGTCCCAACCAGCCGCACCACCTGGTCGATCCATGCCCACCATCAATGGATGACAACAGAAGACATGTTGTCAGTATGGAATAGGGTTTGGATAGAGGAAAACCCATGGATGGAGGACAAAACTCATGTATCCAGCTGGGAAGATGTTCCATACTTAGGAAAAAGGGAAGATCAATGGTGTGGATCTCTGATAGGCTTAACAGCAAGAGCCACCTGGGCCACCAACATACAAGTGGCCATAAACCAAGTGAGAAGGCTTATTGGGAACGAGAATTATTTAGACTACATGACATCAATGAAGAGATTCAAGAATGAGAGTGATCCCGAAGGAGCCCTC----------------------TGGTAA
		</sequence>
		<sequence>
			<taxon idref="KM403617"/>
			ATGAACAACCAACGGAAGAAGACGGGTCGACCGTCTTTCAATATGCTGAAACGCGCGAGAAACCGCGTGTCAACTGGTTCACAGTTGGCGAAGAGATTCTCAAAAGGATTGCTCTCAGGCCAAGGACCCATGAAAATGGTGATGGCTTTCATAGCATTCCTAAGATTTCTAGCCATACCCCCAACAGCAGGAATTTTGGCTAGATGGAGCTCATTCAAGAAGAATGGAGCGATCAAAGTGTTACGGGGTTTCAAAAAAGAGATCTCAAGCATGCTGAACATAATGAACAGGAGAAAAAGATCCGTGACCATGCTCCTCATGCTGCTGCCCACAGCCCTGGCGTTCCATTTGACCACACGAGGGGGAGAGCCACACATGATAGTTAGCAAGCAGGAAAGAGGAAAGTCACTCTTGTTTAAGACCTCTGCAGGTGTCAACATGTGCACCCTCATTGCAATGGATTTGGGAGAGTTATGTGAGGACACAATGACCTACAAATGCCCCCGGATCACTGAAGCGGAACCAGATGATGTTGATTGCTGGTGCAATGCCACAGACACATGGGTGACCTATGGGACGTGTTCTCAGACTGGCGAACACCGACGGGATAAACGTTCTGTCGCATTGGCCCCACACGTGGGGCTTGGTCTCGAAACAAGAACCGAAACGTGGATGTCCTCTGAAGGCGCCTGGAGGCAGATACAAAAAGTGGAGACTTGGGCCTTGAGACACCCAGGATTCACGGTGATAGCCCTTTTTTTAGCACATGCCATAGGAACATCCATTACCCAGAAAGGGATCATCTTCATTTTGCTGATGCTGGTGACACCATCAATGGCCATGCGATGCGTGGGAATAGGCAACAGAGACTTCGTTGAAGGACTGTCAGGAGCAACATGGGTGGATGTGGTACTGGAGCATGGAAGCTGTGTCACCACCATGGCAAAGAATAAACCAACATTGGACATTGAACTCTTGAAGACGGAGGTCACGAACCCTGCCGTCTTGCGCAAACTGTGCATTGAAGCTAAAATATCAAACACCACCACCGATTCAAGATGTCCAACACAAGGAGAAGCTACACTGGTGGAAGAACAAGACGCGAACTTTGTGTGTCGACGAACATTCGTGGACAGAGGCTGGGGTAATGGTTGTGGACTATTCGGGAAGGGAAGCTTACTAACGTGTGCTAAGTTTAAGTGTGTGACAAAACTTGAAGGAAAGATAGTTCAATATGAAAACTTAAAATATTCGGTGGTAGTCACTGTCCACACTGGGGACCAGCACCAGGTAGGAAATGAGACTACAGAACATGGAACAATTGCAACCATAACACCTCAAGCTCCCACGTCGGAAATACAGCTGACTGACTACGGAGCCCTTACATTGGACTGCTCACCTAGAACAGGGCTGGACTTTAATGAGATGGTGCTGTTGACAATGAAAGAAAAATCATGGCTTGTCCACAAACAATGGTTTCTAGACTTACCATTGCCTTGGACCTCGGGGGCTTCAACATCTCAAGAGACTTGGAACAGACAAGATCTGCTGGTCACATTTAAGACAGCTCATGCAAAGAAGCAGGAAGTAGTCGTACTGGGGTCACAAGAAGGAGCAATGCACACTGCGTTGACTGGGGCGACAGAAATCCAGACGTCAGGAACGACGACAATCTTCGCAGGACACCTGAAATGTAGACTAAAAATGGATAAACTGACTTTAAAAGGGGTGTCATATGTGATGTGCACAGGCTCATTTAAGCTAGAGAAGGAAGTGGCTGAGACCCAGCATGGAACTGTCCTAGTGCAGGTTAAATATGAAGGAACAGATGCACCATGCAAGATTCCAATTTCAACCCAAGATGAGAAAGGAGTGACCCAGAATGGGAGATTGATAACAGCCAATCCCATAGTTACTGACAAAGAAAAACCAGTCAACATTGAAACAGAACCACCCTTTGGTGAGAGCTACATCGTGATAGGGGCGGGTGAAAAAGCTTTGAAACTAAGCTGGTTCAAGAAAGGAAGCAGCATAGGGAAAATGTTCGAAGCCACCGCCCGAGGAGCACGAAGGATGGCTATCCTGGGAGACACAGCATGGGACTTCGGTTCCATAGGAGGGGTGTTCACATCTGTGGGAAAATTGGTACACCAGGTTTTTGGAACCGCATATGGGGTCCTGTTCAGCGGTGTTTCTTGGACCATGAAAATAGGAATAGGGATTCTGCTGACATGGCTAGGATTGAATTCAAGGAGCACGTCACTCTCGATGACGTGCATTGCAGTTGGCATGGTCACACTGTACCTAGGAGTCATGGTTCAAGCGGACTCGGGGTGTGTGATCAACTGGAAGGGCAGAGAACTCAAGTGTGGAAGTGGCATCTTTGTCACTAATGAAGTCCACACTTGGACAGAGCAATACAAATTTCAGGCTGACTCCCCAAAAAGACTATCAGCAGCCATTGGGAAGGCATGGGAGGAAGGCGTGTGTGGAATTCGATCAGCCACACGTCTTGAGAACATCATGTGGAAGCAAATATCAAATGAATTGAACCACATTCTACTTGAAAATGACATGAAATTCACAGTGGTTGTAGGAGACGCCAATGGAATCTTGACCCAAGGAAAAAAGATGATTAGGCCACAACCCATGGAACACAAATACTCATGGAAAAGCTGGGGAAAAGCCAAAATCATAGGAGCAGATACACAGAATACTACCTTCATCATCGATGGCCCAGACACTCCAGAATGCCCCGATGACCAGAGAGCATGGAACATTTGGGAAGTTGAGGACTATGGGTTTGGAGTTTTCACGACAAACATATGGCTGAAATTGCGTGACTCCTACACCCAAATGTGTGACCACCGGCTAATGTCAGCTGCCATCAAGGACAGCAAGGCAGTCCATGCTGACATGGGGTACTGGATAGAAAGTGAAAAGAACGAGACCTGGAAGCTAGCGAGAGCCTCCTTCATAGAAGTGAAGACATGCATCTGGCCAAGATCCCACACTCTATGGAGCAATGGAGTCTTGGAAAGTGAAATGATAATCCCAAAGATATATGGAGGACCAATATCTCAGCACAACTACAGACCAGGGTATTTCACACAAACAGCAGGGCCATGGCACCTAGGCAAGTTGGAACTAGACTTTAATTTGTGTGAAGGCACCACAGTTGTTGTGGATGAACATTGTGGAAATCGAGGTCCATCTCTTAGAACTACAACAGTCACAGGAAAGATAATCCATGAATGGTGCTGCAGATCCTGCACGCTACCCCCCTTACGCTTCAGAGGAGAAGACGGATGTTGGTATGGCATGGAAATCAGACCAGTTAAGGAGAAGGAAGAGAATCTAGTCAGGTCAATGGTCTCTGCAGGGTCAGGAGAAGTGGACAGTTTTTCATTGGGACTACTATGCGTATCAATAATGATTGAAGAAGTGATGAGATCCAGATGGAGTAGAAAGATGCTGATGACTGGAACACTGGCTGTTTTCTTCCTTCTTATAATGGGACAACTGACATGGAATGATCTGATCAGGTTATGCATCATGGTTGGAGCCAATGTCTCAGACAGAATGGGGATGGGAACAACGTACCTAGCTTTAATGGCCACTTTTAAAATGAGACCGATGTTCGCTGTTGGGCTATTATTTCGCAGACTAACATCCAGAGAGGTGCTCCTTCTCACAATTGGACTAAGCCTGGTGGCATCCGTGGAGCTACCAAATTCTTTAGAGGAGCTAGGGGACGGACTTGCGATGGGCATCATGATGTTAAAATTGTTGACTGATTTTCAGTCACACCAGTTGTGGACTACCTTACTGTCTCTGACATTCATCAAAACAACTCTTTCACTGGATTATGCATGGAAGACAATGGCTATGGTATTGTCAATCGTATCTCTCTTTCCTCTATGTCTATCCACGACCTCTCAAAAAACAACATGGCTTCCGGTGTTGTTAGGATCCTTTGGATGTAAACCACTAACCATGTTTCTTATAACAGAAAACAAAATTTGGGGAAGGAAAAGTTGGCCCCTCAATGAAGGAATTATGGCTGTTGGAATAGTCAGCATTTTACTAAGTTCACTCCTCAAAAATGACGTGCCACTAGCCGGCCCACTAATAGCTGGAGGCATGCTGATAGCATGTTACGTCATTTCCGGAAGCTCAGCCGATTTATCATTGGAGAGAGCGGCTGAGGTCTCCTGGGAAGAAGAAGCAGAACACTCTGGTGCCTCACACAACATACTAGTGGAGGTCCAAGATGATGGAACTATGAAAATAAAAGATGAAGAGAGAGATGACACGCTCACTATACTCCTCAAAGCAACTTTGTTGGCAGTTTCAGGGGTGTACCCAATGTCAATACCAGCAACCCTTTTTGTGTGGTATTTTTGGCAGAAAAAGAAACAGAGATCAGGAGTCTTGTGGGACACACCCAGCCCTCCAGAAGTAGAAAGAGCAGTTCTTGATGATGGTATCTATAGAATCTTGCAAAGAGGACTGTTGGGTAGGTCCCAGGTAGGAGTGGGAGTTTTTCAAGACGGCGTGTTCCACACAATGTGGCATGTCACCAGGGGGGCTGTCCTCATGTACCAAGGGAAGAGGCTGGAACCAAGTTGGGCCAGTGTCAAAAAAGACTTGATCTCATATGGAGGAGGTTGGAGGTTTCAAGGATCATGGAACACGGGAGAAGAAGTACAGGTGATAGCTGTTGAACCAGGGAAAAACCCAAAGAATGTACAGACAACGCCGGGCACCTTCAAGACCCCTGAAGGCGAAGTTGGAGCCATAGCCCTAGATTTCAAACCTGGCACATCTGGATCTCCCATCGTGAACAGAGAGGGGAAAATAGTAGGTCTTTATGGAAATGGAGTGGTGACAACAAGTGGAACCTACGTCAGTGCCATTGCCCAAGCTAAAGCGTCACAAGAAGGGCCTCTACCAGAGATTGAGGACGAGGTGTTTAAGAAAAGAAACCTAACAATAATGGACCTACATCCAGGATCAGGAAAAACAAGAAGATATCTTCCAGCCATAGTCCGTGAGGCCATAAAAAGGAAACTGCGCACGCTAATCTTGGCTCCCACAAGAGTTGTCGCCTCTGAAATGGCAGAGGCGCTTAAAGGAATGCCAATAAGATATCAGACAACAGCAGTAAAGAGTGAACACACAGGAAAGGAGATAGTCGATCTCATGTGCCACGCCACTTTCACCATGCGTCTCCTATCTCCAGTGAGAGTTCCCAATTACAACATGATTATCATGGATGAAGCACACTTTACCGATCCAGCCAGCATAGCGGCCAGAGGGTACATCTCAACCCGAGTGGGTATGGGTGAAGCAGCTGCGATCTTTATGACAGCCACTCCCCCAGGATCGGTAGAGGCCTTTCCACAGAGCAATGCAGTTATCCAAGATGAGGAAAGAGACATTCCTGAGAGATCATGGAACTCAGGCTACGACTGGATCACTGACTTCCCAGGAAAAACAGTCTGGTTTGTTCCAAGCATCAAATCAGGAAATGACATTGCCAACTGCTTAAGAAAAAACGGGAAACGGGTGATCCAATTGAGCAGAAAAACCTTTGACACTGAATACCAGAAAACGAAAAACAATGATTGGGACTATGTTGTCACAACAGACATTTCCGAAATGGGAGCAAATTTCCGGGCCGATAGGGTAATAGACCCAAGGCGGTGCTTGAAGCCGGTAATACTAAAAGATGGCCCAGAGCGCGTCATTCTGGCCGGACCAATGCCAGTGACCGCGGCCAGTGCTGCCCAGAGGAGAGGAAGAATTGGAAGGAACCAAAACAAGGAAGGTGACCAGTATATTTACATGGGACAGCCTTTAAATAATGATGAGGACCACGCTCATTGGACAGAAGCAAAAATGCTCCTTGACAATATAAATACGCCAGAAGGGATTATCCCAGCCCTCTTTGAGCCAGAGAGAGAAAAGAGTGCAGCAATAGACGGGGAGTATAGACTGCGGGGAGAAGCAAGGAAAACGTTCGTGGAGCTAATGAGAAGAGGGGATCTACCAGTTTGGCTATCTTACAAAGTTGCCTCAGAAGGCTTCCAGTACTCCGACAGAAGATGGTGCTTTGACGGGGAAAGGAACAACCAGGTGTTGGAGGAGAACATGGACGTGGAGATCTGGACAAAAGAAGGAGAAAGAAAGAAATTGCGACCTCGCTGGTTAGATGCCAGAACCTACTCTGATCCACTGGCCCTGCGCGAGTTTAAAGAGTTCGCAGCAGGAAGAAGAAGTGTCTCAGGTGACCTAATATTAGAAATAGGGAAACTCCCACAGCATTTGACGCTAAGGGCCCAGAATGCTTTGGACAACTTGGTCATGTTGCACAATTCCGAACAAGGGGGAAAAGCCTATAGACATGCTATGGAAGAACTACCAGACACCATAGAAACATTGATGCTACTAGCCTTGATAGCTGTGCTGACTGGTGGAGTTACGTTGTTTTTCCTATCAGGAAAAGGTCTAGGGAAAACATCCATTGGCCTACTTTGTGTAATGGCCTCAAGTGTACTGTTATGGATGGCCAGTGTGGAGCCCCATTGGATAGCGGCCTCCATCATACTAGAGTTTTTTCTGATGGTGCTGCTTATTCCAGAGCCAGACAGACAGCGTACTCCACAGGACAATCAACTAGCATATGTGGTGATAGGTTTGTTATTCATGATATTGACAGTGGCAGCCAATGAGATGGGATTACTGGAAACCACAAAGAAAGACCTGGGGATTGGCCATGTAGTCGCCGAAAACCACCACCATGCCACAATGCTAGACATAGACTTACATCCAGCTTCAGCCTGGACCCTCTATGCAGTAGCCACAACAATTATCACTCCCATGATGAGACACACAATTGAAAACACAACGGCAAACATTTCCCTGACAGCTATTGCAAATCAGGCGGCTATATTAATGGGACTTGACAAGGGATGGCCAATATCGAAGATGGACATAGGAGTGCCACTTCTCGCCTTAGGGTGCTATTCCCAGGTGAACCCATTGACACTGACAGCGGCGGTGTTAATGTTAGTGGCTCATTATGCCATAATCGGACCTGGACTGCAAGCAAAAGCTACCAGAGAAGCCCAAAAAAGGACTGCGGCCGGAATAATGAAAAATCCAACTGTAGACGGGATTGTTGCAATAGATTTGGATCCTGTGGTTTATGATGCAAAATTTGAAAAACAGCTAGGCCAAATAATGTTACTAATACTCTGCACATCACAGATTCTCTTGATGCGGACTACATGGGCCTTATGTGAATCTATCACACTGGCTACTGGACCCTTGACCACTCTCTGGGAGGGATCTCCTGGAAAATTCTGGAATACCACGATAGCAGTGTCCATGGCAAACATCTTCAGGGGAAGTTATTTAGCAGGGGCAGGTCTGGCCTTCTCATTAATGAAATCTTTAGGAGGAGGTAGGAGAGGTACGGGAGCTCAAGGGGAAACATTGGGAGAAAAATGGAAAAGACAACTAAACCAACTGAGCAAGTCAGAATTTAACACTTACAAAAGGAGTGGAATTATGGAGGTGGACAGATCCGAAGCCAAGGAGGGACTGAAAAGAGGAGAAACAACCAAACATGCAGTGTCGAGAGGAACAGCCAAACTTAGGTGGTTTGTGGAGAGGAACCTTGTGAAACCGGAAGGGAAAGTGATAGACCTCGGTTGTGGAAGAGGTGGCTGGTCATATTACTGCGCTGGGCTGAAGAAGGTCACAGAAGTAAAGGGATACACAAAAGGAGGACCCGGTCATGAGGAACCTATCCCAATGGCGACTTATGGATGGAACATAGTGAAGCTACACTCTGGAAGGGATGTATTCTTTACACCACCTGAGAAATGTGACACCCTTTTGTGTGATATTGGTGAGTCCTCTCCGAATCCAACTATAGAAGAAGGAAGAACGTTACGTGTTCTAAAGATGGTGGAACCATGGCTCAGAGGAAATCAGTTTTGCATAAAAATCCTAAATCCTTATATGCCAAGTGTGGTAGAAACTCTGGAGCAAATGCAAAGAAAACATGGAGGGATGCTAGTGCGAAACCCACTCTCAAGAAATTCCACCCATGAAATGTACTGGGTCTCATGTGGAACAGGAAACATTGTGTCGGCAGTGAACATGACATCCAGAATGCTGCTGAATCGGTTCACAATGGCTCACAGGAAGCCAACGTATGAAAGAGACGTGGACTTGGGCGCTGGAACAAGACATGTGGCAGTGGAACCAGAGATAGCCAACCTAGACATTATTGGCCAGAGGATAGAGAACATAAAAAATGAACATAAGTCAACATGGCATTATGATGAGGACAATCCATACAAAACATGGGCCTATCATGGATCATATGAGGTCAAGCCATCAGGGTCAGCCTCATCCATGGTGAATGGCGTGGTGAGATTGCTCACCAAGCCATGGGATGTTATCCCCATGGTCACACAAATAGCTATGACTGATACCACACCCTTCGGACAACAGAGGGTTTTCAAAGAGAAAGTTGACACACGCACACCAAGACCAAAACGAGGCACAGCACAAATTATGGAGGTGACAGCCAAGTGGTTGTGGGGATTCCTCTCTAGAAATAAAAAACCCAGAATCTGCACAAGAGAGGAGTTCACAAGAAAAGTTAGGTCAAACGCAGCAATTGGAGCAGTGTTTGTTGATGAAAACCAATGGAACTCAGCAAAAGAAGCAGTGGAAGACGAAAGGTTTTGGGACCTCGTGCACAGAGAGAGGGAGCTTCATAAACAGGGAAAATGTGCCACGTGTGTCTACAATATGATGGGTAAAAGAGAGAAAAAACTAGGAGAGTTTGGAAAGGCAAAAGGAAGTCGTGCAATATGGTACATGTGGTTGGGAGCACGCTTTCTAGAATTTGAAGCCCTTGGCTTCATGAATGAAGACCACTGGTTCAGTAGGGAGAATTCACTCAGTGGAGTGGAAGGAGAAGGACTACATAAACTTGGATACATACTCAGAGACATATCAAAGATTCCAGGGGGAAATATGTATGCAGACGACACAGCTGGATGGGACACAAGAATAACAGAGGATGATCTTCAGAATGAGGCTAAAATCACCGACATCATGGAGCCTGAACATGCTCTACTGGCTACGTCAATCTTCAAGCTGACCTATCAAAATAAGGTGGTAAGGGTGCAAAGACCAGCAAAAAGTGGAACCGTGATGGACGTCATATCCAGACGTGACCAGAGAGGAAGTGGACAGGTCGGAACTTATGGCCTAAACACTTTCACCAACATGGAGGTCCAACTAATAAGACAAATGGAATCTGAAGGAATCTTTTCACCCAGCGAATTGGAAAATTCAAATCTAGCTGAGAGAGTTCTCGACTGGTTGGAAAAACATGGCGTCGAAAGGTTGAAAAGAATGGCAATCAGCGGAGATGACTGTGTGGTGAAACCAACTGATGACAGGTTCGCAACAGCTTTAACAGCCCTGAATGACATGGGAAAGGTGAGAAAAGACATACCGCAATGGGAACCTTCAAAAGGATGGAATGACTGGCAGCAAGTGCCTTTCTGTTCACACCACTTCCACCAACTGATTATGAAGGATGGGAGGGAGATAGTGGTGCCATGCCGCAACCAAGATGAACTTGTGGGCAGGGCCAGAGTATCACAAGGCGCCGGGTGGAGCCTGAGAGAAACTGCTTGCCTAGGCAAGTCATATGCACAAATGTGGCAGCTGATGTACTTCCACAGGAGAGACCTGAGACTGGCGGCTAATGCTATCTGTTCAGCCGTTCCAGTTAATTGGGTCCCAACCAGCCGCACCACCTGGTCGATCCATGCCCACCATCAATGGATGACAACAGAAGACATGTTGTCAGTATGGAATAGGGTTTGGATAGAGGAAAACCCATGGATGGAGGACAAAACTCATGTATCCAGCTGGGAAGATGTTCCATACTTAGGAAAAAGGGAAGATCAATGGTGTGGATCTCTGATAGGCTTAACAGCAAGAGCCACCTGGGCCACCAACATACAAGTGGCCATAAACCAAGTGAGAAGGCTTATTGGGAACGAGAATTATTTAGACTACATGACATCAATGAAGAGATTTAAGAATGAGAGTGATCCCGAAGGAGCCCTC----------------------TGGTAA
		</sequence>
		<sequence>
			<taxon idref="KM403592"/>
			ATGAACAACCAACGGAAGAAGACGGGTCGACCGTCTTTCAATATGCTGAAACGCGCGAGAAACCGCGTGTCAACTGGTTCACAGTTGGCGAAGAGATTCTCAAAAGGATTGCTCTCAGGCCAAGGACCCATGAAAATGGTGATGGCTTTCATAGCATTCCTAAGATTTCTAGCCATACCCCCAACAGCAGGAATTTTGGCTAGATGGAGCTCATTCAAGAAGAATGGAGCGATCAAAGTGTTACGGGGTTTCAAAAAAGAGATCTCAAGCATGCTGAACATAATGAACAGGAGAAAAAGATCCGTGACCATGCTCCTCATGCTGCTGCCCACAGCCCTGGCGTTCCATTTGACCACACGAGGGGGAGAGCCACACATGATAGTTAGCAAGCAGGAAAGAGGAAAGTCACTCTTGTTTAAGACCTCTGCAGGTGTCAACATGTGCACCCTCATTGCAATGGATTTGGGAGAGTTATGTGAGGATACAATGACCTACAAATGCCCCCGGATCACTGAAGCGGAACCAGATGATGTTGATTGCTGGTGCAATGCCACAGACACATGGGTGACCTATGGGACGTGTTCTCAGACTGGCGAACACCGACGGGATAAACGTTCTGTCGCATTGGCCCCACACGTGGGGCTTGGTCTCGAAACAAGAACCGAAACGTGGATGTCCTCTGAAGGCGCCTGGAGGCAGATACAAAAAGTGGAGACTTGGGCCTTGAGACACCCAGGATTCACGGTGATAGCCCTTTTTTTAGCACATGCCATAGGAACATCCATTACCCAGAAAGGGATCATCTTCATTTTGCTGATGCTGGTGACACCATCAATGGCCATGCGATGCGTGGGAATAGGCAACAGAGACTTCGTTGAAGGACTGTCAGGAGCAACATGGGTGGATGTGGTACTGGAGCATGGAAGCTGTGTCACCACCATGGCAAAGAATAAACCAACATTGGACATTGAACTCTTGAAGACGGAGGTCACGAACCCTGCCGTCTTGCGCAAACTGTGCATTGAAGCTAAAATATCAAACACCACCACCGATTCAAGATGTCCAACACAAGGAGAAGCTACACTGGTGGAAGAACAAGACGCGAACTTTGTGTGTCGACGAACATTCGTGGACAGAGGCTGGGGTAATGGTTGTGGACTATTCGGGAAGGGAAGCTTACTAACGTGTGCTAAGTTTAAGTGTGTGACAAAACTTGAAGGAAAGATAGTTCAATATGAAAACTTAAAATATTCGGTGATAGTCACTGTCCACACTGGGGACCAGCACCAGGTAGGAAATGAGACTACAGAACATGGAACAATTGCAACCATAACACCTCAAGCTCCCACGTCGGAAATACAGCTGACTGACTACGGAGCCCTTACATTGGACTGCTCACCTAGAACAGGGCTGGACTTTAATGAGATGGTGCTGTTGACAATGAAAGAAAAATCATGGCTTGTCCACAAACAATGGTTTCTAGACTTACCATTGCCTTGGACCTCGGGGGCTTCAACATCTCAAGAGACTTGGAACAGACAAGATCTGCTGGTCACATTTAAGACAGCTCATGCAAAGAAGCAGGAAGTAGTCGTACTGGGGTCACAAGAAGGAGCAATGCACACTGCGTTGACTGGGGCGACAGAAATCCAGACGTCAGGAACGACGACAATCTTCGCAGGACACCTGAAATGTAGACTAAAAATGGATAAACTGACTTTAAAAGGGGTGTCATATGTGATGTGCACAGGCTCATTTAAGCTAGAGAAGGAAGTGGCTGAGACCCAGCATGGAACTGTCCTAGTGCAGGTTAAATATGAAGGAACAGATGCACCATGCAAGATTCCAATTTCAACCCAAGATGAGAAAGGAGTGGCCCAGAATGGGAGATTGATAACAGCCAATCCCATAGTTACTGACAAAGAAAAACCAGTCAACATTGAAACAGAACCACCCTTTGGTGAGAGCTACATCGTGATAGGGGCGGGTGAAAAAGCTTTGAAACTAAGCTGGTTCAAGAAAGGAAGCAGCATAGGGAAAATGTTCGAAGCCACCGCCCGAGGAGCACGAAGGATGGCTATCCTGGGAGACACAGCATGGGACTTCGGTTCCATAGGAGGGGTGTTCACATCTGTGGGAAAATTGGTACACCAGGTTTTTGGAACCGCATATGGGGTCCTGTTCAGCGGTGTTTCTTGGACCATGAAAATAGGAATAGGGATTCTGCTGACATGGCTAGGATTGAATTCAAGGAGCACGTCACTCTCGATGACGTGCATTGCAGTTGGCATGGTCACACTGTACCTAGGAGTCATGGTTCAAGCGGACTCGGGGTGTGTGATCAACTGGAAGGGCAGAGAACTCAAGTGTGGAAGTGGCATCTTTGTCACTAATGAAGTCCACACTTGGACAGAGCAATACAAATTTCAGGCTGACTCCCCAAAAAGACTATCAGCAGCCATTGGGAAGGCATGGGAGGAAGGCGTGTGTGGAATTCGATCAGCCACACGTCTTGAGAACATCATGTGGAAGCAAATATCAAATGAATTGAACCACATTCTACTTGAAAATGACATGAAATTCACAGTGGTTGTAGGAGACGCCAATGGAATCTTGACCCAAGGAAAAAAGATGATTAGGCCACAACCCATGGAACACAAATACTCATGGAAAAGCTGGGGAAAAGCCAAAATCATAGGAGCAGATACACAGAATACTACCTTCATCATCGATGGCCCAGACACTCCAGAATGCCCCGATGACCAGAGAGCATGGAACATTTGGGAAGTTGAGGACTATGGGTTTGGAGTTTTCACGACAAACATATGGCTGAAATTGCGTGACTCCTACACCCAAATGTGTGACCACCGGCTAATGTCAGCTGCCATCAAGGACAGCAAGGCAGTCCATGCTGACATGGGGTACTGGATAGAAAGTGAAAAGAACGAGACCTGGAAGCTAGCGAGAGCCTCCTTCATAGAAGTGAAGACATGCATCTGGCCAAGATCCCACACTCTATGGAGCAATGGAGTCTTGGAAAGTGAAATGATAATCCCAAAGATATATGGAGGACCAATATCTCAGCACAACTACAGACCAGGGTATTTCACACAAACAGCAGGGCCATGGCACCTAGGCAAGTTGGAACTAGACTTTAATTTGTGTGAAGGCACCACAGTTGTTGTGGATGAACATTGTGGAAATCGAGGTCCATCTCTTAGAACTACAACAGTCACAGGAAAGATAATCCATGAATGGTGCTGCAGATCCTGCACGCTACCCCCCTTACGCTTCAGAGGAGAAGACGGATGTTGGTATGGCATGGAAATCAGACCAGTTAAGGAGAAGGAAGAGAATCTAGTCAGGTCAATGGTCTCTGCAGGGTCAGGAGAAGTGGACAGTTTTTCATTGGGACTACTATGCGTATCAATAATGATTGAAGAAGTGATGAGATCCAGATGGAGTAGAAAGATGCTGATGACTGGAACACTGGCTGTTTTCTTCCTTCTTATAATGGGACAACTGACATGGAATGATCTGGTCAGGTTATGCATCATGGTTGGAGCCAATGTCTCAGACAGAATGGGGATGGGAACAACGTACCTAGCTTTAATGGCCACTTTTAAAATGAGACCGATGTTCGCTGTTGGGCTATTATTTCGCAGACTAACATCCAGAGAGGTGCTCCTTCTCACAATTGGACTAAGCCTGGTGGCATCCGTGGAGCTACCAAATTCTTTAGAGGAGCTAGGGGACGGACTTGCGATGGGCATCATGATGTTAAAATTGTTGACTGATTTTCAGTCACACCAGTTGTGGACTACCTTACTGTCTCTGACATTCATCAAAACAACTCTTTCACTGGATTATGCATGGAAGACAATGGCTATGGTATTGTCAATCGTATCTCTCTTTCCTCTATGTCTATCCACGACCTCTCAAAAAACAACATGGCTTCCGGTGTTGTTAGGATCCTTTGGATGTAAACCACTAACCATGTTTCTTATAACAGAAAACAAAATTTGGGGAAGGAAAAGTTGGCCCCTCAATGAAGGAATTATGGCTGTTGGAATAGTCAGCATTTTACTAAGTTCACTCCTCAAAAATGACGTGCCACTAGCCGGCCCACTAATAGCTGGAGGCATGCTGATAGCATGTTACGTCATTTCCGGAAGCTCAGCCGATTTATCATTGGAGAGAGCGGCTGAGGTCTCCTGGGAAGAAGAAGCAGAACACTCTGGTGCCTCACACAACATACTAGTGGAGGTCCAAGATGATGGAACTATGAAAATAAAAGATGAAGAGAGAGATGACACGCTCACTATACTCCTCAAAGCAACTTTGTTGGCAGTTTCAGGGGTGTACCCAATGTCAATACCAGCAACCCTTTTTGTGTGGTATTTTTGGCAGAAAAAGAAACAGAGATCAGGAGTCTTGTGGGACACACCCAGCCCTCCAGAAGTAGAAAGAGCAGTTCTTGATGATGGTATCTATAGAATCTTGCAAAGAGGACTGTTGGGTAGGTCCCAGGTAGGAGTGGGAGTTTTTCAAGACGGCGTGTTCCACACAATGTGGCATGTCACCAGGGGGGCTGTCCTCATGTACCAAGGGAAGAGGCTGGAACCAAGTTGGGCCAGTGTCAAAAAAGACTTGATCTCATATGGAGGAGGTTGGAGGTTTCAAGGATCATGGAACACGGGAGAAGAAGTACAGGTGATAGCTGTTGAACCAGGGAAAAACCCAAAGAATGTACAGACAATGCCGGGCACCTTCAAGACCCCTGAAGGCGAAGTTGGAGCCATAGCCCTAGATTTCAAACCTGGCACATCTGGATCTCCCATCGTGAACAGAGAGGGGAAAATAGTAGGTCTTTATGGAAATGGAGTGGTGACAACAAGTGGAACCTACGTCAGTGCCATTGCCCAAGCTAAAGCGTCACAAGAAGGGCCTCTACCAGAGATTGAGGACGAGGTGTTTAAGAAAAGAAACCTAACAATAATGGACCTACATCCAGGATCAGGAAAAACAAGAAGATATCTTCCAGCCATAGTCCGTGAGGCCATAAAAAGGAAACTGCGCACGCTAATCTTGGCTCCCACAAGAGTTGTCGCCTCTGAAATGGCAGAGGCGCTTAAAGGAATGCCAATAAGATATCAGACAACAGCAGTAAAGAGTGAACACACAGGAAAGGAGATAGTCGATCTCATGTGCCACGCCACTTTCACCATGCGTCTCCTATCTCCAGTGAGAGTTCCCAATTACAACATGATTATCATGGATGAAGCACACTTTACCGATCCAGCCAGCATAGCGGCCAGAGGGTACATCTCAACCCGAGTGGGTATGGGTGAAGCAGCTGCGATCTTTATGACAGCCACTCCCCCAGGATCGGTAGAGGCCTTTCCACAGAGCAATGCAGTTATCCAAGATGAGGAAAGAGACATTCCTGAGAGATCATGGAACTCAGGCTACGACTGGATCACTGACTTCCCAGGAAAAACAGTCTGGTTTGTTCCAAGCATCAAATCAGGAAATGACATTGCCAACTGCTTAAGAAAAAACGGGAAACGGGTGATCCAATTGAGCAGAAAAACCTTTGACACTGAATACCAGAAAACGAAAAACAATGATTGGGACTATGTTGTCACAACAGACATTTCCGAAATGGGAGCAAATTTCCGGGCCGATAGGGTAATAGACCCAAGGCGGTGCTTGAAGCCGGTAATACTAAAAGATGGCCCAGAGCGCGTCATTCTGGCCGGACCAATGCCAGTGACCGCGGCCAGTGCTGCCCAGAGGAGAGGAAGAATTGGAAGGAACCAAAACAAGGAAGGTGACCAGTATATTTACATGGGACAGCCTTTAAATAATGATGAGGACCACGCTCATTGGACAGAAGCAAAAATGCTCCTTGACAATATAAATACGCCAGAAGGGATTATCCCAGCCCTCTTTGAGCCAGAGAGAGAAAAGAGTGCAGCAATAGACGGGGAGTATAGACTGCGGGGAGAAGCAAGGAAAACGTTCGTGGAGCTAATGAGAAGAGGGGATCTACCAGTTTGGCTATCTTACAAAGTTGCCTCAGAAGGCTTCCAGTACTCCGACAGAAGATGGTGCTTTGACGGGGAAAGGAACAACCAGGTGTTGGAGGAGAACATGGACGTGGAGATCTGGACAAAAGAAGGAGAAAGAAAGAAATTGCGACCTCGCTGGTTAGATGCCAGAACCTACTCTGATCCACTGGCCCTGCGCGAGTTTAAAGAGTTCGCAGCAGGAAGAAGAAGTGTCTCAGGTGACCTAATATTAGAAATAGGGAAACTCCCACAGCATTTGACGCTAAGGGCCCAGAATGCTTTGGACAACTTGGTCATGTTGCACAATTCCGAACAAGGGGGAAAAGCCTATAGACATGCTATGGAAGAACTACCAGACACCATAGAAACATTGATGCTACTAGCCTTGATAGCTGTGCTGACTGGTGGAGTTACGTTGTTTTTCCTATCAGGAAAAGGTCTAGGGAAAACATCCATTGGCCTACTTTGTGTAATGGCCTCAAGTGTACTGTTATGGATGGCCAGTGTGGAGCCCCATTGGATAGCGGCCTCCATCATACTAGAGTTTTTTCTGATGGTGCTGCTTATTCCAGAGCCAGACAGACAGCGTACTCCACAGGACAATCAACTAGCATATGTGGTGATAGGTTTGTTATTCATGATATTGACAGTGGCAGCCAATGAGATGGGATTACTGGAAACCACAAAGAAAGACCTGGGGATTGGCCATGTAGTCGCCGAAAACCACCACCATGCCACAATGCTAGACATAGACTTACATCCAGCTTCAGCCTGGACCCTCTATGCAGTAGCCACAACAATTATCACTCCCATGATGAGACACACAATTGAAAACACAACGGCAAACATTTCCCTGACAGCTATTGCAAATCAGGCGGCTATATTAATGGGACTTGACAAGGGATGGCCAATATCGAAGATGGACATAGGAGTGCCACTTCTCGCCTTAGGGTGCTATTCCCAGGTGAACCCATTGACACTGACAGCGGCGGTGTTAATGTTAGTGGCTCATTATGCCATAATCGGACCTGGACTGCAAGCAAAAGCTACCAGAGAAGCCCAAAAAAGGACTGCGGCCGGAATAATGAAAAATCCAACTGTAGACGGGATTGTTGCAATAGATTTGGATCCTGTGGTTTATGATGCAAAATTTGAAAAACAGCTGGGCCAAATAATGTTACTAATACTCTGCACATCACAGATTCTCTTGATGCGGACTACATGGGCCTTATGTGAATCTATCACACTGGCTACTGGACCCTTGACCACTCTCTGGGAGGGATCTCCTGGAAAATTCTGGAATACCACGATAGCAGTGTCCATGGCAAACATCTTCAGGGGAAGTTATTTAGCAGGGGCAGGTCTGGCCTTCTCATTAATGAAATCTTTAGGAGGAGGTAGGAGAGGTACGGGAGCTCAAGGGGAAACATTGGGAGAAAAATGGAAAAGACAACTAAACCAACTGAGCAAGTCAGAATTTAACACTTACAAAAGGAGTGGAATTATGGAGGTGGACAGATCCGAAGCCAAGGAGGGACTGAAAAGAGGAGAAACAACCAAACATGCAGTGTCGAGAGGAACAGCCAAACTTAGGTGGTTTGTGGAGAGGAACCTTGTGAAACCGGAAGGGAAAGTGATAGACCTCGGTTGTGGAAGAGGTGGCTGGTCATATTACTGCGCTGGGCTGAAGAAGGTCACAGAAGTAAAGGGATACACAAAAGGAGGACCCGGTCATGAGGAACCTATCCCAATGGCGACTTATGGATGGAACATAGTGAAGCTACACTCTGGAAGGGATGTATTCTTTACACCACCTGAGAAATGTGACACCCTTTTGTGTGATATTGGTGAGTCCTCTCCGAATCCAACTATAGAAGAAGGAAGAACGTTACGTGTTCTAAAGATGGTGGAACCATGGCTCAGAGGAAATCAGTTTTGCATAAAAATCCTAAATCCTTATATGCCAAGTGTGGTAGAAACTCTGGAGCAAATGCAAAGAAAACATGGAGGGATGCTAGTGCGAAACCCACTCTCAAGAAATTCCACCCATGAAATGTACTGGGTCTCATGTGGAACAGGAAACATTGTGTCGGCAGTGAACATGACATCCAGAATGCTGCTGAATCGGTTCACAATGGCTCACAGGAAGCCAACGTATGAAAGAGACGTGGACTTGGGCGCTGGAACAAGACATGTGGCAGTGGAACCAGAGATAGCCAACCTAGACATTATTGGCCAGAGGATAGAGAACATAAAAAATGAACATAAGTCAACATGGCATTATGATGAGGACAATCCATACAAAACATGGGCCTATCATGGATCATATGAGGTCAAGCCATCAGGGTCAGCCTCATCCATGGTGAATGGCGTGGTGAGATTGCTCACCAAGCCATGGGATGTTATCCCCATGGTCACACAAATAGCTATGACTGATACCACACCCTTCGGACAACAGAGGGTTTTCAAAGAGAAAGTTGACACACGCACACCAAGACCAAAACGAGGCACAGCACAAATTATGGAGGTGACAGCCAAGTGGTTGTGGGGATTCCTCTCTAGAAATAAAAAACCCAGAATCTGCACAAGAGAGGAGTTCACAAGAAAAGTTAGGTCAAACGCAGCAATTGGAGCAGTGTTTGTTGATGAAAACCAATGGAACTCAGCAAAAGAAGCAGTGGAAGACGAAAGGTTTTGGGACCTCGTGCACAGAGAGAGGGAGCTTCATAAACAGGGAAAATGTGCCACGTGTGTCTACAATATGATGGGTAAAAGAGAGAAAAAACTAGGAGAGTTTGGAAAGGCAAAAGGAAGTCGTGCAATATGGTACATGTGGTTGGGAGCACGCTTTCTAGAATTTGAAGCCCTTGGCTTCATGAATGAAGACCACTGGTTCAGTAGGGAGAATTCACTCAGTGGAGTGGAAGGAGAAGGACTACATAAACTTGGATACATACTCAGAGACATATCAAAGATTCCAGGGGGAAATATGTATGCAGACGACACAGCTGGATGGGACACAAGAATAACAGAGGATGATCTTCAGAATGAGGCTAAAATCACCGACATCATGGAGCCTGAACATGCTCTACTGGCTACGTCAATCTTCAAGCTGACCTATCAAAATAAGGTGGTAAGGGTGCAAAGACCAGCAAAAAGTGGAACCGTGATGGACGTCATATCCAGACGTGACCAGAGAGGAAGTGGACAGGTCGGAACTTATGGCCTAAACACTTTCACCAACATGGAGGTCCAACTAATAAGACAAATGGAATCTGAAGGAATCTTTTCACCCAGCGAATTGGAAAATTCAAATCTAGCTGAGAGAGTTCTCGACTGGTTGGAAAAACATGGCGTCGAAAGGTTGAAAAGAATGGCAATCAGCGGAGATGACTGTGTGGTGAAACCAACTGATGACAGGTTCGCAACAGCTTTAACAGCCCTGAATGACATGGGAAAGGTGAGAAAAGACATACCGCAATGGGAACCTTCAAAAGGATGGAATGACTGGCAGCAAGTGCCTTTCTGTTCACACCACTTCCACCAACTGATTATGAAGGATGGGAGGGAGATAGTGGTGCCATGCCGCAACCAAGATGAACTTGTGGGCAGGGCCAGAGTATCACAAGGCGCCGGGTGGAGCCTGAGAGAAACTGCTTGCCTAGGCAAGTCATATGCACAAATGTGGCAGCTGATGTACTTCCACAGGAGAGACCTGAGACTGGCGGCTAATGCTATCTGTTCAGCCGTTCCAGTTAATTGGGTCCCAACCAGCCGCACCACCTGGTCGATCCATGCCCACCATCAATGGATGACAACAGAAGACATGTTGTCAGTATGGAATAGGGTTTGGATAGAGGAAAACCCATGGATGGAGGACAAAACTCATGTATCCAGCTGGGAAGATGTTCCATACTTAGGAAAAAGGGAAGATCAATGGTGTGGATCTCTGATAGGCTTAACAGCAAGAGCCACCTGGGCCACCAACATACAAGTGGCCATAAACCAAGTGAGAAGGCTTATTGGGAACGAGAATTATTTAGACTACATGACATCAATGAAGAGATTCAAGAATGAGAGTGATCCCGAAGGAGCCCTC----------------------TGGTAA
		</sequence>
		<sequence>
			<taxon idref="KM403599"/>
			ATGAACAACCAACGGAAGAAGACGGGTCGACCGTCTTTCAATATGCTGAAACGCGCGAGAAACCGCGTGTCAACTGGTTCACAGTTGGCGAAGAGATTCTCAAAAGGATTGCTCTCAGGCCAAGGACCCATGAAAATGGTGATGGCTTTCATAGCATTCCTAAGATTTCTAGCCATACCCCCAACAGCAGGAATTTTGGCTAGATGGAGCTCATTCAAGAAGAATGGAGCGATCAAAGTGTTACGGGGTTTCAAAAAAGAGATCTCAAGCATGCTGAACATAATGAACAGGAGAAAAAGATCCGTGACCATGCTCCTCATGCTGCTGCCCACAGCCCTGGCGTTCCATTTGACCACACGAGGGGGAGAGCCACACATGATAGTTAGCAAGCAGGAAAGAGGAAAGTCACTCTTGTTTAAGACCTCTGCAGGTGTCAACATGTGCACCCTCATTGCAATGGATTTGGGAGAGTTATGTGAGGATACAATGACCTACAAATGCCCCCGGATCACTGAAGCGGAACCAGATGATGTTGATTGCTGGTGCAATGCCACAGACACATGGGTGACCTATGGGACGTGTTCTCAGACTGGCGAACACCGACGGGATAAACGTTCTGTCGCATTGGCCCCACACGTGGGGCTTGGTCTCGAAACAAGAACCGAAACGTGGATGTCCTCTGAAGGCGCCTGGAGGCAGATACAAAAAGTGGAGACTTGGGCCTTGAGACACCCAGGATTCACGGTGATAGCCCTTTTTTTAGCACATGCCATAGGAACATCCATTACCCAGAAAGGGATCATCTTCATTTTGCTGATGCTGGTGACACCATCAATGGCCATGCGATGCGTGGGAATAGGCAACAGAGACTTCGTTGAAGGACTGTCAGGAGCAACATGGGTGGATGTGGTACTGGAGCATGGAAGCTGTGTCACCACCATGGCAAAGAATAAACCAACATTGGACATTGAACTCTTGAAGACGGAGGTCACAAACCCTGCCGTCTTGCGCAAACTGTGCATTGAAGCTAAAATATCAAACACCACCACCGATTCAAGATGTCCAACACAAGGAGAAGCTACACTGGTGGAAGAACAAGACGCGAACTTTGTGTGTCGACGAACATTCGTGGACAGAGGCTGGGGTAATGGTTGTGGACTATTCGGGAAGGGAAGCTTACTAACGTGTGCTAAGTTTAAGTGTGTGACAAAACTTGAAGGAAAGATAGTTCAATATGAAAACTTAAAATATTCGGTGATAGTCACTGTCCACACTGGGGACCAGCACCAGGTAGGAAATGAGACTACAGAACATGGAACAATTGCAACCATAACACCTCAAGCTCCCACGTCGGAAATACAGCTGACTGACTACGGAGCCCTTACATTGGACTGCTCACCTAGAACAGGGCTGGACTTTAATGAGATGGTGCTGTTGACAATGAAAGAAAAATCATGGCTTGTCCACAAACAATGGTTTCTAGACTTACCATTGCCTTGGACCTCGGGGGCTTCAACATCTCAAGAGACTTGGAACAGACAAGATCTGCTGGTCACATTTAAGACAGCTCATGCAAAGAAGCAGGAAGTAGTCGTACTGGGGTCACAAGAAGGAGCAATGCACACTGCGTTGACTGGGGCGACAGAAATCCAGACGTCAGGAACGACGACAATCTTCGCAGGACACCTGAAATGTAGACTAAAAATGGATAAACTGACTTTAAAAGGGGTGTCATATGTGATGTGCACAGGCTCATTTAAGCTAGAGAAGGAAGTGGCTGAGACCCAGCATGGAACTGTCCTAGTGCAGGTTAAATATGAAGGAACAGATGCACCATGCAAGATTCCAATTTCAACCCAAGATGAGAAAGGAGTGACCCAGAATGGGAGATTGATAACAGCCAATCCCATAGTTACTGACAAAGAAAAACCAGTCAACATTGAAACAGAACCACCCTTTGGTGAGAGCTACATCGTGATAGGGGCGGGTGAAAAAGCTTTGAAACTAAGCTGGTTCAAGAAAGGAAGCAGCATAGGGAAAATGTTCGAAGCCACCGCCCGAGGAGCACGAAGGATGGCTATCCTGGGAGACACAGCATGGGACTTCGGTTCCATAGGAGGGGTGTTCACATCTGTGGGAAAATTGGTACACCAGGTTTTTGGAACCGCATATGGGGTCCTGTTCAGCGGTGTTTCTTGGACCATGAAAATAGGAATAGGGATTCTGCTGACATGGCTAGGATTGAATTCAAGGAGCACGTCACTCTCGATGACGTGCATTGCAGTTGGCATGGTCACACTGTACCTAGGAGTCATGGTTCAAGCGGACTCGGGGTGTGTGATCAACTGGAAGGGCAGAGAACTCAAGTGTGGAAGTGGCATCTTTGTCACTAATGAAGTCCACACTTGGACAGAGCAATACAAATTTCAGGCTGACTCCCCAAAAAGACTATCAGCAGCCATTGGGAAGGCATGGGAGGAAGGCGTGTGTGGAATTCGATCAGCCACACGTCTTGAGAACATCATGTGGAAGCAAATATCAAATGAATTGAACCACATTCTACTTGAAAATGACATGAAATTCACAGTGGTTGTAGGAGACGCCAATGGAATCTTGACCCAAGGAAAAAAGATGATTAGGCCACAACCCATGGAACACAAATACTCATGGAAAAGCTGGGGAAAAGCCAAAATCATAGGAGCAGATACACAGAATACTACCTTCATCATCGATGGCCCAGACACTCCAGAATGCCCCGATGACCAGAGAGCATGGAACATTTGGGAAGTTGAGGACTATGGGTTTGGAGTTTTCACGACAAACATATGGCTGAAATTGCGTGACTCCTACACCCAAATGTGTGACCACCGGCTAATGTCAGCTGCCATCAAGGACAGCAAGGCAGTCCATGCTGACATGGGGTACTGGATAGAAAGTGAAAAGAACGAGACCTGGAAGCTAGCGAGAGCCTCCTTCATAGAAGTGAAGACATGCATCTGGCCAAGATCCCACACTCTATGGAGCAATGGAGTCTTGGAAAGTGAAATGATAATCCCAAAGATATATGGAGGACCAATATCTCAGCACAACTACAGACCAGGGTATTTCACACAAACAGCAGGGCCATGGCACCTAGGCAAGTTGGAACTAGACTTTAATTTGTGTGAAGGCACCACAGTTGTTGTGGATGAACATTGTGGAAATCGAGGTCCATCTCTTAGAACTACAACAGTCACAGGAAAGATAATCCATGAATGGTGCTGCAGATCCTGCACGCTACCCCCCTTACGCTTCAGAGGAGAAGACGGATGTTGGTATGGCATGGAAATCAGACCAGTTAAGGAGAAGGAAGAGAATCTAGTCAGGTCAATGGTCTCTGCAGGGTCAGGAGAAGTGGACAGTTTTTCATTGGGACTACTATGCGTATCAATAATGATTGAAGAAGTGATGAGATCCAGATGGAGTAGAAAGATGCTGATGACTGGAACACTGGCTGTTTTCTTCCTTCTTATAATGGGACAACTGACATGGAATGATCTGATCAGGTTATGCATCATGGTTGGAGCCAATGTCTCAGACAGAATGGGGATGGGAACAACGTACCTAGCTTTAATGGCCACTTTTAAAATGAGACCGATGTTCGCTGTTGGGCTATTATTTCGCAGACTAACATCCAGAGAGGTGCTCCTTCTCACAATTGGACTAAGCCTGGTGGCATCCGTGGAGCTACCAAATTCTTTAGAGGAGCTAGGGGACGGACTTGCGATGGGCATCATGATGTTAAAATTGTTGACTGATTTTCAGTCACACCAGTTGTGGACTACCTTACTGTCTCTGACATTCATCAAAACAACTCTTTCACTGGATTATGCATGGAAGACAATGGCTATGGTATTGTCAATCGTATCTCTCTTTCCTCTATGTCTATCCACGACCTCTCAAAAAACAACATGGCTTCCGGTGTTGTTAGGATCCTTTGGATGTAAACCACTAACCATGTTTCTTATAACAGAAAACAAAATTTGGGGAAGGAAAAGTTGGCCCCTCAATGAAGGAATTATGGCTGTTGGAATAGTCAGCATTTTACTAAGTTCACTCCTCAAAAATGACGTGCCACTAGCCGGCCCACTAATAGCTGGAGGCATGCTGATAGCATGTTACGTCATTTCCGGAAGCTCAGCCGATTTATCATTGGAGAGAGCGGCTGAGGTCTCCTGGGAAGAAGAAGCAGAACACTCTGGTGCCTCACACAACATACTAGTGGAGGTCCAAGATGATGGAACTATGAAAATAAAAGATGAAGAGAGAGATGACACGCTCACTATACTCCTCAAAGCAACTTTGTTGGCAGTTTCAGGGGTGTACCCAATGTCAATACCAGCAACCCTTTTTGTGTGGTATTTTTGGCAGAAAAAGAAACAGAGATCAGGAGTCTTGTGGGACACACCCAGCCCTCCAGAAGTAGAAAGAGCAGTTCTTGATGATGGTATCTATAGAATCTTGCAAAGAGGACTGTTGGGTAGGTCCCAGGTAGGAGTGGGAGTTTTTCAAGACGGCGTGTTCCACACAATGTGGCATGTCACCAGGGGGGCTGTCCTCATGTACCAAGGGAAGAGGCTGGAACCAAGTTGGGCCAGTGTCAAAAAAGACTTGATCTCATATGGAGGAGGTTGGAGGTTTCAAGGATCATGGAACACGGGAGAAGAAGTACAGGTGATAGCTGTTGAACCAGGGAAAAACCCAAAGAATGTACAGACAACGCCGGGCACCTTCAAGACCCCTGAAGGCGAAGTTGGAGCCATAGCCCTAGATTTCAAACCTGGCACATCTGGATCTCCCATCGTGAACAGAGAGGGGAAAATAGTAGGTCTTTATGGAAATGGAGTGGTGACAACAAGTGGAACCTACGTCAGTGCCATTGCCCAAGCTAAAGCGTCACAAGAAGGGCCTCTACCAGAGATTGAGGACGAGGTGTTTAAGAAAAGAAACCTAACAATAATGGACCTACATCCAGGATCAGGAAAAACAAGAAGATATCTTCCAGCCATAGTCCGTGAGGCCATAAAAAGGAAACTGCGCACGCTAATCTTGGCTCCCACAAGAGTTGTCGCCTCTGAAATGGCAGAGGCGCTTAAAGGAATGCCAATAAGATATCAGACAACAGCAGTAAAGAGTGAACACACAGGAAAGGAGATAGTCGATCTCATGTGCCACGCCACTTTCACCATGCGTCTCCTATCTCCAGTGAGAGTTCCCAATTACAACATGATTATCATGGATGAAGCACACTTTACCGATCCAGCCAGCATAGCGGCCAGAGGGTACATCTCAACCCGAGTGGGTATGGGTGAAGCAGCTGCGATCTTTATGACAGCCACTCCCCCAGGATCGGTAGAGGCCTTTCCACAGAGCAATGCAGTTATCCAAGATGAGGAAAGAGACATTCCTGAGAGATCATGGAACTCAGGCTACGACTGGATCACTGACTTCCCAGGAAAAACAGTCTGGTTTGTTCCAAGCATCAAATCAGGAAATGACATTGCCAACTGCTTAAGAAAAAACGGGAAACGGGTGATCCAATTGAGCAGAAAAACCTTTGACACTGAATACCAGAAAACGAAAAACAATGATTGGGATTATGTTGTCACAACAGACATTTCCGAAATGGGAGCAAATTTCCGGGCCGATAGGGTAATAGACCCAAGGCGGTGCTTGAAGCCGGTAATACTAAAAGATGGCCCAGAGCGCGTCATTCTGGCCGGACCAATGCCAGTGACCGCGGCCAGTGCTGCCCAGAGGAGAGGAAGAATTGGAAGGAACCAAAACAAGGAAGGTGACCAGTATATTTACATGGGACAGCCTTTAAATAATGATGAGGACCACGCTCATTGGACAGAAGCAAAAATGCTCCTTGACAATATAAATACGCCAGAAGGGATTATCCCAGCCCTCTTTGAGCCAGAGAGAGAAAAGAGTGCAGCAATAGACGGGGAGTATAGACTGCGGGGAGAAGCAAGGAAAACGTTCGTGGAGCTAATGAGAAGAGGGGATCTACCAGTTTGGCTATCTTACAAAGTTGCCTCAGAAGGCTTCCAGTACTCCGACAGAAGATGGTGCTTTGACGGGGAAAGGAACAACCAGGTGTTGGAGGAGAACATGGACGTGGAGATCTGGACAAAAGAAGGAGAAAGAAAGAAATTGCGACCTCGCTGGTTAGATGCCAGAACCTACTCTGATCCACTGGCCCTGCGCGAGTTTAAAGAGTTCGCAGCAGGAAGAAGAAGTGTCTCAGGTGACCTAATATTAGAAATAGGGAAACTCCCACAGCATTTGACGCTAAGGGCCCAGAATGCTTTGGACAACTTGGTCATGTTGCACAATTCCGAACAAGGGGGAAAAGCCTATAGACATGCTATGGAAGAACTACCAGACACCATAGAAACATTGATGCTACTAGCCTTGATAGCTGTGCTGACTGGTGGAGTTACGTTGTTTTTCCTATCAGGAAAAGGTCTAGGGAAAACATCCATTGGCCTACTTTGTGTAATGGCCTCAAGTGTACTGTTATGGATGGCCAGTGTGGAGCCCCATTGGATAGCGGCCTCCATCATACTAGAGTTTTTTCTGATGGTGCTGCTTATTCCAGAGCCAGACAGACAGCGTACTCCACAGGACAATCAACTAGCATATGTGGTGATAGGTTTGTTATTCATGATATTGACAGTGGCAGCCAATGAGATGGGATTACTGGAAACCACAAAGAAAGACCTGGGGATTGGCCATGTAGTCGCCGAAAACCACCACCATGCCACAATGCTAGACATAGACTTACATCCAGCTTCAGCCTGGACCCTCTATGCAGTAGCCACAACAATTATCACTCCCATGATGAGACACACAATTGAAAACACAACGGCAAACATTTCCCTGACAGCTATTGCAAATCAGGCGGCTATATTAATGGGACTTGACAAGGGATGGCCAATATCGAAGATGGACATAGGAGTGCCACTTCTCGCCTTAGGGTGCTATTCCCAGGTGAACCCATTGACACTGACAGCGGCGGTGTTAATGTTAGTGGCTCATTATGCCATAATCGGACCTGGACTGCAAGCAAAAGCTACCAGAGAAGCCCAAAAAAGGACTGCGGCCGGAATAATGAAAAATCCAACTGTAGACGGGATTGTTGCAATAGATTTGGATCCTGTGGTTTATGATGCAAAATTTGAAAAACAGCTAGGCCAAATAATGTTACTAATACTCTGCACATCACAGATTCTCTTGATGCGGACTACATGGGCCTTATGTGAATCTATCACACTGGCTACTGGACCCTTGACCACTCTCTGGGAGGGATCTCCTGGAAAATTCTGGAATACCACGATAGCAGTGTCCATGGCAAACATCTTCAGGGGAAGTTATTTAGCAGGGGCAGGTCTGGCCTTCTCATTAATGAAATCTTTAGGAGGAGGTAGGAGAGGTACGGGAGCTCAAGGGGAAACATTGGGAGAAAAATGGAAAAGACAACTAAACCAACTGAGCAAGTCAGAATTTAACACTTACAAAAGGAGTGGAATTATGGAGGTGGACAGATCCGAAGCCAAGGAGGGACTGAAAAGAGGAGAAACAACCAAACATGCAGTGTCGAGAGGAACAGCCAAACTTAGGTGGTTTGTGGAGAGGAACCTTGTGAAACCGGAAGGGAAAGTGATAGACCTCGGTTGTGGAAGAGGTGGCTGGTCATATTACTGCGCTGGGCTGAAGAAGGTCACAGAAGTAAAGGGATACACAAAAGGAGGACCCGGTCATGAGGAACCTATCCCAATGGCGACTTATGGATGGAACATAGTGAAGCTACACTCTGGAAGGGATGTATTCTTTACACCACCTGAGAAATGTGACACCCTTTTGTGTGATATTGGTGAGTCCTCTCCGAATCCAACTATAGAAGAAGGAAGAACGTTACGTGTTCTAAAGATGGTGGAACCATGGCTCAGAGGAAATCAGTTTTGCATAAAAATCCTAAATCCTTATATGCCAAGTGTGGTAGAAACTCTGGAGCAAATGCAAAGAAAACATGGAGGGATGCTAGTGCGAAACCCACTCTCAAGAAATTCCACCCATGAAATGTACTGGGTCTCATGTGGAACAGGAAACATTGTGTCGGCAGTGAACATGACATCCAGAATGCTGCTGAATCGGTTCACAATGGCTCACAGGAAGCCAACGTATGAAAGAGACGTGGACTTGGGCGCTGGAACAAGACATGTGGCAGTGGAACCAGAGATAGCCAACCTAGACATTATTGGCCAGAGGATAGAGAACATAAAAAATGAACATAAGTCAACATGGCATTATGATGAGGACAATCCATACAAAACATGGGCCTATCATGGATCATATGAGGTCAAGCCATCAGGGTCAGCCTCATCCATGGTGAATGGCGTGGTGAGATTGCTCACCAAGCCATGGGATGTTATCCCCATGGTCACACAAATAGCTATGACTGATACCACACCCTTCGGACAACAGAGGGTTTTCAAAGAGAAAGTTGACACACGCACACCAAGACCAAAACGAGGCACAGCACAAATTATGGAGGTGACAGCCAAGTGGTTGTGGGGATTCCTCTCTAGAAATAAAAAACCCAGAATCTGCACAAGAGAGGAGTTCACAAGAAAAGTTAGGTCAAACGCAGCAATTGGAGCAGTGTTTGTTGATGAAAACCAATGGAACTCAGCAAAAGAAGCAGTGGAAGACGAAAGGTTTTGGGACCTCGTGCACAGAGAGAGGGAGCTTCATAAACAGGGAAAATGTGCCACGTGTGTCTACAATATGATGGGTAAAAGAGAGAAAAAACTAGGAGAGTTTGGAAAGGCAAAAGGAAGTCGTGCAATATGGTACATGTGGTTGGGAGCACGCTTTCTAGAATTTGAAGCCCTTGGCTTCATGAATGAAGACCACTGGTTCAGTAGGGAGAATTCACTCAGTGGAGTGGAAGGAGAAGGACTACATAAACTTGGATACATACTCAGAGACATATCAAAGATTCCAGGGGGAAATATGTATGCAGACGACACAGCTGGATGGGACACAAGAATAACAGAGGATGATCTTCAGAATGAGGCTAAAATCACCGACATCATGGAGCCTGAACATGCTCTACTGGCTACGTCAATCTTCAAGCTGACCTATCAAAATAAGGTGGTAAGGGTGCAAAGACCAGCAAAAAGTGGAACCGTGATGGACGTCATATCCAGACGTGACCAGAGAGGAAGTGGACAGGTCGGAACTTATGGCCTAAACACTTTCACCAACATGGAGGTCCAACTAATAAGACAAATGGAATCTGAAGGAATCTTTTCACCCAGCGAATTGGAAAATTCAAATCTAGCTGAGAGAGTTCTCGACTGGTTGGAAAAACATGGCGTCGAAAGGTTGAAAAGAATGGCAATCAGCGGAGATGACTGTGTGGTGAAACCAACTGATGACAGGTTCGCAACAGCTTTAACAGCCCTGAATGACATGGGAAAGGTGAGAAAAGACATACCGCAATGGGAACCTTCAAAAGGATGGAATGACTGGCAGCAAGTGCCTTTCTGTTCACACCACTTCCACCAACTGATTATGAAGGATGGGAGGGAGATAGTGGTGCCATGCCGCAACCAAGATGAACTTGTGGGCAGGGCCAGAGTATCACAAGGCGCCGGGTGGAGCCTGAGAGAAACTGCTTGCCTAGGCAAGTCATATGCACAAATGTGGCAGCTGATGTACTTCCACAGGAGAGACCTGAGACTGGCGGCTAATGCTATCTGTTCAGCCGTTCCAGTTAATTGGGTCCCAACCAGCCGCACCACCTGGTCGATCCATGCCCACCATCAATGGATGACAACAGAAGACATGTTGTCAGTATGGAATAGGGTTTGGATAGAGGAAAACCCATGGATGGAGGACAAAACTCATGTATCCAGCTGGGAAGATGTTCCATACTTAGGAAAAAGGGAAGATCAATGGTGTGGATCTCTGATAGGCTTAACAGCAAGAGCCACCTGGGCCACCAACATACAAGTGGCCATAAACCAAGTGAGAAGGCTTATTGGGAACGAGAATTATTTAGACTACATGACATCAATGAAGAGATTCAAGAATGAGAGTGATCCCGAAGGAGCCCTC----------------------TGGTAA
		</sequence>
		<sequence>
			<taxon idref="KM403579"/>
			ATGAACAACCAACGGAAGAAGACGGGTCGACCGTCTTTCAATATGCTGAAACGCGCGAGAAACCGCGTGTCAACTGGTTCACAGTTGGCGAAGAGATTCTCAAAAGGATTGCTCTCAGGCCAAGGACCCATGAAAATGGTGATGGCTTTCATAGCATTCCTAAGATTTCTAGCCATACCCCCAACAGCAGGAATTTTGGCTAGATGGAGCTCATTCAAGAAGAATGGAGCGATCAAAGTGTTACGGGGTTTCAAAAAAGAGATCTCAAGTATGCTGAACATAATGAACAGAAGAAAAAGATCCGTGACCATGCTCCTCATGCTGCTGCCCACAGCCCTGGCGTTCCATTTGACCACACGAGGGGGAGAGCCACACATGATAGTTAGCAAGCAGGAAAGAGGAAAGTCACTCTTGTTTAAGACCTCTGCAGGTGTCAACATGTGCACCCTCATTGCAATGGATTTGGGAGAGTTATGTGAGGATACAATGACCTACAAATGCCCCCGGATCACTGAAGCGGAACCAGATGATGTTGATTGCTGGTGCAATGCCACAGACACATGGGTGACCTATGGGACGTGTTCTCAGACTGGCGAACACCGACGGGATAAACGTTCTGTCGCATTGGCCCCACACGTGGGGCTTGGTCTCGAAACAAGAACCGAAACGTGGATGTCCTCTGAAGGCGCCTGGAGGCAGATACAAAAAGTGGAGACTTGGGCCTTGAGACACCCAGGATTCACGGTGATAGCCCTTTTTTTAGCACATGCCATAGGAACATCCATTACCCAGAAAGGGATCATCTTCATTTTGCTGATGCTGGTGACACCATCAATGGCCATGCGATGCGTGGGAATAGGCAACAGAGACTTCGTTGAAGGACTGTCAGGAGCAACATGGGTGGATGTGGTACTGGAGCATGGAAGCTGTGTCACCACCATGGCAAAGAATAAACCAACATTGGACATTGAACTCTTGAAGACGGAGGTCACGAACCCTGCCGTCTTGCGCAAACTGTGCATTGAAGCTAAAATATCAAACACCACCACCGATTCAAGATGTCCAACACAAGGAGAAGCTACACTGGTGGAAGAACAAGACGCGAACTTTGTGTGTCGACGAACATTCGTGGACAGAGGCTGGGGTAATGGTTGTGGACTATTCGGGAAGGGAAGCTTACTAACGTGTGCTAAGTTTAAGTGTGTGACAAAACTTGAAGGAAAGATAGTTCAATATGAAAACTTAAAATATTCGGTGATAGTCACTGTCCACACTGGGGACCAGCACCAGGTAGGAAATGAGACTACAGAACATGGAACAATTGCAACCATAACACCTCAAGCTCCCACGTCGGAAATACAGCTGACTGACTACGGAGCCCTTACATTGGACTGCTCACCTAGAACAGGGCTGGACTTTAATGAGATGGTGCTGTTGACAATGAAAGAAAAATCATGGCTTGTCCACAAACAATGGTTTCTAGACTTACCATTGCCTTGGACCTCGGGGGCTTCAACATCTCAAGAGACTTGGAACAGACAAGATCTGCTGGTCACATTTAAGACAGCTCATGCAAAGAAGCAGGAAGTAGTCGTACTGGGGTCACAAGAAGGAGCAATGCACACTGCGTTGACTGGGGCGACAGAAATCCAGACGTCAGGAACGACGACAATCTTCGCAGGACACCTGAAATGTAGACTAAAAATGGATAAACTGACTTTAAAAGGGGTGTCATATGTGATGTGCACAGGCTCATTTAAGCTAGAGAAGGAAGTGGCTGAGACCCAGCATGGAACTGTCCTAGTGCAGGTTAAATATGAAGGAACAGATGCACCATGCAAGATTCCAATTTCAACCCAAGATGAGAAAGGAGTGACCCAGAATGGGAGATTGATAACAGCCAATCCCATAGTTACTGACAAAGAAAAACCAGTCAACATTGAAACAGAACCACCCTTTGGTGAGAGCTACATCGTGATAGGGGCGGGTGAAAAAGCTTTGAAACTAAGCTGGTTCAAGAAAGGAAGCAGCATAGGGAAAATGTTCGAAGCCACCGCCCGAGGAGCACGAAGGATGGCTATCCTGGGAGACACAGCATGGGACTTCGGTTCCATAGGAGGGGTGTTCACATCTGTGGGAAAATTGGTACACCAGGTTTTTGGAACCGCATATGGGGTCCTGTTCAGCGGTGTTTCTTGGACCATGAAAATAGGAATAGGGATTCTGCTGACATGGCTAGGATTGAATTCAAGGAGCACGTCACTCTCGATGACGTGCATTGCAGTTGGCATGGTCACACTGTACCTAGGAGTCATGGTTCAAGCGGACTCGGGGTGTGTGATCAACTGGAAGGGCAGAGAACTCAAGTGTGGAAGTGGCATCTTTGTCACTAATGAAGTCCACACTTGGACAGAGCAATACAAATTTCAGGCTGACTCCCCAAAAAGACTATCAGCAGCCATTGGGAAGGCATGGGAGGAAGGCGTGTGTGGAATTCGATCAGCCACACGTCTTGAGAACATCATGTGGAAGCAAATATCAAATGAATTGAACCACATTCTACTTGAAAATGACATGAAATTCACAGTGGTTGTAGGAGACGCCAATGGAATCTTGACCCAAGGAAAAAAGATGATTAGGCCACAACCCATGGAACACAAATACTCATGGAAAAGCTGGGGAAAAGCCAAAATCATAGGAGCAGATATACAGAATACTACCTTCATCATCGATGGCCCAGACACTCCAGAATGCCCCGATGACCAGAGAGCATGGAACATTTGGGAAGTTGAGGACTATGGGTTTGGAGTTTTCACGACAAACATATGGCTGAAATTGCGTGACTCCTACACCCAAATGTGTGACCACCGGCTAATGTCAGCTGCCATCAAGGACAGCAAGGCAGTCCATGCTGACATGGGGTACTGGATAGAAAGTGAAAAGAACGAGACCTGGAAGCTAGCGAGAGCCTCCTTCATAGAAGTGAAGACATGCATCTGGCCAAGATCCCACACTCTATGGAGCAATGGAGTCTTGGAAAGTGAAATGATAATCCCAAAGATATATGGAGGACCAATATCTCAGCACAACTACAGACCAGGGTATTTCACACAAACAGCAGGGCCATGGCACCTAGGCAAGTTGGAACTAGACTTTAATTTGTGTGAAGGCACCACAGTTGTTGTGGATGAACATTGTGGAAATCGAGGTCCATCTCTTAGAACTACAACAGTCACAGGAAAGATAATCCATGAATGGTGCTGCAGATCCTGCACGCTACCCCCCTTACGCTTCAGAGGAGAAGACGGATGTTGGTATGGCATGGAAATCAGACCAGTTAAGGAGAAGGAAGAGAATCTAGTCAGGTCAATGGTCTCTGCAGGGTCAGGAGAAGTGGACAGTTTTTCATTGGGACTACTATGCGTATCAATAATGATTGAAGAAGTGATGAGATCCAGATGGAGTAGAAAGATGCTGATGACTGGAACACTGGCTGTTTTCTTCCTTCTTATAATGGGACAACTGACATGGAATGATCTGATCAGGTTATGCATCATGGTTGGAGCCAATGTCTCAGACAGAATGGGGATGGGAACAACGTACCTAGCTTTAATGGCCACTTTTAAAATGAGACCGATGTTCGCTGTTGGGCTATTATTTCGCAGACTAACATCCAGAGAGGTGCTCCTTCTCACAATTGGACTAAGCCTGGTGGCATCCGTGGAGCTACCAAATTCTTTAGAGGAGCTAGGGGACGGACTTGCGATGGGCATCATGATGTTAAAATTGTTGACTGATTTTCAGTCACACCAGTTGTGGACTACCTTACTGTCTCTGACATTCATCAAAACAACTCTTTCACTGGATTATGCATGGAAGACAATGGCTATGGTATTGTCAATCGTATCTCTCTTTCCTCTATGTCTATCCACGACCTCTCAAAAAACAACATGGCTTCCGGTGTTGTTAGGATCCTTTGGATGTAAACCACTAACCATGTTTCTTATAACAGAAAACAAAATTTGGGGAAGGAAAAGTTGGCCCCTCAATGAAGGAATTATGGCTGTTGGAATAGTCAGCATTTTACTAAGTTCACTCCTCAAAAATGACGTGCCACTAGCCGGCCCACTAATAGCTGGAGGCATGCTGATAGCATGTTACGTCATTTCCGGAAGCTCAGCCGATTTATCATTGGAGAGAGCGGCTGAGGTCTCCTGGGAAGAAGAAGCAGAACACTCTGGTGCCTCACACAACATACTAGTGGAGGTCCAAGATGATGGAACTATGAAAATAAAAGATGAAGAGAGAGATGACACGCTCACTATACTCCTCAAAGCAACTTTGTTGGCAGTTTCAGGGGTGTACCCAATGTCAATACCAGCAACCCTTTTTGTGTGGTATTTTTGGCAGAAAAAGAAACAGAGATCAGGAGTCTTGTGGGACACACCCAGCCCTCCAGAAGTAGAAAGAGCAGTTCTTGATGATGGTATCTATAGAATCTTGCAAAGAGGACTGTTGGGTAGGTCCCAGGTAGGAGTGGGAGTTTTTCAAGACGGCGTGTTCCACACAATGTGGCATGTCACCAGGGGGGCTGTCCTCATGTACCAAGGGAAGAGGCTGGAACCAAGTTGGGCTAGTGTCAAAAAAGACTTGATCTCATATGGAGGAGGTTGGAGGTTTCAAGGATCATGGAACACGGGAGAAGAAGTACAGGTGATAGCTGTTGAACCAGGGAAAAACCCAAAGAATGTACAGACAACGCCGGGCACCTTCAAGACCCCTGAAGGCGAAGTTGGAGCCATAGCCCTAGATTTCAAACCTGGCACATCTGGATCTCCCATCGTGAACAGAGAGGGGAAAATAGTAGGTCTTTATGGAAATGGAGTGGTGACAACAAGTGGAACCTACGTCAGTGCCATTGCCCAAGCTAAAGCGTCACAAGAAGGGCCTCTACCAGAGATTGAGGACGAGGTGTTTAAGAAAAGAAACCTAACAATAATGGACCTACATCCAGGATCAGGAAAAACAAGAAGATATCTTCCAGCCATAGTCCGTGAGGCCATAAAAAGGAAACTGCGCACGCTAATCTTGGCTCCCACAAGAGTTGTCGCCTCTGAAATGGCAGAGGCGCTTAAAGGAATGCCAATAAGATATCAGACAACAGCAGTAAAGAGTGAACACACAGGAAAGGAGATAGTCGATCTCATGTGCCACGCCACTTTCACCATGCGTCTCCTATCTCCAGTGAGAGTTCCCAATTACAACATGATTATCATGGATGAAGCACACTTTACCGATCCAGCCAGCATAGCGGCCAGAGGGTACATCTCAACCCGAGTGGGTATGGGTGAAGCAGCTGCGATCTTTATGACAGCCACTCCCCCAGGATCGGTAGAGGCCTTTCCACAGAGCAATGCAGTTATCCAAGATGAGGAAAGAGACATTCCTGAGAGATCATGGAACTCAGGCTACGACTGGATCACTGACTTCCCAGGAAAAACAGTCTGGTTTGTTCCAAGCATCAAATCAGGAAATGACATTGCCAACTGCTTAAGAAAAAACGGGAAACGGGTGATCCAATTGAGCAGAAAAACCTTTGACACTGAATACCAGAAAACGAAAAACAATGATTGGGACTATGTTGTCACAACAGACATTTCCGAAATGGGAGCAAATTTCCGGGCCGATAGGGTAATAGACCCAAGGCGGTGCTTGAAGCCGGTAATACTAAAAGATGGCCCAGAGCGCGTCATTCTGGCCGGACCAATGCCAGTGACCGCGGCCAGTGCTGCCCAGAGGAGAGGAAGAATTGGAAGGAACCAAAACAAGGAAGGTGACCAGTATATTTACATGGGACAGCCTTTAAATAATGATGAGGACCACGCTCATTGGACAGAAGCAAAAATGCTCCTTGACAATATAAATACGCCAGAAGGGATTATCCCAGCCCTCTTTGAGCCAGAGAGAGAAAAGAGTGCAGCAATAGACGGGGAGTATAGACTGCGGGGAGAAGCAAGGAAAACGTTCGTGGAGCTAATGAGAAGAGGGGATCTACCAGTTTGGCTATCTTACAAAGTTGCCTCAGAAGGCTTCCAGTACTCCGACAGAAGATGGTGCTTTGACGGGGAAAGGAACAACCAGGTGTTGGAGGAGAACATGGACGTGGAGATCTGGACAAAAGAAGGAGAAAGAAAGAAATTGCGACCTCGCTGGTTAGATGCCAGAACCTACTCTGATCCACTGGCCCTGCGCGAGTTTAAAGAGTTCGCAGCAGGAAGAAGAAGTGTCTCAGGTGACCTAATATTAGAAATTGGGAAACTCCCACAGCATTTGACGCTAAGGGCCCAGAATGCTTTGGACAACTTGGTCATGTTGCACAATTCCGAACAAGGGGGAAAAGCCTATAGACATGCTATGGAAGAACTACCAGACACCATAGAAACATTGATGCTACTAGCCTTGATAGCTGTGCTGACTGGTGGAGTTACGTTGTTTTTCCTATCAGGAAAAGGTCTAGGGAAAACATCCATTGGCCTACTTTGTGTAATGGCCTCAAGTGTACTGTTATGGATGGCCAGTGTGGAGCCCCATTGGATAGCGGCCTCCATCATACTAGAGTTTTTTCTGATGGTGCTGCTTATTCCAGAGCCAGACAGACAGCGTACTCCACAGGACAATCAACTAGCATATGTGGTGATAGGTTTGTTATTCATGATATTGACAGTGGCAGCCAATGAGATGGGATTACTGGAAACCACAAAGAAAGACCTGGGGATTGGCCATGTAGTCGCCGAAAACCACCACCATGCCACAATGCTAGACATAGACTTACATCCAGCTTCAGCCTGGACCCTCTATGCAGTAGCCACAACAATTATCACTCCCATGATGAGACACACAATTGAAAACACAACGGCAAACATTTCCCTGACAGCTATTGCAAATCAGGCGGCTATATTAATGGGACTTGACAAGGGATGGCCAATATCGAAGATGGACATAGGAGTGCCACTTCTCGCCTTAGGGTGCTATTCCCAGGTGAACCCATTGACACTGACAGCGGCGGTGTTAATGTTAGTGGCTCATTATGCCATAATCGGACCTGGACTGCAAGCAAAAGCTACCAGAGAAGCCCAAAAAAGGACTGCGGCCGGAATAATGAAAAATCCAACTGTAGACGGGATTGTTGCAATAGATTTGGATCCTGTGGTTTATGATGCAAAATTTGAAAAACAGCTAGGCCAAATAATGTTACTAATACTCTGCACATCACAGATTCTCTTGATGCGGACTACATGGGCCTTATGTGAATCTATCACACTGGCTACTGGACCCTTGACCACTCTCTGGGAGGGATCTCCTGGAAAATTCTGGAATACCACGATAGCAGTGTCCATGGCAAACATCTTCAGGGGAAGTTATTTAGCAGGGGCAGGTCTGGCCTTCTCATTAATGAAATCTTTAGGAGGAGGTAGGAGAGGTACGGGAGCTCAAGGGGAAACATTGGGAGAAAAATGGAAAAGACAACTAAACCAACTGAGCAAGTCAGAATTTAACACTTACAAAAGGAGTGGAATTATGGAGGTGGACAGATCCGAAGCCAAGGAGGGACTGAAAAGAGGAGAAACAACCAAACATGCAGTGTCGAGAGGAACAGCCAAACTTAGGTGGTTTGTGGAGAGGAACCTTGTGAAACCGGAAGGGAAAGTGATAGACCTCGGTTGTGGAAGAGGTGGCTGGTCATATTACTGCGCTGGGCTGAAGAAGGTCACAGAAGTAAAGGGATACACAAAAGGAGGACCCGGTCATGAGGAACCTATCCCAATGGCGACTTATGGATGGAACATAGTGAAGCTACACTCTGGAAGGGATGTATTCTTTACACCACCTGAGAAATGTGACACCCTTTTGTGTGATATTGGTGAGTCCTCTCCGAATCCAACTATAGAAGAAGGAAGAACGTTACGTGTTCTAAAGATGGTGGAACCATGGCTCAGAGGAAATCAGTTTTGCATAAAAATCCTAAATCCTTATATGCCAAGTGTGGTAGAAACTCTGGAGCAAATGCAAAGAAAACATGGAGGGATGCTAGTGCGAAACCCACTCTCAAGAAATTCCACCCATGAAATGTACTGGGTCTCATGTGGAACAGGAAACATTGTGTCGGCAGTGAACATGACATCCAGAATGCTGCTGAATCGGTTCACAATGGCTCACAGGAAGCCAACGTATGAAAGAGACGTGGACTTGGGCGCTGGAACAAGACATGTGGCAGTGGAACCAGAGATAGCCAACCTAGACATTATTGGCCAGAGGATAGAGAACATAAAAAATGAACATAAGTCAACATGGCATTATGATGAGGACAATCCATACAAAACATGGGCCTATCATGGATCATATGAGGTCAAGCCATCAGGGTCAGCCTCATCCATGGTGAATGGCGTGGTGAGATTGCTCACCAAGCCATGGGATGTTATCCCCATGGTCACACAAATAGCTATGACTGATACCACACCCTTCGGACAACAGAGGGTTTTCAAAGAGAAAGTTGACACACGCACACCAAGACCAAAACGAGGCACAGCACAAATTATGGAGGTGACAGCCAAGTGGTTGTGGGGATTCCTCTCTAGAAATAAAAAACCCAGAATCTGCACAAGAGAGGAGTTCACAAGAAAAGTTAGGTCAAACGCAGCAATTGGAGCAGTGTTTGTTGATGAAAACCAATGGAACTCAGCAAAAGAAGCAGTGGAAGACGAAAGGTTTTGGGACCTCGTGCACAGAGAGAGGGAGCTTCATAAACAGGGAAAATGTGCCACGTGTGTCTACAATATGATGGGTAAAAGAGAGAAAAAACTAGGAGAGTTTGGAAAGGCAAAAGGAAGTCGTGCAATATGGTACATGTGGTTGGGAGCACGCTTTCTAGAATTTGAAGCCCTTGGCTTCATGAATGAAGACCACTGGTTCAGTAGGGAGAATTCACTCAGTGGAGTGGAAGGAGAAGGACTACATAAACTTGGATACATACTCAGAGACATATCAAAGATTCCAGGGGGAAATATGTATGCAGACGACACAGCTGGATGGGACACAAGAATAACAGAGGATGATCTTCAGAATGAGGCTAAAATCACCGACATCATGGAGCCTGAACATGCTCTACTGGCTACGTCAATCTTCAAGCTGACCTATCAAAATAAGGTGGTAAGGGTGCAAAGACCAGCAAAAAGTGGAACCGTGATGGACGTCATATCCAGACGTGACCAGAGAGGAAGTGGACAGGTCGGAACTTATGGCCTAAACACTTTCACCAACATGGAGGTCCAACTAATAAGACAAATGGAATCTGAAGGAATCTTTTCACCCAGCGAATTGGGAAATTCAAATCTAGCTGAGAGAGTTCTCGACTGGTTGGAAAAACATGGCGTCGAAAGGTTGAAAAGAATGGCAATCAGCGGAGATGACTGTGTGGTGAAACCAACTGATGACAGGTTCGCAACAGCTTTAACAGCCCTGAATGACATGGGAAAGGTGAGAAAAGACATACCGCAATGGGAACCTTCAAAAGGATGGAATGACTGGCAGCAAGTGCCTTTCTGTTCACACCACTTCCACCAACTGATTATGAAGGATGGGAGGGAGATAGTGGTGCCATGCCGCAACCAAGATGAACTTGTGGGCAGGGCCAGAGTATCACAAGGCGCCGGGTGGAGCCTGAGAGAAACTGCTTGCCTAGGCAAGTCATATGCACAAATGTGGCAGCTGATGTACTTCCACAGGAGAGACCTGAGACTGGCGGCTAATGCTATCTGTTCAGCCGTTCCAGTTAATTGGGTCCCAACCAGCCGCACCACCTGGTCGATCCATGCCCACCATCAATGGATGACAACAGAAGACATGTTGTCAGTATGGAATAGGGTTTGGATAGAGGAAAACCCATGGATGGAGGACAAAACTCATGTATCCAGCTGGGAAGATGTTCCATACTTAGGAAAAAGGGAAGATCAATGGTGTGGATCTCTGATAGGCTTAACAGCAAGAGCCACCTGGGCCACCAACATACAAGTGGCCATAAACCAAGTGAGAAAGCTTATTGGGAACGAGAATTATTTAGACTACATGACATCAATGAAGAGATTCAAGAATGAGAGTGATCCCGAAGGAGCCCTC----------------------TGGTAA
		</sequence>
		<sequence>
			<taxon idref="KM403596"/>
			ATGAACAACCAACGGAAGAAGACGGGTCGACCGTCTTTCAATATGCTGAAACGCGCGAGAAACCGCGTGTCAACTGGTTCACAGTTGGCGAAGAGATTCTCAAAAGGATTGCTCTCAGGCCAAGGACCCATGAAAATGGTGATGGCTTTCATAGCATTCCTAAGATTTCTAGCCATACCCCCAACAGCAGGAATTTTGGCTAGATGGAGCTCATTCAAGAAGAATGGAGCGATCAAAGTGTTACGGGGTTTCAAAAAAGAGATCTCAAGCATGCTGAACATAATGAACAGGAGAAAAAGATCCGTGACCATGCTCCTCATGCTGCTGCCCACAGCCCTGGCGTTCCATTTGACCACACGAGGGGGAGAGCCACACATGATAGTTAGCAAGCAGGAAAGAGGAAAGTCACTCTTGTTTAAGACCTCTGCAGGTGTCAACATGTGCACCCTCATTGCAATGGATTTGGGAGAGTTATGTGAGGATACAATGACCTACAAATGCCCCCGGATCACTGAAGCGGAACCAGATGATGTTGATTGCTGGTGCAATGCCACAGACACATGGGTGACCTATGGGACGTGTTCTCAGACTGGCGAACACCGACGGGATAGACGTTCTGTCGCATTGGCCCCACACGTGGGGCTTGGTCTCGAAACAAGAACCGAAACGTGGATGTCCTCTGAAGGCGCCTGGAGGCAGATACAAAGAGTGGAGACTTGGGCCTTGAGACACCCAGGATTCACGGTGATAGCCCTTTTTTTAGCACATGCCATAGGAACATCCATTACCCAGAAAGGGATCATCTTCATTTTGCTGATGCTGGTGACACCATCAATGGCCATGCGATGCGTGGGAATAGGCAACAGAGACTTCGTTGAAGGACTGTCAGGAGCAACATGGGTGGATGTGGTACTGGAGCATGGAAGCTGTGTCACCACCATGGCAAAGAATAAACCAACATTGGACATTGAACTCTTGAAGACGGAGGTCACGAACCCTGCCGTCTTGCGCAAACTGTGCATTGAAGCTAAAATATCAAACACCACCACCGATTCAAGATGTCCAACACAAGGAGAAGCTACACTGGTGGAAGAACAAGACGCGAACTTTGTGTGTCGACGAACATTCGTGGACAGAGGCTGGGGTAATGGTTGTGGACTATTCGGGAAGGGAAGCTTACTAACGTGTGCTAAGTTTAAGTGTGTGACAAAACTTGAAGGAAAGATAGTTCAATATGAAAACTTAAAATATTCGGTGATAGTCACTGTCCACACTGGGGACCAGCACCAGGTAGGAAATGAGACTACAGAACATGGAACAATTGCAACCATAACACCTCAAGCTCCCACGTCGGAAATACAGCTGACTGACTACGGAGCCCTTTCATTGGACTGCTCACCTAGAACAGGGCTGGACTTTAATGAGATGGTGCTGTTGACAATGAAAGAAAAATCATGGCTTGTCCACAAACAATGGTTTCTAGACTTACCATTGCCTTGGACCTCGGGGGCTTCAACATCTCAAGAGACTTGGAACAGACAAGATCTGCTGGTCACATTTAAGACAGCTCATGCAAAGAAGCAGGAAGTAGTCGTACTGGGGTCACAAGAAGGAGCAATGCACACTGCGTTGACTGGGGCGACAGAAATCCAGACGTCAGGAACGACGACAATCTTCGCAGGACACCTGAAATGTAGACTAAAAATGGATAAACTGACTTTAAAAGGGGTGTCATATGTGATGTGCACAGGCTCATTTAAGCTAGAGAAGGAAGTGGCTGAGACCCAGCATGGAACTGTCCTAGTGCAGGTTAAATATGAAGGAACAGATGCACCATGCAAGATTCCAATTTCAACCCAAGATGAGAAAGGAGTGACCCAGAATGGGAGATTGATAACAGCCAATCCCATAGTTACTGACAAAGAAAAACCAGTCAACATTGAAATAGAACCACCCTTTGGTGAGAGCTACATCGTGATAGGGGCGGGTGAAAAAGCTTTGAAACTAAGCTGGTTCAAGAAAGGAAGCAGCATAGGGAAAATGTTCGAAGCCACCGCCCGAGGAGCACGAAGGATGGCTATCCTGGGAGACACAGCATGGGACTTCGGTTCCATAGGAGGGGTGTTCACATCTGTGGGAAAATTGGTACACCAGGTTTTTGGAACCGCATATGGGGTCCTGTTCAGCGGTGTTTCTTGGACCATGAAAATAGGAATAGGGATTCTGCTGACATGGCTAGGATTGAATTCAAGGAGCACGTCACTCTCGATGACGTGCATTGCAGTTGGCATGGTCACACTGTACCTAGGAGTCATGGTTCAAGCGGACTCGGGGTGTGTGATCAACTGGAAGGGCAGAGAACTCAAGTGTGGAAGTGGCATCTTTGTCACTAATGAAGTCCACACTTGGACAGAGCAATACAAATTTCAGGCTGACTCCCCAAAAAGACTATCAGCAGCCATTGGGAAGGCATGGGAGGAAGGCGTGTGTGGAATTCGATCAGCCACACGTCTTGAGAACATCATGTGGAAGCAAATATCAAATGAATTGAACCACATTCTACTTGAAAATGACATGAAATTCACAGTGGTTGTAGGAGACGCCAATGGAATCTTGACCCAAGGAAAAAAGATGATTAGGCCACAACCCATGGAACACAAATACTCATGGAAAAGCTGGGGAAAAGCCAAAATCATAGGAGCAGATACACAGAATACTACCTTCATCATCGATGGCCCAGACACTCCAGAATGCCCCGATGACCAGAGAGCATGGAACATTTGGGAAGTTGAGGACTATGGGTTTGGAGTTTTCACGACAAACATATGGCTGAAATTGCGTGACTCCTACACCCAAATGTGTGATCACCGGCTAATGTCAGCTGCCATCAAGGACAGCAAGGCAGTCCATGCTGACATGGGGTACTGGATAGAAAGTGAAAAGAACGAGACCTGGAAGCTAGCGAGAGCCTCCTTCATAGAAGTGAAGACATGCATCTGGCCAAGATCCCACACTCTATGGAGCAATGGAGTCTTGGAAAGTGAAATGATAATCCCAAAGATATATGGAGGACCAATATCTCAGCACAACTACAGACCAGGGTATTTCACACAAACAGCAGGGCCATGGCACCTAGGCAAGTTGGAACTAGACTTTAATTTGTGTGAAGGCACCACAGTTGTTGTGGATGAACATTGTGGAAATCGAGGTCCATCTCTTAGAACTACAACAGTCACAGGAAAGATAATCCATGAATGGTGCTGCAGATCCTGCACGCTACCCCCCTTACGCTTCAGAGGAGAAGACGGATGTTGGTATGGCATGGAAATCAGACCAGTTAAGGAGAAGGAAGAGAATCTAGTCAGGTCAATGGTCTCTGCAGGGTCAGGAGAAGTGGACAGTTTTTCATTGGGACTACTATGCGTATCAATAATGATTGAAGAAGTGATGAGATCCAGATGGAGTAGAAAGATGCTGATGACTGGAACACTGGCTATTTTCTTCCTTCTTATAATGGGACAACTGACATGGAATGATCTGATCAGGTTATGCATCATGGTTGGAGCCAATGTCTCAGACAGAATGGGGATGGGAACAACGTACCTAGCTTTAATGGCCACTTTTAAAATGAGACCGATGTTCGCTGTTGGGCTATTATTTCGCAGACTAACATCCAGAGAGGTGCTCCTTCTCACAATTGGACTAAGCCTGGTGGCATCCGTGGAGCTACCAAATTCTTTAGAGGAGCTAGGGGACGGACTTGCGATGGGCATCATGATGTTAAAATTGTTGACTGATTTTCAGTCACACCAGTTGTGGACTACCTTACTGTCTCTGACATTCATCAAAACAACTCTTTCACTGGATTATGCATGGAAGACAATGGCTATGGTATTGTCAATCGTATCTCTCTTTCCTCTATGTCTATCCACGACCTCTCAAAAAACAACATGGCTTCCGGTGTTGTTAGGATCCTTTGGATGTAAACCACTAACCATGTTTCTTATAACAGAAAACAAAATTTGGGGAAGGAAAAGTTGGCCCCTCAATGAAGGAATTATGGCTGTTGGAATAGTCAGCATTTTACTAAGTTCACTCCTCAAAAATGACGTGCCACTAGCCGGCCCACTAATAGCTGGAGGCATGCTGATAGCATGTTACGTCATTTCCGGAAGCTCAGCCGATTTATCATTGGAGAGAGCGGCTGAGGTCTCCTGGGAAGAAGAAGCAGAACACTCTGGTGCCTCACACAACATACTAGTGGAGGTCCAAGATGATGGAACTATGAAAATAAAAGATGAAGAGAGAGATGACACGCTCACTATACTCCTCAAAGCAACTTTGTTGGCAGTTTCAGGGGTGTACCCAATGTCAATACCAGCAACCCTTTTTGTGTGGTATTTTTGGCAGAAAAAGAAACAGAGATCAGGAGTCTTGTGGGACACACCCAGCCCTCCAGAAGTAGAAAGAGCAGTTCTTGATGATGGTATCTATAGAATCTTGCAAAGAGGACTGTTGGGTAGGTCCCAGGTAGGAGTGGGAGTTTTTCAAGACGGCGTGTTCCACACAATGTGGCATGTCACCAGGGGGGCTGTCCTCATGTACCAAGGGAAGAGGCTGGAACCAAGTTGGGCCAGTGTCAAAAAAGACTTGATCTCATATGGAGGAGGTTGGAGGTTTCAAGGATCATGGAACACGGGAGAAGAAGTACAGGTGATAGCTGTTGAACCAGGGAAAAACCCAAAGAATGTACAGACAACGCCGGGCACCTTCAAGACCCCTGAAGGCGAAGTTGGAGCCATAGCCCTAGATTTCAAACCTGGCACATCTGGATCTCCCATCGTGAACAGAGAGGGGAAAATAGTAGGTCTTTATGGAAATGGAGTGGTGACAACAAGTGGAACCTACGTCAGTGCCATTGCCCAAGCTAAAGCGTCACAAGAAGGGCCTCTACCAGAGATTGAGGACGAGGTGTTTAAGAAAAGAAACCTAACAATAATGGACCTACATCCAGGATCAGGAAAAACAAGAAGATATCTTCCAGCCATAGTCCGTGAGGCCATAAAAAGGAAACTGCGCACGCTAATCTTGGCTCCCACAAGAGTTGTCGCCTCTGAAATGGCAGAGGCGCTTAAAGGAATGCCAATAAGATATCAGACAACAGCAGTAAAGAGTGAACACACAGGAAAGGAGATAGTCGATCTCATGTGCCACGCCACTTTCACCATGCGTCTCCTATCTCCAGTGAGAGTTCCCAATTACAACATGATTATCATGGATGAAGCACACTTTACCGATCCAGCCAGCATAGCGGCCAGAGGGTACATCTCAACCCGAGTGGGTATGGGTGAAGCAGCTGCGATCTTTATGACAGCCACTCCCCCAGGATCGGTAGAGGCCTTTCCACAGAGCAATGCAGTTATCCAAGATGAGGAAAGAGACATTCCTGAGAGATCATGGAACTCAGGCTACGACTGGATCACTGATTTCCCAGGAAAAACAGTCTGGTTTGTTCCAAGCATCAAATCAGGAAATGACATTGCCAACTGCTTAAGAAAAAACGGGAAACGGGTGATCCAATTGAGCAGAAAAACCTTTGACACTGAATACCAGAAAACGAAAAACAATGATTGGGACTATGTTGTCACAACAGACATTTCCGAAATGGGAGCAAATTTCCGGGCCGATAGGGTAATAGACCCAAGGCGGTGCTTGAAGCCGGTAATACTAAAAGATGGCCCAGAGCGCGTCATTCTGGCCGGACCAATGCCAGTGACCGCGGCCAGTGCTGCCCAGAGGAGAGGAAGAATTGGAAGGAACCAAAACAAGGAAGGTGACCAGTATATTTACATGGGACAGCCTTTAAATAATGATGAGGACCACGCTCATTGGACAGAAGCAAAAATGCTCCTTGACAATATAAATACGCCAGAAGGGATTATCCCAGCCCTCTTTGAGCCAGAGAGAGAAAAGAGTGCAGCAATAGACGGGGAGTATAGACTGCGGGGAGAAGCAAGGAAAACGTTCGTGGAGCTAATGAGAAGAGGGGATCTACCAGTTTGGCTATCTTACAAAGTTGCCTCAGAAGGCTTCCAGTACTCCGACAGAAGATGGTGCTTTGACGGGGAAAGGAACAACCAGGTGTTGGAGGAGAACATGGACGTGGAGATCTGGACAAAAGAAGGAGAAAGAAAGAAATTGCGACCTCGCTGGTTAGATGCCAGAACCTACTCTGATCCACTGGCCCTGCGCGAGTTTAAAGAGTTCGCAGCAGGAAGAAGAAGTGTCTCAGGTGACCTAATATTAGAAATAGGGAAACTCCCACAGCATTTGACGCTAAGGGCCCAGAATGCTTTGGACAACTTGGTCATGTTGCACAATTCCGAACAAGGGGGAAAAGCCTATAGACATGCTATGGAAGAACTACCAGACACCATAGAAACATTGATGCTACTAGCCTTGATAGCTGTGCTGACTGGTGGAGTTACGTTGTTTTTCCTATCAGGAAAAGGTCTAGGGAAAACATCCATTGGCCTACTTTGTGTAATGGCCTCAAGTGTACTGTTATGGATGGCCAGTGTGGAGCCCCATTGGATAGCGGCCTCCATCATACTAGAGTTTTTTCTGATGGTGCTGCTTATTCCAGAGCCAGACAGACAGCGTACTCCACAGGACAATCAACTAGCATATGTGGTGATAGGTTTGTTATTCATGATATTGACAGTGGCAGCCAATGAGATGGGATTACTGGAAACCACAAAGAAAGACCTGGGGATTGGCCATGTAGTCGCCGAAAACCACCACCATGCCACAATGCTAGACATAGACTTACATCCAGCTTCAGCCTGGACCCTCTATGCAGTAGCCACAACAATTATCACTCCCATGATGAGACACACAATTGAAAACACAACGGCAAACATTTCCCTGACAGCTATTGCAAATCAGGCGGCTATATTAATGGGACTTGACAAGGGATGGCCAATATCGAAGATGGACATAGGAGTGCCACTTCTCGCCTTAGGGTGCTATTCCCAGGTGAACCCATTGACACTGACAGCGGCGGTGTTAATGTTAGTGGCTCATTATGCCATAATCGGACCTGGACTGCAAGCAAAAGCTACCAGAGAAGCCCAAAAAAGGACTGCGGCCGGAATAATGAAAAATCCAACTGTAGACGGGATTGTTGCAATAGATTTGGATCCTGTGGTTTATGATGCAAAATTTGAAAAACAGCTAGGCCAAATAATGTTACTAATACTCTGCACATCACAGATTCTCTTGATGCGGACTACATGGGCCTTATGTGAATCTATCACACTGGCTACTGGACCCTTGACCACTCTCTGGGAGGGATCTCCTGGAAAATTCTGGAATACCACGATAGCAGTGTCCATGGCAAACATCTTCAGGGGAAGTTATTTAGCAGGGGCAGGTCTGGCCTTCTCATTAATGAAATCTTTAGGAGGAGGTAGGAGAGGTACGGGAGCTCAAGGGGAAACATTGGGAGAAAAATGGAAAAGACAACTAAACCAACTGAGCAAGTCAGAATTTAACACTTACAAAAGGAGTGGAATTATGGAGGTGGACAGATCCGAAGCCAAGGAGGGACTGAAAAGAGGAGAAACAACCAAACATGCAGTGTCGAGAGGAACAGCCAAACTTAGGTGGTTTGTGGAGAGGAACCTTGTGAAACCGGAAGGGAAAGTGATAGACCTCGGTTGTGGAAGAGGTGGCTGGTCATATTACTGCGCTGGGCTGAAGAAGGTCACAGAAGTAAAGGGATACACAAAAGGAGGACCCGGTCATGAGGAACCTATCCCAATGGCGACTTATGGATGGAACATAGTGAAGCTACACTCTGGAAGGGATGTATTCTTTACACCACCTGAGAAATGTGACACCCTTTTGTGTGATATTGGTGAGTCCTCTCCGAATCCAACTATAGAAGAAGGAAGAACGTTACGTGTTCTAAAGATGGTGGAACCATGGCTCAGAGGAAATCAGTTTTGCATAAAAATCCTAAATCCTTATATGCCAAGTGTGGTAGAAACTCTGGAGCAAATGCAAAGAAAACATGGAGGGATGCTAGTGCGAAACCCACTCTCAAGAAATTCCACCCATGAAATGTACTGGGTTTCATGTGGAACAGGAAACATTGTGTCGGCAGTGAACATGACATCCAGAATGCTGCTGAATCGGTTCACAATGGCTCACAGGAAGCCAACGTATGAAAGAGACGTGGACTTGGGCGCTGGAACAAGACATGTGGCAGTGGAACCAGAGACAGCCAACCTAGACATTATTGGCCAGAGGATAGAGAACATAAAAAATGAACATAAGTCAACATGGCATTATGATGAGGACAATCCATACAAAACATGGGCCTATCATGGATCATATGAGGTCAAGCCATCAGGGTCAGCCTCATCCATGGTGAATGGCGTGGTGAGATTGCTCACCAAGCCATGGGATGTTATCCCCATGGTCACACAAATAGCTATGACTGATACCACACCCTTCGGACAACAGAGGGTTTTCAAAGAGAAAGTTGACACACGCACACCAAGACCAAAACGAGGCACAGCACAAATTATGGAGGTGACAGCCAAGTGGTTGTGGGGATTCCTCTCTAGAAATAAAAAACCCAGAATCTGCACAAGAGAGGAGTTCACAAGAAAAGTTAGGTCAAACGCAGCAATTGGAGCAGTGTTTGTTGATGAAAACCAATGGAACTCAGCAAAAGAAGCAGTGGAAGACGAAAGGTTTTGGGACCTCGTGCACAGAGAGAGGGAGCTTCATAAACAGGGAAAATGTGCCACGTGTGTCTACAATATGATGGGTAAAAGAGAGAAAAAACTAGGAGAGTTTGGAAAGGCAAAAGGAAGTCGTGCAATATGGTACATGTGGTTGGGAGCACGCTTTCTAGAATTTGAAGCCCTTGGCTTCATGAATGAAGACCACTGGTTCAGTAGGGAGAATTCACTCAGTGGAGTGGAAGGAGAAGGACTACATAAACTTGGATACATACTCAGAGACATATCAAAGATTCCAGGGGGAAATATGTATGCAGACGACACAGCTGGATGGGACACAAGAATAACAGAGGATGATCTTCAGAATGAGGCTAAAATCACCGACATCATGGAGCCTGAACATGCTCTACTGGCTACGTCAATCTTCAAGCTGACCTATCAAAATAAGGTGGTAAGGGTGCAAAGACCAGCAAAAAGTGGAACCGTGATGGACGTCATATCCAGACGTGACCAGAGAGGAAGTGGACAGGTCGGAACTTATGGCCTAAACACTTTCACCAACATGGAGGTCCAACTAATAAGACAAATGGAATCTGAAGGAATCTTTTCACCCAGCGAATTGGAAAATTCAAATCTAGCTGAGAGAGTTCTCGACTGGTTGGAAAAACATGGCGTCGAAAGGTTGAAAAGAATGGCAATCAGCGGAGATGACTGTGTGGTGAAACCAACTGATGACAGGTTCGCAACAGCTTTAACAGCCCTGAATGACATGGGAAAGGTGAGAAAAGACATACCGCAATGGGAACCTTCAAAAGGATGGAATGACTGGCAGCAAGTGCCTTTCTGTTCACACCACTTCCACCAACTGATTATGAAGGATGGGAGGGAGATAGTGGTGCCATGCCGCAACCAAGATGAACTTGTGGGCAGGGCCAGAGTATCACAAGGCGCCGGGTGGAGCCTGAGAGAAACTGCTTGCCTAGGCAAGTCATATGCACAAATGTGGCAGCTGATGTACTTCCACAGGAGAGACCTGAGACTGGCGGCTAATGCTATCTGTTCAGCCGTTCCAGTTAATTGGGTCCCAACCAGCCGCACCACCTGGTCGATCCATGCCCACCATCAATGGATGACAACAGAAGACATGTTGTCAGTATGGAATAGGGTTTGGATAGAGGAAAACCCATGGATGGAGGACAAAACTCATGTATCCAGCTGGGAAGATGTTCCATACTTAGGAAAAAGGGAAGATCAATGGTGTGGATCTCTGATAGGCTTAACAGCAAGAGCCACCTGGGCCACCAACATACAAGTGGCCATAAACCAAGTGAGAAGGCTTATTGGGAACGAGAATTATTTAGACTACATGACATCAATGAAGAGATTCAAGAATGAGAGTGATCCCGAAGGAGCCCTC----------------------TGGTAA
		</sequence>
		<sequence>
			<taxon idref="KM403609"/>
			ATGAACAACCAACGGAAGAAGACGGGTCGACCGTCTTTCAATATGCTGAAACGCGCGAGAAACCGCGTGTCAACTGGTTCACAGTTGGCGAAGAGATTCTCAAAAGGATTGCTCTCAGGCCAAGGACCCATGAAAATGGTGATGGCTTTCATAGCATTCCTAAGATTTCTAGCCATACCCCCAACAGCAGGAATTTTGGCTAGATGGAGCTCATTCAAGAAGAATGGAGCGATCAAAGTGTTACGGGGTTTCAAAAAAGAGATCTCAAGCATGCTGAACATAATGAACAGGAGAAAAAGATCCGTGACCATGCTCCTCATGCTGCTGCCCACAGCCCTGGCGTTCCATTTGACTACACGAGGGGGAGAGCCACACATGATAGTTAGCAAGCAGGAAAGAGGAAAGTCACTCTTGTTTAAGACCTCTGCAGGTGTCAACATGTGCACCCTCATTGCAATGGATTTGGGAGAGTTATGTGAGGATACAATGACCTACAAATGCCCCCGGATCACTGAAGCGGAACCAGATGATGTTGATTGCTGGTGCAATGCCACAGACACATGGGTGACCTATGGGACGTGTTCTCAGACTGGCGAACACCGACGGGATAAACGTTCTGTCGCATTGGCCCCACACGTGGGGCTTGGTCTCGAAACAAGAACCGAAACGTGGATGTCCTCTGAAGGCGCCTGGAGGCAGATACAAAAAGTGGAGACTTGGGCCTTGAGACACCCAGGATTCACGGTGATAGCCCTTTTTTTAGCACATGCCATAGGAACATCCATTACCCAGAAAGGGATCATCTTCATTTTGCTGATGCTGGTGACACCATCAATGGCCATGCGATGCGTGGGAATAGGCAACAGAGACTTCGTTGAAGGACTGTCAGGAGCAACATGGGTGGATGTGGTATTGGAGCATGGAAGCTGTGTCACCACCATGGCAAAGAATAAACCAACATTGGACATTGAACTCTTGAAGACGGAGGTCACGAACCCTGCCGTCTTGCGCAAACTGTGCATTGAAGCTAAAATATCAAACACCACCACCGATTCAAGATGTCCAACACAAGGAGAAGCTACACTGGTGGAAGAACAAGACGCGAACTTTGTGTGTCGACGAACATTCGTGGACAGAGGCTGGGGTAATGGTTGTGGACTATTCGGGAAGGGAAGCTTACTAACGTGTGCTAAGTTTAAGTGTGTGACAAAACTTGAAGGAAAGATAGTTCAATATGAAAACTTAAAATATTCGGTGATAGTCACTGTCCACACTGGGGACCAGCACCAGGTAGGAAATGAGACTACAGAACATGGAACAATTGCAACCATAACACCTCAAGCTCCCACGTCGGAAATACAGCTGACTGACTACGGAGCCCTTACATTGGACTGCTCACCTAGAACAGGGCTGGACTTTAATGAGATGGTGCTGTTGACAATGAAAGAAAAATCATGGCTTGTCCACAAACAATGGTTTCTAGACTTACCATTGCCTTGGACCTCGGGGGCTTCAACATCTCAAGAGACTTGGAACAGACAAGATCTGCTGGTCACATTTAAGACAGCTCATGCAAAGAAGCAGGAAGTAGTCGTACTGGGGTCACAAGAAGGAGCAATGCACACTGCGTTGACTGGGGCGACAGAAATCCAGACGTCAGGAACGACGACAATCTTCGCAGGACACCTGAAATGTAGACTAAAAATGGATAAACTGACTTTAAAAGGGGTGTCATATGTGATGTGCACAGGCTCATTTAAGCTAGAGAAGGAAGTGGCTGAGACCCAGCATGGAACTGTCCTAGTGCAGGTTAAATATGAAGGAACAGATGCACCATGCAAGATTCCAATTTCAACCCAAGATGAGAAAGGAGTGACCCAGAATGGGAGATTGATAACAGCCAATCCCATAGTTACTGACAAAGAAAAACCAGTCAACATTGAAACAGAACCACCCTTTGGTGAGAGCTACATCGTGATAGGGGCGGGTGAAAAAGCTTTGAAACTAAGCTGGTTCAAGAAAGGAAGCAGCATAGGGAAAATGTTCGAAGCCACCGCCCGAGGAGCACGAAGGATGGCTATCCTGGGAGACACAGCATGGGACTTCGGTTCCATAGGAGGGGTGTTCACATCTGTGGGAAAATTGGTACACCAGGTTTTTGGAACCGCATATGGGGTCCTGTTCAGCGGTGTTTCTTGGACCATGAAAATAGGAATAGGGATTCTGCTGACATGGCTAGGATTGAATTCAAGGAGCACGTCACTCTCGATGACGTGCATTGCAGTTGGCATGGTCACACTGTACCTAGGAGTCATGGTTCAAGCGGACTCGGGGTGTGTGATCAACTGGAAGGGCAGAGAACTCAAGTGTGGAAGTGGCATCTTTGTCACTAATGAAGTCCACACTTGGACAGAGCAATACAAATTTCAGGCTGACTCCCCAAAAAGACTATCAGCAGCCATTGGGAAGGCATGGGAGGAAGGCGTGTGTGGAATTCGATCAGCCACACGTCTTGAGAACATCATGTGGAAGCAAATATCAAATGAATTGAACCACATTCTACTTGAAAATGACATGAAATTCACAGTGGTTGTAGGAGACGCCAATGGAATCTTGACCCAAGGAAAAAAGATGATTAGGCCACAACCCATGGAACACAAATACTCATGGAAAAGCTGGGGAAAAGCCAAAATCATAGGAGCAGATACACAGAATACTACCTTCATCATCGATGGCCCAGACACTCCAGAATGCCCCGATGACCAGAGAGCATGGAACATTTGGGAAGTTGAGGACTATGGGTTTGGAGTTTTCACGACAAACATATGGCTGAAATTGCGTGACTCCTACACCCAAATGTGTGACCACCGGCTAATGTCAGCTGCCATCAAGGACAGCAAGGCAGTCCATGCTGACATGGGGTACTGGATAGAAAGTGAAAAGAACGAGACCTGGAAGCTAGCGAGAGCCTCCTTCATAGAAGTGAAGACATGCATCTGGCCAAGATCCCACACTCTATGGAGCAATGGAGTCTTGGAAAGTGAAATGATAATCCCAAAGATATATGGAGGACCAATATCTCAGCACAACTACAGACCAGGGTATTTCACACAAACAGCAGGGCCATGGCACCTAGGCAAGTTGGAACTAGACTTTAATTTGTGTGAAGGCACCACAGTTGTTGTGGATGAACATTGTGGAAATCGAGGTCCATCTCTTAGAACTACAACAGTCACAGGAAAGATAATCCATGAATGGTGCTGCAGATCCTGCACGCTACCCCCCTTACGCTTCAGAGGAGAAGACGGATGTTGGTATGGCATGGAAATCAGACCAGTTAAGGAGAAGGAAGAGAATCTAGTCAGGTCAATGGTCTCTGCAGGGTCAGGAGAGGTGGACAGTTTTTCATTGGGACTACTATGCGTATCAATAATGATTGAAGAAGTGATGAGATCCAGATGGAGTAGAAAGATGCTGATGACTGGAACACTGGCTGTTTTCTTCCTTCTTATAATGGGACAACTGACATGGAATGATCTGATCAGGTTATGCATCATGGTTGGAGCCAATGTCTCAGACAGAATGGGGATGGGAACAACGTACCTAGCTTTAATGGCCACTTTTAAAATGAGACCGATGTTCGCTGTTGGGCTATTATTTCGCAGACTAACATCCAGAGAGGTGCTCCTTCTCACAATTGGACTAAGCCTGGTGGCATCCGTGGAGCTACCAAATTCTTTAGAGGAGCTAGGGGACGGACTTGCGATGGGCATCATGATGTTGAAATTGTTGACTGATTTTCAGTCACACCAGTTGTGGACTACCTTACTGTCTCTGACATTCATCAAAACAACTCTTTCACTGGATTATGCATGGAAGACAATGGCTATGGTATTGTCAATCGTATCTCTCTTTCCTCTATGTCTATCCACGACCTCTCAAAAAACAACATGGCTTCCGGTGTTGTTAGGATCCTTTGGATGTAAACCACTAACCATGTTTCTTATAACAGAAAACAAAATTTGGGGAAGGAAAAGTTGGCCCCTCAATGAAGGAATTATGGCTGTTGGAATAGTCAGCATTTTACTAAGTTCACTCCTCAAAAATGACGTGCCACTAGCCGGCCCACTAATAGCTGGAGGCATGCTGATAGCATGTTACGTCATTTCCGGAAGCTCAGCCGATTTATCATTGGAGAGAGCGGCTGAGGTCTCCTGGGAAGAAGAAGCAGAACACTCTGGTGCCTCACACAACATACTAGTGGAGGTCCAAGATGATGGAACTATGAAAATAAAAGATGAAGAGAGAGATGACACGCTCACTATACTCCTCAAAGCAACTTTGTTGGCAGTTTCAGGGGTGTACCCAATGTCAATACCAGCAACCCTTTTTGTGTGGTATTTTTGGCAGAAAAAGAAACAGAGATCAGGAGTCTTGTGGGACACACCCAGCCCTCCAGAAGTAGAAAGAGCAGTTCTTGATGATGGTATCTATAGAATCTTGCAAAGAGGACTGTTGGGTAGGTCCCAGGTAGGAGTGGGAGTTTTTCAAGACGGCGTGTTCCACACAATGTGGCATGTCACCAGGGGGGCTGTCCTCATGTACCAAGGGAAGAGGCTGGAACCAAGTTGGGCCAGTGTCAAAAAAGACTTGATCTCATATGGAGGAGGTTGGAGGTTTCAAGGATCATGGAACACGGGAGAAGAAGTACAGGTGATAGCTGTTGAACCAGGGAAAAACCCAAAGAATGTACAGACAACGCCGGGCACCTTCAAGACCCCTGAAGGCGAAGTTGGAGCCATAGCCCTAGATTTCAAACCTGGCACATCTGGATCTCCCATCGTGAACAGAGAGGGGAAAATAGTAGGTCTTTATGGAAATGGAGTGGTGACAACAAGTGGAACCTACGTCAGTGCCATTGCCCAAGCTAAAGCGTCACAAGAAGGGCCTCTACCAGAGATTGAGGACGAGGTGTTTAAGAAAAGAAACCTAACAATAATGGACCTACATCCAGGATCAGGAAAAACAAGAAGATATCTTCCAGCCATAGTCCGTGAGGCCATAAAAAGGAAACTGCGCACGCTAATCTTGGCTCCCACAAGAGTTGTCGCCTCTGAAATGGCAGAGGCGCTTAAAGGAATGCCAATAAGATATCAGACAACAGCAGTAAAGAGTGAACACACAGGAAAGGAGATAGTCGATCTCATGTGCCACGCCACTTTCACCATGCGTCTCCTATCTCCAGTGAGAGTTCCCAATTACAACATGATTATCATGGATGAAGCACACTTTACCGATCCAGCCAGCATAGCGGCCAGAGGGTACATCTCAACCCGAGTGGGTATGGGTGAAGCAGCTGCGATCTTTATGACAGCCACTCCCCCAGGATCGGTAGAGGCCTTTCCACAGAGCAATGCAGTTATCCAAGATGAGGAAAGAGACATTCCTGAGAGATCATGGAACTCAGGCTACGACTGGATCACTGACTTCCCAGGAAAAACAGTCTGGTTTGTTCCAAGCATCAAATCAGGAAATGACATTGCCAACTGCTTAAGAAAAAACGGGAAACGGGTGATCCAATTGAGCAGAAAAACCTTTGACACTGAATACCAGAAAACGAAAAACAATGATTGGGACTATGTTGTCACAACAGACATTTCCGAAATGGGAGCAAATTTCCGGGCCGATAGGGTAATAGACCCAAGGCGGTGCTTGAAGCCGGTAATACTAAAAGATGGCCCAGAGCGCGTCATTCTGGCCGGACCAATGCCAGTGACCGCGGCCAGTGCTGCCCAGAGGAGAGGAAGAATTGGAAGGAACCAAAACAAGGAAGGTGACCAGTATATTTACATGGGACAGCCTTTAAATAATGATGAGGACCACGCTCATTGGACAGAAGCAAAAATGCTCCTTGACAATATAAATACGCCAGAAGGGATTATCCCAGCCCTCTTTGAGCCAGAGAGAGAAAAGAGTGCAGCAATAGACGGGGAGTATAGACTGCGGGGAGAAGCAAGGAAAACGTTCGTGGAGCTAATGAGAAGAGGGGATCTACCAGTTTGGCTATCTTACAAAGTTGCCTCAGAAGGCTTCCAGTACTCCGACAGAAGATGGTGCTTTGACGGGGAAAGGAACAACCAGGTGTTGGAGGAGAACATGGACGTGGAGATCTGGACAAAAGAAGGAGAAAGAAAGAAATTGCGACCTCGCTGGTTAGATGCCAGAACCTACTCTGATCCACTGGCCCTGCGCGAGTTTAAAGAGTTCGCAGCAGGAAGAAGAAGTGTCTCAGGTGACCTAATATTAGAAATAGGGAAACTCCCACAGCATTTGACGCTAAGGGCCCAGAATGCTTTGGACAACTTGGTCATGTTGCACAATTCCGAACAAGGGGGAAAAGCCTATAGACATGCTATGGAAGAACTACCAGACACCATAGAAACATTGATGCTACTAGCCTTGATAGCTGTGCTGACTGGTGGAGTTACGTTGTTTTTCCTATCAGGAAAAGGTCTAGGGAAAACATCCATTGGCCTGCTTTGTGTAATGGCCTCAAGTGTACTGTTATGGATGGCCAGTGTGGAGCCCCATTGGATAGCGGCCTCCATCATACTAGAGTTTTTTCTGATGGTGCTGCTTATTCCAGAGCCAGACAGACAGCGTACTCCACAGGACAATCAACTAGCATATGTGGTGATAGGTTTGTTATTCATGATATTGACAGTGGCAGCCAATGAGATGGGATTACTGGAAACCACAAAGAAAGACCTGGGGATTGGCCATGTAGTCGCCGAAAACCACCACCATGCCACAATGCTAGACATAGACTTACATCCAGCTTCAGCCTGGACCCTCTATGCAGTAGCCACAACAATTATCACTCCCATGATGAGACACACAATTGAAAACACAACGGCAAACATTTCCCTGACAGCTATTGCAAATCAGGCGGCTATATTAATGGGACTTGACAAGGGATGGCCAATATCGAAGATGGACATAGGAGTGCCACTTCTCGCCTTAGGGTGCTATTCCCAGGTGAACCCATTGACACTGACAGCGGCGGTGTTAATGTTAGTGGCTCATTATGCCATAATCGGACCTGGACTGCAAGCAAAAGCTACCAGAGAAGCCCAAAAAAGGACTGCGGCCGGAATAATGAAAAATCCAACTGTGGACGGGATTGTTGCAATAGATTTGGATCCTGTGGTTTATGATGCAAAATTTGAAAAACAGCTAGGCCAAATAATGTTACTAATACTCTGCACATCACAGATTCTCTTGATGCGGACTACATGGGCCTTATGTGAATCTATCACACTGGCTACTGGACCCTTGACCACTCTCTGGGAGGGATCTCCTGGAAAATTCTGGAATACCACGATAGCAGTGTCCATGGCAAACATCTTCAGGGGAAGTTATTTAGCAGGGGCAGGTCTGGCCTTCTCATTAATGAAAACTTTAGGAGGAGGTAGGAGAGGTACGGGAGCTCAAGGGGAAACATTGGGAGAAAAATGGAAAAGACAACTAAACCAACTGAGCAAGTCAGAATTTAACACTTACAAAAGGAGTGGAATTATGGAGGTGGACAGATCCGAAGCCAAGGAGGGACTGAAAAGAGGAGAAACAACCAAACATGCAGTGTCGAGAGGAACAGCCAAACTTAGGTGGTTTGTGGAGAGGAACCTTGTGAAACCGGAAGGGAAAGTGATAGACCTCGGTTGTGGAAGAGGTGGCTGGTCATATTACTGCGCTGGGCTGAAGAAGGTCACAGAAGTAAAGGGATACACAAAAGGAGGACCCGGTCATGAGGAACCTATCCCAATGGCGACTTATGGATGGAACATAGTGAAGCTACACTCTGGAAGGGATGTATTCTTTACACCACCTGAGAAATGTGACACCCTTTTGTGTGATATTGGTGAGTCCTCTCCGAATCCAACTATAGAAGAAGGAAGAACGTTACGTGTTCTAAAGATGGTGGAACCATGGCTCAGAGGAAATCAGTTTTGCATAAAAATCCTAAATCCTTATATGCCAAGTGTGGTAGAAACTCTGGAGCAAATGCAAAGAAAACATGGAGGGATGCTAGTGCGAAACCCACTCTCAAGAAATTCCACCCATGAAATGTACTGGGTCTCATGTGGAACAGGAAACATTGTGTCGGCAGTGAACATGACATCCAGAATGCTGCTGAATCGGTTCACAATGGCTCACAGGAAGCCAACGTATGAAAGAGACGTGGACTTGGGCGCTGGAACAAGACATGTGGCAGTGGAACCAGAGATAGCCAACCTAGACATTATTGGCCAGAGGATAGAGAACATAAAAAATGAACATAAGTCAACATGGCATTATGATGAGGACAATCCATACAAAACATGGGCCTATCATGGATCATATGAGGTCAAGCCATCAGGGTCAGCCTCATCCATGGTGAATGGCGTGGTGAGATTGCTCACCAAGCCATGGGATGTTATCCCCATGGTCACACAAATAGCTATGACTGATACCACACCCTTCGGACAACAGAGGGTTTTCAAAGAGAAAGTTGACACACGCACACCAAGACCAAAACGAGGCACAGCACAAATTATGGAGGTGACAGCCAAGTGGTTGTGGGGATTCCTCTCTAGAAATAAAAAACCCAGAATCTGCACAAGAGAGGAGTTCACAAGAAAAGTTAGGTCAAACGCAGCAATTGGAGCAGTGTTTGTTGATGAAAACCAATGGAACTCAGCAAAAGAAGCAGTGGAAGACGAAAGGTTTTGGGACCTCGTGCACAGAGAGAGGGAGCTTCATAAACAGGGAAAATGTGCCACGTGTGTCTACAATATGATGGGTAAAAGAGAGAAAAAACTAGGAGAGTTTGGAAAGGCAAAAGGAAGTCGTGCAATATGGTACATGTGGTTGGGAGCACGCTTTCTAGAATTTGAAGCCCTTGGCTTCATGAATGAAGACCACTGGTTCAGTAGGGAGAATTCACTCAGTGGAGTGGAAGGAGAAGGACTACATAAACTTGGATACATACTCAGAGACATATCAAAGATTCCAGGGGGAAATATGTATGCAGACGACACAGCTGGATGGGACACAAGAATAACAGAGGATGATCTTCAGAATGAGGCTAAAATCACCGACATCATGGAGCCTGAACATGCTCTACTGGCTACGTCAATCTTCAAGCTGACCTATCAAAATAAGGTGGTAAGGGTGCAAAGACCAGCAAAAAGTGGAACCGTGATGGACGTCATATCCAGACGTGACCAGAGAGGAAGTGGACAGGTCGGAACTTATGGCCTAAACACTTTCACCAACATGGAGGTCCAACTAATAAGACAAATGGAATCTGAAGGAATCTTTTCACCCAGCGAATTGGAAAATTCAAATCTAGCTGAGAGAGTTCTCGACTGGTTGGAAAAACATGGCGTCGAAAGGTTGAAAAGAATGGCAATCAGCGGAGATGACTGTGTGGTGAAACCAACTGATGACAGGTTCGCAACAGCTTTAACAGCCCTGAATGACATGGGAAAGGTGAGAAAAGACATACCGCAATGGGAACCTTCAAAAGGATGGAATGACTGGCAGCAAGTGCCTTTCTGTTCACACCACTTCCACCAACTGATAATGAAGGATGGGAGGGAGATAGTGGTGCCATGCCGCAACCAAGATGAACTTGTGGGCAGGGCCAGAGTATCACAAGGCGCCGGGTGGAGCCTGAGAGAAACTGCTTGCCTAGGCAAGTCATATGCACAAATGTGGCAGCTGATGTACTTCCACAGGAGAGACCTGAGACTGGCGGCTAATGCTATCTGTTCAGCCGTTCCAGTTAATTGGGTCCCAACCAGCCGCACCACCTGGTCGATCCATGCCCACCATCAATGGATGACAACAGAAGACATGTTGTCAGTATGGAATAGGGTTTGGATAGAGGAAAACCCATGGATGGAGGACAAAACTCATGTATCCAGCTGGGAAGATGTTCCATACTTAGGAAAAAGGGAAGATCAATGGTGTGGATCTCTGATAGGCTTAACAGCAAGAGCCACCTGGGCCACCAACATACAAGTGGCCATAAACCAAGTGAGAAGGCTTATTGGGAACGAGAATTATTTAGACTACATGACATCAATGAAGAGATTCAAGAATGAGAGTGATCCCGAAGGAGCCCTC----------------------TGGTAA
		</sequence>
		<sequence>
			<taxon idref="KM403603"/>
			ATGAACAACCAACGGAAGAAGACGGGTCGACCGTCTTTCAATATGCTGAAACGCGCGAGAAACCGCGTGTCAACTGGTTCACAGTTGGCGAAGAGATTCTCAAAAGGATTGCTCTCAGGCCAAGGACCCATGAAAATGGTGATGGCTTTCATAGCATTCCTAAGATTTCTAGCCATACCCCCAACAGCAGGAATTTTGGCTAGATGGAGCTCATTCAAGAAGAATGGAGCGATCAAAGTGTTACGGGGTTTCAAAAAAGAGATCTCAAGCATGCTGAACATAATGAACAGGAGAAAAAGATCCGTGACCATGCTCCTCATGCTGCTGCCCACAGCCCTGGCGTTCCATTTGACTACACGAGGGGGAGAGCCACACATGATAGTTAGCAAGCAGGAAAGAGGAAAGTCACTCTTGTTTAAGACCTCTGCAGGTGTCAACATGTGCACCCTCATTGCAATGGATTTGGGAGAGTTATGTGAGGATACAATGACCTACAAATGCCCCCGGATCACTGAAGCGGAACCAGATGATGTTGATTGCTGGTGCAATGCCACAGACACATGGGTGACCTATGGGACGTGTTCTCAGACTGGCGAACACCGACGGGATAAACGTTCTGTCGCATTGGCCCCACACGTGGGGCTTGGTCTCGAAACAAGAACCGAAACGTGGATGTCCTCTGAAGGCGCCTGGAGGCAGATACAAAAAGTGGAGACTTGGGCCTTGAGACACCCAGGATTCACGGTGATAGCCCTTTTTTTAGCACATGCCATAGGAACATCCATTACCCAGAAAGGGATCATCTTCATTTTGCTGATGCTGGTGACACCATCAATGGCCATGCGATGCGTGGGAATAGGCAACAGAGACTTCGTTGAAGGACTGTCAGGAGCAACATGGGTGGATGTGGTATTGGAGCATGGAAGCTGTGTCACCACCATGGCAAAGAATAAACCAACATTGGACATTGAACTCTTGAAGACGGAGGTCACGAACCCTGCCGTCTTGCGCAAACTGTGCATTGAAGCTAAAATATCAAACACCACCACCGATTCAAGATGTCCAACACAAGGAGAAGCTACACTGGTGGAAGAACAAGACGCGAACTTTGTGTGTCGACGAACATTCGTGGACAGAGGCTGGGGTAATGGTTGTGGACTATTCGGGAAGGGAAGCTTACTAACGTGTGCTAAGTTTAAGTGTGTGACAAAACTTGAAGGAAAGATAGTTCAATATGAAAACTTAAAATATTCGGTGATAGTCACTGTCCACACTGGGGACCAGCACCAGGTAGGAAATGAGACTACAGAACATGGAACAATTGCAACCATAACACCTCAAGCTCCCACGTCGGAAATACAGCTGACTGACTACGGAGCCCTTACATTGGACTGCTCACCTAGAACAGGGCTGGACTTTAATGAGATGGTGCTGTTGACAATGAAAGAAAAATCATGGCTTGTCCACAAACAATGGTTTCTAGACTTGCCATTGCCTTGGACCTCGGGGGCTTCAACATCTCAAGAGACTTGGAACAGACAAGATCTGCTGGTCACATTTAAGACAGCTCATGCAAAGAAGCAGGAAGTAGTCGTACTGGGGTCACAAGAAGGAGCAATGCACACTGCGTTGACTGGGGCGACAGAAATCCAGACGTCAGGAACGACGACAATCTTCGCAGGACACCTGAAATGTAGACTAAAAATGGATAAACTGACTTTAAAAGGGGTGTCATATGTGATGTGCACAGGCTCATTTAAGCTAGAGAAGGAAGTGGCTGAGACCCAGCATGGAACTGTCCTAGTGCAGGTTAAATATGAAGGAACAGATGCACCATGCAAGATTCCAATTTCAACCCAAGATGAGAAAGGAGTGACCCAGAATGGGAGATTGATAACAGCCAATCCCATAGTTACTGACAAAGAAAAACCAGTCAACATTGAAACAGAACCACCCTTTGGTGAGAGCTACATCGTGATAGGGGCGGGTGAAAAAGCTTTGAAACTAAGCTGGTTCAAGAAAGGAAGCAGCATAGGGAAAATGTTCGAAGCCACCGCCCGAGGAGCACGAAGGATGGCTATCCTGGGAGACACAGCATGGGACTTCGGTTCCATAGGAGGGGTGTTCACATCTGTGGGAAAATTGGTACACCAGGTTTTTGGAACCGCATATGGGGTCCTGTTCAGCGGTGTTTCTTGGACCATGAAAATAGGAATAGGGATTCTGCTGACATGGCTAGGATTGAATTCAAGGAGCACGTCACTCTCGATGACGTGCATTGCAGTTGGCATGGTCACACTGTACCTAGGAGTCATGGTTCAAGCGGACTCGGGGTGTGTGATCAACTGGAAGGGCAGAGAACTCAAGTGTGGAAGTGGCATCTTTGTCACTAATGAAGTCCACACTTGGACAGAGCAATACAAATTTCAGGCTGACTCCCCAAAAAGACTATCAGCAGCCATTGGGAAGGCATGGGAGGAAGGCGTGTGTGGAATTCGATCAGCCACACGTCTTGAGAACATCATGTGGAAGCAAATATCAAATGAATTGAACCACATTCTACTTGAAAATGACATGAAGTTCACAGTGGTTGTAGGAGACGCCAATGGAATCTTGACCCAAGGAAAAAAGATGATTAGGCCACAACCCATGGAACACAAATACTCATGGAAAAGCTGGGGAAAAGCCAAAATCATAGGAGCAGATACACAGAATACTACCTTCATCATCGATGGCCCAGACACTCCAGAATGCCCCGATGACCAGAGAGCATGGAACATTTGGGAAGTTGAGGACTATGGGTTTGGAGTTTTCACGACAAACATATGGCTGAAATTGCGTGACTCCTACACCCAAATGTGTGACCACCGGCTAATGTCAGCTGCCATCAAGGACAGCAAGGCAGTCCATGCTGACATGGGGTACTGGATAGAAAGTGAAAAGAACGAGACCTGGAAGCTAGCGAGAGCCTCCTTCATAGAAGTGAAGACATGCATCTGGCCAAGATCCCACACTCTATGGAGCAATGGAGTCTTGGAAAGTGAAATGATAATCCCAAAGATATATGGAGGACCAATATCTCAGCACAACTACAGACCAGGGTATTTCACACAAACAGCAGGGCCATGGCACCTAGGCAAGTTGGAACTAGACTTTAATTTGTGTGAAGGCACCACAGTTGTTGTGGATGAACATTGTGGAAATCGAGGTCCATCTCTTAGAACTACAACAGTCACAGGAAAGATAATCCATGAATGGTGCTGCAGATCCTGCACGCTACCCCCCTTACGCTTCAGAGGAGAAGACGGATGTTGGTATGGCATGGAAATCAGACCAGTTAAGGAGAAGGAAGAGAATCTAGTCAGGTCAATGGTCTCTGCAGGGTCAGGAGAAGTGGACAGTTTTTCATTGGGACTACTATGCGTATCAATAATGATTGAAGAAGTGATGAGATCCAGATGGAGTAGAAAGATGCTGATGACTGGAACACTGGCTGTTTTCTTCCTTCTTATAATGGGACAACTGACATGGAATGATCTGATCAGGTTATGCATCATGGTTGGAGCCAATGTCTCAGACAGAATGGGGATGGGAACAACGTACCTAGCTTTAATGGCCACTTTTAAAATGAGACCGATGTTCGCTGTTGGGCTATTATTTCGCAGACTAACATCCAGAGAGGTGCTCCTTCTCACAATTGGACTAAGCCTGGTGGCATCCGTGGAGCTACCAAATTCTTTAGAGGAGCTAGGGGACGGACTTGCGATGGGCATCATGATGTTGAAATTGTTGACTGATTTTCAGTCACACCAGTTGTGGACTACCTTACTGTCTCTGACATTCATCAAAACAACTCTTTCACTGGATTATGCATGGAAGACAATGGCTATGGTATTGTCAATCGTATCTCTCTTTCCTCTATGTCTATCCACGACCTCTCAAAAAACAACATGGCTTCCGGTGTTGTTAGGATCCTTTGGATGTAAACCACTAACCATGTTTCTTATAACAGAAAACAAAATTTGGGGAAGGAAAAGTTGGCCCCTCAATGAAGGAATTATGGCTGTTGGAATAGTCAGCATTTTACTAAGTTCACTCCTCAAAAATGACGTGCCACTAGCCGGCCCACTAATAGCTGGAGGCATGCTGATAGCATGTTACGTCATTTCCGGAAGCTCAGCCGATTTATCATTGGAGAGAGCGGCTGAGGTCTCCTGGGAAGAAGAAGCAGAACACTCTGGTGCCTCACACAACATACTAGTGGAGGTCCAAGATGATGGAACTATGAAAATAAAAGATGAAGAGAGAGATGACACGCTCACTATACTCCTCAAAGCAACTTTGTTGGCAGTTTCAGGGGTGTACCCAATGTCAATACCAGCAACCCTTTTTGTGTGGTATTTTTGGCAGAAAAAGAAACAGAGATCAGGAGTCTTGTGGGACACACCCAGCCCTCCAGAAGTAGAAAGAGCAGTTCTTGATGATGGTATCTATAGAATCTTGCAAAGAGGACTGTTGGGTAGGTCCCAGGTAGGAGTGGGAGTTTTTCAAGACGGCGTGTTCCACACAATGTGGCATGTCACCAGGGGGGCTGTCCTCATGTACCAAGGGAAGAGGCTGGAACCAAGTTGGGCCAGTGTCAAAAAAGACTTGATCTCATATGGAGGAGGTTGGAGGTTTCAAGGATCATGGAACACGGGAGAAGAAGTACAGGTGATAGCTGTTGAACCAGGGAAAAACCCAAAGAATGTACAGACAACGCCGGGCACCTTCAAGACCCCTGAAGGCGAAGTTGGAGCCATAGCCCTAGATTTCAAACCTGGCACATCTGGATCTCCCATCGTGAACAGAGAGGGGAAAATAGTAGGTCTTTATGGAAATGGAGTGGTGACAACAAGTGGAACCTACGTCAGTGCCATTGCCCAAGCTAAAGCGTCACAAGAAGGGCCTCTACCAGAGATTGAGGACGAGGTGTTTAAGAAAAGAAACCTAACAATAATGGACCTACATCCAGGATCAGGAAAAACAAGAAGATATCTTCCAGCCATAGTCCGTGAGGCCATAAAAAGGAAACTGCGCACGCTAATCTTGGCTCCCACAAGAGTTGTCGCCTCTGAAATGGCAGAGGCGCTTAAAGGAATGCCAATAAGATATCAGACAACAGCAGTAAAGAGTGAACACACAGGAAAGGAGATAGTCGATCTCATGTGCCACGCCACTTTCACCATGCGTCTCCTATCTCCAGTGAGAGTTCCCAATTACAACATGATTATCATGGATGAAGCACACTTTACCGATCCAGCCAGCATAGCGGCCAGAGGGTACATCTCAACCCGAGTGGGTATGGGTGAAGCAGCTGCGATCTTTATGACAGCCACTCCCCCAGGATCGGTAGAGGCCTTTCCACAGAGCAATGCAGTTATCCAAGATGAGGAAAGAGACATTCCTGAGAGATCATGGAACTCAGGCTACGACTGGATCACTGACTTCCCAGGAAAAACAGTCTGGTTTGTTCCAAGCATCAAATCAGGAAATGACATTGCCAACTGCTTAAGAAAAAACGGGAAACGGGTGATCCAATTGAGCAGAAAAACCTTTGACACTGAATACCAGAAAACGAAAAACAATGATTGGGACTATGTTGTCACAACAGACATTTCCGAAATGGGAGCAAATTTCCGGGCCGATAGGGTAATAGACCCAAGGCGGTGCTTGAAGCCGGTAATACTAAAAGATGGCCCAGAGCGCGTCATTCTGGCCGGACCAATGCCAGTGACCGCGGCCAGTGCTGCCCAGAGGAGAGGAAGAATTGGAAGGAACCAAAACAAGGAAGGTGACCAGTATATTTACATGGGACAGCCTTTAAATAATGATGAGGACCACGCTCATTGGACAGAAGCAAAAATGCTCCTTGACAATATAAATACGCCAGAAGGGATTATCCCAGCCCTCTTTGAGCCAGAGAGAGAAAAGAGTGCAGCAATAGACGGGGAGTATAGACTGCGGGGAGAAGCAAGGAAAACGTTCGTGGAGCTAATGAGAAGAGGGGATCTACCAGTTTGGCTATCTTACAAAGTTGCCTCAGAAGGCTTCCAGTACTCCGACAGAAGATGGTGCTTTGACGGGGAAAGGAACAACCAGGTGTTGGAGGAGAACATGGACGTGGAGATCTGGACAAAAGAAGGAGAAAGAAAGAAATTGCGACCTCGCTGGTTAGATGCCAGAACCTACTCTGATCCACTGGCCCTGCGCGAGTTTAAAGAGTTCGCAGCAGGAAGAAGAAGTGTCTCAGGTGACCTAATATTAGAAATAGGGAAACTCCCACAGCATTTGACGCTAAGGGCCCAGAATGCTTTGGACAACTTGGTCATGTTGCACAATTCCGAACAAGGGGGAAAAGCCTATAGACATGCTATGGAAGAACTACCAGACACCATAGAAACATTGATGCTACTAGCCTTGATAGCTGTGCTGACTGGTGGAGTTACGTTGTTTTTCCTATCAGGAAAAGGTCTAGGGAAAACATCCATTGGCCTGCTTTGTGTAATGGCCTCAAGTGTACTGTTATGGATGGCCAGTGTGGAGCCCCATTGGATAGCGGCCTCCATCATACTAGAGTTTTTTCTGATGGTGCTGCTTATTCCAGAGCCAGACAGACAGCGTACTCCACAGGACAATCAACTAGCATATGTGGTGATAGGTTTGTTATTCATGATATTGACAGTGGCAGCCAATGAGATGGGATTACTGGAAACCACAAAGAAAGACCTGGGGATTGGCCATGTAGTCGCCGAAAACCACCACCATGCCACAATGCTAGACATAGACTTACATCCAGCTTCAGCCTGGACCCTCTATGCAGTAGCCACAACAATTATCACTCCCATGATGAGACACACAATTGAAAACACAACGGCAAACATTTCCCTGACAGCTATTGCAAATCAGGCGGCTATATTAATGGGACTTGACAAGGGATGGCCAATATCGAAGATGGACATAGGAGTGCCACTTCTCGCCTTAGGGTGCTATTCCCAGGTGAACCCATTGACACTGACAGCGGCGGTGTTAATGTTAGTGGCTCATTATGCCATAATCGGACCTGGACTGCAAGCAAAAGCTACCAGAGAAGCCCAAAAAAGGACTGCGGCCGGAATAATGAAAAATCCAACTGTGGACGGGATTGTTGCAATAGATTTGGATCCTGTGGTTTATGATGCAAAATTTGAAAAACAGCTAGGCCAAATAATGTTACTAATACTCTGCACATCACAGATTCTCTTGATGCGGACTACATGGGCCTTATGTGAATCTATCACACTGGCTACTGGACCCTTGACCACTCTCTGGGAGGGATCTCCTGGAAAATTCTGGAATACCACGATAGCAGTGTCCATGGCAAACATCTTCAGGGGAAGTTATTTAGCAGGGGCAGGTCTGGCCTTCTCATTAATGAAAACTTTAGGAGGAGGTAGGAGAGGTACGGGAGCTCAAGGGGAAACATTGGGAGAAAAATGGAAAAGACAACTAAACCAACTGAGCAAGTCAGAATTTAACACTTACAAAAGGAGTGGAATTATGGAGGTGGACAGATCCGAAGCCAAGGAGGGACTGAAAAGAGGAGAAACAACCAAACATGCAGTGTCGAGAGGAACAGCCAAACTTAGGTGGTTTGTGGAGAGGAACCTTGTGAAACCGGAAGGGAAAGTGATAGACCTCGGTTGTGGAAGAGGTGGCTGGTCATATTACTGCGCTGGGCTGAAGAAGGTCACAGAAGTAAAGGGATACACAAAAGGAGGACCCGGTCATGAGGAACCTATCCCAATGGCGACTTATGGATGGAACATAGTGAAGCTACACTCTGGAAGGGATGTATTCTTTACACCACCTGAGAAATGTGACACCCTTTTGTGTGATATTGGTGAGTCCTCTCCGAATCCAACTATAGAAGAAGGAAGAACGTTACGTGTTCTAAAGATGGTGGAACCATGGCTCAGAGGAAATCAGTTTTGCATAAAAATCCTAAATCCTTATATGCCAAGTGTGGTAGAAACTCTGGAGCAAATGCAAAGAAAACATGGAGGGATGCTAGTGCGAAACCCACTCTCAAGAAATTCCACCCATGAAATGTACTGGGTCTCATGTGGAACAGGAAACATTGTGTCGGCAGTGAACATGACATCCAGAATGCTGCTGAATCGGTTCACAATGGCTCACAGGAAGCCAACGTATGAAAGAGACGTGGACTTGGGCGCTGGAACAAGACATGTGGCAGTGGAACCAGAGATAGCCAACCTAGACATTATTGGCCAGAGGATAGAGAACATAAAAAATGAACATAAGTCAACATGGCATTATGATGAGGACAATCCATACAAAACATGGGCCTATCATGGATCATATGAGGTCAAGCCATCAGGGTCAGCCTCATCCATGGTGAATGGCGTGGTGAGATTGCTCACCAAGCCATGGGATGTTATCCCCATGGTCACACAAATAGCTATGACTGATACCACACCCTTCGGACAACAGAGGGTTTTCAAAGAGAAAGTTGACACACGCACACCAAGACCAAAACGAGGCACAGCACAAATTATGGAGGTGACAGCCAAGTGGTTGTGGGGATTCCTCTCTAGAAATAAAAAACCCAGAATCTGCACAAGAGAGGAGTTCACAAGAAAAGTTAGGTCAAACGCAGCAATTGGAGCAGTGTTTGTTGATGAAAACCAATGGAACTCAGCAAAAGAAGCAGTGGAAGACGAAAGGTTTTGGGACCTCGTGCACAGAGAGAGGGAGCTTCATAAACAGGGAAAATGTGCCACGTGTGTCTACAATATGATGGGTAAAAGAGAGAAAAAACTAGGAGAGTTTGGAAAGGCAAAAGGAAGTCGTGCAATATGGTACATGTGGTTGGGAGCACGCTTTCTAGAATTTGAAGCCCTTGGCTTCATGAATGAAGACCACTGGTTCAGTAGGGAGAATTCACTCAGTGGAGTGGAAGGAGAAGGACTACATAAACTTGGATACATACTCAGAGACATATCAAAGATTCCAGGGGGAAATATGTATGCAGACGACACAGCTGGATGGGACACAAGAATAACAGAGGATGATCTTCAGAATGAGGCTAAAATCACCGACATCATGGAGCCTGAACATGCTCTACTGGCTACGTCAATCTTCAAGCTGACCTATCAAAATAAGGTGGTAAGGGTGCAAAGACCAGCAAAAAGTGGAACCGTGATGGACGTCATATCCAGACGTGACCAGAGAGGAAGTGGACAGGTCGGAACTTATGGCCTAAACACTTTCACCAACATGGAGGTCCAACTAATAAGACAAATGGAATCTGAAGGAATCTTTTCACCCAGCGAATTGGAAAATTCAAATCTAGCTGAGAGAGTTCTCGACTGGTTGGAAAAACATGGCGTCGAAAGGTTGAAAAGAATGGCAATCAGCGGAGATGACTGTGTGGTGAAACCAACTGATGACAGGTTCGCAACAGCTTTAACAGCCCTGAATGACATGGGAAAGGTGAGAAAAGACATACCGCAATGGGAACCTTCAAAAGGATGGAATGACTGGCAGCAAGTGCCTTTCTGTTCACACCACTTCCACCAACTGATAATGAAGGATGGGAGGGAGATAGTGGTGCCATGCCGCAACCAAGATGAACTTGTGGGCAGGGCCAGAGTATCACAAGGCGCCGGGTGGAGCCTGAGAGAAACTGCTTGCCTAGGCAAGTCATATGCACAAATGTGGCAGCTGATGTACTTCCACAGGAGAGACCTGAGACTGGCGGCTAATGCTATCTGTTCAGCCGTTCCAGTTAATTGGGTCCCAACCAGCCGCACCACCTGGTCGATCCATGCCCACCATCAATGGATGACAACAGAAGACATGTTGTCAGTATGGAATAGGGTTTGGATAGAGGAAAACCCATGGATGGAGGACAAAACTCATGTATCCAGCTGGGAAGATGTTCCATACTTAGGAAAAAGGGAAGATCAATGGTGTGGATCTCTGATAGGCTTAACAGCAAGAGCCACCTGGGCCACCAACATACAAGTGGCCATAAACCAAGTGAGAAGGCTTATTGGGAACGAGAATTATTTAGACTACATGACATCAATGAAGAGATTCAAGAATGAGAGTGATCCCGAAGGAGCCCTC----------------------TGGTAA
		</sequence>
		<sequence>
			<taxon idref="KM403611"/>
			ATGAACAACCAACGGAAGAAGACGGGTCGACCGTCTTTCAATATGCTGAAACGCGCGAGAAACCGCGTGTCAACTGGTTCACAGTTGGCGAAGAGATTCTCAAAAGGATTGCTCTCAGGCCAAGGACCCATGAAAATGGTGATGGCTTTCATAGCATTCCTAAGATTTCTAGCCATACCCCCAACAGCAGGAATTTTGGCTAGATGGAGCTCATTCAAGAAGAATGGAGCGATCAAAGTGTTACGGGGTTTCAAAAAAGAGATCTCAAGCATGCTGAACATAATGAACAGGAGAAAAAGATCCGTGACCATGCTCCTCATGCTGCTGCCCACAGCCCTGGCGTTCCATTTGACCACACGAGGGGGAGAGCCACACATGATAGTTAGCAAGCAGGAAAGAGGAAAGTCACTCTTGTTTAAGACCTCTGCAGGTGTCAACATGTGCACCCTCATTGCAATGGATTTGGGAGAGTTATGTGAGGATACAATGACCTACAAATGCCCCCGGATCACTGAAGCGGAACCAGATGATGTTGATTGCTGGTGCAATGCCACAGACACATGGGTGACCTATGGGACGTGTTCTCAGACTGGCGAACACCGACGGGATAAACGTTCTGTCGCATTGGCCCCACACGTGGGGCTTGGTCTCGAAACAAGAACCGAAACGTGGATGTCCTCTGAAGGCGCCTGGAGGCAGATACAAAAAGTGGAGACTTGGGCCTTGAGACACCCAGGATTCACGGTGATAGCCCTTTTTTTAGCACATGCCATAGGAACATCCATTACCCAGAAAGGGATCATCTTCATTTTGCTGATGCTGGTGACACCATCAATGGCCATGCGATGCGTGGGAATAGGCAACAGAGACTTCGTTGAAGGACTGTCAGGAGCAACATGGGTGGATGTGGTATTGGAGCATGGAAGCTGTGTCACCACCATGGCAAAGAATAAACCAACATTGGACATTGAACTCTTGAAGACGGAGGTCACGAACCCTGCCGTCTTGCGCAAACTGTGCATTGAAGCTAAAATATCAAACACCACCACCGATTCAAGATGTCCAACACAAGGAGAAGCTACACTGGTGGAAGAACAAGACGCGAACTTTGTGTGTCGACGAACATTCGTGGACAGAGGCTGGGGTAATGGTTGTGGACTATTCGGGAAGGGAAGCTTACTAACGTGTGCTAAGTTTAAGTGTGTGACAAAACTTGAAGGAAAGATAGTTCAATATGAAAACTTAAAATATTCGGTGATAGTCACTGTCCACACTGGGGACCAGCACCAGGTAGGAAATGAGACTACAGAACAAGGAACAATTGCAACCATAACACCTCAAGCTCCCACGTCGGAAATACAGCTGACTGACTACGGAGCCCTTACATTGGACTGCTCACCTAGAACAGGGCTGGACTTTAATGAGATGGTGCTGTTGACAATGAAAGAAAAATCATGGCTTGTCCACAAACAATGGTTTCTAGACTTACCATTGCCTTGGACCTCGGGGGCTTCAACATCTCAAGAGACTTGGAACAGACAAGATCTGCTGGTCACATTTAAGACAGCTCATGCAAAGAAGCAGGAAGTAGTCGTACTGGGGTCACAAGAAGGAGCAATGCACACTGCGTTGACTGGGGCGACAGAAATCCAGACGTCAGGAACGACGACAATCTTCGCAGGACACCTGAAATGTAGACTAAAAATGGATAAACTGACTTTAAAAGGGGTGTCATATGTGATGTGCACAGGCTCATTTAAGCTAGAGAAGGAAGTGGCTGAGACCCAGCATGGAACTGTCCTAGTGCAGGTTAAATATGAAGGAACAGATGCACCATGCAAGATTCCAATTTCAACCCAAGATGAGAAAGGAGTGACCCAGAATGGGAGATTGATAACAGCCAATCCCATAGTTACTGACAAAGAAAAACCAGTCAACATTGAAACAGAACCACCCTTTGGTGAGAGCTACATCGTGATAGGGGCGGGTGAAAAAGCTTTGAAACTAAGCTGGTTCAAGAAAGGAAGCAGCATAGGGAAAATGTTCGAAGCCACCGCCCGAGGAGCACGAAGGATGGCTATCCTGGGAGACACAGCATGGGACTTCGGTTCCATAGGAGGGGTGTTCACATCTGTGGGAAAATTGGTACACCAGGTTTTTGGAACCGCATATGGGGTCCTGTTCAGCGGTGTTTCTTGGACCATGAAAATAGGAATAGGGATTCTGCTGACATGGCTAGGATTGAATTCAAGGAGCACGTCACTCTCAATGACGTGCATTGCAGTTGGCATGGTCACACTGTACCTAGGAGTCATGGTTCAAGCGGACTCGGGGTGTGTGATCAACTGGAAGGGCAGAGAACTCAAGTGTGGAAGTGGCATCTTTGTCACTAATGAAGTCCACACTTGGACAGAGCAATACAAATTTCAGGCTGACTCCCCAAAAAGACTATCAGCAGCCATTGGGAAGGCATGGGAGGAAGGCGTGTGTGGAATTCGATCAGCCACACGTCTTGAGAACATCATGTGGAAGCAAATATCAAATGAATTGAACCACATTCTACTTGAAAATGACATGAAATTCACAGTGGTTGTAGGAGACGCCAATGGAATCTTGACCCAAGGAAAAAAGATGATTAGGCCACAACCCATGGAACACAAATACTCATGGAAAAGCTGGGGAAAAGCCAAAATCATAGGAGCAGATACACAGAATACTACCTTCATCATCGATGGCCCAGACACTCCAGAATGCCCCGATGACCAGAGAGCATGGAACATTTGGGAAGTTGAGGACTATGGGTTTGGAGTTTTCACGACAAACATATGGCTGAAATTGCGTGACTCCTACACCCAAATGTGTGACCACCGGCTAATGTCAGCTGCCATCAAGGACAGCAAGGCAGTCCATGCTGACATGGGGTACTGGATAGAAAGTGAAAAGAACGAGACCTGGAAGCTAGCGAGAGCCTCCTTCATAGAAGTGAAGACATGCATCTGGCCAAGATCCCACACTCTATGGAGCAATGGAGTCTTGGAAAGTGAAATGATAATCCCAAAGATATATGGAGGACCAATATCTCAGCACAACTACAGACCAGGGTATTTCACACAAACAGCAGGGCCATGGCACCTAGGCAAGTTGGAACTAGACTTTAATTTGTGTGAAGGCACCACAGTTGTTGTGGATGAACATTGTGGAAATCGAGGTCCATCTCTTAGAACTACAACAGTCACAGGAAAGATAATCCATGAATGGTGCTGCAGATCCTGCACGCTACCCCCCTTACGCTTCAGAGGAGAAGACGGATGTTGGTATGGCATGGAAATCAGACCAGTTAAGGAGAAGGAAGAGAATCTAGTCAGGTCAATGGTCTCTGCAGGGTCAGGAGAAGTGGACAGTTTTTCATTGGGACTACTATGCGTATCAATAATGATTGAAGAAGTGATGAGATCCAGATGGAGTAGAAAGATGCTGATGACTGGAACACTGGCTGTTTTCTTCCTTCTTATAATGGGACAACTGACATGGAATGATCTGATCAGGTTATGCATCATGGTTGGAGCCAATGTCTCAGACAGAATGGGGATGGGAACAACGTACCTAGCTTTAATGGCCACTTTTAAAATGAGACCGATGTTCGCTGTTGGGCTATTATTTCGCAGACTAACATCCAGAGAGGTGCTCCTTCTCACAATTGGACTAAGCCTGGTGGCATCCGTGGAGCTACCAAATTCTTTAGAGGAGCTAGGGGACGGACTTGCGATGGGCATCATGATGTTAAAATTGTTGACTGATTTTCAGTCACACCAGTTGTGGACTACCTTACTGTCTCTGACATTCATCAAAACAACTCTTTCACTGGATTATGCATGGAAGACAATGGCTATGGTATTGTCAATCGTATCTCTCTTTCCTTTATGTCTATCCACGACCTCTCAAAAAACAACATGGCTTCCGGTGTTGTTAGGATCCTTTGGATGTAAACCACTAACCATGTTTCTTATAACAGAAAACAAAATTTGGGGAAGGAAAAGTTGGCCCCTCAATGAAGGAATTATGGCTGTTGGAATAGTCAGCATTTTACTAAGTTCACTCCTCAAAAATGACGTGCCACTAGCCGGCCCACTAATAGCTGGAGGCATGCTGATAGCATGTTACGTCATTTCCGGAAGCTCAGCCGATTTATCATTGGAGAGAGCGGCTGAGGTCTCCTGGGAAGAAGAAGCAGAACACTCTGGTGCCTCACACAACATACTAGTGGAGGTCCAAGATGATGGAACTATGAAAATAAAAGATGAAGAGAGAGATGACACGCTCACTATACTCCTCAAAGCAACTTTGTTGGCAGTTTCAGGGGTGTACCCAATGTCAATACCAGCAACCCTTTTTGTGTGGTATTTTTGGCAGAAAAAGAAACAGAGATCAGGAGTCTTGTGGGACACACCCAGCCCTCCAGAAGTAGAAAGAGCAGTTCTTGATGATGGTATCTATAGAATCTTGCAAAGAGGACTGTTGGGTAGGTCCCAGGTAGGAGTGGGAGTTTTTCAAGACGGCGTGTTCCACACAATGTGGCATGTCACCAGGGGGGCTGTCCTCATGTACCAAGGGAAGAGGCTGGAACCAAGTTGGGCCAGTGTCAAAAAAGACTTGATCTCATATGGAGGAGGTTGGAGGTTTCAAGGATCATGGAACACGGGAGAAGAAGTACAGGTGATAGCTGTTGAACCAGGGAAAAACCCAAAGAATGTACAGACAACACCGGGCACCTTCAAGACCCCTGAAGGCGAAGTTGGAGCCATAGCCCTAGATTTCAAACCTGGCACATCTGGATCTCCCATCGTGAACAGAGAGGGGAAAATAGTAGGTCTTTATGGAAATGGAGTGGTGACAACAAGTGGAACCTACGTCAGTGCCATTGCCCAAGCTAAAGCGTCACAAGAAGGGCCTCTACCAGAGATTGAGGACGAGGTGTTTAAGAAAAGAAACCTAACAATAATGGACCTACATCCAGGATCAGGAAAAACAAGAAGATATCTTCCAGCCATAGTCCGTGAGGCCATAAAAAGGAAACTGCGCACGCTAATCTTGGCCCCCACAAGAGTTGTCGCCTCTGAAATGGCAGAGGCGCTTAAAGGAATGCCAATAAGATATCAGACAACAGCAGTAAAGAGTGAACACACAGGAAAGGAGATAGTCGATCTCATGTGCCACGCCACTTTCACCATGCGTCTCCTATCTCCAGTGAGAGTTCCCAATTACAACATGATTATCATGGATGAAGCACACTTTACCGATCCAGCCAGCATAGCGGCCAGAGGGTACATCTCAACCCGAGTGGGTATGGGTGAAGCAGCTGCGATCTTTATGACAGCCACTCCCCCAGGATCGGTAGAGGCCTTTCCACAGAGCAATGCAGTTATCCAAGATGAGGAAAGAGACATTCCTGAGAGATCATGGAACTCAGGCTACGACTGGATCACTGACTTCCCAGGAAAAACAGTCTGGTTTGTTCCAAGCATCAAATCAGGAAATGACATTGCCAACTGCTTAAGGAAAAACGGGAAACGGGTGATCCAATTGAGCAGAAAAACCTTTGACACTGAATACCAGAAAACGAAAAACAATGATTGGGACTATGTTGTCACAACAGACATTTCCGAAATGGGAGCAAATTTCCGGGCCGATAGGGTAATAGACCCAAGGCGGTGCTTGAAGCCGGTAATACTAAAAGATGGCCCAGAGCGCGTCATTCTGGCCGGACCAATGCCAGTGACCGCGGCCAGTGCTGCCCAGAGGAGAGGAAGAATTGGAAGGAACCAAAACAAGGAAGGTGACCAGTATATTTACATGGGACAGCCTTTAAATAATGATGAGGACCACGCTCATTGGACAGAAGCAAAAATGCTCCTTGACAATATAAATACGCCAGAAGGGATTATCCCAGCCCTCTTTGAGCCAGAGAGAGAAAAGAGTGCAGCAATAGACGGGGAGTATAGACTGCGGGGAGAAGCAAGGAAAACGTTCGTGGAGCTAATGAGAAGAGGGGATCTACCAGTTTGGCTATCTTACAAAGTTGCCTCAGAAGGCTTCCAGTACTCCGACAGAAGATGGTGCTTTGACGGGGAAAGGAACAACCAGGTGTTGGAGGAGAACATGGACGTGGAGATCTGGACAAAAGAAGGAGAAAGAAAGAAATTGCGACCTCGCTGGTTAGATGCCAGAACCTACTCTGATCCACTGGCCCTGCGCGAGTTTAAAGAGTTCGCAGCAGGAAGAAGAAGTGTCTCAGGTGACCTAATATTAGAAATAGGGAAACTCCCACAGCATTTGACGCTAAGGGCCCAGAATGCTTTGGACAACTTGGTCATGTTGCACAATTCCGAACAAGGGGGAAAAGCCTATAGACATGCTATGGAAGAACTACCAGACACCATAGAAACATTGATGCTACTAGCCTTGATAGCTGTGCTGACTGGTGGAGTTACGTTGTTTTTCCTATCAGGAAAAGGTCTAGGGAAAACATCCATTGGCCTACTTTGTGTAATGGCCTCAAGTGTACTGTTATGGATGGCCAGTGTGGAGCCCCATTGGATAGCGGCCTCCATCATACTAGAGTTTTTTCTGATGGTGCTGCTTATTCCAGAGCCAGACAGACAGCGTACTCCACAGGACAATCAACTAGCATATGTGGTGATAGGTTTGTTATTCATGATATTGACAGTGGCAGCCAATGAGATGGGATTACTGGAAACCACAAAGAAAGACCTGGGGATTGGCCATGTAGTCGCCGAAAACCACCACCATGCCACAATGCTAGACATAGACTTACATCCAGCTTCAGCCTGGACCCTCTATGCAGTAGCCACAACAATTATCACTCCCATGATGAGACACACAATTGAAAACACAACGGCAAACATTTCCCTGACAGCTATTGCAAATCAGGCGGCTATATTAATGGGACTTGACAAGGGATGGCCAATATCGAAGATGGACATAGGAGTGCCACTTCTCGCCTTAGGGTGCTATTCCCAGGTGAACCCATTGACACTGACAGCGGCGGTGCTAATGTTAGTGGCTCATTATGCCATAATCGGACCTGGACTGCAAGCAAAAGCTACCAGAGAAGCCCAAAAAAGGACTGCGGCCGGAATAATGAAAAATCCAACTGTGGACGGGATTGTTGCAATAGATTTGGATCCTGTGGTTTATGATGCAAAATTTGAAAAACAGCTAGGCCAAATAATGTTACTAATACTCTGCACATCACAGATTCTCTTGATGCGGACTACATGGGCCTTATGTGAATCTATCACACTGGCTACTGGACCCTTGACCACTCTCTGGGAGGGATCTCCTGGAAAATTCTGGAATACCACGATAGCAGTGTCCATGGCAAACATCTTCAGGGGAAGTTATTTAGCAGGGGCAGGTCTGGCCTTCTCATTAATGAAATCTTTAGGAGGAGGTAGGAGAGGTACGGGAGCTCAAGGGGAAACATTGGGAGAAAAATGGAAAAGACAACTAAACCAACTGAGCAAGTCAGAATTTAACACTTACAAAAGGAGTGGAATTATGGAGGTGGACAGATCCGAAGCCAAGGAGGGACTGAAAAGAGGAGAAACAACCAAACATGCAGTGTCGAGAGGAACAGCCAAACTTAGGTGGTTTGTGGAGAGGAACCTTGTGAAACCGGAAGGGAAAGTGATAGACCTCGGTTGTGGAAGAGGTGGCTGGTCATATTACTGCGCTGGGCTGAAGAAGGTCACAGAAGTAAAGGGATACACAAAAGGAGGACCCGGTCATGAGGAACCTATCCCAATGGCGACTTATGGATGGAACATAGTGAAGCTACACTCTGGAAGGGATGTATTCTTTACACCACCTGAGAAATGTGACACCCTTTTGTGTGATATTGGTGAGTCCTCTCCGAATCCAACTATAGAAGAAGGAAGAACGTTACGTGTTCTAAAGATGGTGGAACCATGGCTCAGAGGAAATCAGTTTTGCATAAAAATCCTAAATCCTTATATGCCAAGTGTGGTAGAAACTCTGGAGCAAATGCAAAGAAAACATGGAGGGATGCTAGTGCGAAACCCACTCTCAAGAAATTCCACCCATGAAATGTACTGGGTCTCATGTGGAACAGGAAACATTGTGTCGGCAGTGAACATGACATCCAGAATGCTGCTGAATCGGTTCACAATGGCTCACAGGAAGCCAACGTATGAAAGAGACGTGGACTTGGGCGCTGGAACAAGACATGTGGCAGTGGAACCAGAGATAGCCAACCTAGACATTATTGGCCAGAGGATAGAGAACATAAAAAATGAACATAAGTCAACATGGCATTATGATGAGGACAATCCATACAAAACATGGGCCTATCATGGATCATATGAGGTCAAGCCATCAGGGTCAGCCTCATCCATGGTGAATGGCGTGGTGAGATTGCTCACCAAGCCATGGGATGTTATCCCCATGGTCACACAAATAGCTATGACTGATACCACACCCTTCGGACAACAGAGGGTTTTCAAAGAGAAAGTTGACACACGCACACCAAGACCAAAACGAGGCACAGCACAAATTATGGAGGTGACAGCCAAGTGGTTATGGGGATTCCTCTCTAGAAATAAAAAACCCAGAATCTGCACAAGAGAGGAGTTCACAAGAAAAGTTAGGTCAAACGCAGCAATTGGAGCAGTGTTTGTTGATGAAAACCAATGGAACTCAGCAAAAGAAGCAGTGGAAGACGAAAGGTTTTGGGACCTCGTGCACAGAGAGAGGGAGCTTCATAAACAGGGAAAATGTGCCACGTGTGTCTACAATATGATGGGTAAAAGAGAGAAAAAACTAGGAGAGTTTGGAAAGGCAAAAGGAAGTCGTGCAATATGGTACATGTGGTTGGGAGCACGCTTTCTAGAATTTGAAGCCCTTGGCTTCATGAATGAAGACCACTGGTTCAGTAGGGAGAATTCACTCAGTGGAGTGGAAGGAGAAGGACTACATAAACTTGGATACATACTCAGAGACATATCAAAGATTCCAGGGGGAAATATGTATGCAGACGACACAGCTGGATGGGACACAAGAATAACAGAGGATGATCTTCAGAATGAGGCTAAAATCACCGACATCATGGAGCCTGAACATGCTCTACTGGCTACGTCAATCTTCAAGCTGACCTATCAAAATAAGGTGGTAAGGGTGCAAAGACCAGCAAAAAGTGGAACCGTGATGGACGTCATATCCAGACGTGACCAGAGAGGAAGTGGACAGGTCGGAACTTATGGCCTAAACACTTTCACCAACATGGAGGTCCAACTAATAAGACAAATGGAATCTGAAGGAATCTTTTCACCCAGCGAATTGGAAAATTCAAATCTAGCTGAGAGAGTTCTCGACTGGTTGGAAAAACATGGCGTCGAAAGGTTGAAAAGAATGGCAATCAGCGGAGATGACTGTGTGGTGAAACCAACTGATGACAGGTTCGCAACAGCTTTAATAGCCCTGAATGACATGGGAAAGGTGAGAAAAGACATACCGCAATGGGAACCTTCAAAAGGATGGAATGACTGGCAGCAAGTGCCTTTCTGTTCACACCACTTCCACCAACTGATAATGAAGGATGGGAGGGAGATAGTGGTGCCATGCCGCAACCAAGATGAACTTGTGGGCAGGGCCAGAGTATCACAAGGCGCCGGGTGGAGCCTGAGAGAAACTGCTTGCCTAGGCAAGTCATATGCACAAATGTGGCAGCTGATGTACTTCCACAGGAGAGACCTGAGACTGGCGGCTAATGCTATCTGTTCAGCCGTTCCAGTTAATTGGGTCCCAACCAGCCGCACCACCTGGTCGATCCATGCCCACCATCAATGGATGACAACAGAAGACATGTTGTCAGTATGGAATAGGGTTTGGATAGAGGAAAACCCATGGATGGAGGACAAAACTCATGTATCCAGCTGGGAAGATGTTCCATACTTAGGAAAAAGGGAAGATCAATGGTGTGGATCTCTGATAGGCTTAACAGCAAGAGCCACCTGGGCCACCAACATACAAGTGGCCATAAACCAAGTGAGAAGGCTTATTGGGAACGAGAATTATTTAGACTACATGACATCAATGAAGAGATTCAAGAATGAGAGTGATCCCGAAGGAGCCCTC----------------------TGGTAA
		</sequence>
		<sequence>
			<taxon idref="KX380805"/>
			ATGAACAACCAACGGAAGAAGACGGGTCGACCGTCTTTCAATATGCTGAAACGCGCGAGAAACCGCGTGTCAACTGGTTCACAGTTGGCGAAGAGATTCTCAAAAGGATTGCTCTCAGGCCAAGGACCCATGAAAATGGTGATGGCTTTCATAGCATTCCTAAGATTTCTAGCCATACCCCCAACAGCAGGAATTTTGGCTAGATGGAGCTCATTCAAGAAGAATGGAGCGATCAAAGTGTTACGGGGTTTCAAAAAAGAGATCTCAAGCATGCTGAACATAATGAACAGGAGAAAAAGATCCGTGACCATGCTCCTCATGCTGCTGCCCACAGCCCTGGCGTTCCATTTGACCACACGAGGGGGAGAGCCACACATGATAGTTAGCAAGCAGGAAAGAGGAAAGTCACTCTTGTTTAAGACCTCTGCAGGTGTCAACATGTGCACCCTCATTGCAATGGATTTGGGAGAGTTATGTGAGGATACAATGACCTACAAATGCCCCCGGATCACTGAAGCGGAACCAGATGATGTTGATTGCTGGTGCAATGCCACAGACACATGGGTGACCTATGGGACGTGTTCTCAGACTGGCGAACACCGACGGGATAAACGTTCTGTCGCATTGGCCCCACACGTGGGGCTTGGTCTCGAAACAAGAACCGAAACGTGGATGTCCTCTGAAGGCGCCTGGAGGCAGATACAAAAAGTGGAGACTTGGGCCTTGAGACACCCAGGATTCACGGTGATAGCCCTTTTTTTAGCACATGCCATAGGAACATCCATTACCCAGAAAGGGATCATCTTCATTTTGCTGATGCTGGTGACACCATCAATGGCCATGCGATGCGTGGGAATAGGCAACAGAGACTTCGTTGAAGGACTGTCAGGAGCAACATGGGTGGATGTGGTACTGGAGCATGGAAGCTGTGTCACCACCATGGCAAAGAATAAACCAACATTGGACATTGAACTCTTGAAGACGGAGGTCACGAACCCTGCCGTCTTGCGCAAACTGTGCATTGAAGCTAAAATATCAAACACCACCACCGATTCAAGATGTCCAACACAAGGAGAAGCTACACTGGTGGAAGAACAAGACGCGAACTTTGTGTGTCGACGAACATTCGTGGACAGAGGCTGGGGTAATGGTTGTGGACTATTCGGGAAGGGAAGCTTACTAACGTGTGCTAAGTTTAAGTGTGTGACAAAACTTGAAGGAAAGATAGTTCAATATGAAAACTTAAAATATTCGGTGATAGTCACTGTCCACACTGGGGACCAGCACCAGGTAGGAAATGAGACTACAGAACATGGAACAATTGCAACCATAACACCTCAAGCTCCCACGTCGGAAATACAGCTGACTGACTACGGAGCCCTTACATTGGACTGCTCACCTAGAACAGGGCTGGACTTTAATGAGATGGTGCTGTTGACAATGAAAGAAAAATCATGGCTTGTCCACAAACAATGGTTTCTAGACTTACCATTGCCTTGGACCTCGGGGGCTTCAACATCTCAAGAGACTTGGAACAGACAAGATCTGCTGGTCACATTTAAGACAGCTCATGCAAAGAAGCAGGAAGTAGTCGTACTGGGGTCACAAGAAGGAGCAATGCACACTGCGTTGACTGGGGCGACAGAAATCCAGACGTCAGGAACGACGACAATCTTCGCAGGACACCTGAAATGTAGACTAAAAATGGATAAACTGACTTTAAAAGGGGTGTCATATGTGATGTGCACAGGCTCATTTAAGCTAGAGAAGGAAGTGGCTGAGACCCAGCATGGAACTGTCCTAGTGCAGGTTAAATATGAAGGAACAGATGCACCATGCAAGATTCCAATTTCAACCCAAGATGAGAAAGGAGTGACCCAGAATGGGAGATTGATAACAGCCAATCCCATAGTTACTGACAAAGAAAAACCAGTCAACATTGAAACAGAACCACCCTTTGGTGAGAGCTACATCGTGATAGGAGCAGGTGAAAAAGCTTTGAAACTAAGCTGGTTCAAGAAAGGAAGCAGCATAGGGAAAATGTTCGAAGCCACCGCCCGAGGAGCACGAAGGATGGCTATCCTGGGAGACACAGCATGGGACTTCGGTTCCATAGGAGGGGTGTTCACATCTGTGGGAAAATTGGTACACCAGGTTTTTGGAACCGCATATGGGGTCCTGTTCAGCGGTGTTTCTTGGACCATGAAAATAGGAATAGGGATTCTGCTGACATGGCTAGGATTGAATTCAAGGAGCACGTCACTCTCGATGACGTGCATTGCAGTTGGCATGGTCACACTGTACCTAGGAGTCATGGTTCAAGCGGACTCGGGGTGTGTGATCAACTGGAAGGGCAGAGAACTCAAGTGTGGAAGTGGCATCTTTGTCACTAATGAAGTCCACACTTGGACAGAGCAATACAAATTTCAGGCTGACTCCCCAAAAAGACTATCAGCAGCCATTGGGAAGGCATGGGAGGAAGGCGTGTGTGGAATTCGATCAGCCACACGTCTTGAGAACATCATGTGGAAGCAAATATCAAATGAATTGAACCACATTCTACTTGAAAATGACATGAAATTCACAGTGGTTGTAGGAGACGCCAATGGAATCTTGACCCAAGGAAAAAAGATGATTAGGCCACAACCCATGGAACACAAATACTCATGGAAAAGCTGGGGAAAAGCCAAAATCATAGGAGCAGATACACAGAATACTACCTTCATCATCGATGGCCCAGACACTCCAGAATGCCCCGATGACCAGAGAGCATGGAACATTTGGGAAGTTGAGGACTATGGGTTTGGAGTTTTCACGACAAACATATGGCTGAAATTGCGTGACTCCTACACCCAAATGTGTGACCACCGGCTAATGTCAGCTGCCATCAAGGACAGCAAGGCAGTCCATGCTGACATGGGGTACTGGATAGAAAGTGAAAAGAACGAGACCTGGAAGCTAGCGAGAGCCTCCTTCATAGAAGTGAAGACATGCATCTGGCCAAGATCCCACACTCTATGGAGCAATGGAGTCTTGGAAAGTGAAATGATAATCCCAAAGATATATGGAGGACCAATATCTCAGCACAACTACAGACCAGGGTATTTCACACAAACAGCAGGGCCATGGCACCTAGGCAAGTTGGAACTAGACTTTAATTTGTGTGAAGGCACCACAGTTGTTGTGGATGAACATTGTGGAAATCGAGGTCCATCTCTTAGAACTACAACAGTCACAGGAAAGATAATCCATGAATGGTGCTGCAGATCCTGCACGCTACCCCCCTTACGCTTCAGAGGAGAAGACGGATGTTGGTATGGCATGGAAATCAGACCAGTTAAGGAGAAGGAAGAGAATCTAGTCAGGTCAATGGTCTCTGCAGGGTCAGGAGAAGTGGACAGTTTTTCATTGGGACTACTAAGCGTATCAATAATGATTGAAGAAGTGATGAGATCCAGATGGAGTAGAAAGATGCTGATGACTGGAACACTGGCTGTTTTCTTCCTTCTTATAATGGGACAACTGACATGGAATGATCTGATCAGGTTATGCATCATGGTTGGAGCCAATGTCTCAGACAGAATGGGGATGGGAACAACGTACCTAGCTTTAATGGCCACTTTTAAAATGAGACCGATGTTCGCTGTTGGGCTATTATTTCGCAGACTAACATCCAGAGAGGTGCTCCTTCTCACAATTGGACTAAGCCTGGTGGCATCCGTGGAGCTACCAAATTCTTTAGAGGAGCTAGGGGACGGACTTGCGATGGGCATCATGATGTTAAAATTGTTGACTGATTTTCAGTCACACCAGTTGTGGACTACCTTACTGTCTCTGACATTCATCAAAACAACTCTTTCACTGGATTATGCATGGAAGACAATGGCTATGGTATTGTCAATCGTATCTCTCTTTCCTCTATGTCTATCCACGACCTCTCAAAAAACAACATGGCTTCCGGTGTTGTTAGGATCCTTTGGATGTAAACCACTAACCATGTTTCTTATAACAGAAAACAAAATTTGGGGAAGGAAAAGTTGGCCCCTCAATGAAGGAATTATGGCTGTTGGAATAGTCAGCATTTTACTAAGTTCACTCCTCAAAAATGACGTGCCACTAGCCGGCCCACTAATAGCTGGAGGCATGCTGATAGCATGTTACGTCATTTCCGGAAGCTCAGCCGATTTATCATTGGAGAGAGCGGCTGAGGTCTCCTGGGAAGAAGAAGCAGAACACTCTGGTGCCTCACACAACATACTAGTGGAGGTCCAAGATGATGGAACTATGAAAATAAAAGATGAAGAGAGAGATGACACGCTCACTATACTCCTCAAAGCAACTTTGTTGGCAGTTTCAGGGGTGTACCCAATGTCAATACCAGCAACCCTTTTTGTGTGGTATTTTTGGCAGAAAAAGAAACAGAGATCAGGAGTCTTGTGGGACACACCCAGCCCTCCAGAAGTAGAAAGAGCAGTTCTTGATGATGGTATCTATAGAATCTTGCAAAGAGGACTGTTGGGTAGGTCCCAGGTAGGAGTGGGAGTTTTTCAAGACGGCGTGTTCCACACAATGTGGCATGTCACCAGGGGGGCTGTCCTCATGTACCAAGGGAAGAGGCTGGAACCAAGTTGGGCCAGTGTCAAAAAAGACTTGATCTCATATGGAGGAGGTTGGAGGTTTCAAGGATCATGGAACACGGGAGAAGAAGTACAGGTGATAGCTGTTGAACCAGGGAAAAACCCAAAGAATGTACAGACAACGCCGGGCACCTTCAAGACCCCTGAAGGCGAAGTTGGAGCCATAGCCCTAGATTTCAAACCTGGCACATCTGGATCTCCCATCGTGAACAGAGAGGGGAAAATAGTAGGTCTTTATGGAAATGGAGTGGTGACAACAAGTGGAACCTACGTCAGTGCCATTGCCCAAGCTAAAGCGTCACAAGAAGGGCCTCTACCAGAGATTGAGGACGAGGTGTTTAAGAAAAGAAACCTAACAATAATGGACCTACATCCAGGATCAGGAAAAACAAGAAGATATCTTCCAGCCATAGTCCGTGAGGCCATAAAAAGGAAACTGCGCACGCTAATCTTGGCTCCCACAAGAGTTGTCGCCTCTGAAATGGCAGAGGCGCTTAAAGGAATGCCAATAAGATATCAGACAACAGCAGTAAAGAGTGAACACACAGGAAAGGAGATAGTCGATCTCATGTGCCACGCCACTTTCACCATGCGTCTCCTATCTCCAGTGAGAGTTCCCAATTACAACATGATTATCATGGATGAAGCACACTTTACCGATCCAGCCAGCATAGCGGCCAGAGGGTACATCTCAACCCGAGTGGGTATGGGTGAAGCAGCTGCGATCTTTATGACAGCCACTCCCCCAGGATCGGTAGAGGCCTTTCCACAGAGCAACGCAGTTATCCAAGATGAGGAAAGAGACATTCCTGAGAGATCATGGAACTCAGGCTACGACTGGATCACTGACTTCCCAGGAAAAACAGTCTGGTTTGTTCCAAGCATCAAATCAGGAAATGACATTGCCAACTGCTTAAGAAAAAACGGGAAACGGGTGATCCAATTGAGCAGAAAAACCTTTGACACTGAATACCAGAAAACGAAAAACAATGATTGGGACTATGTTGTCACAACAGACATTTCCGAAATGGGAGCAAATTTCCGGGCCGATAGGGTAATAGACCCAAGGCGGTGCTTGAAGCCGGTAATACTAAAAGATGGCCCAGAGCGCGTCATTCTGGCCGGACCAATGCCAGTGACCGCGGCCAGTGCTGCCCAGAGGAGAGGAAGAATTGGAAGGAACCAAAACAAGGAAGGTGACCAGTATATTTACATGGGACAGCCTTTAAATAATGATGAGGACCACGCTCATTGGACAGAAGCAAAAATGCTCCTTGACAATATAAATACGCCAGAAGGGATTATCCCAGCCCTCTTTGAGCCAGAGAGAGAAAAGAGTGCAGCAATAGACGGGGAGTATAGACTGCGGGGAGAAGCAAGGAAAACGTTCGTGGAGCTAATGAGAAGAGGGGATCTACCAGTTTGGCTATCTTACAAAGTTGCCTCAGAAGGCTTCCAGTACTCCGACAGAAGATGGTGCTTTGACGGGGAAAGGAACAACCAGGTGTTGGAGGAGAACATGGACGTGGAGATCTGGACAAAAGAAGGAGAAAGAAAGAAATTGCGACCTCGCTGGTTAGATGCCAGAACCTACTCTGATCCACTGGCCCTGCGCGAGTTTAAAGAGTTCGCAGCAGGAAGAAGAAGTGTCTCAGGTGACCTAATATTAGAAATAGGGAAACTCCCACAGCATTTGACGCTAAGGGCCCAGAATGCTTTGGACAACTTGGTCATGTTGCACAATTCCGAACAAGGGGGAAAAGCCTATAGACATGCTATGGAAGAACTACCAGACACCATAGAAACATTGATGCTACTAGCCTTGATAGCTGTGCTGACTGGTGGAGTTACGTTGTTTTTCCTATCAGGAAAAGGTCTAGGGAAAACATCCATTGGCCTACTTTGTGTAATGGCCTCAAGTGTACTGTTATGGATGGCCAGTGTGGAGCCCCATTGGATAGCGGCCTCCATCATACTAGAGTTTTTTCTGATGGTGCTGCTTATTCCAGAGCCAGACAGACAGCGTACTCCACAGGACAATCAACTAGCATATGTGGTGATAGGTTTGTTATTCATGATATTGACAGTGGCAGCCAATGAGATGGGATTACTGGAAACCACAAAGAAAGACCTGGGGATTGGCCATGTAGTCGCCGAAAACCACCACCATGCCACAATGCTAGACATAGACTTACATCCAGCTTCAGCCTGGACCCTCTATGCAGTAGCCACAACAATTATCACTCCCATGATGAGACACACAATTGAAAACACAACGGCAAACATTTCCCTGACAGCTATTGCAAATCAGGCGGCTATATTAATGGGACTTGACAAGGGATGGCCAATATCGAAGATGGACATAGGAGTGCCACTTCTCGCCTTAGGGTGCTATTCCCAGGTGAACCCATTGACACTGACAGCGGCGGTGTTAATGTTAGTGGCTCATTATGCCATAATCGGACCTGGACTGCAAGCAAAAGCTACCAGAGAAGCCCAAAAAAGGACTGCGGCCGGAATAATGAAAAATCCAACTGTAGACGGGATTGTTGCAATAGATTTGGATCCTGTGGTTTATGATGCAAAATTTGAAAAACAGCTAGGCCAAATAATGTTACTAATACTCTGCACATCACAGATTCTCTTGATGCGGACTACATGGGCCTTATGTGAATCTATCACACTGGCTACTGGACCCTTGACCACTCTCTGGGAGGGATCTCCTGGAAAATTCTGGAATACCACGATAGCAGTGTCCATGGCAAACATCTTCAGGGGAAGTTATTTAGCAGGGGCAGGTCTGGCCTTCTCATTAATGAAATCTTTAGGAGGAGGTAGGAGAGGTACGGGAGCTCAAGGGGAAACATTGGGAGAAAAATGGAAAAGACAACTAAACCAACTGAGCAAGTCAGAATTTAACACTTACAAAAGGAGTGGAATTATGGAGGTGGACAGATCCGAAGCCAAGGAGGGACTGAAAAGAGGAGAAACAACCAAACATGCAGTGTCGAGAGGAACAGCCAAACTTAGGTGGTTTGTGGAGAGGAACCTTGTGAAACCGGAAGGGAAAGTGATAGACCTCGGTTGTGGAAGAGGTGGCTGGTCATATTACTGCGCTGGGCTGAAGAAGGTCACAGAAGTAAAGGGATACACAAAAGGAGGACCCGGTCATGAGGAACCTATCCCAATGGCGACTTATGGATGGAACATAGTGAAGCTACACTCTGGAAGGGATGTATTCTTTACACCACCTGAGAAATGTGACACCCTTTTGTGTGATATTGGTGAGTCCTCTCCGAATCCAACTATAGAAGAAGGAAGAACGTTACGTGTTCTAAAGATGGTGGAACCATGGCTCAGAGGAAATCAGTTTTGCATAAAAATCCTAAATCCTTATATGCCAAGTGTGGTAGAAACTCTGGAGCAAATGCAAAGAAAACATGGAGGGATGCTAGTGCGAAACCCACTCTCAAGAAATTCCACCCATGAAATGTACTGGGTCTCATGTGGAACAGGAAACATTGTGTCGGCAGTGAACATGACATCCAGAATGCTGCTGAATCGGTTCACAATGGCTCACAGGAAGCCAACGTATGAAAGAGACGTGGACTTGGGCGCTGGAACAAGACATGTGGCAGTGGAACCAGAGATAGCCAACCTAGACATTATTGGCCAGAGGATAGAGAACATAAAAAATGAACATAAGTCAACATGGCATTATGATGAGGACAATCCATACAAAACATGGGCCTATCATGGATCATATGAGGTCAAGCCATCAGGGTCAGCCTCATCCATGGTGAATGGCGTGGTGAGATTGCTCACCAAGCCATGGGATGTTATCCCCATGGTCACACAAATAGCTATGACTGATACCACACCCTTCGGACAACAGAGGGTTTTCAAAGAGAAAGTTGACACACGCACACCAAGACCAAAACGAGGCACAGCACAAATTATGGAGGTGACAGCCAAGTGGTTGTGGGGATTCCTCTCTAGAAATAAAAAACCCAGAATCTGCACAAGAGAGGAGTTCACAAGAAAAGTTAGGTCAAACGCAGCAATTGGAGCAGTGTTTGTTGATGAAAACCAATGGAACTCAGCAAAAGAAGCAGTGGAAGACGAAAGGTTTTGGGACCTCGTGCACAGAGAGAGGGAGCTTCATAAACAGGGAAAATGTGCCACGTGTGTCTACAATATGATGGGTAAAAGAGAGAAAAAACTAGGAGAGTTTGGAAAGGCAAAAGGAAGTCGTGCAATATGGTACATGTGGTTGGGAGCACGCTTTCTAGAATTTGAAGCCCTTGGCTTCATGAATGAAGACCACTGGTTCAGTAGGGAGAATTCACTCAGTGGAGTGGAAGGAGAAGGACTACATAAACTTGGATACATACTCAGAGACATATCAAAGATTCCAGGGGGAAATATGTATGCAGACGACACAGCTGGATGGGACACAAGAATAACAGAGGATGATCTTCAGAATGAGGCTAAAATCACCGACATCATGGAGCCTGAACATGCTCTACTGGCTACGTCAATCTTCAAGCTGACCTATCAAAATAAGGTGGTAAGGGTGCAAAGACCAGCAAAAAGTGGAACCGTGATGGACGTCATATCCAGACGTGACCAGAGAGGAAGTGGACAGGTCGGAACTTATGGCCTAAACACTTTCACCAACATGGAGGTCCAACTAATAAGACAAATGGAATCTGAAGGAATCTTTTCACCCAGCGAATTGGAAAATTCAAATCTAGCTGAGAGAGTTCTCGACTGGTTGGAAAAACATGGCGTCGAAAGGTTGAAAAGAATGGCAATCAGCGGAGATGACTGTGTGGTGAAACCAACTGATGACAGGTTCGCAACAGCTTTAACAGCCCTGAATGACATGGGAAAGGTGAGAAAAGACATACCGCAATGGGAACCTTCAAAAGGATGGAATGACTGGCAGCAAGTGCCTTTCTGTTCACACCACTTCCACCAACTGATTATGAAGGATGGGAGGGAAATAGTGGTGCCATGCCGCAACCAAGATGAACTTGTGGGCAGGGCCAGAGTATCACAAGGCGCCGGGTGGAGCCTGAGAGAAACTGCTTGCCTAGGCAAGTCATATGCACAAATGTGGCAGCTGATGTACTTCCACAGGAGAGACCTGAGACTGGCGGCTAATGCTATCTGTTCAGCCGTTCCAGTTAATTGGGTCCCAACCAGCCGCACCACCTGGTCGATCCATGCCCACCATCAATGGATGACAACAGAAGACATGTTGTCAGTATGGAATAGGGTTTGGATAGAGGAAAACCCATGGATGGAGGACAAAACTCATGTATCCAGCTGGGAAGATGTTCCATACTTAGGAAAAAGGGAAGATCAATGGTGTGGATCTCTGATAGGCTTAACAGCAAGAGCCACCTGGGCCACCAACATACAAGTGGCCATAAACCAAGTGAGAAGGCTTATTGGGAACGAGAATTATTTAGACTACATGACATCAATGAAGAGATTCAAGAATGAGAGTGATCCCGAAGGAGCCCTC----------------------TGGTAA
		</sequence>
		<sequence>
			<taxon idref="KX380801"/>
			ATGAACAACCAACGGAAGAAGACGGGTCGACCGTCTTTCAATATGCTGAAACGCGCGAGAAACCGCGTGTCAACTGGTTCACAGTTGGCGAAGAGATTCTCAAAAGGATTGCTCTCAGGCCAAGGACCCATGAAAATGGTGATGGCTTTCATAGCATTCCTAAGATTTCTAGCCATACCCCCAACAGCAGGAATTTTGGCTAGATGGAGCTCATTCAAGAAGAATGGAGCGATCAAAGTGTTACGGGGTTTCAAAAAAGAGATCTCAAGCATGCTGAACATAATGAACAGGAGAAAAAGATCCGTGACCATGCTCCTCATGCTGCTGCCCACAGCCCTGGCGTTCCATTTGACCACACGAGGGGGAGAGCCACACATGATAGTTAGCAAGCAGGAAAGAGGAAAGTCACTCTTGTTTAAGACCTCTGCAGGTGTCAACATGTGCACCCTCATTGCAATGGATTTGGGAGAGTTATGTGAGGATACAATGACCTACAAATGCCCCCGGATCACTGAAGCGGAACCAGATGATGTTGATTGCTGGTGCAATGCCACAGACACATGGGTGACCTATGGGACGTGTTCTCAGACTGGCGAACACCGACGGGATAAACGTTCTGTCGCATTGGCCCCACACGTGGGGCTTGGTCTCGAAACAAGAACCGAAACGTGGATGTCCTCTGAAGGCGCCTGGAGGCAGATACAAAAAGTGGAGACTTGGGCCTTGAGACACCCAGGATTCACGGTGATAGCCCTTTTTTTAGCACATGCCATAGGAACATCCATTACCCAGAAAGGGATCATCTTCATTTTGCTGATGCTGGTGACACCATCAATGGCCATGCGATGCGTGGGAATAGGCAACAGAGACTTCGTTGAAGGACTGTCAGGAGCAACATGGGTGGATGTGGTACTGGAGCATGGAAGCTGTGTCACCACCATGGCAAAGAATAAACCAACATTGGACATTGAACTCTTGAAGACGGAGGTCACGAACCCTGCCGTCTTGCGCAAACTGTGCATTGAAGCTAAAATATCAAACACCACCACCGATTCAAGATGTCCAACACAAGGAGAAGCTACACTGGTGGAAGAACAAGACGCGAACTTTGTGTGTCGACGAACATTCGTGGACAGAGGCTGGGGTAATGGTTGTGGACTATTCGGGAAGGGAAGCTTACTAACGTGTGCTAAGTTTAAGTGTGTGACAAAACTTGAAGGAAAGATAGTTCAATATGAAAACTTAAAATATTCGGTGATAGTCACTGTCCACACTGGGGACCAGCACCAGGTAGGAAATGAGACTACAGAACATGGAACAATTGCAACCATAACACCTCAAGCTCCCACGTCGGAAATACAGCTGACTGACTACGGAGCCCTTACATTGGACTGCTCACCTAGAACAGGGCTGGACTTTAATGAGATGGTGCTGTTGACAATGAAAGAAAAATCATGGCTTGTCCACAAACAATGGTTTCTAGACTTACCATTGCCTTGGACCTCGGGGGCTTCAACATCTCAAGAGACTTGGAACAGACAAGATCTGCTGGTCACATTTAAGACAGCTCATGCAAAGAAGCAGGAAGTAGTCGTACTGGGGTCACAAGAAGGAGCAATGCACACTGCGTTGACTGGGGCGACAGAAATCCAGACGTCAGGAACGACGACAATCTTCGCAGGACACCTGAAATGTAGACTAAAAATGGATAAACTGACTTTAAAAGGGGTGTCATATGTGATGTGCACAGGCTCATTTAAGCTAGAGAAGGAAGTGGCTGAGACCCAGCATGGAACTGTCCTAGTGCAGGTTAAATATGAAGGAACAGATGCACCATGCAAGATTCCAATTTCAACCCAAGATGAGAAAGGAGTGACCCAGAATGGGAGATTGATAACAGCCAATCCCATAGTTACTGACAAAGAAAAACCAGTCAACATTGAAACAGAACCACCCTTTGGTGAGAGCTACATCGTGATAGGGGCGGGTGAAAAAGCTTTGAAACTAAGCTGGTTCAAGAAAGGAAGCAGCATAGGGAAAATGTTCGAAGCCACCGCCCGAGGAGCACGAAGGATGGCTATCCTGGGAGACACAGCATGGGACTTCGGTTCCATAGGAGGGGTGTTCACATCTGTGGGAAAATTGGTACACCAGGTTTTTGGAACCGCATATGGGGTCCTGTTCAGCGGTGTTTCTTGGACCATGAAAATAGGAATAGGGATTCTGCTGACATGGCTAGGATTGAATTCAAGGAGCACGTCACTCTCGATGACGTGCATTGCAGTTGGCATGGTCACACTGTACCTAGGAGTCATGGTTCAAGCGGACTCGGGGTGTGTGATCAACTGGAAGGGCAGAGAACTCAAGTGTGGAAGTGGCATCTTTGTCACTAATGAAGTCCACACTTGGACAGAGCAATACAAATTTCAGGCTGACTCCCCAAAAAGACTATCAGCAGCCATTGGGAAGGCATGGGAGGAAGGCGTGTGTGGAATTCGATCAGCCACACGTCTTGAGAACATCATGTGGAAGCAAATATCAAATGAATTGAACCACATTCTACTTGAAAATGACATGAAATTCACAGTGGTTGTAGGAGACGCCAATGGAATCTTGACCCAAGGAAAAAAGATGATTAGGCCACAACCCATGGAACACAAATACTCATGGAAAAGCTGGGGAAAAGCCAAAATCATAGGAGCAGATACACAGAATACTACCTTCATCATCGATGGCCCAGACACTCCAGAATGCCCCGATGACCAGAGAGCATGGAACATTTGGGAAGTTGAGGACTATGGGTTTGGAGTTTTCACGACAAACATATGGCTGAAATTGCGTGACTCCTACACCCAAATGTGTGACCACCGGCTAATGTCAGCTGCCATCAAGGACAGCAAGGCAGTCCATGCTGACATGGGGTACTGGATAGAAAGTGAAAAGAACGAGACCTGGAAGCTAGCGAGAGCCTCCTTCATAGAAGTGAAGACATGCATCTGGCCAAGATCCCACACTCTATGGAGCAATGGAGTCTTGGAAAGTGAAATGATAATCCCAAAGATATATGGAGGACCAATATCTCAGCACAACTACAGACCAGGGTATTTCACACAAACAGCAGGGCCATGGCACCTAGGCAAGTTGGAACTAGACTTTAATTTGTGTGAAGGCACCACAGTTGTTGTGGATGAACATTGTGGAAATCGAGGTCCATCTCTTAGAACTACAACAGTCACAGGAAAGATAATCCATGAATGGTGCTGCAGATCCTGCACGCTACCCCCCTTACGCTTCAGAGGAGAAGACGGATGTTGGTATGGCATGGAAATCAGACCAGTTAAGGAGAAGGAAGAGAATCTAGTCAGGTCAATGGTCTCTGCAGGGTCAGGAGAAGTGGACAGTTTTTCATTGGGACTACTATGCGTATCAATAATGATTGAAGAAGTGATGAGATCCAGATGGAGTAGAAAGATGCTGATGACTGGAACACTGGCTATTTTCTTCCTTCTTATAATGGGACAACTGACATGGAATGATCTGATCAGGTTATGCATCATGGTTGGAGCCAATGTCTCAGACAGAATGGGGATGGGAACAACGTACCTAGCTTTAATGGCCACTTTTAAAATGAGACCGATGTTCGCTGTTGGGCTATTATTTCGCAGACTAACATCCAGAGAGGTGCTCCTTCTCACAATTGGACTAAGCCTGGTGGCATCCGTGGAGCTACCAAATTCTTTAGAGGAGCTAGGGGACGGACTTGCGATGGGCATCATGATGTTAAAATTGTTGACTGATTTTCAGTCACACCAGTTGTGGACTACCTTACTGTCTCTGACATTCATCAAAACAACTCTTTCACTGGATTATGCATGGAAGACAATGGCTATGGTATTGTCAATCGTATCTCTCTTTCCTCTATGTCTATCCACGACCTCTCAAAAAACAACATGGCTTCCGGTGTTGTTAGGATCCTTTGGATGTAAACCACTAACCATGTTTCTTATAACAGAAAACAAAATTTGGGGAAGGAAAAGTTGGCCCCTCAATGAAGGAATTATGGCTGTTGGAATAGTCAGCATTTTACTAAGTTCACTCCTCAAAAATGACGTGCCACTAGCCGGCCCACTAATAGCTGGAGGCATGCTGATAGCATGTTACGTCATTTCCGGAAGCTCAGCCGATTTATCATTGGAGAGAGCGGCTGAGGTCTCCTGGGAAGAAGAAGCAGAACACTCTGGTGCCTCACACAACATACTAGTGGAGGTCCAAGATGATGGAACTATGAAAATAAAAGATGAAGAGAGAGATGACACGCTCACTATACTCCTCAAAGCAACTTTGTTGGCAGTTTCAGGGGTGTACCCAATGTCAATACCAGCAACCCTTTTTGTGTGGTATTTTTGGCAGAAAAAGAAACAGAGATCAGGAGTCTTGTGGGACACACCCAGCCCTCCAGAAGTAGAAAGAGCAGTTCTTGATGATGGTATCTATAGAATCTTGCAAAGAGGACTGTTGGGTAGGTCCCAGGTAGGAGTGGGAGTTTTTCAAGACGGCGTGTTCCACACAATGTGGCATGTCACCAGGGGGGCTGTCCTCATGTACCAAGGGAAGAGGCTGGAACCAAGTTGGGCCAGTGTCAAAAAAGACTTGATCTCATATGGAGGAGGTTGGAGGTTTCAAGGATCATGGAACACGGGAGAAGAAGTACAGGTGATAGCTGTTGAACCAGGGAAAAACCCAAAGAATGTACAGACAACGCCGGGCACCTTCAAGACCCCTGAAGGCGAAGTTGGAGCCATAGCCCTAGATTTCAAACCTGGCACATCTGGATCTCCCATCGTGAACAGAGAGGGGAAAATAGTAGGTCTTTATGGAAATGGAGTGGTGACAACAAGTGGAACCTACGTCAGTGCCATTGCCCAAGCTAAAGCGTCACAAGAAGGGCCTCTACCAGAGATTGAGGACGAGGTGTTTAAGAAAAGAAACCTAACAATAATGGACCTACATCCAGGATCAGGAAAAACAAGAAGATATCTTCCAGCCATAGTCCGTGAGGCCATAAAAAGGAAACTGCGCACGCTAATCTTGGCTCCCACAAGAGTTGTCGCCTCTGAAATGGCAGAGGCGCTTAAAGGAATGCCAATAAGATATCAGACAACAGCAGTAAAGAGTGAACACACAGGAAAGGAGATAGTCGATCTCATGTGCCACGCCACTTTCACCATGCGTCTCCTATCTCCAGTGAGAGTTCCCAATTACAACATGATTATCATGGATGAAGCACACTTTACCGATCCAGCCAGCATAGCGGCCAGAGGGTACATCTCAACCCGAGTGGGTATGGGTGAAGCAGCTGCGATCTTTATGACAGCCACTCCCCCAGGATCGGTAGAGGCCTTTCCACAGAGCAACGCAGTTATCCAAGATGAGGAAAGAGACATTCCTGAGAGATCATGGAACTCAGGCTACGACTGGATCACTGATTTCCCAGGAAAAACAGTCTGGTTTGTTCCAAGCATCAAATCAGGAAATGACATTGCCAACTGCTTAAGAAAAAACGGGAAACGGGTGATCCAATTGAGCAGAAAAACCTTTGACACTGAATACCAGAAAACGAAAAACAATGATTGGGACTATGTTGTCACAACAGACATTTCCGAAATGGGAGCAAATTTCCGGGCCGATAGGGTAATAGACCCAAGGCGGTGCTTGAAGCCGGTAATACTAAAAGATGGCCCAGAGCGCGTCATTCTGGCCGGACCAATGCCAGTGACCGCGGCCAGTGCTGCCCAGAGGAGAGGAAGAATTGGAAGGAACCAAAACAAGGAAGGTGACCAGTATATTTACATGGGACAGCCTTTAAATAATGATGAGGACCACGCTCATTGGACAGAAGCAAAAATGCTCCTTGACAATATAAATACGCCAGAAGGGATTATCCCAGCCCTCTTTGAGCCAGAGAGAGAAAAGAGTGCAGCAATAGACGGGGAGTATAGACTGCGGGGAGAAGCAAGGAAAACGTTCGTGGAGCTAATGAGAAGAGGGGATCTACCAGTTTGGCTATCTTACAAAGTTGCCTCAGAAGGCTTCCAGTACTCCGACAGAAGATGGTGCTTTGACGGGGAAAGGAACAACCAGGTGTTGGAGGAGAACATGGACGTGGAGATCTGGACAAAAGAAGGAGAAAGAAAGAAATTGCGACCTCGCTGGTTAGATGCCAGAACCTACTCTGATCCACTGGCCCTGCGCGAGTTTAAAGAGTTCGCAGCAGGAAGAAGAAGTGTCTCAGGTGACCTAATATTAGAAATAGGGAAACTCCCACAGCATTTGACGCTAAGGGCCCAGAATGCTTTGGACAACTTGGTCATGTTGCACAATTCCGAACAAGGGGGAAAAGCCTATAGACATGCTATGGAAGAACTACCAGACACCATAGAAACATTGATGCTACTAGCCTTGATAGCTGTGCTGACTGGTGGAGTTACGTTGTTTTTCCTATCAGGAAAAGGTCTAGGGAAAACATCCATTGGCCTACTTTGTGTAATGGCCTCAAGTGTACTGTTATGGATGGCCAGTGTGGAGCCCCATTGGATAGCGGCCTCCATCATACTAGAGTTTTTTCTGATGGTGCTGCTTATTCCAGAGCCAGACAGACAGCGTACTCCACAGGACAATCAACTAGCATATGTGGTGATAGGTTTGTTATTCATGATATTGACAGTGGCAGCCAATGAGATGGGATTACTGGAAACCACAAAGAAAGACCTGGGGATTGGCCATGTAGTCGCCGAAAACCACCACCATGCCACAATGCTAGACATAGACTTACATCCAGCTTCAGCCTGGACCCTCTATGCAGTAGCCACAACAATTATCACTCCCATGATGAGACACACAATTGAAAACACAACGGCAAACATTTCCCTGACAGCTATTGCAAATCAGGCGGCTATATTAATGGGACTTGACAAGGGATGGCCAATATCGAAGATGGACATAGGAGTGCCACTTCTCGCCTTAGGGTGCTATTCCCAGGTGAACCCATTGACACTGACAGCGGCGGTGTTAATGTTAGTGGCTCATTATGCCATAATCGGACCTGGACTGCAAGCAAAAGCTACCAGAGAAGCCCAAAAAAGGACTGCGGCCGGAATAATGAAAAATCCAACTGTAGACGGGATTGTTGCAATAGATTTGGATCCTGTGGTTTATGATGCAAAATTTGAAAAACAGCTAGGCCAAATAATGTTACTAATACTCTGCACATCACAGATTCTCTTGATGCGGACTACATGGGCCTTATGTGAATCTATCACACTGGCTACTGGACCCTTGACCACTCTCTGGGAGGGATCTCCTGGAAAATTCTGGAATACCACGATAGCAGTGTCCATGGCAAACATCTTCAGGGGAAGTTATTTAGCAGGGGCAGGTCTGGCCTTCTCATTAATGAAATCTTTAGGAGGAGGTAGGAGAGGTACGGGAGCTCAAGGGGAAACATTGGGAGAAAAATGGAAAAGACAACTAAACCAACTGAGCAAGTCAGAATTTAACACTTACAAAAGGAGTGGAATTATGGAGGTGGACAGATCCGAAGCCAAGGAGGGACTGAAAAGAGGAGAAACAACCAAACATGCAGTGTCGAGAGGAACAGCCAAACTTAGGTGGTTTGTGGAGAGGAACCTTGTGAAACCGGAAGGGAAAGTGATAGACCTCGGTTGTGGAAGAGGTGGCTGGTCATATTACTGCGCTGGGCTGAAGAAGGTCACAGAAGTAAAGGGATACACAAAAGGAGGACCCGGTCATGAGGAACCTATCCCAATGGCGACTTATGGATGGAACATAGTGAAGCTACACTCTGGAAGGGATGTATTCTTTACACCACCTGAGAAATGTGACACCCTTTTGTGTGATATTGGTGAGTCCTCTCCGAATCCAACTATAGAAGAAGGAAGAACGTTACGTGTTCTAAAGATGGTGGAACCATGGCTCAGAGGAAATCAGTTTTGCATAAAAATCCTAAATCCTTATATGCCAAGTGTGGTAGAAACTCTGGAGCAAATGCAAAGAAAACATGGAGGGATGCTAGTGCGAAACCCACTCTCAAGAAATTCCACCCATGAAATGTACTGGGTTTCATGTGGAACAGGAAACATTGTGTCGGCAGTGAACATGACATCCAGAATGCTGCTGAATCGGTTCACAATGGCTCACAGGAAGCCAACGTATGAAAGAGACGTGGACTTGGGCGCTGGAACAAGACATGTGGCAGTGGAACCAGAGATAGCCAACCTAGACATTATTGGCCAGAGGATAGAGAACATAAAAAATGAACATAAGTCAACATGGCATTATGATGAGGACAATCCATACAAAACATGGGCCTATCATGGATCATATGAGGTCAAGCCATCAGGGTCAGCCTCATCCATGGTGAATGGCGTGGTGAGATTGCTCACCAAGCCATGGGATGTTATCCCCATGGTCACACAAATAGCTATGACTGATACCACACCCTTCGGACAACAGAGGGTTTTCAAAGAGAAAGTTGACACACGTACACCAAGACCAAAACGAGGCACAGCACAAATTATGGAGGTGACAGCCAAGTGGTTGTGGGGATTCCTCTCTAGAAATAAAAAACCCAGAATCTGCACAAGAGAGGAGTTCACAAGAAAAGTTAGGTCAAACGCAGCAATTGGAGCAGTGTTTGTTGATGAAAACCAATGGAACTCAGCAAAAGAAGCAGTGGAAGACGAAAGGTTTTGGGACCTCGTGCACAGAGAGAGGGAGCTTCATAAACAGGGAAAATGTGCCACGTGTGTCTACAATATGATGGGTAAAAGAGAGAAAAAACTAGGAGAGTTTGGAAAGGCAAAAGGAAGTCGTGCAATATGGTACATGTGGTTGGGAGCACGCTTTCTAGAATTTGAAGCCCTTGGCTTCATGAATGAAGACCACTGGTTCAGTAGGGAGAATTCACTCAGTGGAGTGGAAGGAGAAGGACTACATAAACTTGGATACATACTCAGAGACATATCAAAGATTCCAGGGGGAAATATGTATGCAGACGACACAGCTGGATGGGACACAAGAATAACAGAGGATGATCTTCAGAATGAGGCTAAAATCACCGACATCATGGAGCCTGAACATGCTCTACTGGCTACGTCAATCTTCAAGCTGACCTATCAAAATAAGGTGGTAAGGGTGCAAAGACCAGCAAAAAGTGGAACCGTGATGGACGTCATATCCAGACGTGACCAGAGAGGAAGTGGACAGGTCGGAACTTATGGCCTAAACACTTTCACCAACATGGAGGTCCAACTAATAAGACAAATGGAATCTGAAGGAATCTTTTCACCCAGCGAATTGGAAAATTCAAATCTAGCTGAGAGAGTTCTCGACTGGTTGGAAAAACATGGCGTCGAAAGGTTGAAAAGAATGGCAATCAGCGGAGATGACTGTGTGGTGAAACCAACTGATGACAGGTTCGCAACAGCTTTAACAGCCCTGAATGACATGGGAAAGGTGAGAAAAGACATACCGCAATGGGAACCTTCAAAAGGATGGAATGACTGGCAGCAAGTGCCTTTCTGTTCACACCACTTCCACCAACTGATTATGAAGGATGGGAGGGAAATAGTGGTGCCATGCCGCAACCAAGATGAACTTGTGGGCAGGGCCAGAGTATCACAAGGCGCCGGGTGGAGCCTGAGAGAAACTGCTTGCCTAGGCAAGTCATATGCACAAATGTGGCAGCTGATGTACTTCCACAGGAGAGACCTGAGACTGGCGGCTAATGCTATCTGTTCAGCCGTTCCAGTTAATTGGGTCCCAACCAGCCGCACCACCTGGTCGATCCATGCCCACCATCAATGGATGACAACAGAAGACATGTTGTCAGTATGGAATAGGGTTTGGATAGAGGAAAACCCATGGATGGAGGACAAAACTCATGTATCCAGCTGGGAAGATGTTCCATACTTAGGAAAAAGGGAAGATCAATGGTGTGGATCTCTGATAGGCTTAACAGCAAGAGCCACCTGGGCCACCAACATACAAGTGGCCATAAACCAAGTGAGAAGGCTTATTGGGAACGAGAATTATTTAGACTACATGACATCAATGAAGAGATTCAAGAATGAGAGTGATCCCGAAGGAGCCCTC----------------------TGGTAA
		</sequence>
		<sequence>
			<taxon idref="KX380804"/>
			ATGAACAACCAACGGAAGAAGACGGGTCGACCGTCTTTCAATATGCTGAAACGCGCGAGAAACCGCGTGTCAACTGGTTCACAGTTGGCGAAGAGATTCTCAAAAGGATTGCTCTCAGGCCAAGGACCCATGAAAATGGTGATGGCTTTCATAGCATTCCTAAGATTTCTAGCCATACCCCCAACAGCAGGAATTTTGGCTAGATGGAGCTCATTCAAGAAGAATGGAGCGATCAAAGTGTTACGGGGTTTCAAAAAAGAGATCTCAAGCATGCTGAACATAATGAACAGGAGAAAAAGATCCGTGACCATGCTCCTCATGCTGCTGCCCACAGCCCTGGCGTTCCATTTGACCACACGAGGGGGAGAGCCACACATGATAGTTAGCAAGCAGGAAAGAGGAAAGTCACTCTTGTTTAAGACCTCTGCAGGTGTCAACATGTGCACCCTCATTGCAATGGATTTGGGAGAGTTATGTGAGGATACAATGACCTACAAATGCCCCCGGATCACTGAAGCGGAACCAGATGATGTTGATTGCTGGTGCAATGCCACAGACACATGGGTGACCTATGGGACGTGTTCTCAGACTGGCGAACACCGACGGGATAGACGTTCTGTCGCATTGGCCCCACACGTGGGGCTTGGTCTCGAAACAAGAACCGAAACGTGGATGTCCTCTGAAGGCGCCTGGAGGCAGATACAAAGAGTGGAGACTTGGGCCTTGAGACACCCAGGATTCACGGTGATAGCCCTTTTTTTAGCACATGCCATAGGAACATCCATTACCCAGAAAGGGATCATCTTCATTTTGCTGATGCTGGTGACACCATCAATGGCCATGCGATGCGTGGGAATAGGCAACAGAGACTTCGTTGAAGGACTGTCAGGAGCAACATGGGTGGATGTGGTACTGGAGCATGGAAGCTGTGTCACCACCATGGCAAAGAATAAACCAACATTGGACATTGAACTCTTGAAGACGGAGGTCACGAACCCTGCCGTCTTGCGCAAACTGTGCATTGAAGCTAAAATATCAAACACCACCACCGATTCAAGATGTCCAACACAAGGAGAAGCTACACTGGTGGAAGAACAAGACGCGAACTTTGTGTGTCGACGAACATTCGTGGACAGAGGCTGGGGTAATGGTTGTGGACTATTCGGGAAGGGAAGCTTACTAACGTGTGCTAAGTTTAAGTGTGTGACAAAACTTGAAGGAAAGATAGTTCAATATGAAAACTTAAAATATTCGGTGATAGTCACTGTCCACACTGGGGACCAGCACCAGGTAGGAAATGAGACTACAGAACATGGAACAATTGCAACCATAACACCTCAAGCTCCCACGTCGGAAATACAGCTGACTGACTACGGAGCCCTTACATTGGACTGCTCACCTAGAACAGGGCTGGACTTTAATGAGATGGTGCTGTTGACAATGAAAGAAAAATCATGGCTTGTCCACAAACAATGGTTTCTAGACTTACCATTGCCTTGGACCTCGGGGGCTTCAACATCTCAAGAGACTTGGAACAGACAAGATCTGCTGGTCACATTTAAGACAGCTCATGCAAAGAAGCAGGAAGTAGTCGTACTGGGGTCACAAGAAGGAGCAATGCACACTGCGTTGACTGGGGCGACAGAAATCCAGACGTCAGGAACGACGACAATCTTCGCAGGACACCTGAAATGTAGACTAAAAATGGATAAACTGACTTTAAAAGGGGTGTCATATGTGATGTGCACAGGCTCATTTAAGCTAGAGAAGGAAGTGGCTGAGACCCAGCATGGAACTGTCCTAGTGCAGGTTAAATATGAAGGAACAGATGCACCATGCAAGATTCCAATTTCAACCCAAGATGAGAAAGGAGTGACCCAGAATGGGAGATTGATAACAGCCAATCCCATAGTTACTGACAAAGAAAAACCAGTCAACATTGAAACAGAACCACCCTTTGGTGAGAGCTACATCGTGATAGGAGCAGGTGAAAAAGCTTTGAAACTAAGCTGGTTCAAGAAAGGAAGCAGCATAGGGAAAATGTTCGAAGCCACCGCCCGAGGAGCACGAAGGATGGCTATCCTGGGAGACACAGCATGGGACTTCGGTTCCATAGGAGGGGTGTTCACATCTGTGGGAAAATTGGTACACCAGGTTTTTGGAACCGCATATGGGGTCCTGTTCAGCGGTGTTTCTTGGACCATGAAAATAGGAATAGGGATTCTGCTGACATGGCTAGGATTGAATTCAAGGAGCACGTCACTCTCGATGACGTGCATTGCAGTTGGCATGGTCACACTGTACCTAGGAGTCATGGTTCAAGCGGACTCGGGGTGTGTGATCAACTGGAAGGGCAGAGAACTCAAGTGTGGAAGTGGCATCTTTGTCACTAATGAAGTCCACACTTGGACAGAGCAATACAAATTTCAGGCTGACTCCCCAAAAAGACTATCAGCAGCCATTGGGAAGGCATGGGAGGAAGGCGTGTGTGGAATTCGATCAGCCACACGTCTTGAGAACATCATGTGGAAGCAAATATCAAATGAATTGAACCACATTCTACTTGAAAATGACATGAAATTCACAGTGGTTGTAGGAGACGCCAATGGAATCTTGACCCAAGGAAAAAAGATGATTAGGCCACAACCCATGGAACACAAATACTCATGGAAAAGCTGGGGAAAAGCCAAAATCATAGGAGCAGATACACAGAATACTACCTTCATCATCGATGGCCCAGACACTCCAGAATGCCCCGATGACCAGAGAGCATGGAACATTTGGGAAGTTGAGGACTATGGGTTTGGAGTTTTCACGACAAACATATGGCTGAAATTGCGTGACTCCTACACCCAAATGTGTGACCACCGGCTAATGTCAGCTGCCATCAAGGACAGCAAGGCAGTCCATGCTGACATGGGGTACTGGATAGAAAGTGAAAAGAACGAGACCTGGAAGCTAGCGAGAGCCTCCTTCATAGAAGTGAAGACATGCATCTGGCCAAGATCCCACACTCTATGGAGCAATGGAGTCTTGGAAAGTGAAATGATAATCCCAAAGATATATGGAGGACCAATATCTCAGCACAACTACAGACCAGGGTATTTCACACAAACAGCAGGGCCATGGCACCTAGGCAAGTTGGAACTAGACTTTAATTTGTGTGAAGGCACCACAGTTGTTGTGGATGAACATTGTGGAAATCGAGGTCCATCTCTTAGAACTACAACAGTCACAGGAAAGATAATCCATGAATGGTGCTGCAGATCCTGCACGCTACCCCCCTTACGCTTCAGAGGAGAAGACGGATGTTGGTATGGCATGGAAATCAGACCAGTTAAGGAGAAGGAAGAGAATCTAGTCAGGTCAATGGTCTCTGCAGGGTCAGGAGAAGTGGACAGTTTTTCATTGGGACTACTATGCGTATCAATAATGATTGAAGAAGTGATGAGATCCAGATGGAGTAGAAAGATGCTGATGACTGGAACACTGGCTATTTTCTTCCTTCTTATAATGGGACAACTGACATGGAATGATCTGATCAGGTTATGCATCATGGTTGGAGCCAATGTCTCAGACAGAATGGGGATGGGAACAACGTACCTAGCTTTAATGGCCACTTTTAAAATGAGACCGATGTTCGCTGTTGGGCTATTATTTCGCAGACTAACATCCAGAGAGGTGCTCCTTCTCACAATTGGACTAAGCCTGGTGGCATCCGTGGAGCTACCAAATTCTTTAGAGGAGCTAGGGGACGGACTTGCGATGGGCATCATGATGTTAAAATTGTTGACTGATTTTCAGTCACACCAGTTGTGGACTACCTTACTGTCTCTGACATTCATCAAAACAACTCTTTCACTGGATTATGCATGGAAGACAATGGCTATGGTATTGTCAATCGTATCTCTCTTTCCTCTATGTCTATCCACGACCTCTCAAAAAACAACATGGCTTCCGGTGTTGTTAGGATCCTTTGGATGTAAACCACTAACCATGTTTCTTATAACAGAAAACAAAATTTGGGGAAGGAAAAGTTGGCCCCTCAATGAAGGAATTATGGCTGTTGGAATAGTCAGCATTTTACTAAGTTCACTCCTCAAAAATGACGTGCCACTAGCCGGCCCACTAATAGCTGGAGGCATGCTGATAGCATGTTACGTCATTTCCGGAAGCTCAGCCGATTTATCATTGGAGAGAGCGGCTGAGGTCTCCTGGGAAGAAGAAGCAGAACACTCTGGTGCCTCACACAACATACTAGTGGAGGTCCAAGATGATGGAACTATGAAAATAAAAGATGAAGAGAGAGATGACACGCTCACTATACTCCTCAAAGCAACTTTGTTGGCAGTTTCAGGGGTGTACCCAATGTCAATACCAGCAACCCTTTTTGTGTGGTATTTTTGGCAGAAAAAGAAACAGAGATCAGGAGTCTTGTGGGACACACCCAGCCCTCCAGAAGTAGAAAGAGCAGTTCTTGATGATGGTATCTATAGAATCTTGCAAAGAGGACTGTTGGGTAGGTCCCAGGTAGGAGTGGGAGTTTTTCAAGACGGCGTGTTCCACACAATGTGGCATGTCACCAGGGGGGCTGTCCTCATGTACCAAGGGAAGAGGCTGGAACCAAGTTGGGCCAGTGTCAAAAAAGACTTGATCTCATATGGAGGAGGTTGGAGGTTTCAAGGATCATGGAACACGGGAGAAGAAGTACAGGTGATAGCTGTTGAACCAGGGAAAAACCCAAAGAATGTACAGACAACGCCGGGCACCTTCAAGACCCCTGAAGGCGAAGTTGGAGCCATAGCCCTAGATTTCAAACCTGGCACATCTGGATCTCCCATCGTGAACAGAGAGGGGAAAATAGTAGGTCTTTATGGAAATGGAGTGGTGACAACAAGTGGAACCTACGTCAGTGCCATTGCCCAAGCTAAAGCGTCACAAGAAGGGCCTCTACCAGAGATTGAGGACGAGGTGTTTAAGAAAAGAAACCTAACAATAATGGACCTACATCCAGGATCAGGAAAAACAAGAAGATATCTTCCAGCCATAGTCCGTGAGGCCATAAAAAGGAAACTGCGCACGCTAATCTTGGCTCCCACAAGAGTTGTCGCCTCTGAAATGGCAGAGGCGCTTAAAGGAATGCCAATAAGATATCAGACAACAGCAGTAAAGAGTGAACACACAGGAAAGGAGATAGTCGATCTCATGTGCCACGCCACTTTCACTATGCGTCTCCTATCTCCAGTGAGAGTTCCCAATTACAACATGATTATCATGGATGAAGCACACTTTACCGATCCAGCCAGCATAGCGGCCAGAGGGTACATCTCAACCCGAGTGGGTATGGGTGAAGCAGCTGCGATCTTTATGACAGCCACTCCCCCAGGATCGGTAGAGGCCTTTCCACAGAGCAACGCAGTTATCCAAGATGAGGAAAGAGACATTCCTGAGAGATCATGGAACTCAGGCTACGACTGGATCACTGATTTCCCAGGAAAAACAGTCTGGTTTGTTCCAAGCATCAAATCAGGAAATGACATTGCCAACTGCTTAAGAAAAAACGGGAAACGGGTGATCCAATTGAGCAGAAAAACCTTTGACACTGAATACCAGAAAACGAAAAACAATGATTGGGACTATGTTGTCACAACAGACATTTCCGAAATGGGAGCAAATTTCCGGGCCGATAGGGTAATAGACCCAAGGCGGTGCTTGAAGCCGGTAATACTAAAAGATGGCCCAGAGCGCGTCATTCTGGCCGGACCAATGCCAGTGACCGCGGCCAGTGCTGCCCAGAGGAGAGGAAGAATTGGAAGGAACCAAAACAAGGAAGGTGACCAGTATATTTACATGGGACAGCCTTTAAATAATGATGAGGACCACGCTCATTGGACAGAAGCAAAAATGCTCCTTGACAATATAAATACGCCAGAAGGGATTATCCCAGCCCTCTTTGAGCCAGAGAGAGAAAAGAGTGCAGCAATAGACGGGGAGTATAGACTGCGGGGAGAAGCAAGGAAAACGTTCGTGGAGCTAATGAGAAGAGGGGATCTACCAGTTTGGCTATCTTACAAAGTTGCCTCAGAAGGCTTCCAGTACTCCGACAGAAGATGGTGCTTTGACGGGGAAAGGAACAACCAGGTGTTGGAGGAGAACATGGACGTGGAGATCTGGACAAAAGAAGGAGAAAGAAAGAAATTGCGACCTCGCTGGTTAGATGCCAGAACCTACTCTGATCCACTGGCCCTGCGCGAGTTTAAAGAGTTCGCAGCAGGAAGAAGAAGTGTCTCAGGTGACCTAATATTAGAAATAGGGAAACTCCCACAGCATTTGACGCTAAGGGCCCAGAATGCTTTGGACAACTTGGTCATGTTGCACAATTCCGAACAAGGGGGAAAAGCCTATAGACATGCTATGGAAGAACTACCAGACACCATAGAAACATTGATGCTACTAGCCTTGATAGCTGTGCTGACTGGTGGAGTTACGTTGTTTTTCCTATCAGGAAAAGGTCTAGGGAAAACATCCATTGGCCTACTTTGTGTAATGGCCTCAAGTGTACTGTTATGGATGGCCAGTGTGGAGCCCCATTGGATAGCGGCCTCCATCATACTAGAGTTTTTTCTGATGGTGCTGCTTATTCCAGAGCCAGACAGACAGCGTACTCCACAGGACAATCAACTAGCATATGTGGTGATAGGTTTGTTATTCATGATATTGACAGTGGCAGCCAATGAGATGGGATTACTGGAAACCACAAAGAAAGACCTGGGGATTGGCCATGTAGTCGCCGAAAACCACCACCATGCCACAATGCTAGACATAGACTTACATCCAGCTTCAGCCTGGACCCTCTATGCAGTAGCCACAACAATTATCACTCCCATGATGAGACACACAATTGAAAACACAACGGCAAACATTTCCCTGACAGCTATTGCAAATCAGGCGGCTATATTAATGGGACTTGACAAGGGATGGCCAATATCGAAGATGGACATAGGAGTGCCACTTCTCGCCTTAGGGTGCTATTCCCAGGTGAACCCATTGACACTGACAGCGGCGGTGTTAATGTTAGTGGCTCATTATGCCATAATCGGACCTGGACTGCAAGCAAAAGCTACCAGAGAAGCCCAAAAAAGGACTGCGGCCGGAATAATGAAAAATCCAACTGTAGACGGGATTGTTGCAATAGATTTGGATCCTGTGGTTTATGATGCAAAATTTGAAAAACAGCTAGGCCAAATAATGTTACTAATACTCTGCACATCACAGATCCTCTTGATGCGGACTACATGGGCCTTATGTGAATCTATCACACTGGCTACTGGACCCTTGACCACTCTCTGGGAGGGATCTCCTGGAAAATTCTGGAATACCACGATAGCAGTGTCCATGGCAAACATCTTCAGGGGAAGTTATTTAGCAGGGGCAGGTCTGGCCTTCTCATTAATGAAATCTTTAGGAGGAGGTAGGAGAGGTACGGGAGCTCAAGGGGAAACATTGGGAGAAAAATGGAAAAGACAACTAAACCAACTGAGCAAGTCAGAATTTAACACTTACAAAAGGAGTGGAATTATGGAGGTGGACAGATCCGAAGCCAAGGAGGGACTGAAAAGAGGAGAAACAACCAAACATGCAGTGTCGAGAGGAACAGCCAAACTTAGGTGGTTTGTGGAGAGGAACCTTGTGAAACCGGAAGGGAAAGTGATAGACCTCGGTTGTGGAAGAGGTGGCTGGTCATATTACTGCGCTGGGCTGAAGAAGGTCACAGAAGTAAAGGGATACACAAAAGGAGGACCCGGTCATGAGGAACCTATCCCAATGGCGACTTATGGATGGAACATAGTGAAGCTACACTCTGGAAGGGATGTATTCTTTACACCACCTGAGAAATGTGACACCCTTTTGTGTGATATTGGTGAGTCCTCTCCGAATCCAACTATAGAAGAAGGAAGAACGTTACGTGTTCTAAAGATGGTGGAACCATGGCTCAGAGGAAATCAGTTTTGCATAAAAATCCTAAATCCTTATATGCCAAGTGTGGTAGAAACTCTGGAGCAAATGCAAAGAAAACATGGAGGGATGCTAGTGCGAAACCCACTCTCAAGAAATTCCACCCATGAAATGTACTGGGTTTCATGTGGAACAGGAAACATTGTGTCGGCAGTGAACATGACATCCAGAATGCTGCTGAATCGGTTCACAATGGCTCACAGGAAGCCAACGTATGAAAGAGACGTGGACTTGGGCGCTGGAACAAGACATGTGGCAGTGGAACCAGAGATAGCCAACCTAGACATTATTGGCCAGAGGATAGAGAACATAAAAAATGAACATAAGTCAACATGGCATTATGATGAGGACAATCCATACAAAACATGGGCCTATCATGGATCATATGAGGTCAAGCCATCAGGGTCAGCCTCATCCATGGTGAATGGCGTGGTGAGATTGCTCACCAAGCCATGGGATGTTATCCCCATGGTCACACAAATAGCTATGACTGATACCACACCCTTCGGACAACAGAGGGTTTTCAAAGAGAAAGTTGACACACGCACACCAAGACCAAAACGAGGTACAGCACAAATTATGGAGGTGACAGCCAAGTGGTTGTGGGGATTCCTCTCTAGAAATAAAAAACCCAGAATCTGCACAAGAGAGGAGTTCACAAGAAAAGTTAGGTCAAACGCAGCAATTGGAGCAGTGTTTGTTGATGAAAACCAATGGAACTCAGCAAAAGAAGCAGTGGAAGACGAAAGGTTTTGGGACCTCGTGCACAGAGAGAGGGAGCTTCATAAACAGGGAAAATGTGCCACGTGTGTCTACAATATGATGGGTAAAAGAGAGAAAAAACTAGGAGAGTTTGGAAAGGCAAAAGGAAGTCGTGCAATATGGTACATGTGGTTGGGAGCACGCTTTCTAGAATTTGAAGCCCTTGGCTTCATGAATGAAGACCACTGGTTCAGTAGGGAGAATTCACTCAGTGGAGTGGAAGGAGAAGGACTACATAAACTTGGATACATACTCAGAGACATATCAAAGATTCCAGGGGGAAATATGTATGCAGACGATACAGCTGGATGGGACACAAGAATAACAGAGGATGATCTTCAGAATGAGGCTAAAATCACCGACATCATGGAGCCTGAACATGCTCTACTGGCTACGTCAATCTTCAAGCTGACCTATCAAAATAAGGTGGTAAGGGTGCAAAGACCAGCAAAAAGTGGAACCGTGATGGACGTCATATCCAGACGTGACCAGAGAGGAAGTGGACAGGTCGGAACTTATGGCCTAAACACTTTCACCAACATGGAGGTCCAACTAATAAGACAAATGGAATCTGAAGGAATCTTTTCACCCAGCGAATTGGAAAATTCAAATCTAGCTGAGAGAGTTCTCGACTGGTTGGAAAAACATGGCGTCGAAAGGTTGAAAAGAATGGCAATCAGCGGAGATGACTGTGTGGTGAAACCAACTGATGACAGGTTCGCAACAGCTTTAACAGCCCTGAATGACATGGGAAAGGTGAGAAAAGACATACCGCAATGGGAACCTTCAAAAGGATGGAATGACTGGCAGCAAGTGCCTTTCTGTTCACACCACTTCCACCAACTGATTATGAAGGATGGGAGGGAAATAGTGGTGCCATGCCGCAACCAAGATGAACTTGTGGGCAGGGCCAGAGTATCACAAGGCGCCGGGTGGAGCCTGAGAGAAACTGCTTGCCTAGGCAAGTCATATGCACAAATGTGGCAGCTGATGTACTTCCACAGGAGAGACCTGAGACTGGCGGCTAATGCTATCTGTTCAGCCGTTCCAGTTAATTGGGTCCCAACCAGCCGCACCACCTGGTCGATCCATGCTCACCATCAATGGATGACAACAGAAGACATGTTGTCAGTATGGAATAGGGTTTGGATAGAGGAAAACCCATGGATGGAGGACAAAACTCATGTATCCAGCTGGGAAGATGTTCCATACTTAGGAAAAAGGGAAGATCAATGGTGTGGATCTCTGATAGGCTTAACAGCAAGAGCCACCTGGGCCACCAACATACAAGTGGCCATAAACCAAGTGAGAAGGCTTATTGGGAACGAGAATTATTTAGACTACATGACATCAATGAAGAGATTCAAGAATGAGAGTGATCCCGAAGGAGCCCTC----------------------TGGTAA
		</sequence>
		<sequence>
			<taxon idref="KM403591"/>
			ATGAACAACCAACGGAAGAAGACGGGTCGACCGTCTTTCAATATGCTGAAACGCGCGAGAAACCGCGTGTCAACTGGTTCACAGTTGGCGAAGAGATTCTCAAAAGGATTGCTCTCAGGCCAAGGACCCATGAAAATGGTGATGGCTTTCATAGCATTCCTAAGATTTCTAGCCATACCCCCAACAGCAGGAATTTTGGCTAGATGGAGCTCATTCAAGAAGAATGGAGCGATCAAAGTGTTACGGGGTTTCAGAAAAGAGATCTCAAGCATGCTGAACATAATGAACAGGAGAAAAAGATCCGTGACCATGCTCCTCATGCTGCTGCCCACAGCCCTGGCGTTCCATTTGACCACACGAGGGGGAGAGCCACACATGATAGTTAGCAAGCAGGAAAGAGGAAAGTCACTCTTGTTTAAGACCTCTGCAGGTGTCAACATGTGCACCCTCATTGCAATGGATTTGGGAGAGTTATGTGAAGATACAATGACCTACAAATGCCCCCGGATCACTGAAGCGGAACCAGATGATGTTGATTGCTGGTGCAATGCCACAGACACATGGGTGACCTATGGGACGTGTTCTCAGACTGGCGAACACCGACGGGATAAACGTTCTGTCGCATTGGCCCCACACGTGGGGCTTGGTCTCGAAACAAGAACCGAAACGTGGATGTCCTCTGAAGGCGCCTGGAGGCAGATACAAAAAGTGGAGACTTGGGCCTTGAGACACCCAGGATTCACGGTGATAGCCCTTTTTTTAGCACATGCCATAGGAACATCCATTACCCAGAAAGGGATCATCTTCATTTTGCTGATGCTGGTGACACCATCAATGGCCATGCGATGCGTGGGAATAGGCAACAGAGACTTCGTTGAAGGACTGTCAGGAGCAACATGGGTGGATGTGGTACTGGAGCATGGAAGCTGTGTCACCACCATGGCAAAGAATAAACCAACATTGGACATTGAACTCTTGAAGACGGAGGTCACGAACCCTGCCGTCTTGCGCAAACTGTGCATTGAAGCTAAAATATCAAACACCACCACCGATTCAAGATGTCCAACACAAGGAGAGGCTACACTGGTGGAAGAACAAGACGCGAACTTTGTGTGTCGACGAACATTCGTGGACAGAGGCTGGGGTAATGGTTGTGGACTATTCGGGAAGGGAAGCTTACTAACGTGTGCTAAGTTTAAGTGTGTGACAAAACTTGAAGGAAAGATAGTTCAATATGAAAACTTAAAATATTCGGTGATAGTCACTGTCCACACTGGGGACCAGCACCAGGTAGGAAATGAGACTACAGAACATGGAACAATTGCAACCATAACACCTCAAGCTCCCACGTCGGAAATACAGCTGACTGACTACGGAGCCCTTACATTGGACTGCTCACCTAGAACAGGGCTGGACTTTAATGAGATGGTGCTGTTGACAATGAAAGAAAAATCATGGCTTGTCCACAAACAATGGTTTCTAGACTTACCATTGCCTTGGACCTCGGGGGCTTCAACATCTCAAGAGACTTGGAACAGACAAGATCTGCTGGTCACATTTAAGACAGCTCATGCAAAGAAGCAGGAAGTAGTCGTACTGGGGTCACAAGAAGGAGCAATGCACACTGCGTTGACTGGGGCGACAGAAATCCAGACGTCAGGAACGACGACAATCTTCGCAGGACACCTGAAATGTAGACTAAAAATGGGTAAACTGACTCTAAAAGGGGTGTCATATGTGATGTGCACAGGCTCATTTAAGCTAGAGAAGGAAGTGGCTGAGACCCAGCATGGAACTGTCCTAGTGCAGGTTAAATATGAAGGAACAGATGCACCATGCAAGATTCCAATTTCAACCCAAGATGAGAAAGGAGTGACCCAGAATGGGAGATTGATAACAGCCAATCCCATAGTTACTGACAAAGAAAAACCAGTCAACATTGAAACAGAACCACCCTTTGGTGAGAGCTACATCGTGATAGGGGCGGGTGAAAAAGCTTTGAAACTAAGCTGGTTCAAGAAAGGAAGCAGCATAGGGAAAATGTTCGAAGCCACCGCCCGAGGAGCACGAAGGATGGCTATCCTGGGAGACACAGCATGGGACTTCGGTTCCATAGGAGGGGTGTTCACATCTGTGGGAAAATTGGTACACCAGGTTTTTGGAACCGCATATGGGGTCCTGTTCAGCGGTGTTTCTTGGACCATGAAAATAGGAATAGGGATCCTGCTGACATGGCTAGGATTGAATTCAAGGAGCACGTCACTCTCGATGACGTGCATTGCAGTTGGCATGGTCACACTGTACCTAGGAGTTATGGTTCAAGCGGACTCGGGGTGTGTGATCAACTGGAAGGGCAGAGAACTCAAGTGTGGAAGTGGCATCTTTGTCACTAATGAAGTCCACACTTGGACAGAGCAATACAAATTTCAGGCTGACTCCCCAAAAAGACTATCAGCAGCCATTGGGAAGGCATGGGAGGAAGGCGTGTGTGGAATTCGATCAGCCACACGTCTTGAGAACATCATGTGGAAGCAAATATCAAATGAATTGAACCACATTCTACTTGAAAATGACATGAAATTCACAGTGGTTGTAGGAGACGCCAATGGAATCTTGACCCAAGGAAAAAAGATGATTAGGCCACAACCCATGGAACACAAATACTCATGGAAAAGCTGGGGAAAAGCCAAAATCATAGGAGCAGATACACAGAATACTACCTTCATCATCGATGGCCCAGACACTCCAGAATGCCCCGATGACCAGAGAGCATGGAACATTTGGGAAGTTGAGGACTATGGGTTTGGAGTTTTCACGACAAACATATGGCTGAAATTGCGTGACTCCTACACCCAAATGTGTGACCACCGGCTAATGTCAGCTGCCATCAAGGACAGCAAGGCAGTCCATGCTGACATGGGGTACTGGATAGAAAGTGAAAAGAACGAGACCTGGAAGCTAGCGAGAGCCTCCTTCATAGAAGTGAAGACATGCATCTGGCCAAGATCCCACACTCTATGGAGCAATGGAGTCTTGGAAAGTGAAATGATAATCCCAAAGATATATGGAGGACCAATATCTCAGCACAACTACAGACCAGGGTATTTCACACAAACAGCAGGGCCATGGCACCTAGGCAAGTTGGAACTAGACTTTAATTTGTGTGAAGGCACCACAGTTGTTGTGGATGAACATTGTGGAAATCGAGGTCCATCTCTTAGAACTACAACAGTTACAGGAAAGATAATCCATGAATGGTGCTGCAGATCCTGCACGCTACCCCCCTTACGCTTCAGAGGAGAAGACGGATGTTGGTATGGCATGGAAATCAGACCAGTTAAGGAGAAGGAAGAGAATCTAGTCAGGTCAATGGTCTCTGCAGGGTCAGGAGAAGTGGACAGTTTTTCATTGGGACTACTATGCGTATCAATAATGATTGAAGAAGTGATGAGATCCAGATGGAGTAGAAAGATGCTGATGACTGGAACACTGGCTGTTTTCTTCCTTCTCATAATGGGACAACTGACATGGAATGATCTGATCAGGTTATGCATCATGGTTGGAGCCAATGTCTCAGACAGAATGGGGATGGGAACAACGTACCTAGCTTTAATGGCCACTTTTAAAATGAGACCGATGTTCGCTGTTGGGCTATTATTTCGCAGACTAACATCCAGAGAGGTGCTCCTTCTCACAATTGGACTAAGCCTGGTGGCATCCGTGGAGCTACCAAATTCTTTAGAGGAGCTAGGGGACGGACTTGCGATGGGCATCATGATGTTAAAATTGTTGACTGATTTTCAGTCACACCAGTTGTGGACTACCTTACTGTCTCTGACATTCATCAAAACAACTCTTTCACTGGATTATGCATGGAAGACAATGGCTATGGTATTGTCAATCGTATCTCTCTTTCCTCTATGTCTATCCACGACCTCTCAAAAAACAACATGGCTTCCGGTGTTGTTAGGATCCTTTGGATGTAAACCACTAACCATGTTTCTTATAACAGAAAACAAAATTTGGGGAAGGAAAAGTTGGCCCCTCAATGAAGGAATTATGGCTGTTGGAATAGTCAGCATCTTACTAAGTTCACTCCTCAAAAATGACGTGCCACTAGCCGGCCCACTAATAGCTGGAGGCATGCTGATAGCATGTTACGTCATTTCCGGAAGCTCAGCCGATTTATCATTGGAGAGAGCGGCTGAGGTCTCCTGGGAAGAAGAAGCAGAACACTCTGGTGCCTCACACAACATACTAGTGGAGGTCCAAGATGATGGAACTATGAAAATAAAAGATGAAGAGAGAGATGACACGCTCACTATACTCCTCAAAGCAACTTTGTTGGCAGTTTCAGGGGTGTACCCAATGTCAATACCAGCAACCCTTTTTGTGTGGTATTTTTGGCAGAAAAAGAAACAGAGATCAGGAGTCTTGTGGGACACACCCAGCCCTCCAGAAGTAGAAAGAGCAGTTCTTGATGATGGTATCTATAGAATCTTGCAAAGAGGACTGTTGGGTAGGTCCCAGGTAGGAGTGGGAGTTTTTCAAGACGGCGTATTCCACACAATGTGGCATGTCACCAGGGGGGCTGTCCTCATGTACCAAGGGAAGAGGCTGGAACCAAGTTGGGCCAGTGTCAAAAAAGACTTGATCTCATATGGAGGAGGTTGGAGGTTTCAAGGATCATGGAACACGGGAGAAGAAGTACAGGTGATAGCTGTTGAACCAGGGAAAAACCCAAAGAATGTACAGACAACGCCGGGCACCTTCAAGACCCCTGAAGGCGAAGTTGGAGCCATAGCCCTAGATTTCAAACCTGGCACATCTGGATCTCCCATCGTGAACAGAGAGGGGAAAATAGTAGGTCTTTATGGAAATGGAGTGGTGACAACAAGTGGAACCTACGTCAGTGCCATTGCCCAAGCTAAAGCGTCACAAGAAGGGCCTCTACCAGAGATTGAGGACGAGGTGTTTAAGAAAAGAAACCTAACAATAATGGACCTACATCCAGGATCAGGAAAAACAAAAAGATATCTTCCAGCCATAGTCCGTGAGGCCATAAAAAGGAAACTGCGCACGCTAATCTTGGCTCCCACAAGAGTTGTCGCCTCTGAAATGGCAGAGGCGCTTAAAGGAATGCCAATAAGATATCAGACAACAGCAGTAAAGAGTGAACACACAGGAAAGGAGATAGTCGATCTCATGTGCCACGCCACTTTCACCATGCGTCTCCTATCTCCAGTGAGAGTTCCCAATTACAACATGATTATCATGGATGAAGCACACTTTACCGATCCAGCCAGCATAGCGGCCAGAGGGTACATCTCAACCCGAGTGGGTATGGGTGAAGCAGCTGCGATCTTTATGACAGCCACTCCCCCAGGATCGGTAGAGGCCTTTCCACAGAGCAATGCAGTTATCCAAGATGAGGAAAGAGACATTCCTGAGAGATCATGGAACTCAGGCTACGACTGGATCACTGACTTCCCAGGAAAAACAGTCTGGTTTGTTCCAAGCATCAAATCAGGAAATGACATTGCCAACTGCTTAAGAAAAAACGGGAAACGGGTGATCCAATTGAGCAGAAAAACCTTTGACACTGAATACCAAAAAACGAAAAACAATGATTGGGACTATGTTGTCACAACAGACATTTCCGAAATGGGAGCAAATTTCCGGGCCGATAGGGTAATAGACCCAAGGCGGTGCTTGAAGCCGGTAATACTAAAAGATGGCCCAGAGCGCGTCATTCTGGCCGGACCAATGCCAGTGACCGCGGCCAGTGCTGCCCAGAGGAGAGGAAGAATTGGAAGGAACCAAAACAAGGAAGGTGACCAGTATATTTACATGGGACAGCCTTTAAATAATGATGAGGACCACGCTCATTGGACAGAAGCAAAAATGCTCCTTGACAATATAAATACGCCAGAAGGGATTATCCCAGCCCTCTTTGAGCCAGAGAGAGAAAAGAGTGCAGCAATAGACGGGGAGTATAGACTGCGGGGAGAAGCAAGGAAAACGTTCGTGGAGCTAATGAGAAGAGGGGATCTACCAGTTTGGCTATCTTACAAAGTTGCCTCAGAAGGCTTCCAGTACTCCGACAGAAGATGGTGCTTTGACGGGGAAAGGAACAACCAGGTGTTGGAGGAGAACATGGACGTGGAGATCTGGACAAAAGAAGGAGAAAGAAAGAAATTGCGACCTCGCTGGTTAGATGCCAGAACCTACTCTGATCCACTGGCCCTGCGCGAGTTTAAAGAGTTCGCAGCAGGAAGAAGAAGTGTCTCAGGTGACCTAATATTAGAAATAGGGAAACTCCCACAGCATTTGACGCTAAGGGCCCAGAATGCTTTGGACAACTTGGTCATGTTGCACAATTCCGAACAAGGGGGAAAAGCCTATAGACATGCTATGGAAGAACTACCAGACACCATAGAAACATTGATGCTACTAGCCTTGATAGCTGTGCTGACTGGTGGAGTTACGTTGTTTTTCCTATCAGGAAAAGGTCTAGGGAAAACATCCATTGGCCTACTTTGTGTAATGGCCTCAAGTGTACTGTTATGGATGGCCAGTGTGGAGCCCCATTGGATAGCGGCCTCCATCATACTAGAGTTTTTTCTGATGGTGCTGCTTATTCCAGAGCCAGACAGACAGCGTACTCCACAGGACAATCAACTAGCATATGTGGTGATAGGTTTGTTATTCATGATATTGACAGTGGCAGCCAATGAGATGGGATTACTGGAAACCACAAAGAAAGACCTGGGGATTGGCCATGTAGTCGCCGAAAACCACCACCATGCCACAATGCTAGACATAGACTTACATCCAGCTTCAGCCTGGACCCTCTATGCAGTAGCCACAACAATTATCACTCCCATGATGAGACACACAATTGAAAACACAACGGCAAACATTTCCCTGACAGCTATTGCAAATCAGGCGGCTATATTAATGGGACTTGACAAGGGATGGCCAATATCGAAGATGGACATAGGAGTGCCACTTCTCGCCTTAGGGTGCTATTCCCAGGTGAACCCATTGACACTGACAGCGGCGGTGTTAATGTTAGTGGCTCATTATGCCATAATCGGACCTGGACTGCAAGCAAAAGCTACCAGAGAAGCCCAAAAAAGGACTGCGGCCGGAATAATGAAAAATCCAACTGTAGACGGGATTGTTGCAATAGATTTGGATCCTGTGGTTTATGATGCAAAATTTGAAAAACAGCTAGGCCAAATAATGTTACTAATACTCTGCACATCACAGATTCTCTTGATGCGGACTACATGGGCCTTATGTGAATCTATCACACTGGCTACTGGACCCTTGACCACTCTCTGGGAGGGATCTCCTGGAAAATTCTGGAATACCACGATAGCAGTGTCCATGGCAAACATCTTCAGGGGAAGTTATTTAGCAGGGGCAGGTCTGGCCTTCTCATTAATGAAATCTTTAGGAGGAGGTAGGAGAGGTACGGGAGCTCAAGGGGAAACATTGGGAGAAAAATGGAAAAGACAACTAAACCAACTGAGCAAGTCAGAATTTAACACTTACAAAAGGAGTGGAATTATGGAGGTGGACAGATCCGAAGCCAAGGAGGGACTGAAAAGAGGAGAAACAACCAAACATGCAGTGTCGAGAGGAACAGCCAAACTTAGGTGGTTTGTGGAGAGGAACCTTGTGAAACCGGAAGGGAAAGTGATAGACCTCGGTTGTGGAAGAGGTGGCTGGTCATATTACTGCGCTGGGCTGAAGAAGGTCACAGAAGTAAAGGGATACACAAAAGGAGGACCCGGTCATGAGGAACCTATCCCAATGGCGACCTATGGATGGAACATAGTGAAGCTACACTCTGGAAGGGATGTATTCTTTACACCACCTGAGAAATGTGACACCCTTTTGTGTGATATTGGTGAGTCCTCTCCGAATCCAACTATAGAAGAAGGAAGAACGTTACGTGTTCTAAAGATGGTGGAACCATGGCTCAGAGGAAATCAGTTTTGCATAAAAATCCTAAATCCTTATATGCCAAGTGTGGTAGAAACTCTGGAGCAAATGCAAAGAAAACATGGAGGGATGCTAGTGCGAAACCCACTCTCAAGAAATTCCACCCATGAAATGTACTGGGTTTCATGTGGAACAGGAAACATTGTGTCGGCAGTGAACATGACATCCAGAATGCTGCTGAATCGGTTCACAATGGCTCACAGGAAACCAACGTATGAAAGAGACGTGGACTTGGGCGCTGGAACAAGACATGTGGCAGTGGAACCAGAGATAGCCAACCTAGACATTATTGGCCAGAGGATAGAGAACATAAAAAATGAACATAAGTCAACATGGCATTATGATGAGGACAATCCATACAAAACATGGGCCTATCATGGATCATATGAGGTCAAGCCATCAGGGTCAGCCTCATCCATGGTGAATGGCGTGGTGAGATTGCTCACCAAGCCATGGGATGTTATCCCCATGGTCACACAAATAGCTATGACTGATACCACACCCTTCGGACAACAGAGGGTTTTCAAAGAGAAAGTTGACACACGCACACCAAGACCAAAACGAGGCACAGCACAAATTATGGAGGTGACAGCCAAGTGGTTGTGGGGATTCCTCTCTAGAAATAAAAAACCCAGAATCTGCACAAGAGAGGAGTTCACAAGAAAAGTTAGGTCAAACGCAGCAATTGGAGCAGTGTTTGTTGATGAAAACCAATGGAACTCAGCAAAAGAAGCAGTGGAAGACGAAAGGTTTTGGGACCTCGTGCACAGAGAGAGGGAGCTTCATAAACAGGGAAAATGTGCCACGTGTGTCTACAATATGATGGGTAAAAGAGAGAAAAAACTAGGAGAGTTTGGAAAGGCAAAAGGAAGTCGTGCAATATGGTACATGTGGTTGGGAGCACGCTTTCTAGAATTTGAAGCCCTTGGCTTCATGAATGAAGACCACTGGTTCAGTAGGGAGAATTCACTCAGTGGAGTGGAAGGAGAAGGACTACATAAACTTGGATACATACTCAGAGACATATCAAAGATTCCAGGGGGAAATATGTATGCAGACGACACAGCTGGATGGGACACAAGAATAACAGAGGATGATCTTCAGAATGAGGCTAAAATCACCGACATCATGGAGCCTGAACATGCTCTACTGGCTACGTCAATCTTCAAGCTGACCTATCAAAATAAGGTGGTAAGGGTGCAAAGACCAGCAAAAAGTGGAACCGTGATGGACGTCATATCCAGACGTGACCAGAGAGGAAGTGGACAGGTCGGAACTTATGGCCTAAACACTTTCACCAACATGGAGGTCCAACTAATAAGACAAATGGAATCTGAAGGAATCTTTTCACCCAGCGAATTGGAAAATTCAAATCTAGCTGAGAGAGTTCTCGACTGGTTGGAAAAACATGGCGTCGAAAGGTTGAAAAGAATGGCAATCAGCGGAGATGACTGTGTGGTGAAACCAACTGATGACAGGTTCGCAACAGCTTTAACAGCCCTGAATGACATGGGAAAGGTGAGAAAAGACATACCGCAATGGGAACCTTCAAAAGGATGGAATGACTGGCAGCAAGTGCCTTTCTGTTCACACCACTTCCACCAACTGATTATGAAGGATGGGAGGGAGATAGTGGTGCCATGCCGCAACCAAGATGAACTTGTGGGCAGGGCCAGAGTATCACAAGGCGCCGGGTGGAGCCTGAGAGAAACTGCTTGCCTAGGCAAGTCATATGCACAAATGTGGCAGCTGATGTACTTCCACAGGAGAGATCTGAGACTGGCGGCTAATGCTATCTGTTCAGCCGTTCCAGTTAATTGGGTCCCAACCAGCCGCACCACCTGGTCGATCCATGCCCACCATCAATGGATGACAACAGAAGACATGTTGTCAGTATGGAATAGGGTTTGGATAGAGGAAAACCCATGGATGGAGGACAAAACTCATGTATCCAGCTGGGAAGATGTTCCATACTTAGGAAAAAGGGAAGATCAATGGTGTGGATCTCTGATAGGCTTAACAGCAAGAGCCACCTGGGCCACCAACATACAAGTGGCCATAAACCAAGTGAGAAGGCTTATTGGGAACGAGAATTATTTAGACTACATGACATCAATGAAGAGATTCAAGAATGAGAGTGATCCCGAAGGAGCCCTC----------------------TGGTAA
		</sequence>
		<sequence>
			<taxon idref="KX621249"/>
			ATGAACAACCAACGGAAGAAGACGGGTCGACCGTCTTTCAATATGCTGAAACGCGCGAGAAACCGCGTGTCAACTGGTTCACAGTTGGCGAAGAGATTCTCAAAAGGATTGCTCTCAGGCCAAGGACCCATGAAAATGGTGATGGCTTTCATAGCATTCCTAAGATTTCTAGCCATACCCCCAACAGCAGGAATTTTGGCTAGATGGAGCTCATTCAAGAAGAATGGAGCGATCAAAGTGTTACGGGGTTTCAAAAAAGAGATCTCAAGCATGCTGAACATAATGAACAGGAGAAAAAGATCCGTGACCATGCTCCTCATGCTGCTGCCCACAGCCCTGGCGTTCCATTTGACCACACGAGGGGGAGAGCCACACATGATAGTTAGCAAGCAGGAAAGAGGAAAGTCACTCTTGTTTAAGACCTCTGCAGGTGTCAACATGTGCACCCTCATTGCAATGGATTTGGGAGAGTTATGTGAGGATACAATGACCTACAAATGCCCCCGGATCACTGAAGCGGAACCAGATGATGTTGATTGCTGGTGCAATGCCACAGACACATGGGTGACCTATGGGACGTGTTCTCAGACTGGCGAACACCGACGGGATAAACGTTCTGTCGCATTGGCCCCACACGTGGGGCTTGGTCTCGAAACAAGAACCGAAACGTGGATGTCCTCTGAAGGCGCCTGGAGNCAGATACAAAAAGTGGAGACTTGGGCCTTGAGACACCCAGGATTCACGGTGATAGCCCTTTTTTTAGCACATGCCATAGGAACATCCATTACCCAGAAAGGGATCATCTTCATTTTGCTGATGCTGGTGACACCATCAATGGCCATGCGATGCGTGGGAATAGGCAACAGAGACTTCGTTGAAGGACTGTCAGGAGCAACATGGGTGGATGTGGTACTGGAGCATGGAAGCTGTGTCACCACCATGGCAAAGAATAAACCAACATTGGACATTGAACTCTTGAAGACGGAGGTCACGAACCCTGCCGTCTTGCGCAAACTGTGCATTGAAGCTAAAATATCAAACACCACCACCGATTCAAGATGTCCAACACAAGGAGAAGCTACACTGGTGGAAGAACAAGACGCGAACTTTGTGTGTCGACGAACATTCGTGGACAGAGGCTGGGGTAATGGTTGTGGACTATTCGGGAAGGGAAGCTTACTAACGTGTGCTAAGTTTAAGTGTGTGACAAAACTTGAAGGAAAGATAGTTCAATATGAAAACTTAAAATATTCGGTGATAGTCACTGTCCACACTGGGGACCAGCACCAGGTAGGAAATGAGACCACAGAACATGGAACAATTGCAACCATAACACCTCAAGCTCCCACGTCGGAAATACAGCTGACTGACTACGGAGCCCTTACATTGGACTGCTCACCTAGAACAGGGCTGGACTTTAATGAGATGGTGCTGTTGACAATGAAAGAAAAATCATGGCTTGTCCACAAACAATGGTTTCTAGACTTACCATTACCTTGGACCTCGGGGGCTTCAACATCTCAAGAGACTTGGAACAGACAAGATCTGCTGGTCACATTTAAGACAGCTCATGCAAAGAAGCAGGAAGTAGTCGTACTGGGGTCACAAGAAGGAGCAATGCACACTGCGTTGACTGGGGCGACAGAAATCCAGACGTCAGGAACGACGACAATCTTCGCAGGACACCTGAAATGTAGACTAAAAATGGATAAACTGACTTTAAAAGGGGTGTCATATGTGATGTGCACAGGCTCATTTAAGCTAGAGAAGGAAGTGGCTGAGACCCAGCATGGAACTGTCCTAGTGCAGGTTAAATATGAAGGAACAGATGCACCATGCAAGATTCCAATTTCAACCCAAGATGAGAAAGGAGTGACCCAGAATGGGAGATTGATAACAGCCAATCCCATAGTTACTGACAAAGAAAAACCAGTCAACATTGAAACAGAACCACCCTTTGGTGAGAGCTACATCGTGATAGGGGCGGGTGAAAAAGCTTTGAAACTAAGCTGGTTTAAGAAAGGAAGCAGCATAGGGAAAATGTTCGAAGCCACCGCCCGAGGAGCACGAAGGATGGCTATCCTGGGAGACACAGCATGGGACTTCGGTTCCATAGGAGGGGTGTTCACATCTGTGGGAAAATTGGTACACCAGGTTTTTGGAACCGCATATGGGGTCCTGTTCAGCGGTGTTTCTTGGACCATGAAAATAGGAATAGGGATTCTGCTGACATGGCTAGGATTGAATTCAAGGAGCACGTCACTCTCGATGACGTGCATTGCAGTTGGCATGGTCACACTGTACCTAGGAGTCATGGTTCAAGCGGACTCGGGGTGTGTGATCAACTGGAAGGGCAGAGAACTCAAGTGTGGAAGTGGCATCTTTGTCACTAATGAAGTCCACACTTGGACAGAGCAATACAAATTCCAGGCTGACTCCCCAAAAAGACTATCAGCAGCCATTGGGAAGGCATGGGAGGAAGGCGTGTGTGGAATTCGATCAGCCACACGTCTTGAGAACATCATGTGGAAGCAAATATCAAATGAATTGAACCACATTCTACTTGAAAATGACATGAAATTCACAGTGGTTGTAGGAGACGCCAATGGAATCTTGACCCAAGGAAAAAAGATGATTAGGCCACAACCCATGGAACACAAATACTCATGGAAAAGCTGGGGAAAAGCCAAAATCATAGGAGCAGATACACAGAATACTACCTTCATCATCGATGGCCCAGACACTCCAGAATGCCCCGATGACCAGAGAGCATGGAACATTTGGGAAGTTGAGGACTATGGGTTTGGAGTTTTCACGACAAACATATGGCTGAAATTGCGTGACTCCTACACCCAAATGTGTGACCACCGGCTAATGTCAGCTGCCATCAAGGACAGCAAGGCAGTCCATGCTGACATGGGGTACTGGATAGAAAGTGAAAAGAACGAGACCTGGAAGCTAGCGAGAGCCTCCTTCATAGAAGTGAAGACATGCATCTGGCCAAGATCCCACACTCTATGGAGCAATGGAGTCTTGGAAAGTGAAATGATAATCCCAAAGATATATGGAGGACCAATATCTCAGCACAACTACAGACCAGGGTATTTCACACAAACAGCAGGGCCATGGCACCTAGGCAAGTTGGAACTAGACTTTAATTTGTGTGAAGGCACCACAGTTGTTGTGGATGAACATTGTGGAAATCGAGGTCCATCTCTTAGAACTACAACAGTCACAGGAAAGATAATCCATGAATGGTGCTGCAGATCCTGCACGCTACCCCCCTTACGCTTCAGAGGAGAAGACGGATGTTGGTATGGCATGGAAATCAGACCAGTCAAGGAGAAGGAAGAGAATCTAGTCAGGTCAATGGTCTCTGCAGGGTCAGGAGAAGTGGACAGTTTTTCATTGGGACTACTATGCGTATCAATAATGATTGAAGNAGTGATGAGATCCAGATGGAGTAGAAAGATGCTGATGACTGGAACACTGGCTGTTTTCTTCCTTCTTATAATGGGACAACTGACATGGAATGATCTGATCAGGTTATGCATCATGGTTGGAGCCAATGTCTCAGACAGAATGGGGATGGGAACAACGTACCTAGCTTTAATGGCCACTTTTAAAATGAGACCGATGTTCGCTGTTNGGCTATTATTTCGCAGACTAACATCCAGAGAGGTGCTCCTTCTCACAATTGGACTAAGCCTGGTGGCATCCGTGGAGCTACCAAATTCTTTAGAGGAGCTAGGGGACGGACTTGCGATGGGCATCATGATGTTNAAATTGTTGACTGATTTTCAGTCACACCAGTTGTGGACTACCTTACTGTCTCTGACATTCATCAAAACAACTCTTTCACTAGATTATGCATGGAAGACAATGGCTATGGTATTGTCAATCGTATCTCTCTTTCCTCTATGTCTATCCACGACCTCTCAAAAAACAACATGGCTTCCGGTGTTGTTAGGATCCTTTGGATGTAAACCACTAACCATGTTTCTTATAACAGAAAACAAAATTTGGGGAAGGAAAAGTTGGCCCCTCAATGAAGGAATTATGGCTGTTGGAATAGTCAGCATTTTACTAAGTTCACTCCTCAAAAATGACGTGCCACTAGCCGGCCCACTAATAGCTGGAGGCATGCTGATAGCATGTTACGTCATTTCCGGAAGCTCAGCCGATTTATCATTGGAGAGAGCGGCTGAGGTCTCCTGGGAAGAAGAAGCAGAACACTCTGGTGCCTCACACAACATACTAGTGGAGGTCCAAGATGATGGAACCATGAAAATAAAAGATGAAGAGAGAGATGACACGCTCACTATACTCCTCAAAGCAACTTTGTTGGCAGTTTCAGGGGTGTACCCAATGTCAATACCAGCAACCCTTTTTGTGTGGTATTTTTGGCAGAAAAAGAAACAGAGATCAGGAGTCTTGTGGGACACACCCAGCCCTCCAGAAGTAGAAAGAGCAGTTCTTGATGATGGTATCTATAGAATCTTGCAAAGAGGACTGTTGGGTAGGTCCCAGGTAGGAGTGGGAGTTTTTCAAGACGGCGTGTTCCACACAATGTGGCATGTCACCAGGGGGGCTGTCCTCATGTACCAAGGGAAGAGGCTGGAACCAAGTTGGGCCAGTGTCAAAAAAGACTTGATCTCATATGGAGGAGGTTGGAGGTTTCAAGGATCATGGAACACGGGAGAAGAAGTACAGGTGATAGCTGTTGAACCAGGGAAAAACCCAAAGAATGTACAGACAACGCCGGGCACCTTCAAGACCCCTGAAGGCGAAGTTGGAGCCATAGCCCTAGATTTCAAACCTGGCACATCTGGATCTCCCATCGTGAACAGAGAGGGGAAAATAGTAGGTCTTTATGGAAATGGAGTGGTGACAACAAGTGGAACCTACGTCAGTGCCATTGCCCAAGCTAAAGCGTCACAAGAAGGGCCTCTACCAGAGATTGAGGACGAGGTGTTTAAGAAAAGAAACCTAACAATAATGGACCTACATCCAGGATCAGGNAAAACAAGAAGATATCTTCCAGCCATAGTCCGTGAGGCCATAAAAAGGAAACTGCGCACGCTAATCTTGGCTCCCACAAGAGTTGTCGCCTCTGAAATGGCAGAGGCGCTTAAAGGAATGCCAATAAGATATCAGACAACAGCAGTAAAGAGTGAACACACAGGAAAGGAGATAGTCGATCTCATGTGCCACGCCACTTTCACCATGCGTCTCCTATCTCCAGTGAGAGTTCCCAATTACAACATGATTATCATGGATGAAGCACACTTTACCGATCCAGCCAGCATAGCGGNCAGAGGGTACATCTCAACCCGAGTGGGTATGGGTGAAGCAGCTGCGATCTTCATGACAGCCACCCCCCCAGGATCGGTAGAGGCCTTTCCACAGAGCAATGCAGTTATCCAAGATGAGGAAAGAGACATTCCTGAGAGATCATGGAACTCAGGCTACGACTGGATCACTGACTTCCCAGGAAAAACAGTCTGGTTTGTTCCAAGCATCAAATCAGGAAATGACATTGCCAACTGCTTAAGAAAAAACGGGAAACGGGTGATCCAATTGAGCAGAAAAACCTTTGACACTGAATACCAGAAAACGAAAAACAATGATTGGGACTATGTTGTCACAACAGACATTTCCGAAATGGGAGCAAATTTCCGGGCCGATAGGGTAATAGACCCAAGGCGGTGCTTGAAGCCGGTAATACTAAAAGATGGCCCAGAGCGCGTCATTCTGGCCGGACCAATGCCAGTGACCGCGGCCAGTGCTGCCCAGAGGAGAGGAAGAATTGGAAGGAACCAAAACAAGGAAGGTGACCAGTATATTTACATGGGACAGCCTTTAAATAATGATGAGGACCACGCTCATTGGACAGAAGCAAAAATGCTCCTTGACAATATAAATACGCCAGAAGGGATTATCCCAGCCCTCTTTGAGCCAGAGAGAGAAAAGAGTGCAGCAATAGACGGGGAGTATAGACTGCGGGGAGAAGCAAGGAAAACGTTCGTGGAGCTAATGAGAAGAGGGGATCTACCAGTTTGGCTATCTTACAAAGTTGCCTCAGAAGGCTTCCAGTACTCCGACAGAAGATGGTGCTTTGACGGGGAAAGGAACAACCAGGTGTTGGAGGAGAACATGGACGTGGAGATCTGGACAAAAGAAGGAGAAAGAAAGAAATTGCGACCTCGCTGGTTAGATGCCAGAACCTACTCTGATCCACTGGCCCTGCGCGAGTTTAAGGAGTTCGCAGCAGGAAGAAGAAGTGTCTCAGGTGACCTAATATTAGAAATAGGGAAACTCCCACAGCATTTGACGCTAAGGGCCCAGAATGCTTTGGACAACTTGGTCATGTTGCACAATTCCGAACAAGGGGGAAAAGCCTATAGACATGCTATGGAAGAACTACCAGACACCATAGAAACATTGATGCTACTAGCCTTGATAGCTGTGCTGACTGGTGGAGTTACGTTGTTTTTCCTATCAGGAAAAGGTCTAGGGAAAACATCCATTGGCCTACTTTGTGTAATGGCCTCAAGTGTACTGTTATGGATGGCCAGTGTGGAGCCCCATTGGATAGCGGCCTCCATCATACTAGAGTTTTTTCTGATGGTGCTGCTTATTCCAGAGCCAGACAGACAGCGTACTCCACAGGACAATCAACTAGCATATGTGGTGATAGGTTTGTTATTCATGATATTGACAGTGGCAGCCAATGAGATGGGATTACTGGAAACCACAAAGAAAGACCTGGGGATTGGCCATGTAGTCGCCGAAAACCACCACCATGCCACAATGCTAGACATAGACTTACATCCAGCTTCAGCCTGGACCCTCTATGCAGTAGCCACAACAATTATCACTCCCATGATGAGACACACAATTGAAAACACAACGGCAAACATTTCCCTGACAGCTATTGCAAATCAGGCGGCTATATTAATGGGACTTGACAAGGGATGGCCAATATCGAAGATGGACATAGGAGTGCCACTTCTCGCCTTAGGGTGCTATTCCCAGGTGAACCCATTGACACTGACAGCGGCGGTGTTAATGTTAGTGGCTCATTATGCCATAATTGGACCTGGACTGCAAGCAAAAGCTACCAGAGAAGCTCAAAAAAGGACTGCGGCCGGAATAATGAAAAATCCAACTGTAGACGGGATTGTTGCAATAGATTTGGATCCTGTGGTTTATGATGCAAAATTTGAAAAACAGCTAGGCCAAATAATGTTACTAATACTCTGCACATCACAGATTCTCTTGATGCGGACTACATGGGCCTTATGTGAATCTATCACACTGGCTACTGGACCCTTGACCACTCTCTGGGAGGGATCTCCTGGAAAATTCTGGAATACCACGATAGCAGTGTCCATGGCAAACATCTTCAGGGGAAGTTATTTAGCAGGGGCAGGTCTGGCCTTCTCATTAATGAAATCTTTAGGAGGAGGTAGGAGAGGTACGGGAGCTCAAGGGGAAACATTGGGAGAAAAATGGAAAAGACAACTAAACCAACTGAGCAAGTCAGAATTTAACACTTACAAAAGGAGTGGAATTATGGAGGTGGACAGATCCGAAGCCAAGGAGGGACTGAAAAGAGGAGAAACAACCAAACATGCAGTGTCGAGAGGAACAGCCAAACTTAGGTGGTTTGTGGAGAGGAACCTTGTGAAACCGGAAGGGAAAGTGATAGACCTCGGTTGTGGAAGAGGTGGCTGGTCATATTACTGCGCTGGGCTGAAGAAGGTCACAGAAGTAAAGGGATACACAAAAGGAGGACCCGGTCATGAGGAANCTATCCCAATGGCGACTTATGGATGGAACATAGTGAAGCTACACTCTGGAAGGGATGTATTCTTTACACCACCTGAGAAATGTGACACCCTTTTGTGTGATATTGGTGAGTCCTCTCCGAATCCAACTATAGAAGAAGGAAGAACGTTACGTGTTCTAAAGATGGTGGAACCATGGCTCAGAGGAAATCAGTTTTGCATAAAAATCCTAAATCCTTATATGCCAAGTGTGGTAGAAACTCTGGAGCAAATGCAAAGAAAACATGGAGAGATGCTGGTGCGAAATCCACTTTCAAGAAATTCCACTCATGAAATGTACTGGGTCTCATGTGGAACAGGAAACATTGTGTCGGCAGTGAACATGACATCCAGAATGCTGCTGAATCGGTTCACAATGGCTCACAGGAAGCCAACGTATGAAAGAGACGTGGACTTGGGCGCTGGAACAAGACATGTGGCAGTGGAACCAGAGATAGCCAACCTAGACATTATTGGCCAGAGGATAGAGAACATAAAAAATGAACATAAGTCAACATGGCATTATGATGAGGACAATCCATACAAAACATGGGCCTATCATGGATCATATGAGGTCAAGCCATCAGGGTCAGCCTCATCCATGGTGAATGGCGTGGTGAGATTGCTCACCAAGCCATGGGATGTTATCCCCATGGTCACACAAATAGCTATGACTGATACCACACCCTTCGGACAACAGAGGGTTTTCAAAGAGAAAGTTGACACACGCACACCAAGACCAAAACGAGGCACAGCACAAATTATGGAGGTGACAGCCAAGTGGTTGTGGGGATTCCTCTCTAGAAATAAAAAACCCAGAATCTGCACAAGAGAGGAGTTCACAAGAAAAGTTAGGTCAAACGCAGCAATTGGAGCAGTGTTTGTTGATGAAAACCAATGGAACTCAGCAAAAGAAGCAGTGGAAGACGAAAGGTTTTGGGACCTCGTGCACAGAGAGAGGGAGCTTCATAAACAGGGAAAATGTGNCACGTGTGTCTACAATATGATGGGTAAAAGAGAGAAAAAACTAGGAGAGTTTGGAAAGGCAAAAGGAAGTCGTGCAATATGGTACATGTGGTTGGGAGCACGCTTTCTAGAATTTGAAGCCCTTGGCTTCATGAATGAAGACCACTGGTTCAGTAGGGAGAATTCACTCAGTGGAGTGGAAGGAGAAGGACTACATAAACTTGGATACATACTCAGAGACATATCAAAGATTCCAGGGGGAAATATGTATGCAGACGACACAGCTGGATGGGACACAAGAATAACAGAGGATGATCTCCAGAATGAGGCTAAAATCACCGACATCATGGAGCCTGAACATGCTCTACTGGCTACGTCAATCTTCAAGCTGACCTATCAAAATAAGGTGGTAAGGGTGCAAAGACCAGCAAAAAGTGGAACCGTGATGGACGTCATATCCAGACGTGACCAGAGAGGAAGTGGACAGGTCGGAACTTATGGCCTAAACACTTTCACCAACATGGAGGTCCAACTAATAAGACAAATGGAATCTGAAGGAATCTTTTCACCCAGCGAATTGGAAAATTCAAATCTAGCTGAGAGAGTTCTCGACTGGTTGGAAAAACATGGCGTCGAAAGGTTGAAAAGAATGGCAATCAGCGGAGATGACTGTGTGGTGAAACCAACTGATGACAGGTTCGCAACAGCTTTAACAGNCCTGAATGACATGGGAAAGGTGAGAAAAGACATACCGCAATGGGAACCTTCAAAAGGATGGAATGACTGGCAGCAAGTGCCTTTCTGTTCACACCACTTCCACCAACTGATTATGAAGGATGGGAGGGAGATAGTGGTGCCATGCCGCAACCAAGATGAACTTGTGGGCAGGGCCAGAGTATCACAAGGCGCCGGGTGGAGCCTGAGAGAAACTGCTTGCCTAGGCAAGTCATATGCACAAATGTGGCAGCTGATGTACTTCCACAGGAGAGACCTGAGACTGGCGGCTAATGCTATCTGTTCAGCCGTTCCAGTTAATTGGGTCCCAACCAGCCGCACCACCTGGTCGATCCATGCCCACCATCAATGGATGACAACAGAAGACATGTTGTCAGTATGGAATAGGGTTTGGATAGAGGAAAACCCATGGATGGAGGACAAAACTCATGTATCCAGCTGGGAAGATGTTCCATACTTAGGAAAAAGGGAAGATCAATGGTGTGGATCTCTGATAGGCTTAACAGCAAGAGCCACCTGGGCCACCAACATACAAGTGGCCATAAACCAAGTGAGAAGGCTTATTGGGAACGAGAATTATTTAGACTACATGACATCAATGAAGAGATTCAAGAATGAGAGTGATCCCGAAGGAGCCCTC----------------------TGGTAA
		</sequence>
		<sequence>
			<taxon idref="KY921903"/>
			ATGAACAACCAACGGAAGAAGACGGGTCGACCGTCTTTCAATATGCTGAAACGCGCGAGAAACCGCGTGTCAACTGGTTCACAGTTGGCGAAGAGATTCTCAAAAGGATTGCTCTCAGGCCAAGGACCCATGAAAATGGTGATGGCTTTCATAGCATTCCTAAGATTTCTAGCCATACCCCCAACAGCAGGAATTTTGGCTAGATGGAGCTCATTCAAGAAGAATGGAGCGATCAAAGTGTTACGGGGTTTCAAAAAAGAGATCTCAAGCATGCTGAACATAATGAACAGGAGAAAAAGATCCGTGACCATGCTCCTCATGCTGCTGCCCACAGCCCTGGCGTTCCATTTGACCACACGAGGGGGAGAGCCACACATGATAGTTAGCAAGCAGGAGAGAGGAAAGTCACTCTTGTTTAAGACCTCTGCAGGTGTCAACATGTGTACCCTCATTGCAATGGATTTGGGAGAGTTATGTGAGGATACAATGACCTACAAATGCCCCCGGATCACTGAAGCGGAACCAGATGATGTTGATTGCTGGTGCAATGCCACAGACACATGGGTGACCTATGGGACGTGTTCTCAGACTGGCGAACACCGACGGGATAAACGTTCTGTCGCATTGGCCCCACACGTGGGGCTTGGTCTCGAAACAAGAACCGAAACGTGGATGTCCTCTGAAGGCGCCTGGAGGCAGATACAAAAAGTGGAGACTTGGGCCTTGAGACACCCAGGATTCACGGTGATAGCCCTTTTTTTAGCACATGCCATAGGAACATCCATTACCCAGAAAGGGATCATCTTCATTTTGCTGATGCTGGTGACACCATCAATGGCCATGCGATGCGTGGGAATAGGCAACAGAGACTTCGTTGAAGGACTGTCAGGAGCAACATGGGTGGATGTGGTACTGGAGCATGGAAGCTGTGTCACTACCATGGCAAAGAATAAACCAACATTGGACATTGAACTCTTGAAGACGGAGGTCACGAACCCTGCCGTCTTGCGCAAACTGTGCATTGAAGCTAAAATATCAAACACCACCACCGATTCAAGATGTCCAACACAAGGAGAAGCTACACTGGTGGAAGAACAAGACGCGAACTTTGTGTGTCGACGAACATTCGTGGACAGAGGCTGGGGTAATGGTTGTGGACTATTCGGGAAGGGAAGCTTACTAACGTGTGCTAAGTTTAAGTGTGTGACAAAACTTGAAGGAAAGATAGTTCAATATGAAAACTTAAAATATTCGGTGATAGTCACTGTCCACACTGGGGATCAGCACCAGGTAGGAAATGAGACTACAGAACATGGAACAATTGCAACCATAACACCTCAAGCTCCCACGTCGGAAATACAGCTGACTGACTACGGAGCCCTTACATTGGACTGCTCACCTAGAACAGGGCTGGACTTTAATGAGATGGTGCTGTTGACAATGAAAGAAAAATCATGGCTTGTCCACAAACAATGGTTTCTAGACTTACCTTTGCCTTGGACCTCGGGGGCTTCAACATCTCAAGAGACTTGGAACAGACAAGATCTGCTGGTCACATTTAAGACAGCTCATGCAAAGAAGCAGGAAGTAGTCGTACTGGGGTCACAAGAAGGAGCAATGCACACTGCGTTGACTGGGGCGACAGAAATCCAGACGTCAGGAACGACGACAATCTTCGCAGGACACCTGAAATGTAGACTAAAAATGGACAAACTGACTTTAAAAGGGGTGTCATATGTGATGTGCACAGGCTCATTTAAGCTAGAGAAGGAAGTGGCTGAGACCCAGCATGGAACTGTCCTAGTGCAGGTTAAATATGAAGGAACAGATGCACCATGCAAGATTCCAATTTCAACCCAAGATGAGAAAGGAGTGACCCAGAATGGGAGATTGATAACAGCCAATCCCATAGTTACTGACAAAGAAAAACCAGTCAACATTGAAACAGAACCACCCTTTGGTGAGAGCTACATCGTGATAGGGGCGGGTGAAAAAGCTTTGAAACTAAGCTGGTTCAAGAAAGGAAGCAGCATAGGGAAAATGTTCGAAGCCACCGCCCGAGGAGCGCGAAGGATGGCTATCCTGGGAGACACAGCATGGGACTTCGGTTCCATAGGAGGGGTGTTCACATCTGTGGGAAAATTGGTACACCAGGTTTTTGGAACCGCATATGGGGTCCTGTTCAGCGGTGTTTCTTGGACCATGAAAATAGGAATAGGGATTCTGCTGACATGGCTAGGATTGAATTCAAGGAGCACGTCACTCTCGATGACGTGCATTGCAGTTGGCATGGTCACACTGTACCTAGGAGTCATGGTTCAAGCGGACTCGGGGTGTGTGATCAACTGGAAGGGCAGAGAACTCAAGTGTGGAAGTGGCATCTTTGTCACTAATGAAGTCCACACTTGGACAGAGCAATACAAATTTCAGGCTGACTCCCCAAAAAGACTATCAGCAGCCATTGGGAAGGCATGGGAGGAAGGCGTGTGTGGAATTCGATCAGCCACACGTCTTGAGAACATCATGTGGAAGCAAATATCAAATGAATTGAACCACATTCTACTTGAAAATGACATGAAATTCACAGTGGTTGTAGGAGACGCCAATGGAATCTTAACCCAAGGAAAAAAGATGATTAGGCCACAACCCATGGAACACAAATACTCATGGAAAAGCTGGGGAAAAGCCAAAATCATAGGAGCAGATACACAGAATACTACCTTCATCATCGATGGCCCAGACACTCCAGAATGCCCCGATGACCAGAGAGCATGGAACATTTGGGAAGTTGAGGACTATGGGTTTGGAGTCTTCACGACAAACATATGGCTGAAATTGCGTGACTCCTACACCCAAATGTGTGACCACCGGCTAATGTCAGCTGCCATCAAGGACAGCAAGGCAGTCCATGCTGACATGGGGTATTGGATAGAAAGTGAAAAGAACGAGACCTGGAAGCTAGCGAGAGCCTCCTTCATAGAAGTGAAGACATGCATCTGGCCAAGATCCCACACTCTATGGAGCAATGGAGTCTTGGAAAGTGAAATGATAATCCCAAAGATATATGGAGGACCAATATCTCAGCACAACTACAGACCAGGGTATTTCACACAAACAGCAGGGCCATGGCACCTAGGCAAGTTGGAACTAGACTTTAATTTGTGTGAAGGCACCACAGTTGTTGTGGATGAACATTGTGGAAATCGAGGTCCATCTCTTAGAACTACAACAGTCACAGGAAAGATAATCCATGAATGGTGCTGCAGATCCTGCACGCTACCCCCCTTACGCTTCAGAGGAGAAGACGGATGTTGGTATGGCATGGAAATCAGACCAGTTAAGGAGAAGGAAGAGAATCTAGTCAGGTCAATGGTCTCTGCAGGGTCAGGAGAAGTGGACAGTTTTTCATTGGGACTACTATGCGTATCAATAATGATTGAAGAAGTGATGAGATCCAGATGGAGTAGAAAGATGCTGATGACTGGAACACTGGCTGTTTTCTTCCTTCTTATAATGGGACAACTGACATGGAATGATCTGATCAGGTTATGCATCATGGTTGGAGCCAATGTCTCAGACAGAATGGGGATGGGAACAACGTACCTAGCTTTAATGGCCACTTTTAAAATGAGACCGATGTTCGCTGTTGGGCTATTATTTCGCAGACTAACATCCAGAGAGGTGCTCCTTCTCACAATTGGACTAAGCCTGGTGGCATCCGTGGAGCTACCAAATTCTTTAGAGGAGCTAGGGGACGGACTTGCGATGGGCATCATGATGTTAAAATTGTTGACTGACTTTCAGTCACACCAGTTGTGGACTACCTTACTGTCTCTGACATTCATCAAAACAACTCTTTCACTGGATTATGCATGGAAGACAATGGCTATGGTATTGTCAATCGTATCTCTCTTTCCTCTATGTCTATCCACGACCTCTCAAAAAACAACATGGCTTCCGGTGTTGTTAGGATCCTTTGGATGTAAACCACTAACCATGTTTCTTATAACAGAAAACAAAATTTGGGGAAGGAAAAGTTGGCCCCTCAATGAAGGAATTATGGCTGTTGGAATAGTCAGCATTTTACTAAGTTCACTCCTCAAAAATGACGTGCCACTAGCCGGCCCACTAATAGCTGGAGGCATGCTGATAGCATGTTACGTCATTTCCGGAAGCTCAGCCGATTTATCATTGGAGAGAGCGGCTGAGGTCTCCTGGGAAGAAGAAGCAGAACACTCTGGTGCCTCACACAACATACTAGTGGAGGTCCAAGATGATGGAACTATGAAAATAAAAGATGAAGAGAGAGATGACACGCTCACTATACTCCTCAAAGCAACTTTGTTGGCAGTTTCAGGGGTGTACCCAATGTCAATACCAGCAACCCTTTTTGTGTGGTATTTTTGGCAGAAAAAGAAACAGAGATCAGGAGTCTTGTGGGACACACCCAGCCCTCCAGAAGTAGAAAGAGCAGTTCTTGATGATGGTATCTATAGAATCTTGCAAAGAGGACTGTTGGGTAGGTCCCAGGTAGGAGTGGGAGTTTTTCAAGACGGCGTGTTCCACACAATGTGGCATGTCACCAGGGGGGCTGTCCTCATGTACCAAGGGAAGAGGCTGGAACCAAGTTGGGCCAGTGTCAAAAAAGACTTGATCTCATATGGAGGAGGTTGGAGGTTTCAAGGATCATGGAACACGGGAGAAGAAGTACAGGTGATAGCTGTTGAACCAGGGAAAAACCCAAAGAATGTACAGACAACGCCGGGCACTTTCAAGACCCCTGAAGGCGAAGTTGGAGCCATAGCCCTAGATTTCAAACCTGGCACATCTGGATCTCCCATCGTGAACAGAGAGGGGAAAATAGTAGGTCTTTATGGAAATGGAGTGGTGACAACAAGTGGAACCTACGTCAGTGCCATTGCCCAGGCTAAAGCGTCACAAGAAGGGCCTCTACCAGAGATTGAGGACGAGGTGTTTAAGAAAAGAAACCTAACAATAATGGACCTACATCCAGGATCAGGAAAAACAAGAAGATATCTTCCAGCCATAGTCCGTGAGGCCATAAAAAGGAAACTGCGCACGCTAATCTTGGCTCCCACAAGAGTTGTCGCCTCTGAAATGGCAGAGGCGCTTAAAGGAATGCCAATAAGATATCAAACAACAGCAGTAAAGAGTGAACACACAGGAAAGGAGATAGTCGATCTCATGTGCCACGCCACTTTCACCATGCGTCTCCTATCTCCAGTGAGAGTTCCCAATTACAACATGATTATCATGGATGAAGCACACTTTACCGATCCAGCCAGCATAGCGGCCAGAGGGTACATCTCAACCCGAGTGGGTATGGGTGAAGCAGCTGCGATCTTTATGACAGCCACTCCCCCAGGATCGGTAGAGTCCTTTCCACAGAGCAATGCAGTTATCCAAGATGAGGAAAGAGACATTCCTGAGAGATCATGGAACTCAGGCTACGACTGGATCACTGACTTCCCAGGAAAAACAGTCTGGTTTGTTCCAAGCATCAAATCAGGAAATGACATTGCCAACTGCTTAAGAAAAAACGGGAAACGGGTGATCCAATTGAGCAGAAAAACCTTTGACACTGAATACCAGAAAACGAAAAACAATGATTGGGACTATGTTGTCACAACAGACATTTCCGAAATGGGAGCAAATTTCCGGGCCGATAGGGTAATAGACCCAAGGCGGTGCTTGAAGCCGGTAATACTAAAAGATGGCCCAGAGCGCGTCATTCTGGCCGGACCAATGCCAGTGACCGCGGCCAGTGCTGCCCAGAGGAGAGGAAGAATTGGAAGGAACCAAAACAAGGAAGGTGACCAGTATATTTACATGGGACAGCCTTTAAATAATGATGAGGACCACGCTCATTGGACAGAAGCAAAAATGCTCCTTGACAATATAAATACGCCAGAAGGGATTATCCCAGCCCTCTTTGAGCCAGAGAGAGAAAAGAGTGCAGCAATAGACGGGGAGTATAGACTGCGGGGAGAAGCAAGGAAAACGTTCGTGGAGCTAATGAGAAGAGGGGATCTACCAGTTTGGCTATCTTACAAAGTTGCCTCAGAAGGCTTCCAGTACTCCGACAGAAGATGGTGCTTTGACGGGGAAAGGAACAACCAGGTGTTGGAGGAGAACATGGACGTGGAGATCTGGACAAAAGAAGGAGAAAGAAAGAAATTGCGACCTCGCTGGTTAGATGCCAGAACCTACTCTGATCCACTGGCCCTGCGCGAGTTTAAAGAGTTCGCAGCAGGAAGAAGAAGTGTCTCAGGTGACCTAATATTAGAAATAGGGAAACTCCCACAGCATTTGACGCTAAGGGCCCAGAATGCTTTGGACAACTTGGTCATGTTGCACAATTCCGAACAAGGGGGAAAAGCCTATAGACATGCTATGGAAGAACTACCAGACACCATAGAAACATTGATGCTACTAGCCTTGATAGCTGTGCTGACTGGTGGAGTTACGTTGTTTTTCCTATCAGGAAAAGGTCTAGGGAAAACATCCATTGGCCTACTTTGTGTAATGGCCTCAAGTGTACTGTTATGGATGGCCAGTGTGGAGCCCCATTGGATAGCGGCCTCCATCATACTAGAGTTTTTTCTGATGGTGCTGCTTATTCCAGAGCCAGACAGACAGCGTACTCCACAGGACAATCAACTAGCATATGTGGTGATAGGTTTGTTATTCATGATATTGACAGTGGCAGCCAATGAGATGGGATTACTGGAAACCACAAAGAAAGACCTGGGGATTGGCCATGTAGTCGCCGAAAACCACCACCATGCCACAATGCTAGACATAGACTTACATCCAGCTTCAGCCTGGACCCTCTATGCAGTAGCCACAACAATTATCACTCCCATGATGAGACACACAATTGAAAACACAACGGCAAACATTTCCCTGACAGCTATTGCAAATCAGGCGGCTATATTAATGGGACTTGACAAGGGATGGCCAATATCGAAGATGGACATAGGAGTGCCACTTCTCGCCTTAGGGTGCTATTCCCAGGTGAACCCATTGACACTAACAGCGGCGGTGTTAATGTTAGTGGCTCATTATGCCATAATCGGACCTGGACTGCAAGCAAAAGCTACCAGAGAAGCCCAAAAAAGGACTGCGGCCGGAATAATGAAAAATCCAACTGTAGACGGGATTGTTGCAATAGATTTGGATCCTGTGGTTTATGATGCAAAATTTGAAAAACAGCTAGGCCAAATAATGTTACTAATACTCTGCACATCACAGATTCTCTTGATGCGGACTACATGGGCCTTATGTGAATCTATCACACTGGCTACTGGACCCTTGACCACTCTCTGGGAGGGATCTCCTGGAAAATTCTGGAATACCACGATAGCAGTGTCCATGGCAAACATCTTCAGGGGAAGTTATTTAGCAGGGGCAGGTCTGGCCTTCTCATTAATGAAATCTTTAGGAGGAGGTAGGAGAGGTACGGGAGCTCAAGGGGAAACATTGGGAGAAAAATGGAAAAGACAACTAAACCAACTGAGCAAGTCAGAATTTAACACTTACAAAAGGAGTGGAATTATAGAGGTGGACAGATCCGAAGCCAAGGAGGGACTGAAAAGAGGAGAAACAACCAAACATGCAGTGTCGAGAGGAACAGCCAAACTTAGGTGGTTTGTGGAGAGGAACCTTGTGAAACCGGAAGGGAAAGTGATAGACCTCGGTTGTGGAAGAGGTGGCTGGTCATATTACTGCGCTGGGCTGAAGAAGGTCACAGAAGTAAAGGGATACACTAAAGGAGGACCCGGTCATGAGGAACCTATCCCAATGGCGACTTATGGATGGAACATAGTGAAGCTACACTCTGGAAGGGATGTATTCTTTACACCACCTGAGAAATGTGACACCCTTTTGTGTGATATTGGTGAGTCCTCTCCGAATCCAACTATAGAAGAAGGAAGAACGTTACGTGTTCTAAAGATGGTGGAACCATGGCTCAGAGGAAATCAGTTTTGCATAAAAATCCTAAATCCTTATATGCCAAGTGTGGTAGAAACTCTGGAGCAAATGCAAAGAAAACATGGAGGGATGCTAGTGCGAAACCCACTCTCAAGAAATTCCACCCATGAAATGTACTGGGTCTCATGTGGAACAGGAAACATTGTGTCGGCAGTGAACATGACATCCAGAATGCTGCTGAATCGGTTCACAATGGCTCACAGGAAGCCAACGTATGAAAGAGACGTGGACTTGGGCGCTGGAACAAGACATGTGGCAGTGGAACCAGAGATAGCCAACCTAGACATTATTGGCCAGAGGATAGAGAACATAAAAAATGAACATAAGTCAACATGGCATTATGATGAGGACAATCCATACAAAACATGGGCCTATCATGGATCATATGAGGTCAAGCCATCAGGGTCAGCCTCATCCATGGTGAATGGCGTGGTGAGATTGCTCACCAAGCCATGGGATGTTATCCCCATGGTCACACAAATAGCTATGACTGATACCACACCCTTCGGACAACAGAGGGTTTTCAAAGAGAAAGTTGACACACGCACACCAAGACCAAAACGAGGCACAGCACAAATTATGGAGGTGACAGCCAAGTGGTTGTGGGGATTCCTCTCTAGAAATAAAAAACCCAGAATCTGCACAAGAGAGGAGTTCACAAGAAAAGTTAGGTCAAACGCAGCAATTGGAGCAGTGTTTGTTGATGAAAACCAATGGAACTCAGCAAAAGAAGCAGTGGAAGACGAAAGGTTTTGGGACCTCGTGCACAGAGAGAGGGAGCTTCATAAACAGGGAAAATGTGCCACGTGTGTCTACAATATGATGGGTAAAAGAGAGAAAAAACTAGGAGAGTTTGGAAAGGCAAAAGGAAGTCGTGCAATATGGTACATGTGGTTGGGAGCACGCTTTCTAGAATTTGAAGCCCTTGGCTTCATGAATGAAGACCACTGGTTCAGTAGGGAGAATTCACTCAGTGGAGTGGAAGGAGAAGGACTACATAAACTTGGATACATACTCAGAGACATATCAAAGATTCCAGGGGGAAATATGTATGCAGACGACACAGCTGGATGGGACACAAGAATAACAGAGGATGATCTTCAGAATGAGGCTAAAATCACCGACATCATGGAGCCTGAACATGCTCTACTGGCTACGTCAATCTTCAAGCTGACCTATCAAAATAAGGTGGTAAGGGTGCAAAGACCAGCAAAAAGTGGAACCGTGATGGACGTCATATCCAGACGTGACCAGAGAGGAAGTGGACAGGTCGGAACTTATGGCCTAAACACTTTCACCAACATGGAGGTCCAACTAATAAGACAAATGGAATCTGAAGGAATCTTTTCACCCAGCGAATTAGAAAATTCAAATCTAGCTGAGAGAGTTCTCGACTGGTTGGAAAAACATGGCGTCGAAAGGTTGAAAAGAATGGCAATCAGCGGAGATGACTGTGTGGTGAAACCAACTGATGACAGGTTCGCAACAGCTTTAACAGCCCTGAATGACATGGGAAAGGTGAGAAAAGACATACCGCAATGGGAACCTTCAAAAGGATGGAATGACTGGCAGCAAGTGCCTTTCTGTTCACACCACTTCCACCAACTGATTATGAAGGATGGGAGGGAGATAGTGGTGCCATGCCGCAACCAAGATGAACTTGTGGGCAGGGCCAGAGTATCACAAGGCGCCGGGTGGAGCCTGAGAGAAACTGCTTGCCTAGGCAAGTCATATGCACAAATGTGGCAGCTGATGTACTTCCACAGGAGAGACCTGAGACTGGCGGCTAATGCTATCTGTTCAGCCGTTCCAGTTAATTGGGTCCCAACCAGCCGCACCACCTGGTCGATCCATGCCCACCATCAATGGATGACAACAGAAGACATGTTGTCAGTATGGAATAGGGTTTGGATAGAGGAAAACCCATGGATGGAGGACAAAACTCATGTATCCAGCTGGGAAGATGTTCCATACTTAGGAAAAAGGGAAGATCAATGGTGTGGATCTCTGATAGGCTTAACAGCAAGAGCCACCTGGGCCACCAACATACAAGTGGCCATAAACCAAGTGAGAAGGCTTATTGGGAACGAGAATTATTTAGACTACATGACATCAATGAAGAGATTCAAGAATGAGAGTGATCCCGAAGGAGCCCTC----------------------TGGTAA
		</sequence>
		<sequence>
			<taxon idref="MG560267"/>
			ATGAACAACCAACGGAAGAAGACGGGTCGACCGTCTTTCAATATGCTGAAACGCGCGAGAAACCGCGTGTCAACTGGTTCACAGTTGGCGAAGAGATTCTCAAAAGGATTGCTCTCAGGCCAAGGACCCATGAAAATGGTGATGGCTTTCATAGCATTCCTAAGATTTCTAGCCATACCCCCAACAGCAGGAATTTTGGCTAGATGGAGCTCATTCAAGAAGAATGGAGCGATCAAAGTGTTACGGGGTTTCAAAAAAGAGATCTCAAGCATGCTGAACATAATGAACAGGAGAAAAAGATCCGTGACCATGCTCCTCATGCTGCTGCCCACAGCCCTGGCGTTCCATTTGACCACACGAGGGGGAGAGCCACACATGATAGTTAGCAAGCAGGAAAGAGGAAAGTCACTCTTGTTTAAGACCTCTGCAGGTGTCAACATGTGCACCCTCATTGCAATGGATTTGGGAGAGTTATGTGAGGATACAATGACCTACAAATGCCCCCGGATCACTGAAGCGGAACCAGATGATGTTGATTGCTGGTGCAATGCCACAGACACATGGGTGACCTATGGGACGTGTTCTCAGACTGGCGAACACCGACGGGATAAACGTTCTGTCGCATTGGCCCCACACGTGGGGCTTGGTCTCGAAACAAGAACCGAAACGTGGATGTCCTCTGAAGGCGCCTGGAGGCAGATACAAAAAGTGGAGACTTGGGCCTTGAGACACCCAGGATTCACGGTGATAGCCCTTTTTTTAGCACATGCCATAGGAACATCCATTACCCAGAAAGGGATCATCTTCATTTTGCTGATGCTGGTGACACCATCAATGGCCATGCGATGCGTGGGAATAGGCAACAGAGACTTCGTTGAAGGACTGTCAGGAGCAACATGGGTGGATGTGGTACTGGAGCATGGAAGCTGTGTCACCACCATGGCAAAGAATAAACCAACATTGGACATTGAACTCTTGAAGACGGAGGTCACGAACCCTGCCGTCTTGCGCAAACTGTGCATTGAAGCTAAAATATCAAACACCACCACCGATTCAAGATGTCCAACACAAGGAGAAGCTACACTGGTGGAAGAACAAGACGCGAACTTTGTGTGTCGACGAACATTCGTGGACAGAGGCTGGGGTAATGGTTGTGGACTATTCGGGAAGGGAAGCTTACTAACGTGTGCTAAGTTTAAGTGTGTGACAAAACTTGAAGGAAAGATAGTTCAATATGAAAACTTAAAATATTCGGTGATAGTCACTGTCCACACTGGGGACCAGCACCAGGTAGGAAATGAGACTACAGAACATGGAACAATTGCAACCATAACACCTCAAGCTCCCACGTCGGAAATACAGCTGACTGACTACGGAGCCCTTACATTGGACTGCTCACCTAGAACAGGGCTGGACTTTAATGAGATGGTGCTGTTGACAATGAAAGAAAAATCATGGCTTGTCCACAAACAATGGTTTCTAGACTTACCATTACCTTGGACCTCGGGGGCTTCAACATCTCAAGAGACTTGGAACAGACAAGATCTGCTGGTCACATTTAAGACAGCTCATGCAAAGAAGCAGGAAGTAGTCGTACTGGGGTCACAAGAAGGAGCAATGCACACTGCGTTGACTGGGGCGACAGAAATCCAGACGTCAGGAACGACGACAATCTTCGCAGGACACCTGAAATGTAGACTAAAAATGGATAAACTGACTTTAAAAGGGGTGTCATATGTGATGTGCACAGGCTCATTTAAGCTAGAGAAGGAAGTGGCTGAGACCCAGCATGGAACTGTCCTAGTGCAGGTTAAATATGAAGGAACAGATGCACCATGCAAGATTCCAATTTCAACCCAAGATGAGAAAGGAGTGACCCAGAATGGGAGATTGATAACAGCCAATCCCATAGTTACTGACAAAGAAAAACCAGTCAACATTGAAACAGAACCACCCTTTGGTGAGAGCTACATCGTGATAGGGGCGGGTGAAAAAGCTTTGAAACTAAGCTGGTTTAAGAAAGGAAGCAGCATAGGGAAAATGTTCGAAGCCACCGCCCGAGGAGCACGAAGGATGGCTATCCTGGGAGACACAGCATGGGACTTCGGTTCCATAGGAGGGGTGTTCACATCTGTGGGAAAATTGGTACACCAGGTTTTTGGAACCGCATATGGGGTCCTGTTCAGCGGTGTTTCTTGGACCATGAAAATAGGAATAGGGATTCTGCTGACATGGCTAGGATTGAATTCAAGGAGCACGTCACTCTCGATGACGTGCATTGCAGTTGGCATGGTCACACTGTACCTAGGAGTCATGGTTCAAGCGGACTCGGGGTGTGTGATCAACTGGAAGGGCAGAGAACTCAAGTGTGGAAGTGGCATCTTTGTCACTAATGAAGTCCACACTTGGACAGAGCAATACAAATTCCAGGCTGACTCCCCAAAAAGACTATCAGCAGCCATTGGGAAGGCATGGGAGGAAGGCGTGTGTGGAATTCGATCAGCCACACGTCTTGAGAACATCATGTGGAAGCAAATATCAAATGAATTGAACCACATTCTACTTGAAAATGACATGAAATTCACAGTGGTTGTAGGAGACGCCAATGGAATCTTGACCCAAGGAAAAAAGATGATTAGGCCACAACCCATGGAACACAAATACTCATGGAAAAGCTGGGGAAAAGCCAAAATCATAGGAGCAGATACACAGAATACTACCTTCATCATCGATGGCCCAGACACTCCAGAATGCCCCGATGACCAGAGAGCATGGAACATTTGGGAAGTTGAGGACTATGGGTTTGGAGTTTTCACGACAAACATATGGCTGAAATTGCGTGACTCCTACACCCAAATGTGTGACCACCGGCTAATGTCAGCTGCCATCAAGGACAGCAAGGCAGTCCATGCTGACATGGGGTACTGGATAGAAAGTGAAAAGAACGAGACCTGGAAGCTAGCGAGAGCCTCCTTCATAGAAGTGAAGACATGCATCTGGCCAAGATCCCACACTCTATGGAGCAATGGAGTCTTGGAAAGTGAAATGATAATCCCAAAGATATATGGAGGACCAATATCTCAGCACAACTACAGACCAGGGTATTTCACACAAACAGCAGGGCCATGGCACCTAGGCAAGTTGGAACTAGACTTTAATTTGTGTGAAGGCACCACAGTTGTTGTGGATGAACATTGTGGAAATCGAGGTCCATCTCTTAGAACTACAACAGTCACAGGAAAGATAATCCATGAATGGTGCTGCAGATCCTGCACGCTACCCCCCTTACGCTTCAGAGGAGAAGACGGATGTTGGTATGGCATGGAAATCAGACCAGTCAAGGAGAAGGAAGAGAATCTAGTCAGGTCAATGGTCTCTGCAGGGTCAGGAGAAGTGGACAGTTTTTCATTGGGACTACTATGCGTATCAATAATGATTGAAGAAGTGATGAGATCCAGATGGAGTAGAAAGATGCTGATGACTGGAACACTGGCTGTTTTCTTCCTTCTTATAATGGGACAACTGACATGGAATGATCTGATCAGGTTATGCATCATGGTTGGAGCCAATGTCTCAGACAGAATGGGGATGGGAACAACGTACCTAGCTTTAATGGCCACTTTTAAAATGAGACCGATGTTCGCTGTTGGGATATTATTTCCCAGAATAACATCCAGAGAGGTGCTCCTTCTCACGATTGGACTAAGCCTGGTGGCATCCGTGGAGCTACCAAATTCTTTAGAGGAGCTAGGGGACGGACTTGCGATGGGCATCATGATGTTAAAATTGTTGACTGATTTTCAGTCACACCAGTTGTGGACTACCTTACTGTCTCTGACATTCATCAAAACAACTCTTTCACTAGATTATGCATGGAAGACAATGGCTATGGTATTGTCAATCGTATCTCTCTTTCCTCTATGTCTATCCACGACCTCTCAAAAAACAACATGGCTTCCGGTGTTGTTAGGATCCTTTGGATGTAAACCACTAACCATGTTTCTTATAACAGAAAACAAAATTTGGGGAAGGAAAAGTTGGCCCCTCAATGAAGGAATTATGGCTGTTGGAATAGTCAGCATTTTACTAAGTTCACTCCTCAAAAATGACGTGCCACTAGCCGGCCCACTAATAGCTGGAGGCATGCTGATAGCATGTTACGTCATTTCCGGAAGCTCAGCCGATTTATCATTGGAGAGAGCGGCTGAGGTCTCCTGGGAAGAAGAAGCAGAACACTCTGGTGCCTCACACAACATACTAGTGGAGGTCCAAGATGATGGAACCATGAAAATAAAAGATGAAGAGAGAGATGACACGCTCACTATACTCCTCAAAGCAACTTTGTTGGCAGTTTCAGGGGTGTACCCAATGTCAATACCAGCAACCCTTTTTGTGTGGTATTTTTGGCAGAAAAAGAAACAGAGATCAGGAGTCTTGTGGGACACACCCAGCCCTCCAGAAGTAGAAAGAGCAGTTCTTGATGATGGTATCTATAGAATCTTGCAAAGAGGACTGTTGGGTAGGTCCCAGGTAGGAGTGGGAGTTTTTCAAGACGGCGTGTTCCACACAATGTGGCATGTCACCAGGGGGGCTGTCCTCATGTACCAAGGGAAGAGGCTGGAACCAAGTTGGGCCAGTGTCAAAAAAGACTTGATCTCATATGGAGGAGGTTGGAGGTTTCAAGGATCATGGAACACGGGAGAAGAAGTACAGGTGATAGCTGTTGAACCAGGGAAAAACCCAAAGAATGTACAGACAACGCCGGGCACCTTCAAGACCCCTGAAGGCGAAGTTGGAGCCATAGCCCTAGATTTCAAACCTGGCACATCTGGATCTCCCATCGTGAACAGAGAGGGGAAAATAGTAGGTCTTTATGGAAATGGAGTGGTGACAACAAGTGGAACCTACGTCAGTGCCATTGCCCAAGCTAAAGCGTCACAAGAAGGGCCTCTACCAGAGATTGAGGACGAGGTGTTTAAGAAAAGAAACCTAACAATAATGGACCTACATCCAGGATCAGGAAAAACAAGAAGATATCTTCCAGCCATGGTCCGTGAGGCCATAAAAAGGAAACTGCGCACGCTAATCTTGGCTCCCACAAGAGTTGTCGCCTCTGAAATGGCAGAGGCGCTTAAAGGAATGCCAATAAGATATCAGACAACAGCAGTAAAGAGTGAACACACAGGAAAGGAGATAGTCGATCTCATGTGCCACGCCACTTTCACCATGCGTCTCCTATCTCCAGTGAGAGTTCCCAATTACAACATGATTATCATGGATGAAGCACACTTTACCGATCCAGCCAGCATAGCGGCCAGAGGGTACATCTCAACCCGAGTGGGTATGGGTGAAGCAGCTGCGATCTTCATGACAGCCACTCCCCCAGGATCGGTAGAGGCCTTTCCACAGAGCAATGCAGTTATCCAAGATGAGGAAAGAGACATTCCTGAGAGATCATGGAACTCAGGCTACGACTGGATCACTGACTTCCCAGGAAAAACAGTCTGGTTTGTTCCAAGCATCAAATCAGGAAATGACATTGCCAACTGCTTAAGAAAAAACGGGAAACGGGTGATCCAATTGAGCAGAAAAACCTTTGACACTGAATACCAGAAAACGAAAAACAATGATTGGGACTATGTTGTCACAACAGACATTTCCGAAATGGGAGCAAATTTCCGGGCCGATAGGGTAATAGACCCAAGGCGGTGCTTGAAGCCGGTAATACTAAAAGATGGCCCAGAGCGCGTCATTCTGGCCGGACCAATGCCAGTGACCGCGGCCAGTGCTGCCCAGAGGAGAGGAAGAATTGGAAGGAACCAAAACAAGGAAGGTGACCAGTATATTTACATGGGACAGCCTTTAAATAATGATGAGGACCACGCTCATTGGACAGAAGCAAAAATGCTCCTTGACAATATAAATACGCCAGAAGGGATTATCCCAGCCCTCTTTGAGCCAGAGAGAGAAAAGAGTGCAGCAATAGACGGGGAGTATAGACTGCGGGGAGAAGCAAGGAAAACGTTCGTGGAGCTAATGAGAAGAGGGGATCTACCAGTTTGGCTATCTTACAAAGTTGCCTCAGAAGGCTTCCAGTACTCCGACAGAAGATGGTGCTTTGACGGGGAAAGGAACAACCAGGTGTTGGAGGAGAACATGGACGTGGAGATCTGGACAAAAGAAGGAGAAAGAAAGAAATTGCGACCTCGCTGGTTGGATGCCAGAACCTACTCTGATCCACTGGCCCTGCGCGAGTTTAAGGAGTTCGCAGCAGGAAGAAGAAGTGTCTCAGGTGACCTAATATTAGAAATAGGGAAACTCCCACAGCATTTGACGCTAAGGGCCCAGAATGCTTTGGACAACTTGGTCATGTTGCACAATTCCGAACAAGGGGGAAAAGCCTATAGACATGCTATGGAAGAACTACCAGACACCATAGAAACATTGATGCTACTAGCCTTGATAGCTGTGCTGACTGGTGGAGTTACGTTGTTTTTCCTATCAGGAAAAGGTCTAGGGAAAACATCCATTGGCCTACTTTGTGTAATGGCCTCAAGTGTACTGTTATGGATGGCCAGTGTGGAGCCCCATTGGATAGCGGCCTCCATCATACTAGAGTTTTTTCTGATGGTGCTGCTTATTCCAGAGCCAGACAGACAGCGTACTCCACAGGACAATCAACTAGCATATGTGGTGATAGGTTTGTTATTCATGATATTGACAGTGGCAGCCAATGAGATGGGATTACTGGAAACCACAAAGAAAGACCTGGGGATTGGCCATGTAGTCGCCGAAAACCACCACCATGCCACAATGCTAGACATAGACTTACATCCAGCTTCAGCCTGGACCCTCTATGCAGTAGCCACAACAATTATCACTCCCATGATGAGACACACAATTGAAAACACAACGGCAAACATTTCCCTGACAGCTATTGCAAATCAGGCGGCTATATTAATGGGACTTGACAAGGGATGGCCAATATCGAAGATGGACATAGGAGTGCCACTTCTCGCCTTAGGGTGCTATTCCCAGGTGAACCCATTGACACTGACAGCGGCGGTGTTAATGTTAGTGGCTCATTATGCCATAATTGGACCTGGACTGCAAGCAAAAGCTACCAGAGAAGCCCAAAAAAGGACTGCGGCCGGAATAATGAAAAATCCAACTGTAGACGGGATTGTTGCAATAGATTTGGATCCTGTGGTTTATGATGCAAAATTTGAAAAACAGCTAGGCCAAATAATGTTACTAATACTCTGCACATCACAGATTCTCTTGATGCGGACTACATGGGCCTTATGTGAATCTATCACACTGGCTACTGGACCCTTGACCACTCTCTGGGAGGGATCTCCTGGAAAATTCTGGAATACCACGATAGCAGTGTCCATGGCAAACATCTTCAGGGGAAGTTATTTAGCAGGGGCAGGTCTGGCCTTCTCATTAATGAAATCTTTAGGAGGAGGTAGGAGAGGTACGGGAGCTCAAGGGGAAACATTGGGAGAAAAATGGAAAAGACAACTAAACCAACTGAGCAAGTCAGAATTTAACACTTACAAAAGGAGTGGAATTATGGAGGTGGACAGATCCGAAGCCAAGGAGGGACTGAAAAGAGGAGAAACAACCAAACATGCAGTGTCGAGAGGAACAGCCAAACTTAGGTGGTTTGTGGAGAGGAACCTTGTGAAACCGGAAGGGAAAGTGATAGACCTCGGTTGTGGAAGAGGTGGCTGGTCATATTACTGCGCTGGGCTGAAGAAGGTCACAGAAGTAAAGGGATACACAAAAGGAGGACCCGGTCATGAGGAACCTATCCCAATGGCGACTTATGGATGGAACATAGTGAAGCTACACTCTGGAAGGGATGTATTCTTTACACCACCTGAGAAATGTGACACCCTTTTGTGTGATATTGGTGAGTCCTCTCCGAATCCAACTATAGAAGAAGGAAGAACGTTACGTGTTCTAAAGATGGTGGAACCATGGCTCAGAGGAAATCAGTTTTGCATAAAAATCCTAAATCCTTATATGCCAAGTGTGGTAGAAACTCTGGAGCAAATGCAAAGAAAACATGGAGGGATGCTAGTGCGAAACCCACTCTCAAGAAATTCCACCCATGAAATGTACTGGGTCTCATGTGGAACAGGAAACATTGTGTCGGCAGTGAACATGACATCCAGAATGCTGCTGAATCGGTTCACAATGGCTCACAGGAAGCCAACGTATGAAAGAGACGTGGACTTGGGCGCTGGAACAAGACATGTGGCAGTGGAACCAGAGATAGCCAACCTAGACATTATTGGCCAGAGGATAGAGAACATAAAAAATGAACATAAGTCAACATGGCATTATGATGAGGACAATCCATACAAAACATGGGCCTATCATGGATCATATGAGGTCAAGCCATCAGGGTCAGCCTCATCCATGGTGAATGGCGTGGTGAGATTGCTCACCAAGCCATGGGATGTTATCCCCATGGTCACACAAATAGCTATGACTGATACCACACCCTTCGGACAACAGAGGGTTTTCAAAGAGAAAGTTGACACACGCACACCAAGACCAAAACGAGGCACAGCACAAATTATGGAGGTGACAGCCAAGTGGTTGTGGGGATTCCTCTCTAGAAATAAAAAACCCAGAATCTGCACAAGAGAGGAGTTCACAAGAAAAGTTAGGTCAAACGCAGCAATTGGAGCAGTGTTTGTTGATGAAAACCAATGGAACTCAGCAAAAGAAGCAGTGGAAGACGAAAGGTTTTGGGACCTCGTGCACAGAGAGAGGGAGCTTCATAAACAGGGAAAATGTGCCACGTGTGTCTACAATATGATGGGTAAAAGAGAGAAAAAACTAGGAGAGTTTGGAAAGGCAAAAGGAAGTCGTGCAATATGGTACATGTGGTTGGGAGCACGCTTTCTAGAATTTGAAGCCCTTGGCTTCATGAATGAAGACCACTGGTTCAGTAGGGAGAATTCACTCAGTGGAGTGGAAGGAGAAGGACTACATAAACTTGGATACATACTCAGAGACATATCAAAGATTCCAGGGGGAAATATGTATGCAGACGACACAGCTGGATGGGACACAAGAATAACAGAGGATGATCTCCAGAATGAGGCTAAAATCACCGACATCATGGAGCCTGAACATGCTCTACTGGCTACGTCAATCTTCAAGCTGACCTATCAAAATAAGGTGGTAAGGGTGCAAAGACCAGCAAAAAGTGGAACCGTGATGGACGTCATATCCAGACGTGACCAGAGAGGAAGTGGACAGGTCGGAACTTATGGCCTAAACACTTTCACCAACATGGAGGTCCAACTAATAAGACAAATGGAATCTGAAGGAATCTTTTCACCCAGCGAATTGGAAAATTCAAATCTAGCTGAGAGAGTTCTCGACTGGTTGGAAAAACATGGCGTCGAAAGGTTGAAAAGAATGGCAATCAGCGGAGATGACTGTGTGGTGAAACCAACTGATGACAGGTTCGCAACAGCTTTAACAGCCCTGAATGACATGGGAAAGGTGAGAAAAGACATACCGCAATGGGAACCTTCAAAAGGATGGAATGACTGGCAGCAAGTGCCTTTCTGTTCACACCACTTCCACCAACTGATTATGAAGGATGGGAGGGAGATAGTGGTGCCATGCCGCAACCAAGATGAACTTGTGGGCAGGGCCAGAGTATCACAAGGCGCCGGGTGGAGCCTGAGAGAAACTGCTTGCCTAGGCAAGTCATATGCACAAATGTGGCAGCTGATGTACTTCCACAGGAGAGACCTGAGACTGGCGGCTAATGCTATCTGTTCAGCCGTTCCAGTTAATTGGGTCCCAACCAGCCGCACCACCTGGTCGATCCATGCCCACCATCAATGGATGACAACAGAAGACATGTTGTCAGTATGGAATAGGGTTTGGATAGAGGAAAACCCATGGATGGAGGACAAAACTCATGTATCCAGCTGGGAAGATGTTCCATACTTAGGAAAAAGGGAAGATCAATGGTGTGGATCTCTGATAGGCTTAACAGCAAGAGCCACCTGGGCCACCAACATACAAGTGGCCATAAACCAAGTGAGAAGGCTTATTGGGAACGAGAATTATTTAGACTACATGACATCAATGAAGAGATTCAAGAATGAGAGTGATCCCGAAGGAGCCCTC----------------------TGGTAA
		</sequence>
		<sequence>
			<taxon idref="MF033252"/>
			ATGAACAACCAACGGAAGAAGACGGGTCGACCGTCTTTCAATATGCTGAAACGCGCGAGAAACCGCGTGTCAACTGGTTCACAGTTGGCGAAGAGATTCTCAAAAGGATTGCTCTCAGGCCAAGGACCCATGAAAATGGTGATGGCTTTCATAGCATTCCTAAGATTTCTAGCCATACCCCCAACAGCAGGAATTTTGGCTAGATGGAGCTCATTCAAGAAGAATGGAGCGATCAAAGTGTTACGGGGTTTCAAAAAAGAGATCTCAAGCATGCTGAACATAATGAACAGGAGAAAAAGATCCGTGACCATGCTCCTTATGCTGCTGCCCACAGCCCTGGCGTTCCATTTGACCACACGAGGGGGAGAGCCACACATGATAGTTAGCAAGCAGGAAAGAGGAAAGTCACTCTTGTTTAAGACCTCTGCAGGCGTCAACATGTGCACCCTCATTGCAATGGATTTGGGAGAGTTATGTGAGGATACAATGACCTACAAATGCCCCCGGATCACTGAAGCGGAACCAGATGATGTTGATTGCTGGTGTAATGCCACAGACACATGGGTGACCTATGGGACGTGTTCTCAGACTGGCGAACACCGACGGGATAAACGTTCTGTCGCATTGGCCCCACACGTGGGGCTTGGTCTCGAAACAAGAACCGAAACGTGGATGTCCTCTGAAGGTGCCTGGAGGCAGATACAAAAAGTGGAGACTTGGGCCTTGAGACACCCAGGATTCACGGTGATAGCCCTTTTTTTAGCACATGCCATAGGAACATCCATTACCCAGAAAGGGATCATCTTCATTTTGCTGATGCTGGTGACACCATCAATGGCCATGCGATGCGTGGGAATAGGCAACAGAGACTTCGTTGAAGGACTGTCAGGAGCAACATGGGTGGATGTGGTACTGGAGCATGGAAGCTGTGTCACCACCATGGCAAAGAATAAACCAACATTGGACATTGAACTCTTGAAGACGGAGGTCACGAACCCTGCCGTCTTGCGCAAACTGTGCATTGAAGCTAAAATATCAAACACCACCACCGATTCAAGATGTCCAACACAAGGAGAAGCTACACTGGTGGAAGAACAAGACGCGAACTTTGTGTGTCGACGAACATTCGTGGACAGAGGCTGGGGTAATGGTTGTGGACTATTCGGGAAGGGAAGCTTACTAACGTGTGCTAAGTTTAAGTGTGTGACAAAACTTGAAGGAAAGATAGTTCAATATGAAAACTTAAAATATTCGGTGATAGTCACTGTCCACACTGGGGATCAGCACCAGGTAGGAAATGAGACTACAGAACATGGAACAATTGCAACCATAACACCTCAAGCTCCCACGTCGGAAATACAGCTGACTGACTACGGAGCCCTTACATTGGACTGCTCACCTAGAACAGGGCTGGACTTTAATGAGATGGTGCTGTTGACAATGAAAGAAAAATCATGGCTTGTCCACAAACAATGGTTTCTAGACTTACCATTGCCTTGGACCTCGGGGGGTTCAACATCTCAAGAGACTTGGAACAGACAAGATCTGCTGGTCACATTTAAGACAGCTCATGCAAAGAAGCAGGAAGTAGTCGTACTGGGGTCACAAGAAGGAGCAATGCACACTGCGTTGACTGGGGCGACAGAAATCCAGACGTCAGGAACGACGACAATCTTCGCAGGACACCTGAAATGTAGACTAAAAATGGATAAACTGACTTTAAAGGGGGTGTCATATGTGATGTGCACAGGCTCATTTAAGCTAGAGAAGGAAGTGGCTGAGACCCAGCATGGAACTGTCCTAGTGCAGGTTAAATATGAAGGAACAGATGCACCATGCAAGATTCCAATTTCAACCCAAGATGAGAAAGGAGTGACCCAGAATGGGAGATTGATAACAGCCAATCCCATAGTTACTGACAAAGAAAAACCAGTCAACATTGAAACAGAACCACCCTTTGGTGAGAGCTACATCGTGATAGGGGCGGGTGAAAAAGCTTTGAAACTAAGCTGGTTCAAGAAAGGAAGCAGCATAGGGAAAATGTTCGAAGCCACCGCCCGAGGAGCGCGAAGGATGGCTATCCTGGGAGACACAGCATGGGACTTCGGTTCCATAGGAGGGGTGTTCACATCTATGGGAAAATTGGTACACCAGGTTTTTGGAACCGCATATGGGGTCCTGTTCAGCGGTGTTTCTTGGACCATGAAAATAGGAATAGGGATTCTGCTGACATGGCTAGGATTGAATTCAAGGAGCACGTCACTTTCGATGACGTGCATTGCAGTTGGCATGGTCACACTGTACCTAGGAGTCATGGTTCAAGCGGACTCGGGGTGTGTGATCAACTGGAAGGGCAGAGAACTCAAGTGTGGAAGTGGCATCTTTGTCACTAATGAAGTCCACACTTGGACAGAGCAATACAAATTTCAGGCTGACTCCCCAAAAAGACTATCAGCAGCCATTGGGAAGGCATGGGAGGAAGGCGTGTGTGGAATTCGATCAGCCACACGTCTTGAGAACATCATGTGGAAGCAAATATCAAATGAATTGAACCACATTCTACTTGAAAATGACATGAAATTCACAGTGGTTGTAGGAGACGCCAATGGAATCTTGACCCAAGGAAAAAAGATGATTAGGCCACAACCCATGGAACACAAATACTCATGGAAAAGCTGGGGAAAAGCCAAAATCATAGGAGCAGATACACAGAATACTACCTTCATCATCGATGGCCCAGACACTCCAGAATGCCCCGATGACCAGAGAGCATGGAACATTTGGGAAGTTGAGGACTATGGGTTTGGAGTTTTCACGACAAACATATGGCTGAAATTGCGTGACTCCTATACCCAAATGTGTGACCACCGGCTAATGTCAGCTGCCATCAAGGATAGCAAGGCAGTCCATGCTGACATGGGGTATTGGATAGAAAGTGAAAAGAACGAGACCTGGAAGCTAGCGAGAGCCTCCTTCATAGAAGTGAAGACATGCATCTGGCCAAGATCCCACACTCTATGGAGCAATGGAGTCTTGGAAAGTGAAATGATAATCCCAAAGATATATGGAGGACCAATATCTCAGCACAACTACAGACCAGGGTATTTCACACAAACAGCAGGGCCATGGCACCTAGGCAAGTTGGAACTAGACTTTAATTTGTGTGAAGGCACCACAGTTGTTGTGGATGAACATTGTGGAAATCGAGGTCCATCTCTTAGAACTACAACAGTCACAGGAAAGATAATCCATGAATGGTGCTGCAGATCCTGCACGCTACCCCCCTTACGCTTCAGAGGAGAAGACGGATGTTGGTATGGCATGGAAATCAGACCAGTTAAGGAGAAGGAAGAGAATCTAGTCAGGTCAATGGTCTCTGCAGGGTCAGGAGAAGTGGACAGTTTTTCATTGGGACTACTATGCGTATCAATAATGATTGAAGAAGTGATGAGATCCAGATGGAGTAGAAAGATGCTGATGACTGGAACACTGGCTGTTTTCTTCCTTCTTATAATGGGACAACTGACATGGAATGATCTGATCAGGTTATGCATCATGGTTGGAGCTAATGTCTCAGACAGAATGGGGATGGGAACAACGTACCTAGCTTTAATGGCCACTTTTAAAATGAGACCGATGTTCGCTGTTGGGCTATTATTTCGCAGACTAACATCCAGAGAGGTGCTCCTTCTCACAATTGGACTAAGCCTGGTGGCATCCGTGGAGCTACCAAATTCTTTAGAGGAGCTAGGGGACGGACTTGCGATGGGCATCATGATGTTAAAATTGTTGACTGACTTTCAGTCACACCAGTTGTGGACTACCTTACTGTCTCTGACATTCATCAAAACAACTCTTTCACTGGATTATGCATGGAAGACAATGGCTATGGTATTGTCAATCGTATCTCTCTTTCCTCTATGTCTATCCACGACCTCTCAAAAAACAACATGGCTTCCGGTGTTATTAGGATCCTTTGGATGTAAACCACTAACCATGTTTCTTATAACAGAAAACAAAATTTGGGGAAGGAAAAGTTGGCCCCTCAATGAAGGAATTATGGCTGTTGGAATAGTCAGCATTTTACTAAGTTCACTCCTCAAAAATGACGTGCCACTAGCCGGCCCACTAATAGCTGGAGGCATGCTGATAGCATGTTACGTCATTTCCGGAAGCTCAGCCGATTTATCATTGGAGAGAGCAGCTGAGGTCTCCTGGGAAGAAGAAGCAGAACACTCTGGTGCCTCACACAACATACTAGTGGAGGTCCAAGATGATGGAACTATGAAAATAAAAGATGAAGAGAGAGATGACACGCTCACTATACTCCTCAAAGCAACTTTGTTGGCAGTTTCAGGGGTGTACCCAATGTCAATACCAGCAACCCTTTTTGTGTGGTATTTTTGGCAGAAAAAGAAACAGAGATCAGGAGTCTTGTGGGACACACCCAGCCCTCCAGAAGTAGAAAGAGCAGTTCTTGATGATGGTATCTATAGAATCTTGCAAAGAGGACTGTTGGGTAGGTCCCAGGTAGGAGTGGGAGTTTTTCAAGACGGCGTGTTCCACACAATGTGGCATGTCACCAGGGGGGCTGTCCTCATGTACCAAGGGAAGAGGCTGGAACCAAGTTGGGCCAGTGTCAAAAAAGACTTGATCTCATATGGAGGAGGTTGGAGGTTTCAAGGATCATGGAACACGGGAGAAGAAGTACAGGTGATAGCTGTTGAACCAGGGAAAAACCCAAAGAATGTACAGACAACGCCGGGCACTTTCAAGACCCCTGAAGGCGAAGTTGGAGCCATAGCCCTAGATTTCAAACCTGGCACATCTGGATCTCCCATCGTGAACAGAGAGGGGAAAATAGTAGGTCTTTATGGAAATGGAGTGGTGACAACGAGTGGAACCTACGTCAGTGCCATTGCCCAAGCTAAAGCGTCACAAGAAGGGCCTCTACCAGAGATTGAGGACGAGGTGTTTAAGAAAAGAAACCTAACAATAATGGACCTACATCCAGGATCAGGAAAAACAAGAAGATATCTTCCAGCCATAGTCCGTGAGGCCATAAAAAGGAAACTGCGCACGCTAATCTTGGCTCCCACAAGAGTTGTCGCCTCTGAAATGGCAGAGGCGCTTAAAGGAATGCCAATAAGATATCAGACAACAGCAGTAAAGAGTGAACACACAGGAAAGGAGATAGTCGATCTCATGTGCCACGCCACTTTCACCATGCGTCTCCTATCTCCAGTGAGAGTTCCCAATTACAACATGATTATCATGGATGAAGCACACTTTACCGATCCAGCCAGCATAGCGGCCAGAGGGTACATCTCAACCCGAGTGGGTATGGGTGAAGCAGCTGCGATCTTTATGACAGCCACTCCCCCAGGATCGGTAGAGTCCTTTCCACAGAGTAATGCAGTTATCCAAGATGAGGAAAGAGACATTCCTGAGAGATCATGGAACTCAGGCTACGACTGGATCACTGACTTCCCAGGAAAAACAGTCTGGTTTGTTCCAAGCATCAAATCAGGAAATGACATTGCCAACTGCTTAAGAAAAAACGGGAAACGGGTGATCCAATTGAGCAGAAAAACCTTTGACACTGAATACCAGAAAACGAAAAACAATGATTGGGACTATGTTGTCACAACAGACATTTCCGAAATGGGAGCAAATTTCCGGGCCGATAGGGTAATAGACCCAAGGCGGTGCTTGAAGCCGGTAATACTAAAAGATGGCCCAGAGCGCGTCATTCTGGCCGGACCAATGCCAGTGACCGCGGCCAGTGCTGCCCAGAGGAGAGGAAGAATTGGAAGGAACCAAAACAAGGAAGGTGACCAGTATATTTACATGGGACAGCCTTTAAATAATGATGAGGACCACGCTCATTGGACAGAAGCAAAAATGCTCCTTGACAATATAAATACGCCAGAAGGGATTATCCCAGCCCTCTTTGAGCCAGAGAGAGAAAAGAGTGCAGCAATAGACGGGGAGTATAGACTGCGGGGAGAAGCAAGGAAAACGTTCGTGGAGCTAATGAGAAGAGGGGATCTACCAGTTTGGCTATCTTACAAAGTTGCCTCAGAAGGCTTCCAGTACTCCGACAGAAGATGGTGCTTTGACGGGGAAAGGAACAACCAGGTGTTGGAGGAGAACATGGACGTGGAGATCTGGACAAAAGAAGGAGAAAGAAAGAAATTGCGACCTCGCTGGTTAGATGCCAGAACCTACTCTGATCCACTGGCCCTGCGCGAGTTTAAAGAGTTCGCAGCAGGAAGAAGAAGTGTCTCAGGTGACCTAATACTAGAAATAGGGAAACTCCCACAGCATTTGACGCTAAGGGCCCAGAATGCTTTGGACAACTTGGTCATGTTGCACAATTCCGAACAAGGGGGAAAAGCCTATAGACATGCTATGGAAGAACTACCAGACACCATAGAAACATTGATGCTACTAGCCTTGATAGCTGTGCTGACTGGTGGAGTTACGTTGTTTTTCCTATCAGGAAAAGGTCTAGGGAAAACATCCATTGGCCTACTTTGTGTAGTGGCCTCAAGTGTACTGTTATGGATGGCCAGTGTGGAGCCCCATTGGATAGCGGCCTCCATCATACTAGAGTTTTTTCTGATGGTGCTGCTCATTCCAGAGCCAGACAGACAGCGCACTCCACAGGACAACCAACTAGCATATGTGGTGATAGGTTTGTTATTCATGATATTGACAGTGGCAGCCAATGAGATGGGATTACTGGAAACCACAAAGAAAGACCTGGGGATTGGCCATGTAGTCGTCGAAAACCACCACCATGCCACAATGCTAGACATAGACTTACATCCAGCTTCAGCCTGGACCCTCTATGCAGTAGCCACAACAATTATCACTCCCATGATGAGACACACAATTGAAAACACAACGGCAAACATTTCCCTGACAGCTATTGCAAATCAGGCGGCTATATTAATGGGACTTGACAAGGGATGGCCAATATCGAAGATGGACATAGGAGTGCCACTTCTCGCCTTAGGGTGCTATTCCCAGGTGAACCCATTGACACTGACAGCGGCGGTGTTAATGTTAGTGGCTCATTATGCCATAATCGGACCTGGACTGCAAGCAAAAGCTACCAGAGAAGCCCAAAAAAGGACTGCGGCCGGAATAATGAAAAATCCAACTGTAGACGGAATTGTTGCAATAGATTTGGATCCTGTGGTTTATGATGCAAAATTTGAAAAACAGCTAGGCCAAATAATGTTACTAATACTCTGCACATCACAGATTCTCTTGATGCGGACTACATGGGCCTTATGTGAATCTATCACACTGGCTACTGGACCCTTGACCACTCTCTGGGAGGGATCTCCTGGAAAATTCTGGAATACCACGATAGCAGTGTCCATGGCAAACATCTTCAGGGGAAGTTATTTAGCAGGGGCAGGTCTGGCCTTCTCATTAATGAAATCTTTAGGAGGAGGTAGGAGAGGTACGGGAGCTCAAGGGGAAACATTGGGAGAAAAATGGAAAAGACAACTAAACCAACTGAGCAAGTCAGAATTTAACACTTACAAAAGGAGTGGAATTATGGAGGTGGACAGATCCGAAGCCAAGGAGGGACTGAAAAGAGGAGAAACAACCAAACATGCAGTGTCGAGAGGAACAGCCAAACTTAGGTGGTTTGTGGAGAGGAACCTTGTGAAACCGGAAGGGAAAGTGATAGACCTCGGTTGTGGAAGAGGTGGCTGGTCATATTACTGCGCTGGGCTGAAGAAGGTCACAGAAGTAAAGGGATACACAAAAGGAGGACCCGGTCATGAGGAACCTATCCCAATGGCGACTTATGGATGGAACATAGTGAAGCTACACTCTGGAAGGGATGTATTCTTTACACCACCTGAGAAATGTGACACCCTTTTGTGTGATATTGGTGAGTCCTCTCCGAATCCAACTATAGAAGAAGGAAGAACGTTACGTGTTCTAAAGATGGTGGAACCATGGCTCAGAGGAAATCAGTTTTGCATAAAAATCCTAAATCCTTATATGCCAAGTGTGGTAGAAACTCTGGAGCAAATGCAAAGAAAACATGGAGGGATGCTAGTGCGAAACCCACTCTCAAGAAATTCCACCCATGAAATGTACTGGGTCTCATGTGGAACAGGAAACATTGTGTCGGCAGTGAACATGACATCCAGAATGCTGCTGAATCGGTTCACAATGGCTCACAGGAAGCCAACGTATGAAAGAGACGTGGACTTGGGCGCTGGAACAAGACATGTGGCAGTGGAACCAGAGATAGCCAACCTAGACATTATTGGCCAGAGGATAGAGAACATAAAAAATGAACATAAGTCAACATGGCATTATGATGAGGACAATCCATACAAAACATGGGCCTATCATGGATCATATGAGGTCAAGCCATCAGGGTCAGCCTCATCCATGGTGAATGGCGTGGTGAGATTGCTCACCAAGCCATGGGATGTTATCCCCATGGTCACACAAATAGCTATGACTGATACCACACCCTTCGGACAACAGAGGGTTTTCAAAGAGAAAGTTGACACACGCACACCAAGACCAAAACGAGGCACAGCACAAATTATGGAGGTGACAGCCAAGTGGTTGTGGGGATTCCTCTCTAGAAATAAAAAACCCAGAATCTGCACAAGAGAGGAGTTCACAAGAAAAGTTAGGTCAAACGCAGCAATTGGAGCAGTGTTTGTTGATGAAAACCAATGGAACTCAGCAAAAGAAGCAGTGGAAGACGAAAGGTTTTGGGACCTCGTGCACAGAGAGAGGGAGCTTCATAAACAGGGAAAATGTGCCACGTGTGTCTACAATATGATGGGTAAAAGAGAGAAAAAACTAGGAGAGTTTGGAAAGGCAAAAGGAAGTCGTGCAATATGGTACATGTGGTTGGGAGCACGCTTTCTAGAATTTGAAGCCCTTGGCTTCATGAACGAAGACCACTGGTTCAGTAGGGAGAATTCACTCAGTGGAGTGGAAGGAGAAGGACTACATAAACTTGGATACATACTCAGAGACATATCAAAGATTCCAGGGGGAAATATGTATGCAGACGACACAGCTGGATGGGACACAAGAATAACAGAGGATGATCTTCAGAATGAGGCTAAAATCACCGACATCATGGAGCCTGAACATGCTCTACTGGCTACGTCAATCTTCAAGCTGACCTATCAAAATAAGGTGGTAAGGGTGCAAAGACCAGCAAAAAGTGGAACCGTGATGGACGTCATATCCAGACGTGACCAGAGAGGAAGTGGACAGGTCGGAACTTATGGCCTAAACACTTTCACCAACATGGAGGTCCAACTAATAAGACAAATGGAATCTGAAGGAATCTTTTCACCCAGCGAATTGGAAAATTCAAATCTAGCTGAGAGAGTTCTCGACTGGTTGGAAAAACATGGCGTCGAAAGGTTGAAAAGAATGGCAATCAGCGGAGATGACTGTGTGGTGAAACCAACTGATGACAGGTTCGCAACAGCTTTAACAGCCCTGAATGACATGGGAAAGGTGAGAAAAGACATACCGCAATGGGAACCTTCAAAAGGATGGAATGACTGGCAGCAAGTGCCTTTCTGTTCACACCACTTCCACCAACTGATTATGAAGGATGGGAGGGAGATAGTGGTGCCATGCCGCAACCAAGATGAACTTGTGGGCAGGGCCAGAGTATCACAAGGCGCCGGGTGGAGCCTGAGAGAAACTGCTTGCCTAGGCAAGTCATATGCACAAATGTGGCAGCTGATGTACTTCCACAGGAGAGACCTGAGACTGGCGGCTAATGCTATCTGTTCAGCCGTTCCAGTTAATTGGGTCCCAACCAGCCGCACCACCTGGTCGATCCATGCCCACCATCAATGGATGACAACAGAAGACATGTTGTCAGTATGGAATAGGGTTTGGATAGAGGAAAACCCATGGATGGAGGACAAAACTCATGTATCCAGCTGGGAAGATGTTCCATACTTAGGAAAAAGGGAAGATCAATGGTGTGGATCTCTGATAGGCTTAACAGCAAGAGCCACCTGGGCCACCAACATACAAGTGGCCATAAACCAAGTGAGAAGGCTTATTGGGAACGAGAATTATTTAGACTACATGACATCAATGAAGAGATTCAAGAATGAGAGTGATCCCGAAGGAGCCCTC----------------------TGGTAA
		</sequence>
		<sequence>
			<taxon idref="MF033205"/>
			ATGAACAACCAACGGAAGAAGACGGGTCGACCGTCTTTCAATATGCTGAAACGCGCGAGAAACCGCGTGTCAACTGGTTCACAGTTGGCGAAGAGATTCTCAAAAGGATTGCTCTCAGGCCAAGGACCCATGAAAATGGTGATGGCTTTCATAGCATTCCTAAGATTTCTAGCCATACCCCCAACAGCAGGAATTTTGGCTAGATGGAGCTCATTCAAGAAGAATGGAGCGATCAAAGTGTTACGGGGTTTCAAAAAAGAGATCTCAAGCATGCTGAACATAATGAACAGGAGAAAAAGATCCGTGACCATGCTCCTCATGCTGCTGCCCACAGCCCTGGCGTTCCATTTGACCACACGAGGGGGAGAGCCACACATGATAGTTAGCAAGCAGGAAAGAGGAAAGTCACTCTTGTTTAAGACCTCTGCAGGTGTCAACATGTGCACCCTCATTGCAATGGATTTGGGAGAGTTATGTGAGGATACAATGACCTACAAATGCCCCCGGATCACTGAAGCGGAACCAGATGATGTTGATTGCTGGTGCAATGCCACAGACACATGGGTGACCTATGGGACGTGTTCTCAGACTGGCGAACACCGACGGGATAAACGTTCTGTCGCATTGGCCCCACACGTGGGGCTTGGTCTCGAAACAAGAACCGAAACGTGGATGTCCTCTGAAGGCGCCTGGAGGCAGATACAAAAAGTGGAGACTTGGGCCTTGAGACACCCAGGATTCACGGTGATAGCCCTTTTTCTAGCACATGCCATAGGAACATCCATTACCCAGAAAGGGATCATCTTCATTTTGCTGATGCTGGTGACACCATCAATGGCCATGCGATGCGTGGGAATAGGCAACAGAGACTTCGTTGAAGGACTGTCAGGAGCAACATGGGTGGATGTGGTACTGGAGCATGGAAGCTGTGTCACCACCATGGCAAAGAATAAACCAACATTGGACATTGAACTCTTGAAGACGGAGGTCACGAACCCTGCCGTCTTGCGCAAACTGTGCATTGAAGCTAAAATATCAAACACCACCACCGATTCAAGATGTCCAACACAAGGAGAAGCTACACTGGTGGAAGAACAAGACGCGAACTTTGTGTGTCGACGAACATTCGTGGACAGAGGCTGGGGTAATGGTTGTGGACTATTCGGGAAGGGAAGCTTACTAACGTGTGCTAAGTTTAAGTGTGTGACAAAACTTGAAGGAAAGATAGTTCAATATGAAAACTTAAAATATTCGGTGATAGTCACTGTCCACACTGGGGACCAGCACCAGGTAGGAAATGAGACTACAGAACATGGAACAATTGCAACCATAACACCTCAAGCTCCCACGTCGGAAGTACAGCTGACTGACTACGGAGCCCTTACATTGGACTGCTCACCTAGAACAGGGCTGGACTTTAATGAGATGGTGCTGTTGACAATGAAAGAAAAATCATGGCTTGTCCACAAACAATGGTTTCTAGACTTACCATTGCCTTGGACCTCGGGGGCTTCAACATCTCAAGAGACTTGGAACAGACAAGATCTGCTGGTCACATTTAAGACAGCTCATGCAAAGAAGCAGGAAGTAGTCGTACTGGGGTCACAAGAAGGAGCAATGCACACTGCGTTGACTGGGGCGACAGAAATCCAGACGTCAGGAACGACGACAATCTTCGCAGGACACCTGAAATGTAGACTAAAAATGGATAAACTGACTTTAAAAGGGGTGTCATATGTGATGTGCACAGGCTCATTTAAGCTAGAGAAGGAAGTGGCTGAGACCCAGCATGGAACTGTCCTAGTGCAGGTTAAATATGAAGGAACAGATGCACCATGCAAGATTCCAATTTCAACCCAAGATGAGAAAGGAGTGACCCAGAATGGGAGATTGATAACAGCCAATCCCATAGTCACTGACAAAGAAAAACCAGTCAACATTGAAACAGAACCACCCTTTGGTGAGAGCTACATCGTGATAGGGGCGGGTGAAAAAGCTTTGAAACTAAGCTGGTTCAAGAAAGGAAGCAGCATAGGGAAAATGTTCGAAGCCACCGCCCGAGGAGCACGAAGGATGGCTATCCTGGGAGACACAGCATGGGACTTCGGTTCCATAGGAGGGGTGTTCACATCTGTGGGAAAATTGGTACACCAGGTTTTTGGAACCGCATATGGGGTCCTGTTCAGCGGTGTTTCTTGGACCATGAAAATAGGAATAGGGATTCTGCTGACATGGCTAGGATTGAATTCAAGGAGCACGTCACTCTCGATGACGTGCATTGCAGTTGGCATGGTCACACTGTACCTAGGAGTCATGGTTCAAGCGGACTCGGGGTGTGTGATCAACTGGAAGGGCAGAGAACTCAAGTGTGGAAGTGGCATCTTTGTCACTAATGAAGTCCACACTTGGACAGAGCAATATAAATTTCAGGCTGACTCCCCAAAAAGACTATCAGCAGCCATTGGGAAGGCATGGGAGGAAGGCGTGTGTGGAATTCGATCAGCCACACGTCTTGAGAACATCATGTGGAAGCAAATATCAAATGAATTGAACCACATTCTACTTGAAAATGACATGAAATTCACAGTGGTTGTAGGAGACGCCTATGGAATCTTGACCCAAGGAAAAAAGATGATTAGGCCACAACCCATGGAACACAAATACTCATGGAAAAGCTGGGGAAAAGCCAAAATCATAGGAGCAGATACACAGAATACTACCTTCATCATCGATGGCCCAGACACTCCAGAATGCCCCGATGACCAGAGAGCATGGAACATTTGGGAAGTTGAGGACTATGGGTTTGGAGTTTTCACGACAAACATATGGCTGAAATTGCGTGACTCCTACACCCAAATGTGTGACCACCGGCTAATGTCAGCTGCCATCAAGGACAGCAAGGCAGTCCATGCTGACATGGGGTACTGGATAGAAAGTGAAAAGAACGAGACCTGGAAGCTAGCGAGAGCCTCCTTCATAGAAGTGAAGACATGCATCTGGCCAAGATCCCACACTCTATGGAGCAATGGAGTCTTGGAAAGTGAAATGATAATCCCAAAGATATATGGAGGACCAATATCTCAGCACAACTACAGACCAGGGTATTTCACACAAACAGCAGGGCCATGGCACCTAGGCAAGTTGGAACTAGACTTTAATTTGTGTGAAGGCACCACAGTTGTTGTGGATGAACATTGTGGAAATCGAGGTCCATCTCTTAGAACTACAACAGTCACAGGAAAGATAATCCATGAATGGTGCTGCAGATCCTGCACGCTACCCCCCTTACGCTTCAGAGGAGAAGACGGATGTTGGTATGGCATGGAAATCAGACCAGTTAAGGAGAAGGAAGAGAATCTAGTCAGGTCAATGGTCTCTGCAGGGTCAGGAGAAGTGGACAGTTTTTCATTGGGACTACTATGCGTATCAATAATGATTGAAGAAGTGATGAGATCCAGATGGAGTAGAAAGATGCTGATGACTGGAACACTGGCTGTTTTCTTCCTTCTTATAATGGGACAACTGACATGGAATGATCTGATCAGGTTATGCATCATGGTTGGAGCCAATGTCTCAGACAGAATGGGGATGGGAACAACGTACCTAGCTTTAATGGCCACTTTTAAAATGAGACCGATGTTCGCTGTTGGGCTATTATTTCGCAGACTAACATCCAGAGAGGTGCTCCTTCTCACAATTGGACTAAGCCTGGTGGCATCCGTGGAGCTACCAAATTCTTTAGAGGAGCTAGGGGACGGACTTGCGATGGGCATCATGATGTTAAAATTGTTGACTGATTTTCAGTCACACCAGTTGTGGACTACCTTACTGTCTCTGACATTCATCAAAACAACTCTTTCACTGGATTATGCATGGAAGACAATGGCTATGGTATTGTCAATCGTATCTCTCTTTCCTCTATGTCTATCCACGACCTCTCAAAAAACAACATGGCTTCCGGTGTTGTTAGGATCCTTTGGATGTAAACCACTAACCATGTTTCTTATAACAGAAAACAAAATTTGGGGAAGGAAAAGTTGGCCCCTCAATGAAGGAATTATGGCTGTTGGAATAGTCAGCATTTTACTAAGTTCACTCCTCAAAAATGACGTGCCACTAGCCGGCCCACTAATAGCTGGAGGCATGCTGATAGCATGTTACGTCATATCCGGAAGCTCAGCCGATTTATCATTGGAGAGAGCGGCTGAGGTCTCCTGGGAAGAAGAAGCAGAACACTCTGGTGCCTCACACAACATACTAGTGGAGGTCCAAGATGATGGAACTATGAAAATAAAAGATGAAGAGAGAGATGACACGCTCACTATACTCCTCAAAGCAACTTTGTTGGCAGTTTCAGGGGTGTACCCAATGTCAATACCAGCAACCCTTTTTGTGTGGTATTTTTGGCAGAAAAAGAAACAGAGATCAGGAGTCTTGTGGGACACACCCAGCCCTCCTGAAGTAGAAAGAGCAGTTCTTGATGATGGTATCTATAGAATCTTGCAAAGAGGACTGTTGGGTAGGTCCCAGGTAGGAGTGGGAGTTTTTCAAGACGGCGTGTTCCACACAATGTGGCATGTCACCAGGGGGGCTGTCCTCATGTACCAAGGGAAGAGGCTGGAACCAAGTTGGGCCAGTGTCAAAAAAGACTTGATCTCATATGGAGGAGGTTGGAGGTTTCAAGGATCATGGAACACGGGAGAAGAAGTACAGGTGATAGCTGTTGAACCAGGGAAAAACCCAAAGAATGTACAGACAACGCCGGGCACCTTCAAGACCCCTGAAGGCGAAGTTGGAGCCATAGCCCTAGATTTCAAACCTGGCACATCTGGATCTCCCATCGTGAACAGAGAGGGAAAAATAGTAGGTCTTTATGGAAATGGAGTGGTGACAACAAGTGGAACCTACGTCAGTGCCATTGCCCAAGCTAAAGCGTCACAAGAAGGGCCTCTACCAGAGATTGAGGACGAGGTGTTTAAGAAAAGAAACCTAACAATAATGGACCTACATCCAGGATCAGGAAAAACAAGAAGATATCTTCCAGCCATAGTCCGTGAGGCCATAAAAAGGAAACTGCGCACGCTAATCTTGGCTCCCACAAGAGTTGTCGCCTCTGAAATGGCAGAGGCGCTTAAAGGAATGCCAATAAGATATCAGACAACAGCAGTAAAGAGTGAACACACAGGAAAGGAGATAGTCGATCTCATGTGCCACGCCACTTTCACCATGCGTCTCCTATCTCCAGTGAGAGTTCCCAATTACAACATGATTATCATGGATGAAGCACACTTTACCGATCCAGCCAGCATAGCGGCCAGAGGGTACATCTCAACCCGAGTGGGTATGGGTGAAGCAGCTGCGATCTTTATGACAGCCACTCCCCCAGGATCGGTAGAGGCCTTTCCACAGAGCAATGCAGTTATCCAAGATGAGGAAAGAGACATTCCTGAGAGATCATGGAACTCAGGCTACGACTGGATCACTGATTTCCCAGGAAAAACAGTCTGGTTTGTTCCAAGCATCAAATCAGGAAATGACATTGCCAACTGCTTAAGAAAAAACGGGAAACGGGTGATCCAATTGAGCAGAAAAACCTTTGACACTGAATACCAGAAAACGAAAAACAATGATTGGGACTATGTTGTCACAACAGACATTTCCGAAATGGGAGCAAATTTCCGGGCCGACAGGGTAATAGACCCAAGGCGGTGCTTGAAGCCGGTAATACTAAAAGATGGCCCAGAGCGCGTCATTCTAGCTGGACCAATGCCAGTGACCGCGGCCAGTGCTGCCCAGAGGAGAGGAAGAATTGGAAGGAACCAAAACAAGGAAGGTGACCAGTATATTTACATGGGACAGCCTTTAAATAATGATGAGGACCACGCTCATTGGACAGAAGCAAAAATGCTCCTTGACAATATAAATACGCCAGAAGGGATTATCCCAGCCCTCTTTGAGCCAGAGAGAGAAAAGAGTGCAGCAATAGACGGGGAGTATAGACTGCGGGGAGAAGCAAGGAAAACGTTCGTGGAGCTAATGAGAAGAGGGGATCTACCAGTTTGGCTATCTTACAAAGTTGCCTCAGAAGGCTTCCAGTACTCCGACAGAAGATGGTGCTTTGACGGGGAAAGGAACAACCAGGTGTTGGAGGAGAACATGGACGTGGAGATCTGGACAAAAGAAGGAGAAAGAAAGAAATTGCGACCTCGCTGGTTAGATGCCAGAACCTACTCTGATCCACTGGCCCTGCGCGAGTTTAAAGAGTTCGCAGCAGGAAGAAGAAGTGTCTCAGGTGACCTAATATTAGAAATAGGGAAACTCCCACAGCATTTGACGCTAAGGGCCCAGAATGCTTTGGACAACTTGGTCATGTTGCACAATTCCGAACAAGGGGGAAAAGCCTATAGACATGCTATGGAAGAACTACCAGACACCATAGAAACATTGATGCTACTAGCCTTGATAGCTGTGCTGACTGGTGGAGTTACGTTGTTTTTCCTATCAGGAAAAGGTCTAGGGAAAACATCCATTGGCCTACTTTGTGTAATGGCCTCAAGTGTACTGTTATGGATGGCCAGTGTGGAGCCCCATTGGATAGCAGCCTCCATCATACTAGAGTTTTTTCTGATGGTGCTGCTCATTCCAGAGCCAGACAGACAGCGTACTCCACAGGACAATCAACTAGCATATGTGGTGATAGGTTTGTTATTCATGATATTGACAGTGGCAGCCAATGAGATGGGATTACTGGAAACCACAAAGAAAGACCTGGGGATTGGCCATGTAGTCGCCGAAAACCACCACCATGCCACAATGCTAGACATAGACTTACATCCAGCTTCAGCCTGGACCCTCTATGCAGTAGCCACAACAATTATCACTCCCATGATGAGACACACAATTGAAAACACAACGGCAAACATTTCCCTGACAGCTATTGCAAATCAGGCGGCTATATTAATGGGACTTGACAAGGGATGGCCAATATCGAAGATGGACATAGGAGTGCCACTTCTCGCCTTAGGGTGCTATTCCCAGGTGAACCCATTGACACTGACAGCGGCGGTGTTAATGTTAGTGGCTCATTATGCCATAATCGGACCTGGACTGCAAGCAAAAGCTACCAGAGAAGCCCAAAAAAGGACTGCGGCCGGAATAATGAAAAATCCAACTGTAGACGGGATTGTTGCAATAGATTTGGATCCTGTGGTTTATGATGCAAAATTTGAAAAACAGCTAGGCCAAATAATGTTACTAATACTCTGCACATCACAGATTCTCTTGATGCGGACTACATGGGCCTTATGTGAATCTATCACACTGGCTACTGGACCCTTGACCACTCTCTGGGAGGGATCTCCTGGAAGATTCTGGAATACCACGATAGCAGTGTCCATGGCAAACATCTTCAGGGGAAGTTATTTAGCAGGGGCAGGTCTGGCCTTCTCATTAATGAAATCTTTAGGAGGAGGTAGGAGAGGCACGGGAGCTCAAGGGGAAACATTGGGAGAAAAATGGAAAAGACAACTAAACCAACTGAGCAAGTCAGAATTTAACACTTACAAAAGGAGTGGAATTATGGAGGTGGACAGATCTGAAGCCAAGGAGGGAATGAAAAGAGGAGAAACAACCAAACATGCAGTGTCGAGAGGAACAGCCAAACTTAGGTGGTTTGTGGAGAGGAACCTTGTGAAACCGGAAGGGAAAGTGATAGACCTCGGTTGTGGAAGAGGTGGCTGGTCATATTACTGCGCTGGGCTGAAGAAGGTCACAGAAGTGAAGGGATACACAAAAGGAGGACCCGGTCATGAGGAACCTATCCCAATGGCGACTTATGGATGGAACATAGTGAAGCTACACTCTGGAAGGGATGTATTCTTTACACCACCTGAGAAATGTGACACCCTTTTGTGTGATATTGGTGAGTCCTCTCCGAATCCAACTATAGAAGAAGGAAGAACGTTACGTGTTCTAAAGATGGTGGAACCATGGCTCAGAGGAAATCAGTTTTGCATAAAAATCCTAAATCCTTACATGCCAAGTGTGGTAGAAACTCTGGAGCAAATGCAAAGAAAACATGGAGGGATGCTAGTGCGAAACCCACTCTCAAGAAATTCCACCCATGAAATGTACTGGGTTTCATGTGGAACAGGAAACATTGTGTCGGCAGTGAACATGACATCCAGAATGCTGCTGAATCGGTTCACAATGGCTCACAGGAAGCCAACGTATGAAAGAGACGTGGACTTGGGCGCTGGAACAAGACATGTGGCAGTGGAACCAGAGATAGCCAACCTAGACATTATTGGCCAGAGGATAGAGAACATAAAAAATGAACATAAGTCAACATGGCATTATGATGAGGACAATCCATACAAAACATGGGCCTATCATGGATCATATGAGGTCAAGCCATCAGGGTCAGCCTCATCCATGGTGAATGGCGTGGTGAGATTGCTCACCAAGCCATGGGATGTTATCCCCATGGTCACACAAATAGCTATGACTGATACCACACCCTTCGGACAACAGAGGGTTTTCAAAGAGAAAGTTGACACACGCACACCAAGACCAAAACGAGGCACAGCACAAATTATGGAGGTGACAGCCAAGTGGTTGTGGGGATTCCTCTCTAGAAATAAAAAACCCAGAATTTGCACAAGAGAGGAGTTCACAAGAAAAGTTAGGTCAAACGCAGCAATTGGAGCAGTGTTTGTTGATGAAAACCAATGGAACTCAGCAAAAGAAGCAGTGGAAGACGAAAGGTTTTGGGACCTCGTGCACAGAGAGAGGGAGCTTCATAAACAGGGAAAATGTGCCACGTGTGTCTACAATATGATGGGTAAAAGAGAGAAAAAACTAGGAGAGTTTGGAAAGGCAAAAGGAAGTCGTGCAATATGGTACATGTGGTTGGGAGCACGCTTTCTAGAATTTGAAGCCCTTGGTTTCATGAATGAAGACCACTGGTTCAGTAGGGAGAATTCACTCAGTGGAGTGGAAGGAGAAGGACTACATAAACTTGGATACATACTCAGAGACATATCAAAGATTCCAGGGGGAAATATGTATGCAGACGACACAGCTGGATGGGACACAAGAATAACAGAGGATGATCTTCAGAATGAGGCTAAAATCACCGACATCATGGAGCCTGAACATGCTCTACTGGCTACGTCAATCTTCAAACTGACCTATCAAAATAAGGTGGTAAGGGTGCAAAGACCAGCAAAAAGTGGAACCGTGATGGACGTCATATCCAGACGTGACCAGAGAGGAAGTGGACAGGTCGGAACTTATGGCCTAAACACTTTCACCAACATGGAGGTCCAACTAATAAGACAAATGGAATCTGAAGGAATCTTTTCACCCAGCGAATTGGAAAATTCAAATCTAGCTGAGAGAGTTCTCGACTGGTTGGAAAAACATGGCGTCGAAAGGTTGAAAAGAATGGCAATCAGCGGAGATGACTGTGTGGTGAAACCAACTGATGACAGGTTCGCAACAGCTTTAACAGCCCTGAATGACATGGGAAAGGTGAGAAAAGACATACCGCAATGGGAACCTTCAAAAGGATGGAATGACTGGCAGCAAGTGCCTTTCTGTTCACACCACTTCCACCAACTGATTATGAAGGATGGGAGGGAGATAGTGGTGCCATGCCGCAACCAAGATGAACTTGTGGGCAGGGCCAGAGTATCACAAGGCGCCGGGTGGAGCCTGAGAGAAACTGCTTGCCTAGGCAAGTCATATGCACAAATGTGGCAGCTGATGTACTTCCACAGGAGAGACCTGAGACTGGCGGCTAATGCTATCTGTTCAGCCGTTCCAGTTAATTGGGTCCCAACCAGCCGCACCACCTGGTCGATCCATGCCCACCATCAATGGATGACAACAGAAGACATGTTGTCAGTATGGAATAGGGTTTGGATAGAGGAAAACCCATGGATGGAGGACAAAACTCATGTATCCAGCTGGGAAGATGTTCCATACTTAGGAAAAAGGGAAGATCAATGGTGTGGATCTCTGATAGGCTTAACAGCAAGAGCCACCTGGGCCACCAACATACAAGTGGCCATAAACCAAGTGAGAAGGCTTATTGGGAATGAGAATTATTTAGACTACATGACATCAATGAAGAGATTCAAGAATGAGAGTGATCCCGAAGGAGCCCTC----------------------TGGTAA
		</sequence>
		<sequence>
			<taxon idref="KR024708"/>
			ATGAACAACCAACGGAAGAAGACGGGTCGACCGTCTTTCAATATGCTGAAACGCGCGAGAAACCGCGTGTCAACTGGTTCACAGTTGGCGAAGAGATTCTCAAAAGGATTGCTCTCAGGCCAAGGACCCATGAAAATGGTGATGGCTTTCATAGCATTCCTAAGATTTCTAGCCATACCTCCAACAGCAGGAATTTTGGCTAGATGGAGCTCATTCAAAAAGAATGGAGCGATCAAAGTGTTACGGGGTTTCAAAAAAGAGATCTCAAGCATGCTGAACATAATGAACAGGAGAAAAAGATCCGTGACCATGCTCCTCATGCTGCTGCCCACAGCCCTGGCGTTCCATTTGACCACACGAGGGGGAGAGCCACACATGATAGTTAGCAAGCAGGAAAGAGGAAAGTCACTCTTGTTTAAGACCTCTGCAGGTGTCAACATGTGCACCCTCATTGCAATGGATTTGGGAGAGTTATGTGAGGATACAATGACCTACAAATGCCCCCGGATCACTGAAGCGGAACCAGATGATGTTGATTGCTGGTGCAATGCCACAGACACATGGGTGACCTATGGGACGTGTTCTCAGACTGGCGAACACCGACGGGATAAACGTTCTGTCGCATTGGCCCCACACGTGGGGCTTGGTCTCGAAACAAGAACTGAAACGTGGATGTCCTCAGAAGGAGCCTGGAAGCAGATACAAAAAGTGGAGACTTGGGCCTTGAGACACCCAGGATTCACGGTGATAGCCCTTTTTTTAGCACATGCCATAGGAACATCCATTACCCAGAAAGGGATCATCTTCATTTTGCTGATGCTGGTGACACCATCAATGGCCATGCGATGCGTGGGAATAGGCAACAGAGACTTCGTTGAAGGACTGTCAGGAGCAACATGGGTGGATGTGGTGCTGGAGCATGGAAGCTGTGTCACCACCATGGCAAAGAATAAACCAACATTGGACATTGAACTCTTGAAGACGGAGGTCACGAACCCTGCCGTCTTGCGCAAACTGTGCATTGAAGCTAAAATATCAAACACCACCACCGATTCAAGATGTCCAACACAAGGAGAAGCTACACTGGTGGAAGAACAAGACGCGAACTTTGTGTGTCGACGAACATTCGTGGACAGAGGCTGGGGTAATGGTTGTGGACTATTCGGGAAGGGAAGCTTACTAACGTGTGCTAAGTTTAAGTGTGTGACAAAACTTGAAGGAAAGATAGTTCAATATGAAAACTTAAAATATTCGGTGATAGTCACTGTCCACACTGGGGATCAGCACCAGGTAGGAAATGAGACTACAGAACATGGAACAATTGCAACCATAACACCTCAAGCTCCCACGTCGGAAATACAGCTGACTGACTACGGAGCCCTTACATTGGACTGCTCACCTAGAACAGGGCTGGACTTTAATGAGATGGTGCTGTTGACAATGAAAGAAAAATCATGGCTTGTCCACAAACAATGGTTTCTAGACTTACCATTGCCTTGGACCTCGGGGGCTTCAACATCTCAAGAGACTTGGAACAGACAAGATCTGCTGGTCACATTTAAGACAGCTCATGCAAAGAAGCAGGAAGTAGTCGTACTGGGGTCACAAGAAGGAGCAATGCACACTGCGTTGACTGGGGCGACAGAAATCCAGACGTCAGGAACGACGACAATCTTCGCAGGACACCTGAAATGTAGACTAAAAATGGATAAACTGACTTTAAAAGGGGTGTCATATGTGATGTGCACAGGCTCATTTAAGCTAGAGAAGGAAGTGGCTGAGACCCAGCATGGAACTGTCCTAGTGCAGGTTAAATATGAAGGAACAGATGCACCATGCAAGATTCCAATTTCAACCCAAGATGAGAAAGGAGTGACCCAGAATGGGAGATTGATAACAGCCAATCCCATAGTTACTGACAAAGAAAAACCAGTCAACATTGAAACAGAACCACCCTTTGGTGAGAGCTACATCGTGATAGGGGCGGGTGAAAAAGCTTTGAAACTAAGCTGGTTCAAGAAAGGAAGCAGCATAGGGAAAATGTTCGAAGCCACCGCCCGAGGAGCGCGAAGGATGGCTATCCTGGGAGACACAGCATGGGACTTCGGTTCCATAGGAGGGGTGTTCACATCTGTGGGAAAATTGGTACACCAGGTTTTTGGAACCGCATATGGGGTCCTGTTCAGCGGTGTTTCTTGGACCATGAAAATAGGAATAGGGATTCTGCTGACATGGCTAGGATTGAATTCAAGGAGCACGTCACTCTCGATGACGTGCATTGCAGTTGGCATGGTCACACTGTACCTAGGAGTCATGGTTCAAGCGGACTCGGGGTGTGTGATCAACTGGAAGGGCAGAGAACTCAAGTGTGGAAGTGGCATCTTTGTCACTAATGAAGTCCACACTTGGACAGAGCAATACAAATTTCAGGCTGACTCCCCAAAAAGACTATCAGCAGCCATTGGGAAGGCATGGGAGGAAGGCGTGTGTGGAATTCGATCAGCCACACGTCTTGAGAACATCATGTGGAAGCAAATATCAAATGAATTGAACCACATTCTACTTGAAAATGACATGAAATTCACAGTGGTTGTAGGAGACGCCAATGGAATCTTGACCCAAGGAAAAAAGATGATTAGGCCACAACCCATGGAACACAAATACTCATGGAAAAGCTGGGGAAAAGCCAAAATTATAGGAGCAGATACACAGAATACTACCTTCATCATCGATGGCCCAGACACTCCAGAATGCCCCGATGACCAGAGAGCATGGAACATTTGGGAAGTTGAGGACTATGGGTTTGGAGTTTTCACGACAAACATATGGCTGAAATTGCGTGACTCCTACACCCAAATGTGTGACCACCGGCTAATGTCAGCTGCCATCAAGGACAGCAAGGCAGTCCATGCTGACATGGGGTACTGGATAGAAAGTGAAAAGAACGAGACCTGGAAGCTAGCGAGAGCCTCCTTCATAGAAGTGAAGACATGCATCTGGCCAAGATCCCACACTCTATGGAGCAATGGAGTCTTGGAAAGTGAAATGATAATCCCAAAGATATATGGAGGACCAATATCTCAGCACAACTACAGACCAGGGTATTTCACACAAACAGCAGGGCCATGGCACCTAGGCAAGTTGGAACTAGACTTTAATTTGTGTGAAGGCACCACAGTTGTTGTGGATGAACATTGTGGAAATCGAGGTCCATCTCTTAGAACTACAACAGTCACAGGAAAGATAATCCATGAATGGTGCTGCAGATCCTGCACGCTACCCCCCTTACGCTTCAGAGGAGAAGACGGATGTTGGTATGGCATGGAAATCAGACCAGTTAAGGAGAAGGAAGAGAATCTAGTCAGGTCAATGGTCTCTGCAGGGTCAGGAGAAGTGGACAGTTTTTCATTGGGACTACTATGCGTATCAATAATGATTGAAGAAGTGATGAGATCCAGATGGAGTAGAAAGATGCTGATGACTGGAACACTGGCTGTTTTCTTCCTTCTTATAATGGGACAACTGACATGGAATGATCTGATCAGGTTATGCATCATGGTTGGAGCCAATGTCTCAGACAGAATGGGGATGGGAACAACGTACCTAGCTTTAATGGCCACTTTTAAAATGAGACCGATGTTCGCTGTTGGGCTATTATTTCGCAGACTAACATCCAGAGAGGTGCTCCTTCTTACAATTGGACTAAGCCTGGTGGCATCCGTGGAGCTACCAAATTCTTTAGAGGAGCTAGGGGACGGACTTGCGATGGGCATCATGATGTTAAAATTGTTGACTGACTTTCAGTCACACCAGTTGTGGACTACCTTACTGTCTCTGACATTCATCAAAACAACTCTTTCACTGGATTATGCATGGAAGACAATGGCTATGGTATTGTCAATCGTATCTCTCTTTCCTCTATGTCTATCCACGACCTCTCAAAAAACAACATGGCTTCCGGTGTTGTTAGGATCCTTTGGATGTAAACCACTAACCATGTTTCTTATAACAGAAAACAAAATTTGGGGAAGGAAAAGTTGGCCCCTCAATGAAGGAATTATGGCTGTTGGAATAGTCAGCATTTTACTAAGTTCACTCCTCAAAAATGACGTGCCACTAGCCGGCCCACTAATAGCTGGAGGCATGCTGATAGCATGTTACGTCATTTCCGGAAGCTCAGCCGATTTATCATTGGAGAGAGCGGCTGAGGTCTCCTGGGAAGAAGAAGCAGAACACTCTGGTGCCTCACACAACATACTAGTGGAGGTCCAAGATGATGGAACTATGAAAATAAAAGATGAAGAGAGAGATGACACGCTCACTATACTCCTCAAAGCAACTTTGTTGGCAGTTTCAGGGGTGTACCCAATGTCAATACCAGCAACCCTTTTTGTGTGGTATTTTTGGCAGAAAAAGAAACAGAGATCAGGAGTCTTGTGGGACACACCCAGCCCTCCAGAAGTAGAAAGAGCAGTTCTTGATGATGGTATCTATAGAATCTTGCAAAGAGGACTGTTGGGTAGGTCCCAGGTAGGAGTGGGAGTTTTTCAAGACGGCGTGTTCCACACAATGTGGCATGTCACCAGGGGGGCTGTCCTCATGTACCAAGGGAAGAGGCTGGAACCAAGTTGGGCCAGTGTCAAAAAAGACTTGATCTCATATGGAGGAGGTTGGAGGTTTCAAGGATCATGGAACACGGGAGAAGAAGTACAGGTGATAGCTGTTGAACCAGGGAAAAACCCAAAGAATGTACAGACAACGCCGGGCACTTTCAAGACCCCTGAAGGCGAAGTTGGAGCCATAGCCCTAGATTTCAAACCTGGCACATCTGGATCTCCCATCGTGAACAGAGAGGGGAAAATAGTAGGTCTTTATGGAAATGGAGTGGTGACAACAAGTGGAACCTACGTCAGTGCCATTGCCCAAGCTAAAGCGTCACAAGAAGGGCCTCTACCAGAGATTGAGGACGAGGTGTTTAAGAAAAGAAACCTAACAATAATGGACCTACATCCAGGATCAGGAAAAACAAGAAGATATCTTCCAGCCATAGTCCGTGAGGCCATAAAAAGGAAACTGCGCACGCTAATCTTGGCTCCCACAAGAGTTGTCGCCTCTGAAATGGCAGAGGCGCTTAAAGGAATGCCAATAAGATATCAGACAACAGCAGTAAAGAGTGAACACACAGGAAAGGAGATAGTCGATCTCATGTGCCACGCCACTTTCACCATGCGTCTCCTATCTCCAGTGAGAGTTCCCAATTACAACATGATTATCATGGATGAAGCACACTTTACCGATCCAGCCAGCATAGCGGCCAGAGGGTACATCTCAACCCGAGTGGGTATGGGTGAAGCAGCTGCGATCTTTATGACAGCCACTCCCCCAGGATCGGTAGAGTCCTTTCCACAGAGCAATGCAGTTATCCAAGATGAGGAAAGAGACATTCCTGAGAGATCATGGAACTCAGGCTACGACTGGATCACTGACTTCCCAGGAAAAACAGTCTGGTTTGTTCCAAGCATCAAATCAGGAAATGACATTGCCAACTGCTTAAGAAAAAACGGGAAACGGGTGATCCAATTGAGCAGAAAAACCTTTGACACTGAATACCAGAAAACGAAAAACAATGATTGGGACTATGTTGTCACAACAGACATTTCCGAAATGGGAGCAAATTTCCGGGCCGATAGGGTAATAGACCCAAGGCGGTGCTTGAAGCCGGTAATACTAAAAGATGGCCCAGAGCGCGTCATTCTGGCCGGACCAATGCCAGTGACCGCGGCCAGTGCTGCCCAGAGGAGAGGAAGAATTGGAAGGAACCAAAACAAGGAAGGTGACCAGTATATTTACATGGGACAGCCTTTAAATAATGATGAGGACCACGCTCATTGGACAGAAGCAAAAATGCTCCTTGACAATATAAATACGCCAGAAGGGATTATCCCAGCCCTCTTTGAGCCAGAGAGAGAAAAGAGTGCAGCAATAGACGGGGAGTATAGACTGCGGGGAGAAGCAAGGAAAACGTTCGTGGAGCTAATGAGAAGAGGGGATCTACCAGTTTGGCTATCTTACAAAGTTGCCTCAGAAGGCTTCCAGTACTCCGACAGAAGATGGTGCTTTGACGGGGAAAGGAACAACCAGGTGTTGGAGGAGAACATGGACGTGGAGATCTGGACAAAAGAAGGAGAAAGAAAGAAATTGCGACCTCGCTGGTTAGATGCCAGAACCTACTCTGATCCACTGGCCCTGCGCGAGTTTAAAGAGTTCGCAGCAGGAAGAAGAAGTGTCTCAGGTGACCTAATATTAGAAATAGGGAAACTCCCACAGCATTTGACGCTAAGGGCCCAGAATGCTTTGGACAACTTGGTCATGTTGCACAATTCCGAACAAGGGGGAAAAGCCTATAGACATGCTATGGAAGAACTTCCAGACACCATAGAAACATTGATGCTACTAGCCTTGATAGCTGTGCTGACTGGTGGAGTTACGTTGTTTTTCCTATCAGGAAAAGGTCTAGGGAAAACATCCATTGGCCTACTTTGTGTAATGGCCTCAAGTGTACTGTTATGGATGGCCAGTGTGGAGCCCCATTGGATAGCGGCCTCCATCATACTAGAGTTTTTTCTGATGGTGCTGCTTATTCCAGAGCCAGACAGACAGCGTACTCCACAGGACAATCAACTAGCATATGTGGTGATAGGTTTGTTATTCATGATATTGACAGTGGCAGCCAATGAGATGGGATTACTGGAAACCACAAAGAAAGACCTGGGGATTGGCCATGTAGTCGCCGAAAACCACCACCATGCCACAATGCTAGACATAGACTTACATCCAGCTTCAGCCTGGACCCTCTATGCAGTAGCCACAACAATTATCACTCCCATGATGAGACACACAATTGAAAACACAACGGCAAACATTTCCCTGACAGCTATTGCAAATCAGGCGGCTATATTAATGGGACTTGACAAGGGATGGCCAATATCGAAGATGGACATAGGAGTGCCACTTCTCGCCTTAGGGTGCTATTCCCAGGTGAACCCATTGACACTGACAGCGGCGGTGTTAATGTTAGTGGCTCATTATGCCATTATCGGACCTGGACTGCAAGCAAAAGCTACCAGAGAAGCCCAAAAAAGGACTGCGGCCGGAATAATGAAAAATCCAACTGTAGACGGGATTGTTGCAATAGATTTGGATCCTGTGGTTTATGATGCAAAATTTGAAAAACAGCTAGGCCAAATAATGTTACTAATACTCTGCACATCACAGATTCTCTTGATGCGGACTACATGGGCCTTATGTGAATCTATCACACTGGCTACTGGACCCTTGACCACTCTCTGGGAGGGATCTCCTGGAAAATTCTGGAATACCACGATAGCAGTGTCCATGGCAAACATCTTCAGGGGAAGTTATTTAGCAGGGGCAGGTCTGGCCTTCTCATTAATGAAATCTTTAGGAGGAGGTAGGAGAGGCACGGGAGCTCAAGGGGAAACATTGGGAGAAAAATGGAAAAGACAACTAAACCAACTGAGCAAGTCAGAATTTAACACTTACAAAAGGAGTGGAATTATGGAGGTGGACAGGTCCGAAGCCAAGGAGGGACTGAAAAGAGGAGAAACAACCAAACATGCAGTGTCGAGAGGAACAGCCAAACTTAGGTGGTTTGTGGAGAGGAACCTTGTGAAACCGGAAGGGAAAGTGATAGACCTCGGTTGTGGAAGAGGTGGCTGGTCATATTACTGCGCTGGGCTGAAGAAGGTCACAGAAGTAAAGGGATACACAAAAGGAGGACCCGGTCATGAGGAACCTATCCCAATGGCGACTTATGGATGGAACATAGTGAAGCTACACTCTGGAAGGGATGTATTCTTTACACCACCTGAGAAATGTGACACCCTTTTGTGTGATATTGGTGAGTCCTCTCCGAATCCAACTATAGAAGAAGGAAGAACGTTACGTGTTCTAAAGATGGTGGAACCATGGCTCAGAGGAAATCAGTTTTGCATAAAAATCCTAAATCCTTATATGCCAAGTGTGGTAGAAACTCTGGAGCAAATGCAAAGAAAACATGGAGGGATGCTAGTGCGAAACCCACTCTCAAGAAATTCCACCCATGAAATGTACTGGGTCTCATGTGGAACAGGAAACATTGTGTCGGCAGTGAACATGACATCCAGAATGCTGCTGAATCGGTTCACAATGGCTCACAGGAAGCCAACGTATGAAAGAGACGTGGACTTGGGCGCTGGAACAAGACATGTGGCAGTGGAACCAGAGATAGCCAACCTAGACATTATTGGCCAGAGGATAGAGAACATAAAAAATGAACATAAGTCAACATGGCATTATGATGAGGACAATCCATACAAAACATGGGCCTATCATGGATCATATGAGGTCAAGCCATCAGGGTCAGCCTCATCCATGGTGAATGGCGTGGTGAGATTGCTCACCAAGCCATGGGATGTTATCCCCATGGTCACACAAATAGCTATGACTGATACCACACCCTTCGGACAACAGAGGGTTTTCAAAGAGAAAGTTGACACACGCACACCAAGACCAAAACGAGGCACAGCACAAATTATGGAGGTGACAGCCAAGTGGTTGTGGGGATTCCTCTCTAGAAATAAAAAACCCAGAATCTGCACAAGAGAGGAGTTCACAAGAAAAGTTAGGTCAAACGCAGCAATTGGAGCAGTGTTTGTTGATGAAAACCAATGGAACTCAGCAAAAGAAGCAGTGGAAGACGAAAGGTTTTGGGACCTCGTGCACAGAGAGAGGGAGCTTCATAAACAGGGAAAATGTGCCACGTGTGTCTACAATATGATGGGTAAAAGAGAGAAAAAACTAGGAGAGTTTGGAAAGGCAAAAGGAAGTCGTGCAATATGGTACATGTGGTTGGGAGCACGCTTTCTAGAATTTGAAGCCCTTGGCTTCATGAATGAAGACCACTGGTTCAGTAGGGAGAATTCACTCAGTGGAGTGGAAGGAGAAGGACTACATAAACTTGGATACATACTCAGAGACATATCAAAGATTCCAGGGGGAAATATGTATGCAGACGACACAGCTGGATGGGACACAAGAATAACAGAGGATGATCTTCAGAATGAGGCTAAAATCACCGACATCATGGAGCCTGAACATGCTCTACTGGCTACGTCAATCTTCAAGCTGACCTATCAAAATAAGGTGGTAAGGGTGCAAAGACCAGCAAAAAGTGGAACCGTGATGGACGTCATATCCAGACGTGACCAGAGAGGAAGTGGACAGGTCGGAACTTATGGCCTAAACACTTTCACCAACATGGAGGTCCAACTAATAAGACAAATGGAATCTGAAGGAATCTTTTCACCCAGCGAATTGGAAAATTCAAATCTAGCTGAGAGAGTTCTCGACTGGTTGGAAAAACATGGCGTCGAAAGGTTGAAAAGAATGGCAATCAGCGGAGATGACTGTGTGGTGAAACCAACTGATGACAGGTTCGCAACAGCTTTAACAGCCCTGAATGACATGGGAAAGGTGAGAAAAGACATACCGCAATGGGAACCTTCAAAAGGATGGAATGACTGGCAGCAAGTGCCTTTCTGTTCACACCACTTCCACCAACTGATTATGAAGGATGGGAGGGAGATAGTGGTGCCATGCCGCAACCAAGATGAACTTGTGGGCAGGGCCAGAGTATCACAAGGCGCCGGGTGGAGCCTGAGAGAAACTGCTTGCCTAGGCAAGTCATATGCACAAATGTGGCAGCTGATGTACTTCCACAGGAGAGACCTGAGACTGGCGGCTAATGCTATCTGTTCAGCCGTTCCAGTTAATTGGGTCCCAACCAGCCGCACCACCTGGTCGATCCATGCCCACCATCAATGGATGACAACAGAAGACATGTTGTCAGTATGGAATAGGGTTTGGATAGAGGAAAACCCATGGATGGAGGACAAAACTCATGTATCCAGCTGGGAAGATGTTCCATACTTAGGAAAAAGGGAAGATCAATGGTGTGGATCTCTGATAGGCTTAACAGCTAGAGCCACCTGGGCCACCAACATACAAGTGGCCATAAACCAAGTGAGAAGGCTTATTGGGAACGAGAATTATTTAGACTACATGACATCAATGAAGAGATTCAAGAATGAGAGTGATCCCGAAGGAGCCCTC----------------------TGGTAA
		</sequence>
		<sequence>
			<taxon idref="MF033255"/>
			ATGAACAACCAACGGAAGAAGACGGGTCGACCGTCTTTCAATATGCTGAAACGCGCGAGAAACCGCGTGTCAACTGGTTCACAGTTGGCGAAGAGATTCTCAAAAGGATTGCTCTCAGGCCAAGGACCCATGAAAATGGTGATGGCTTTCATAGCATTCCTAAGATTTCTAGCCATACCCCCAACAGCAGGAATTTTGGCTAGATGGAGCTCATTCAAGAAGAATGGAGCGATCAAAGTGTTACGGGGTTTCAAAAAAGAGATCTCAAGCATGCTGAACATAATGAACAGGAGAAAAAGATCCGTGACCATGCTCCTCATGCTGCTGCCCACAGCCCTGGCGTTCCATTTGACCACACGAGGGGGAGAGCCACACATGATAGTTAGCAAGCAGGAAAGAGGAAAGTCACTCTTGTTTAAGACCTCTGCAGGCGTCAACATGTGCACCCTCATTGCAATGGATTTGGGAGAGTTATGTGAGGATACAATGACCTACAAATGCCCCCGGATCACTGAAGCGGAACCAGATGATGTTGATTGCTGGTGCAATGCCACAGACACATGGGTGACCTATGGGACGTGTTCTCAGACTGGCGAACACCGACGGGATAAACGTTCTGTCGCATTGGCCCCACACGTGGGGCTTGGTCTCGAAACAAGAACCGAAACGTGGATGTCCTCTGAAGGCGCCTGGAGGCAGATACAAAAAGTGGAGACTTGGGCCTTGAGACACCCAGGATTCACGGTGATAGCCCTTTTTCTAGCACATGCCATAGGAACATCCATTACCCAGAAAGGGATCATCTTCATTTTGCTGATGCTGGTGACACCATCAATGGCCATGCGATGCGTGGGAATAGGCAACAGAGACTTCGTTGAAGGACTGTCAGGAGCAACATGGGTGGATGTGGTACTGGAGCATGGAAGCTGTGTCACCACCATGGCAAAGAATAAACCAACATTGGACATTGAACTCTTGAAGACGGAGGTCACGAACCCTGCCGTCTTGCGCAAACTGTGCATTGAAGCTAAAATATCAAACACCACCACCGATTCAAGATGTCCAACACAAGGAGAAGCTACACTGGTGGAAGAACAAGACGCGAACTTTGTGTGTCGACGAACATTCGTGGACAGAGGCTGGGGAAATGGTTGTGGACTATTCGGGAAGGGAAGCTTACTAACGTGTGCTAAGTTTAAGTGTGTGACAAAACTTGAAGGAAAGACAGTTCAATATGAAAACTTAAAATATTCGGTGATAGTCACTGTCCACACTGGGGACCAGCACCAGGTAGGAAATGAGACTGCAGAACATGGGACAATTGCAACCATAACACCTCAAGCTCCCACGTCGGAAATACAGCTGACTGACTACGGAGCCCTTACACTGGACTGCTCACCTAGAACAGGGCTGGACTTTAATGAGATGGTGCTGTTAACAATGAAAGAAAAATCATGGCTTGTCCACAAACAATGGTTTCTAGACTTACCATTGCCTTGGACCTCGGGGGCTTCAACATCTCAAGAGACTTGGAACAGACAAGATCTGCTGGTCACATTTAAGACAGCTCATGCAAAGAAGCAGGAAGTAGTCGTACTGGGGTCACAAGAAGGAGCAATGCACACTGCGTTGACTGGGGCGACAGAAATCCAGACGTCAGGAACGACGACAATCTTCGCAGGACACCTGAAATGTAGACTAAAAATGGATAAACTGACTTTAAAAGGGGTGTCATATGTGATGTGCACAGGCTCATTTAAGCTAGAGAAGGAAGTGGCTGAGACCCAGCATGGAACTGTCCTAGTGCAGGTTAAATATGAAGGAACAGATGCACCATGCAAGATTCCAATTTCAACCCAAGATGAGAAAGGAGTGACCCAGAATGGGAGATTGATAACAGCCAATCCCATAGTTACTGACAAAGAAAAACCAGTCAACATTGAAACAGAACCACCCTTCGGTGAGAGCTACATCGTGATAGGGGCGGGTGAAAAAGCTTTGAAACTAAGCTGGTTCAAGAAAGGAAGCAGCATAGGGAAAATGTTCGAAGCCACCGCCCGAGGAGCACGAAGGATGGCTATCCTGGGAGACACAGCATGGGACTTCGGTTCCATAGGAGGGGTGTTCACATCTGTGGGAAAATTGGTACACCAGGTTTTTGGAACCGCATATGGGGTCCTGTTCAGCGGTGTTTCTTGGACCATGAAAATAGGAATAGGGATTCTGCTGACATGGCTAGGATTGAATTCAAGGAGCACGTCACTCTCGATGACGTGCATTGCAGTTGGCATGGTCACACTGTACCTAGGAGTCATGGTTCAAGCGGACTCGGGGTGTGTGATCAACTGGAAGGGCAGAGAACTCAAGTGTGGAAGTGGCATCTTTGTCACTAATGAAGTCCACACTTGGACAGAGCAATATAAATTTCAGGCTGACTCCCCAAAAAGACTATCAGCAGCCATTGGGAAGGCATGGGAGGAAGGCGTGTGTGGAATTCGATCAGCCACACGTCTTGAGAACATCATGTGGAAGCAAATATCAAATGAATTGAACCACATTCTACTTGAAAATGACATGAAATTCACAGTGGTTGTAGGAGACGCCAATGGAATCTTGACCCAAGGAAAAAAGATGATTAGGCCACAACCCATGGAACACAAATACTCATGGAAAAGCTGGGGAAAAGCCAAAATCATAGGAGCAGATACACAGAATACTACCTTCATCATCGATGGCCCAGACACTCCAGAATGCCCCGATGACCAGAGAGCATGGAACATTTGGGAAGTTGAGGACTATGGGTTTGGAGTTTTCACGACAAACATATGGCTGAAATTGCGTGACTCCTACACCCAAATGTGTGACCACCGGCTAATGTCAGCTGCCATCAAGGACAGCAAGGCAGTCCATGCTGACATGGGGTACTGGATTGAAAGTGAAAAGAACGAGACCTGGAAGCTAGCGAGAGCCTCCTTCATAGAAGTGAAGACATGCATCTGGCCAAGATCCCACACTCTATGGAGCAATGGAGTCTTGGAAAGTGAAATGATAATCCCAAAGATATATGGAGGACCAATATCTCAGCACAACTACAGACCAGGGTATTTCACACAAACAGCAGGGCCATGGCACCTAGGCAAGTTGGAACTAGACTTTAATTTGTGTGAAGGCACCACAGTTGTTGTGGATGAACATTGTGGAAATCGAGGTCCATCTCTTAGAACTACAACAGTCACAGGAAAGATAATCCATGAATGGTGCTGCAGATCCTGCACGCTACCCCCCTTACGCTTCAGAGGAGAAGACGGATGTTGGTATGGCATGGAAATCAGACCAGTTAAGGAGAAGGAAGAGAATCTAGTCAGGTCAATGGTCTCTGCAGGGTCAGGAGAAGTGGACAGTTTTTCATTGGGACTACTATGCGTATCAATAATGATTGAAGAAGTGATGAGATCCAGATGGAGTAGAAAGATGCTGATTACTGGAACACTGGCTGTTTTCTTCCTTCTTATAATGGGACAACTGACATGGAATGATCTGATCAGGTTATGCATCATGGTTGGAGCCAATGTCTCAGACAGAATGGGGATGGGAACAACGTACCTAGCTTTAATGGCCACTTTTAAAATGAGACCGATGTTCGCTGTTGGGCTATTATTTCGCAGACTAACATCCAGAGAGGTGCTCCTTCTCACAATTGGACTAAGCCTGGTGGCATCCGTGGAGCTACCAAATTCTTTAGAGGAGCTAGGGGACGGACTTGCGATGGGCATCATGATGTTAAAGTTGTTGACTGATTTTCAGTCACACCAGTTGTGGACTACCTTACTGTCTCTGACATTCATCAAAACAACTCTTTCACTGGATTATGCATGGAAGACAATGGCTATGGTATTGTCAATCGTATCTCTCTTTCCTCTATGTCTATCCACGACCTCTCAAAAAACAACATGGCTTCCGGTGTTGTTAGGATCCTTTGGATGTAAACCACTAACCATGTTTCTTATAACAGAAAACAAAATTTGGGGAAGGAAAAGTTGGCCCCTCAATGAAGGAATTATGGCTGTTGGAATAGTCAGCATTTTACTAAGTTCACTCCTCAAAAATGACGTGCCACTAGCCGGCCCACTAATAGCTGGAGGCATGCTGATAGCATGTTACGTCATATCCGGAAGCTCAGCCGATTTATCATTGGAGAGAGCGGCTGAGATCTCCTGGGAAGAAGAAGCAGAACACTCTGGTGCCTCACACAACATATTAGTGGAGGTCCAAGATGATGGAACTATGAAAATAAAAGATGAAGAGAGAGATGACACGCTCACTATACTCCTCAAAGCAACTTTGTTGGCAGTTTCAGGGGTGTACCCAATGTCAATACCAGCAACCCTTTTTGTGTGGTATTTTTGGCAGAAAAAGAAACAGAGATCAGGAGTCTTGTGGGACACACCCAGCCCTCCAGAAGTAGAAAGAGCAGTTCTTGATGATGGTATCTATAGAATCTTGCAAAGAGGACTGTTGGGTAGGTCCCAGGTAGGAGTGGGAGTTTTTCAAGACGGCGTGTTCCACACAATGTGGCATGTCACCAGGGGGGCTGTCCTCATGTACCAAGGGAAGAGGTTGGAACCAAGTTGGGCCAGTGTCAAAAAAGACTTGATCTCATATGGAGGAGGTTGGAGGTTTCAAGGATCATGGAACACGGGAGAAGAAGTACAGGTGATAGCTGTTGAACCAGGGAAAAACCCAAAGAATGTACAGACAACACCGGGCACCTTCAAGACCCCTGAAGGCGAAGTTGGAGCCATAGCCCTAGATTTCAAACCTGGCACATCTGGATCTCCCATCGTGAACAGAGAGGGAAAAATAGTAGGTCTTTATGGAAATGGAGTGGTGACAACAAGTGGAACCTACGTCAGTGCCATTGCCCAAGCTAAAGCGTCACAAGAAGGGCCTCTACCAGAGATTGAGGACGAGGTGTTTAAGAAAAGAAACCTAACAATAATGGACCTACATCCAGGATCAGGAAAAACAAGAAGATATCTTCCAGCCATAGTCCGTGAGGCCATAAAAAGGAAACTGCGCACGCTAATCTTGGCTCCCACAAGAGTTGTCGCCTCTGAAATGGCAGAGGCGCTTAAAGGAATGCCAATAAGATATCAGACAACAGCAGTAAAGAGTGAACACACAGGAAAGGAGATAGTCGATCTCATGTGCCACGCCACTTTCACCATGCGTCTCCTATCTCCAGTGAGAGTTCCCAACTACAACATGATTATCATGGATGAAGCACACTTTACCGATCCAGCCAGCATAGCGGCCAGAGGGTACATCTCAACCCGAGTGGGTATGGGTGAAGCAGCTGCGATCTTTATGACAGCCACTCCCCCAGGATCGGTAGAGGCCTTTCCACAGAGCAATGCAGTTATCCAAGATGAGGAAAGAGACATTCCAGAGAGATCATGGAACTCAGGCTACGACTGGATCACTGATTTCCCAGGAAAAACAGTCTGGTTTGTTCCAAGCATCAAATCAGGAAATGACATTGCCAACTGCTTAAGAAAAAACGGGAAACGGGTGATCCAATTGAGCAGAAAAACCTTTGACACTGAATACCAGAAAACGAAAAACAATGATTGGGACTATGTTGTCACAACAGACATTTCCGAAATGGGAGCAAATTTCCGGGCCGACAGGGTAATAGACCCAAGGCGGTGCTTGAAGCCGGTAATACTAAAAGATGGCCCAGAGCGCGTCATTCTAGCCGGACCAATGCCAGTGACCGCGGCCAGTGCTGCCCAGAGGAGAGGAAGAATTGGAAGGAACCAAAACAAGGAAGGTGACCAGTATATTTACATGGGACAGCCTTTAAATAATGATGAGGACCACGCTCATTGGACAGAAGCAAAAATGCTCCTTGACAATATAAATACACCAGAAGGGATTATCCCAGCTCTCTTTGAGCCAGAGAGAGAAAAGAGTGCAGCAATAGACGGGGAGTATAGACTGCGGGGAGAAGCAAGGAAAACGTTCGTGGAGCTAATGAGAAGAGGGGATCTACCAGTTTGGCTATCTTACAAAGTTGCCTCAGAAGGCTTCCAGTACTCCGACAGAAGATGGTGCTTTGACGGGGAAAGGAACAACCAGGTGTTGGAGGAGAACATGGACGTGGAGATCTGGACAAAAGAAGGAGAAAGAAAGAAATTGCGACCTCGCTGGTTAGATGCCAGAACCTACTCTGATCCACTGGCCCTGCGCGAGTTTAAAGAGTTCGCAGCAGGAAGAAGAAGTGTCTCAGGTGACCTAATATTAGAAATAGGGAAACTCCCACAGCATTTGACGCTAAGGGCCCAGAATGCTTTGGACAACTTGGTCATGTTGCACAATTCCGAACAAGGGGGAAAAGCTTATAGACATGCTATGGAAGAACTACCAGACACCATAGAAACATTGATGCTACTAGCCTTGATAGCTGTGCTGACTGGTGGAGTTACGTTGTTCTTCCTATCAGGAAAAGGTCTAGGGAAAACATCCATTGGCTTACTTTGTGTAATGGCCTCAAGTGTACTGTTATGGATGGCCAGTGTGGAGCCCCATTGGATAGCGGCCTCCATCATACTAGAGTTTTTTCTGATGGTGCTGCTCATTCCAGAGCCAGACAGACAGCGTACTCCACAGGACAATCAACTAGCATATGTGGTGATAGGTTTGTTATTCATGATATTGACAGTGGCAGCCAATGAGATGGGATTACTGGAAACCACAAAGAAAGACCTGGGGATTGGCCATGTAGTCGCCGAAAACCACCACCATGCCACAATGCTAGACATAGACTTACATCCAGCTTCAGCCTGGACCCTCTATGCAGTAGCCACAACAATTATCACTCCCATGATGAGACACACAATTGAAAACACAACGGCAAACATTTCCCTGACAGCTATTGCAAATCAGGCGGCTATATTAATGGGACTTGACAAGGGATGGCCAATATCGAAGATGGACATAGGAGTGCCACTTCTCGCCTTAGGGTGCTATTCCCAGGTGAACCCATTGACACTGACAGCAGCGGTGTTAATGTTAGTGGCTCATTATGCCATAATCGGACCTGGACTGCAAGCAAAAGCTACCAGAGAAGCCCAAAAAAGGACTGCGGCCGGAATAATGAAAAATCCAACTGTAGACGGGATTGTTGCAATAGATTTGGATCCTGTGGTTTATGATGCAAAATTTGAAAAACAGCTAGGCCAAATAATGTTACTAATACTCTGCACATCACAGATTCTCTTGATGCGGACTACATGGGCCTTATGTGAATCTATCACACTAGCTACTGGACCCTTGACCACTCTCTGGGAGGGATCTCCTGGAAGATTCTGGAATACCACGATAGCAGTGTCCATGGCAAACATCTTCAGGGGAAGTTACTTAGCAGGGGCAGGTCTGGCCTTCTCATTAATGAAATCTTTAGGAGGAGGTAGGAGAGGTACGGGAGCTCAAGGGGAAACACTGGGAGAAAAATGGAAAAGACAACTAAACCAACTGAGCAAGTCAGAATTTAACACTTACAAAAGGAGTGGAATTATGGAGGTGGACAGATCTGAAGCCAAGGAGGGACTGAAAAGAGGAGAAACAACCAAACATGCAGTGTCGAGAGGAACAGCCAAACTTAGGTGGTTTGTGGAGAGGAATCTTGTGAAACCTGAAGGGAAAGTGATAGACCTCGGTTGTGGAAGAGGTGGCTGGTCATATTACTGCGCTGGGCTGAAGAAGGTCACAGAAGTGAAGGGATACACAAAAGGAGGACCCGGTCATGAGGAACCTATCCCAATGGCGACTTATGGATGGAACATAGTGAAGCTACACTCTGGAAGGGATGTATTCTTTACACCACCTGAGAAATGTGACACCCTTTTGTGTGATATTGGTGAGTCCTCTCCGAATCCAACTATAGAAGAAGGAAGAACGTTACGTGTTCTAAAGATGGTGGAACCATGGCTCAGAGGAAATCAGTTTTGCATAAAAATCCTAAATCCTTACATGCCAAGTGTGGTAGAAACTCTGGAGCAAATGCAAAGAAAACATGGAGGGATGCTAGTGCGAAACCCACTCTCAAGAAATTCCACCCATGAAATGTACTGGGTTTCATGTGGAACAGGAAACATTGTGTCGGCAGTGAACATGACATCCAGAATGCTGCTGAATCGGTTCACAATGGCTCACAGGAAGCCAACGTATGAAAGAGACGTGGACTTGGGCGCTGGAACAAGACATGTGGCAGTGGAACCAGAGATAGCCAACCTAGACATTATTGGCCAGAGGATAGAGAACATAAAAAATGAACATAAGTCAACATGGCATTATGATGAGGACAATCCATACAAAACATGGGCCTATCATGGATCATATGAGGTCAAGCCATCAGGGTCAGCCTCATCCATGGTGAATGGCGTGGTGAGATTGCTCACCAAGCCATGGGATGTTATCCCCATGGTCACACAAATAGCTATGACTGATACCACACCCTTCGGACAACAGAGGGTTTTCAAAGAGAAAGTTGACACACGCACACCAAGACCAAAACGAGGCACAGCACAAATTATGGAGGTGACAGCCAAGTGGTTGTGGGGATTCCTCTCTAGAAATAAAAAACCCAGAATCTGCACAAGAGAGGAGTTCACAAGAAAAGTTAGGTCAAACGCAGCAATTGGAGCAGTTTTTGTTGATGAAAACCAATGGAACTCAGCAAAAGAAGCAGTGGAAGACGAAAGGTTTTGGGACCTCGTGCACAGAGAGAGGGAGCTTCATAAACAGGGAAAATGTGCCACGTGTGTCTACAATATGATGGGTAAAAGAGAGAAAAAACTAGGAGAGTTTGGAAAGGCAAAAGGAAGTCGTGCAATATGGTACATGTGGTTGGGAGCACGCTTTCTAGAATTTGAAGCCCTTGGCTTCATGAATGAAGACCACTGGTTCAGTAGGGAGAATTCACTCAGTGGAGTGGAAGGAGAAGGACTACATAAACTTGGATACATACTCAGAGACATATCAAAGATTCCAGGGGGAAATATGTATGCAGACGACACAGCTGGATGGGACACAAGAATAACAGAGGATGATCTTCAGAATGAGGCTAAAATCACCGACATCATGGAGCCTGAACATGCTCTACTGGCTACGTCAATCTTCAAGCTGACCTATCAAAATAAGGTGGTAAGGGTGCAAAGACCAGCAAAAAGTGGAACCGTGATGGACGTCATATCCAGACGTGACCAGAGAGGAAGTGGACAGGTTGGAACTTATGGCCTAAACACTTTCACCAACATGGAGGTCCAACTAATAAGACAAATGGAATCTGAAGGAATCTTTTCACCCAGCGAATTGGAAAACCCAAATCTAGCTGAGAGAGTTCTCGACTGGTTGGAAAAACATGGCGTCGAAAGGTTGAAAAGAATGGCAATCAGCGGAGATGACTGTGTGGTGAAACCAACTGATGACAGGTTCGCAACAGCTTTAACAGCCCTGAATGACATGGGAAAGGTGAGAAAAGACATACCTCAATGGGAACCTTCAAAAGGATGGAATGACTGGCAGCAAGTGCCTTTCTGTTCACACCACTTCCACCAACTAATTATGAAGGATGGGAGGGAGATAGTGGTGCCGTGCCGCAACCAAGATGAACTTGTGGGCAGGGCCAGAGTATCACAAGGCGCCGGGTGGAGCCTGAGAGAAACTGCTTGCCTAGGCAAGTCATATGCACAAATGTGGCAGCTGATGTACTTCCACAGGAGAGACCTGAGACTGGCGGCTAATGCTATCTGTTCAGCTGTTCCAGTTAATTGGGTCCCAACCAGCCGCACCACCTGGTCGATCCATGCCCACCATCAATGGATGACAACAGAAGACATGTTGTCAGTATGGAATAGGGTTTGGATAGAGGAAAACCCATGGATGGAGGACAAAACTCATGTATCCAGCTGGGAAGATGTTCCATACTTAGGAAAAAGGGAAGATCAATGGTGTGGATCTCTGATAGGCTTAACAGCAAGAGCCACCTGGGCCACCAACATACAAGTGGCCATAAACCAAGTGAGAAGGCTTATTGGGAATGAGAATTATTTAGACTACATGACATCAATGAAGAGATTCAAGAATGAGAGTGACCCCGAAGGAGCCCTC----------------------TGGTAA
		</sequence>
		<sequence>
			<taxon idref="MN933657"/>
			ATGAACAACCAACGGAAGAAGACGGGTCGACCGTCTTTCAATATGCTGAAACGCGCGAGAAACCGCGTGTCAACTGGTTCACAGTTGGCGAAGAGATTCTCAAAAGGATTGCTCTCAGGCCAAGGACCCATGAAAATGGTGATGGCTTTCATAGCATTCCTAAGATTTCTAGCCATACCCCCAACAGCAGGAATTTTGGCTAGATGGAGCTCATTCAAGAAGAATGGAGCGATCAAAGTGTTACGGGGTTTCAAAAAAGAGATCTCAAGCATGCTGAACATAATGAACAGGAGAAAAAGATCCGTGACCATGCTCCTCATGCTGCTGCCCACAGCCCTGGCGTTCCATTTGACCACACGAGGGGGAGAGCCACACATGATAGTTAGCAAGCAGGAAAGAGGAAAGTCACTCTTGTTTAAGACCTCTGCAGGTGTCAACATGTGCACCCTCATTGCAATGGATTTGGGAGAGTTATGTGAGGATACAATGACCTACAAATGCCCCCGGATCACTGAAGCGGAACCAGATGATGTTGATTGCTGGTGCAATGCCACAGACACATGGGTGACCTATGGGACGTGTTCTCAGACTGGCGAACACCGACGGGATAAACGTTCTGTCGCATTGGCCCCACACGTGGGGCTTGGTCTCGAAACAAGAACCGAAACGTGGATGTCCTCTGAAGGCGCCTGGAGGCAGATACAAAAAGTGGAGACTTGGGCCTTGAGACACCCAGGATTCACGGTGATAGCCCTTTTTTTAGCACATGCCATAGGAACATCCATTACCCAGAAAGGGATCATCTTCATTTTGCTGATGCTGGTGACACCATCAATGGCCATGCGATGCGTGGGAATAGGCAACAGAGACTTCGTTGAAGGACTGTCAGGAGCAACATGGGTGGATGTGGTACTGGAGCATGGAAGCTGTGTCACCACCATGGCAAAGAATAAACCAACATTGGACATTGAACTCTTGAAGACGGAGGTCACGAACCCTGCCGTCTTGCGCAAACTGTGCATTGAAGCTAAAATATCAAACACCACCACCGATTCAAGATGTCCAACACAAGGAGAAGCTACACTGGTGGAAGAACAAGACGCGAACTTTGTGTGTCGACGAACATTCGTGGACAGAGGCTGGGGTAATGGTTGTGGACTATTCGGGAAGGGAAGCTTACTAACGTGTGCTAAGTTTAAGTGTGTGACAAAACTTGAAGGAAAGATAGTTCAATATGAAAACTTAAAATATTCGGTGATAGTCACTGTCCACACTGGGGACCAGCACCAGGTAGGAAATGAGACTACAGAACATGGAACAATTGCAACCATAACACCTCAAGCTCCCACGTCGGAAATACAGCTGACTGACTACGGAGCCCTTACATTGGACTGCTCACCTAGAGCAGGGCTGGACTTTAATGAGATGGTGCTGTTGACAATGAAAGAAAAATCATGGCTTGTCCACAAACAATGGTTTCTAGACTTACCATTACCTTGGACCTCGGGGGCTTCAACATCTCAAGAGACTTGGAACAGACAAGATCTGCTGGTCACATTTAAGACAGCTCATGCAAAGAAGCAGGAAGTAGTCGTACTGGGGTCACAAGAAGGAGCAATGCACACTGCGTTGACTGGGGCGACAGAAATCCAGACGTCAGGAACGACGACAATCTTCGCAGGACACCTGAAATGTAGACTAAAAATGGATAAACTGACTTTAAAAGGGGTGTCATATGTGATGTGCACAGGCTCATTTAAGCTAGAGAAGGAAGTGGCTGAGACCCAGCATGGAACTGTCCTAGTGCAGGTTAAATATGAAGGAACAGATGCACCATGCAAGATTCCAATTCAACCCAAGGAGAGGATTGGAGTGACCCAGAATGGGAGATTGATAACAGCCAATCCCATAGTTACTGACAAAGAAAAACCAGTCAACATTGAAACAGAACCACCCTTTGGTGAGAGCTACATCGTGATAGGGGCGGGTGAAAAAGCTTTGAAACTAAGCTGGTTTAAGAAAGGAAGCAGCATAGGGAAAATGTTCGAAGCCACCGCCCGAGGAGCACGAAGGATGGCTATCCTGGGAGACACAGCATGGGACTTCGGTTCCATAGGAGGGGTGTTCACATCTGTGGGAAAATTGGTACACCAGGTTTTTGGAACCGCATATGGGGTCCTGTTCAGCGGTGTTTCTTGGACCATGAAAATAGGAATAGGGATTCTGCTGACATGGCTAGGATTGAATTCAAGGAGCACGTCACTCTCGATGACGTGCATTGCAGTTGGCATGGTCACACTGTACCTAGGAGTCATGGTTCAAGCGGACTCGGGGTGTGTGATCAACTGGAAGGGCAGAGAACTCAAGTGTGGAAGTGGCATCTTTGTCACTAATGAAGTCCACACTTGGACAGAGCAATACAAATTCCAGGCTGACTCCCCAAAAAGACTATCAGCAGCCATTGGGAAGGCATGGGAGGAAGGCGTGTGTGGAATTCGATCAGCCACACGTCTTGAGAACATCATGTGGAAGCAAATATCAAATGAATTGAACCACATTCTACTTGAAAATGACATGAAATTCACAGTGGTTGTAGGAGACGCCAATGGAATCTTGACCCAAGGAAAAAAGATGATTAGGCCACAACCCATGGAACACAAATACTCATGGAAAAGCTGGGGAAAAGCCAAAATCATAGGAGCAGATACACAGAATACTACCTTCATCATCGATGGCCCAGACACTCCAGAATGCCCCGATGACCAGAGAGCATGGAACATTTGGGAAGTTGAGGACTATGGGTTTGGAGTTTTCACGACAAACATATGGCTGAAATTGCGTGACTCCTACACCCAAATGTGTGACCACCGGCTAATGTCAGCTGCCATCAAGGACAGCAAGGCAGTCCATGCTGACATGGGGTACTGGATAGAAAGTGAAAAGAACGAGACCTGGAAGCTAGCGAGAGCCTCCTTCATAGAAGTGAAGACATGCATCTGGCCAAGATCCCACACTCTATGGAGCAATGGAGTCTTGGAAAGTGAAATGATAATCCCAAAGATATATGGAGGACCAATATCTCAGCACAACTACAGACCAGGGTATTTCACACAAACAGCAGGGCCATGGCACCTAGGCAAGTTGGAACTAGACTTTAATTTGTGTGAAGGCACCACAGTTGTTGTGGATGAACATTGTGGAAATCGAGGTCCATCTCTTAGAACTACAACAGTCACAGGAAAGATAATCCATGAATGGTGCTGCAGATCCTGCACGCTACCCCCCTTACGCTTCAGAGGAGAAGACGGATGTTGGTATGGCATGGAAATCAGACCAGTCAAGGTGAAGGAAGAGAATCTAGTCAGGTCAATGGTCTCTGCAGGGTCAGGAGAAGTGGACAGTTTTTCATTGGGACTACTATGCGTATCAATAATGATTGAAGAAGTGATGAGATCCAGATGGAGTAGAAAGATGCTGATGACTGGAACACTGGCTGTTTTCTTCCTTCTTATAATGGGACAACTGACATGGAATGATCTGATCAGGTTATGCATCATGGTTGGAGCCAATGTCTCAGACAGAATGGGGATGGGAACAACGTACCTAGCTTTAATGGCCACTTTTAAAATGAGACCGATGTTCGCTGTTGGGCTATTATTTCGCAGACTAACATCTAGAGAGGTGCTCCTTCTCACAATTGGACTAAGCCTGGTGGCATCCGTGGAGCTACCAAATTCTTTAGAGGAGCTAGGGGACGGACTTGCGATGGGCATCATGATGTTAAAATTGTTGACTGATTTTCAGTCACACCAGTTGTGGACTACCTTACTGTCTCTGACATTCATCAAAACAACTCTTTCACTAGATTATGCATGGAAGACAATGGCTATGGTATTGTCAATCGTATCTCTCTTTCCTCTATGTCTATCCACGACCTCTCAAAAAACAACATGGCTTCCGGTGTTGTTAGGATCCTTTGGATGTAAACCACTAACCATGTTTCTTATAACAGAAAACAAAATTTGGGGAAGGAAAAGTTGGCCCCTCAATGAAGGAATTATGGCTGTTGGAATAGTCAGCATTTTACTAAGTTCACTCCTCAAAAATGACGTGCCACTAGCCGGCCCACTAATAGCTGGAGGCATGCTGATAGCATGTTACGTCATTTCCGGAAGCTCAGCCGATTTATCATTGGAGAGAGCGGCTGAGGTCTCCTGGGAAGAAGAAGCAGAACACTCTGGTGCCTCACACAACATACTAGTGGAGGTCCAAGATGATGGAACCATGAAAATAAAAGATGAAGAGAGAGATGACACGCTCACTATACTCCTCAAAGCAACTTTGTTGGCAGTTTCAGGGGTGTACCCAATGTCAATACCAGCAACCCTTTTTGTGTGGTATTTTTGGCAGAAAAAGAAACAGAGATCAGAAGTGTTGTGGGACACACCCAGCCCTCCAGAAGTAGAAAGAGCAGTTCTTGATGATGGTATCTATAGAATCTTGCAAAGAGGACTGTTGGGTAGGTCCCAGGTAGGAGTGGGAGTTTTTCAAGACGGCGTGTTCCACACAATGTGGCATGTCACCAGGGGGGCTGTCCTCATGTACCAAGGGAAGAGGCTGGAACCAAGTTGGGCCAGTGTCAAAAAAGACTTGATCTCATATGGAGGAGGTTGGAGGTTTCAAGGATCATGGAACACGGGAGAAGAAGTACAGGTGATAGCTGTTGAACCAGGGAAAAACCCAAAGAATGTACAGACAACGCCGGGCACTTTCAAGACCCCTGAAGGCGAAGTTGGAGCCATAGCCCTAGATTTCAAACCTGGCACATCTGGATCTCCCATCGTGAACAGAGAGGGGAAAATAGTAGGTCTTTATGGAAATGGAGTGGTGACAACAAGTGGAACCTACGTCAGTGCCATTGCCCAAGCTAAAGCGTCACAAGAAGGGCCTCTACCAGAGATTGAGGACGAGGTGTTTAAGAAAAGAAACCTAACAATAATGGACCTACATCCAGGATCAGGAAAAACAAGAAGATATCTTCCAGCCATAGTCCGTGAGGCCATAAAAAGGAAACTGCGCACGCTAATCTTGGCTCCCACAAGAGTTGTCGCCTCTGAAATGGCAGAGGCGCTTAAAGGAATGCCAATAAGATATCAGACAACAGCAGTAAAGAGTGAACACACAGGAAAGGAGATAGTCGATCTCATGTGCCACGCCACTTTCACCATGCGTCTCCTATCTCCAGTGAGAGTTCCCAATTACAACATGATTATCATGGATGAAGCACACTTTACCGATCCAGCCAGCATAGCGGCCAGAGGGTACATCTCAACCCGAGTGGGTATGGGTGAAGCAGCTGCGATCTTCATGACAGCCACTCCCCCAGGATCGGTAGAGGCCTTTCCACAGAGCAATGCAGTTATCCAAGATGAGGAAAGAGACATTCCTGAGAGATCATGGAACTCAGGCTACGACTGGATCACTGACTTCCCAGGAAAAACAGTCTGGTTTGTTCCAAGCATCAAATCAGGAAATGACATTGCCAACTGCTTAAGAAAAAACGGGAAACGGGTGATCCAATTGAGCAGAAAAACCTTTGACACTGAATACCAGAAAACGAAAAACAATGATTGGGACTATGTTGTCACAACAGACATTTCCGAAATGGGAGCAAATTTCCGGGCCGATAGGGTAATAGACCCAAGGCGGTGCTTGAAGCCGGTAATACTAAAAGATGGCCCAGAGCGCGTCATTCTGGCCGGACCAATGCCAGTGACCGCGGCCAGTGCTGCCCAGAGGAGAGGAAGAATTGGAAGGAACCAAAACAAGGAAGGTGACCAGTATATTTACATGGGACAGCCTTTAAATAATGATGAGGACCACGCTCATTGGACAGAAGCAAAAATGCTCCTTGACAATATAAATACGCCAGAAGGGATTATCCCAGCCCTCTTTGAGCCAGAGAGAGAAAAGAGTGCAGCAATAGACGGGGAGTATAGACTGCGGGGAGAAGCAAGGAAAACGTTCGTGGAGCTAATGAGAAGAGGGGATCTACCAGTTTGGCTATCTTACAAAGTTGCCTCAGAAGGCTTCCAGTACTCCGACAGAAGATGGTGCTTTGACGGGGAAAGGAACAACCAGGTGTTGGAGGAGAACATGGACGTGGAGATCTGGACAAAAGAAGGAGAAAGAAAGAAATTGCGACCTCGCTGGTTAGATGCCAGAACCTACTCTGATCCACTGGCCCTGCGCGAGTTTAAGGAGTTCGCAGCAGGAAGAAGAAGTGTCTCAGGTGACCTAATATTAGAAATAGGGAAACTCCCACAGCATTTGACGCTAAGGGCCCAGAATGCTTTGGACAACTTGGTCATGTTGCACAATTCCGAACAAGGGGGAAAAGCCTATAGACATGCTATGGAAGAACTACCAGACACCATAGAAACATGTATGCTCCTAGCCTTGATAGCTGTGCTGACTGGTGGAGTTACGTTGTTTTTCCTATCAGGAAAAGGTCTAGGGAAAACATCCATTGGCCTACTTTGTGTAATGGCCTCAAGTGTACTGTTATGGATGGCCAGTGTGGAGCCCCATTGGATAGCGGCCTCCATCATACTAGAGTTTTTTCTGATGGTGCTGCTTATTCCAGAGCCAGACAGACAGCGTACTCCACAGGACAATCAACTAGCATATGTGGTGATAGGTTTGTTATTCATGATATTGACAGTGGCAGCCAATGAGATGGGATTACTGGAAACCACAAAGAAAGACCTGGGGATTGGCCATGTAGTCGCCGAAAACCACCACCATGCCACAATGCTAGACATAGACTTACATCCAGCTTCAGCCTGGACCCTCTATGCAGTAGCCACAACAATTATCACTCCCATGATGAGACACACAATTGAAAACACAACGGCAAACATTTCCCTGACAGCTATTGCAAATCAGGCGGCTATATTAATGGGACTTGACAAGGGATGGCCAATATCGAAGATGGACATAGGAGTGCCACTTCTCGCCTTAGGGTGCTATTCCCAGGTGAACCCATTGACACTGACAGCGGCGGTGTTAATGTTAGTGGCTCATTATGCCATAATTGGACCTGGACTGCAAGCAAAAGCTACCAGAGAAGCCCAAAAAAGGACTGCGGCCGGAATAATGAAAAATCCAACTGTAGACGGGATTGTTGCAATAGATTTGGATCCTGTGGTTTATGATGCAAAATTTGAAAAACAGCTAGGCCAAATAATGTTACTAATACTCTGCACATCACAGATTCTCTTGATGCGGACTACATGGGCCTTATGTGAATCTATCACACTGGCTACTGGACCCTTGACCACTCTCTGGGAGGGATCTCCTGGAAAATTCTGGAATACCACGATAGCAGTGTCCATGGCAAACATCTTCAGGGGAAGTTATTTAGCAGGGGCAGGTCTGGCCTTCTCATTAATGAAATCTTTAGGAGGAGGTAGGAGAGGTACGGGAGCTCAAGGGGAAACATTGGGAGAAAAATGGAAAAGACAACTAAACCAACTGAGCAAGTCAGAATTTAACACTTACAAAAGGAGTGGAATTATGGAGGTGGACAGATCCGAAGCCAAGGAGGGACTGAAAAGAGGAGAAACAACCAAACATGCAGTGTCGAGAGGAACAGCCAAACTTAGGTGGTTTGTGGAGAGGAACCTTGTGAAACCGGAAGGGAAAGTGATAGACCTCGGTTGTGGAAGAGGTGGCTGGTCATATTACTGCGCTGGGCTGAAGAAGGTCACAGAAGTAAAGGGATACACAAAAGGAGGACCCGGTCATGAGGAACCTATCCCAATGGCGACTTATGGATGGAACATAGTGAAGCTACACTCTGGAAGGGATGTATTCTTTACACCACCTGAGAAATGTGACACCCTTTTGTGTGATATTGGTGAGTCCTCTCCGAATCCAACTATAGAAGAAGGAAGAACGTTACGTGTTCTAAAGATGGTGGAACCATGGCTCAGAGGAAATCAGTTTTGCATAAAAATCCTAAATCCTTATATGCCAAGTGTGGTAGAAACTCTGGAGCAAATGCAAAGAAAACATGGAGGGATGCTAGTGCGAAACCCACTCTCAAGAAATTCCACCCATGAAATGTACTGGGTTTCATGTGGAACAGGAAACATTGTGTCGGCAGTGAACATGACATCCAGAATGCTGCTGAATCGGTTCACAATGGCTCACAGGAAGCCAACGTATGAAAGAGACGTGGACTTGGGCGCTGGAACAAGACATGTGGCAGTGGAACCAGAGATAGCCAACCTAGACATTATTGGCCAGAGGATAGAGAACATAAAAAATGAACATAAGTCAACATGGCATTATGATGAGGACAATCCATACAAAACATGGGCCTATCATGGATCATATGAGGTCAAGCCATCAGGGTCAGCCTCATCCATGGTGAATGGCGTGGTGAGATTGCTCACCAAGCCATGGGATGTTATCCCCATGGTCACACAAATAGCTATGACTGATACCACACCCTTCGGACAACAGAGGGTTTTCAAAGAGAAAGTTGACACACGCACACCAAGACCAAAACGAGGCACAGCACAAATTATGGAGGTGACAGCCAAGTGGTTGTGGGGATTCCTCTCTAGAAATAAAAAACCCAGAATCTGCACAAGAGAGGAGTTCACAAGAAAAGTTAGGTCAAACGCAGCAATTGGAGCAGTGTTTGTTGATGAAAACCAATGGAACTCAGCAAAAGAAGCAGTGGAAGACGAAAGGTTTTGGGACCTCGTGCACAGAGAGAGGGAGCTTCATAAACAGGGAAAATGTGCCACGTGTGTCTACAATATGATGGGTAAAAGAGAGAAAAAACTAGGAGAGTTTGGAAAGGCAAAAGGAAGTCGTGCAATATGGTACATGTGGTTGGGAGCACGCTTTCTAGAATTTGAAGCCCTTGGCTTCATGAATGAAGACCACTGGTTCAGTAGGGAGAATTCACTCAGTGGAGTGGAAGGAGAAGGACTACATAAACTTGGATACATACTCAGAGACATATCAAAGATTCCAGGGGCGCATATGTATGCAGACGACACAGCTGGATGGGACACAAGAATAACAGAGGATGATCTCCAGAATGAGGCTAAAATCACCGACATCATGGAGCCTGAACATGCTCTACTGGCTACGTCAATCTTCAAGCTGACCTATCAAAATAAGGTGGTAAGGGTGCAAAGACCAGCAAAAAGTGGAACCGTGATGGACGTCATATCCAGACGTGACCAGAGAGGAAGTGGACAGGTCGGAACTTATGGCCTAAACACTTTCACCAACATGGAGGTCCAACTAATAAGACAAATGGAATCTGAAGGAATCTTTTCACCCAGCGAATTGGAAAATTCAAATCTAGCTGAGAGAGTTCTCGACTGGTTGGAAAAACATGGCGTCGAAAGGTTGAAAAGAATGGCAATCAGCGGAGATGACTGTGTGGTGAAACCAACTGATGACAGGTTCGCAACAGCTTTAACAGCCCTGAATGACATGGGAAAGGTGAGAAAAGACATACCGCAATGGGAACCTTCAAAAGGATGGAATGACTGGCAGCAAGTGCCTTTCTGTTCACACCACTTCCACCAACTGATTATGAAGGATGGGAGGGAGATAGTGGTGCCATGCCGCAACCAAGATGAACTTGTGGGCAGGGCCAGAGTATCACAAGGCGCCGGGTGGAGCCTGAGAGAAACTGCTTGCCTAGGCAAGTCATATGCACAAATGTGGCAGCTGATGTACTTCCACAGGAGAGACCTGAGACTGGCGGCTAATGCTATCTGTTCAGCCGTTCCAGTTAATTGGGTCCCAACCAGCCGCACCACCTGGTCGATCCATGCCCACCATCAATGGATGACAACAGAAGACATGTTGTCAGTATGGAATAGGGTTTGGATAGAGGAAAACCCATGGATGGAGGACAAAACTCATGTATCCAGCTGGGAAGATGTTCCATACTTAGGAAAAAGGGAAGATCAATGGTGTGGATCTCTGATAGGCTTAACAGCAAGAGCCACCTGGGCCACCAACATACAAGTGGCCATAAACCAAGTGAGAAGGCTTATTGGGAACGAGAATTATTTAGACTACATGACATCAATGAAGAGATTCAAGAATGAGAGTGATCCCGAAGGAGCCCTC----------------------TGGTGA
		</sequence>
		<sequence>
			<taxon idref="MT261951"/>
			ATGAACAACCAACGGAAGAAGACGGGTCGACCGTCTTTCAATATGCTGAAACGCGCGAGAAACCGCGTGTCAACTGGTTCACAGTTGGCGAAGAGATTCTCAAAAGGATTGCTCTCAGGCCAAGGACCCATGAAAATGGTGATGGCTTTCATAGCATTCCTAAGATTTCTAGCCATACCCCCAACAGCAGGGATTTTGGCTAGATGGAGCTCATTCAAGAAGAATGGAGCGATCAAAGTGTTACGGGGTTTCAAAAAAGAGATCTCAAGCATGCTGAACATAATGAACAGGAGAAAAAGATCCGTGACCATGCTCCTCATGCTGCTGCCCACAGCCCTGGCGTTCCATTTGACCACACGAGGGGGAGAGCCACACATGATAGTTAGCAAGCAGGAAAGAGGAAAGTCACTCTTGTTTAAGACCTCTGCAGGTGTCAACATGTGCACCCTCATTGCAATGGATTTGGGAGAGTTATGTGAGGATACAATGACCTACAAATGCCCCCGGATCACTGAAGCGGAACCAGATGATGTTGATTGCTGGTGCAATGCCACAGATACATGGGTGACTTATGGGACGTGCTCTCAGACTGGCGAACACCGACGGGATAAACGTTCTGTCGCATTGGCCCCACACGTGGGGCTTGGTCTCGAAACAAGAACCGAAACGTGGATGTCCTCTGAAGGCGCCTGGAGGCAGATACAAAAAGTGGAGACTTGGGCCTTGAGACACCCAGGATTCACGGTGATAGCCCTTTTTCTAGCACATGCCATAGGTACATCCATCACCCAGAAAGGGATCATCTTCATTTTGCTGATGCTGGTGACACCATCAATGGCCATGCGATGCGTGGGAATAGGCAACAGAGACTTCGTTGAAGGACTGTCAGGAGCAACATGGGTGGATGTGGTACTGGAGCATGGAAGCTGTGTCACCACCATGGCAAAGAATAAACCAACATTGGACATTGAACTCTTGAAGACGGAGGTCACGAACCCTGCCGTCTTGCGCAAACTGTGCATTGAAGCTAAAATATCAAACACCACCACCGATTCAAGATGTCCAACACAAGGAGAAGCTACACTGGTGGAAGAACAAGACGCGAACTTTGTGTGTCGACGAACATTCGTGGACAGAGGCTGGGGTAATGGTTGTGGACTATTCGGGAAGGGAAGCTTACTAACGTGTGCTAAGTTTAAGTGTGTGACAAAACTTGAAGGAAAGATAGTTCAATATGAAAACTTAAAATATTCGGTGATAGTCACTGTCCACACTGGGGACCAGCACCAGGTAGGAAATGAGACTACAGAACATGGAACAATTGCAACCATAACACCTCAAGCTCCCACGTCGGAAATACAGCTGACTGACTACGGAGCCCTTACATTGGACTGCTCACCTAGAACAGGGCTGGACTTTAATGAGATGGTGCTGTTGACAATGAAAGAAAAATCATGGCTTGTCCACAAACAATGGTTTCTAGACTTACCATTGCCTTGGACCTCGGGGGCTTCAACATCTCAAGAGACTTGGAACAGACAAGATCTGCTGGTCACATTTAAGACAGCTCATGCAAAGAAGCAGGAAGTAGTCGTACTGGGGTCACAAGAAGGAGCAATGCACACTGCGTTGACTGGGGCGACAGAAATCCAGACGTCAGGAACGACGACAATCTTCGCAGGACACCTGAAATGTAGACTAAAAATGGATAAACTGACTTTAAAAGGGGTGTCATATGTGATGTGCACAGGCTCATTTAAGCTAGAGAAGGAAGTGGCTGAGACCCAGCATGGAACTGTCCTAGTGCAGGTTAAATATGAAGGAACAGATGCGCCATGCAAGATTCCAATTTCAACCCAAGATGAGAAAGGAGTGACCCAGAATGGGAGATTGATAACAGCCAATCCCATAGTAACTGACAAAGAAAAACCAGTCAACATTGAAACAGAACCACCCTTTGGTGAGAGCTACATCGTGATAGGGGCGGGTGAAAAAGCTTTGAAACTAAGCTGGTTCAAGAAAGGAAGCAGCATAGGGAAAATGTTCGAAGCCACCGCCCGAGGAGCACGAAGGATGGCTATCCTGGGAGACATAGCATGGGACTTCGGTTCCATAGGAGGAGTGTTCACATCTGTGGGAAAATTGGTGCACCAGGTTTTTGGAACCGCATATGGAGTCCTGTTCAGCGGTGTTTCTTGGACCATGAAAATAGGAATAGGGATTCTGCTGACATGGCTAGGATTGAATTCAAGGAGCACGTCACTCTCGATGACGTGCATTGCAGTTGGCATGGTCACACTGTACCTAGGAGTCATGGTTCAAGCGGACTCGGGGTGTGTGATCAACTGGAAGGGCAGAGAACTCAAGTGTGGAAGTGGCATCTTTGTCACTAATGAAGTCCACACTTGGACAGAGCAATATAAATTTCAGGCTGACTCCCCAAAAAGACTATCAGCAGCCATTGGGAAGGCATGGGAGGAAGGCGTGTGTGGAATTCGATCAGCCACACGTCTTGAGAACATCATGTGGAAGCAAATATCAAATGAATTGAACCACATTCTACTTGAAAATGACATGAAACTCACAGTGGTTGTAGGAGACGTCCATGGAATCTTGACCCAAGGAAAAAAGATGATTAGGCCACAACCCATGGAACACAAATACTCATGGAAAAGCTGGGGAAAAGCCAAAATCATAGGAGCAGATACACAGAATACTACCTTCATCATCGATGGCCCAGACACTCCAGAATGCCCCGATGACCAGAGAGCATGGAACATTTGGGAAGTTGAGGACTATGGGTTTGGAGTTTTCACGACAAACATATGGCTGAAATTGCGTGACTCCCACACCCAAATGTGTGACCACCGGCTAATGTCAGCTGCCATCAAGGACAGCAAGGCAGTCCATGCTGACATGGGGTACTGGATAGAAAGTGAAAAGAACGAGACCTGGAAGCTAGCGAGAGCCTCCTTCATAGAAGTGAAGACATGCATCTGGCCAAGATCCCACACTCTATGGAGCAATGGAGTCTTGGAAAGTGAAATGATAATCCCAAAGATATATGGAGGACCAATATCTCAGCACAACTACAGACCAGGGTATTTCACACAAACAGCAGGGCCATGGCACCTAGGCAAGTTGGAACTAGACTTTAATTTGTGTGAAGGCACCACAGTTGTTGTGGATGAACATTGTGGAAATCGAGGTCCATCTCTTAGAACTACAACAGTCACAGGAAAGATAATCCATGAATGGTGCTGTAGATCCTGCACGCTACCCCCCTTACGCTTCAGAGGAGAAGACGGATGTTGGTATGGCATGGAAATCAGACCAGTTAAGGAGAAGGAAGAGAATCTAGTCAGGTCAATGGTCTCTGCAGGGTCAGGAGAAGTGGACAGTTTTTCACTGGGACTGCTATGCGTATCAATAATGATTGAAGAAGTGATGAGATCCAGATGGAGTAGAAAGATGCTGATGACTGGAACACTGGCTGTTTTCTTCCTTCTTATAATGGGACAACTGACATGGAATGATCTGATCAGGTTATGCATCATGGTTGGAGCCAATGTCTCAGACAGAATGGGGATGGGAACAACGTACCTAGCTTTAATGGCCACTTTTAAAATGAGACCGATGTTCGCTGTTGGGCTATTATTTCGCAGACTAACATCCAGAGAGGTGCTCCTTCTCACAATTGGACTAAGCCTGGTGGCATCCGTGGAGCTACCAAATTCTTTAGAGGAGCTAGGGGACGGACTTGCGATGGGCATCATGATGTTAAAATTGTTGACTGATTTTCAGTCACACCAGCTGTGGACTACCTTATTGTCTCTGACATTCATCAAAACAACTCTTTCACTGGATTATGCATGGAAGACAATGGCTATGGTATTGTCAATCGTATCTCTCCTTCCTCTATGTCTATCCACGACCTCTCAAAAAACAACATGGCTTCCGGTGTTGTTAGGATCCTTTGGATGTAAACCACTAACCATGTTTCTCATAACAGAAAACAAAATTTGGGGAAGGAAAAGTTGGCCCCTCAATGAAGGAATTATGGCTGTTGGAATAGTCAGCATTTTACTAAGTTCACTCCTCAAAAATGACGTGCCACTAGCCGGCCCACTAGTGGCTGGAGGCATGCTGATAGCATGTTACGTCATATCCGGAAGCTCAGCCGATTTATCATTGGAGAGAGCGGCTGAGGTCTCCTGGGAAGAAGAAGCAGAACACTCTGGTGCCTCACACAATATACTAGTGGAGGTCCAAGATGATGGAACTATGAAAATAAAAGATGAAGAGAGAGATGACACACTCACTATACTCCTCAAAGCAACTTTGTTGGCAGTTTCAGGGGTGTACCCAATGTCAATACCAGCAACCCTTTTTGTGTGGTACTTTTGGCAGAAAAAGAAACAGAGATCAGGAGTCTTGTGGGACACACCCAGCCCTCCAGAAGTAGAAAGAGCAGTTCTTGATGATGGTATCTATAGAATCTTGCAAAGAGGACTGTTGGGTAGGTCCCAGGTAGGAGTGGGAGTTTTTCAAGACGGCGTGTTCCACACAATGTGGCATGTCACCAGGGGGGCTGTCCTCATGTACCAAGGGAAGAGGCTGGAACCAAGTTGGGCCAGTGTCAAAAAAGACTTGATCTCATATGGAGGAGGTTGGAGGTTTCAGGGATCATGGAACACGGGAGAAGAAGTACAGGTGATAGCTGTTGAACCAGGGAAAAACCCAAAGAATGTACAGACAACGCCGGGCACCTTCAAGACCCCTGAAGGCGAAGTTGGAGCCATAGCCCTAGATTTCAAACCTGGCACATCTGGATCTCCCATCGTGAACAGAGAGGGGAAAATAGTAGGTCTTTATGGAAATGGAGTGGTGACAACGAGTGGAACCTACGTCAGTGCCATTGCCCAAGCTAAAGCGTCACAAGAAGGGCCTCTACCAGAGATTGAGGACGAGGTGTTTAAGAAAAGAAACCTAACAATAATGGACCTACATCCAGGATCAGGGAAAACAAGAAGATATCTTCCAGCCATAGTCCGTGAGGCCATAAAAAGGAAACTGCGTACGCTAATCTTGGCTCCCACAAGAGTTGTCGCCTCTGAAATGGCAGAGGCGCTTAAAGGAATGCCAATAAGATATCAGACAACAGCAGTAAAGAGTGAACACACAGGAAAGGAGATAGTCGATCTCATGTGCCACGCCACTTTCACCATGCGTCTCCTATCCCCAGTGAGAGTTCCCAATTACAACATGATTATCATGGATGAAGCACACTTTACCGATCCAGCCAGCATAGCGGCCAGAGGGTACATCTCAACCCGAGTGGGTATGGGTGAAGCAGCTGCGATCTTTATGACAGCCACTCCCCCAGGATCGGTAGAGGCCTTTCCACAGAGCAATGCAGTTATCCAAGATGAGGAAAGAGACATTCCTGAGAGATCATGGAACTCAGGCTACGACTGGATCACTGATTTCCCAGGAAAAACAGTCTGGTTTGTTCCAAGCATCAAATCAGGAAATGACATTGCCAACTGCTTAAGAAAAAACGGGAAACGGGTGATCCAATTGAGCAGAAAAACCTTTGACACTGAATACCAGAAAACGAAAAACAATGATTGGGACTATGTTGTTACGACAGACATTTCCGAGATGGGAGCAAATTTCCGGGCCGACAGGGTAATAGACCCAAGGCGGTGCTTGAAGCCGGTAATACTAAAAGATGGCCCAGAGCGCGTCATTCTAGCCGGACCAATGCCAGTGACCGCGGCCAGTGCTGCCCAGAGGAGAGGAAGAATTGGAAGGAACCAAAACAAGGAAGGTGACCAGTATATTTACATGGGACAGCCTTTAAATAATGATGAAGACCACGCTCATTGGACAGAAGCAAAAATGCTCCTTGACAATATAAATACGCCAGAAGGGATTATCCCAGCCCTCTTTGAGCCAGAGAGAGAAAAGAGTGCAGCAATAGACGGGGAGTATAGACTGCGGGGAGAAGCAAGGAAAACGTTCGTGGAGCTAATGAGAAGAGGGGATCTACCAGTTTGGTTATCTTACAAAGTTGCCTCAGAAGGCTTCCAGTACTCCGACAGAAGATGGTGCTTTGACGGGGAAAGGAACAACCAGGTGTTGGAGGAGAACATGGACGTGGAGATCTGGACAAAAGAAGGAGAAAGAAAGAAATTGCGACCTCGCTGGTTAGATGCCAGAACCTACTCTGATCCACTGGCCCTGCGCGAGTTTAAAGAGTTCGCAGCAGGAAGAAGAAGTGTCTCAGGTGACCTAATATTGGAAATAGGGAAACTCCCACAGCATTTGACGCTAAGGGCCCAGAATGCTTTGGACAACTTGGTCATGTTGCACAATTCCGAACAAGGGGGAAAAGCCTATAGACATGCTATGGAAGAACTACCAGACACCATAGAAACATTGATGCTACTAGCCTTGATAGCTGTGCTGACTGGTGGAGTTACGTTGTTTTTCCTATCAGGAAAAGGTCTAGGGAAAACATCCATTGGCCTACTTTGTGTAATGGCCTCAAGTGTACTGTTATGGATGGCCAGTGTGGAGCCCCATTGGATAGCGGCCTCCATCATACTAGAGTTTTTTCTGATGGTGCTGCTTATCCCAGAGCCAGACAGACAGCGTACTCCACAGGACAATCAACTAGCATATGTGGTGATAGGTTTGTTATTCATGATATTGACAGTGGCAGCCAATGAGATGGGATTACTGGAAACCACAAAGAAAGATCTGGGGATTGGCCATGTAGTCGCCGAAAACCACCACCATGCCACAATGCTAGACATAGACTTACATCCAGCTTCAGCCTGGACCCTCTATGCAGTAGCCACAACAATCATTACTCCCATGATGAGACACACAATTGAAAACACAACGGCAAACATTTCCCTGACAGCTATTGCAAATCAGGCGGCTATATTAATGGGACTTGACAAGGGATGGCCAATATCGAAGATGGACATAGGAGTGCCACTTCTCGCCTTAGGGTGCTATTCCCAGGTGAACCCATTGACACTGACAGCGGCGGTGTTAATGTTAGTGGCTCATTATGCCATAATCGGACCTGGACTGCAAGCAAAAGCTACCAGAGAAGCCCAAAAAAGGACTGCGGCCGGAATAATGAAAAATCCAACTGTAGACGGGATTGTTGCAATAGATTTGGATCCTGTGGTTTATGATGCAAAATTTGAAAAACAGCTAGGCCAAATAATGTTACTAATACTCTGCACATCACAGATTCTCTTGATGCGGACTACATGGGCCTTATGTGAATCTATCACACTGGCTACTGGACCCTTGACCACCCTCTGGGAGGGATCTCCTGGAAGATTCTGGAATACCACGATAGCAGTGTCCATGGCAAACATCTTCAGGGGAAGTTATTTAGCAGGGGCAGGTCTGGCCTTCTCATTAATGAAATCTTTAGGAGGAGGTAGGAGAGGTACGGGAGCTCAAGGGGAAACATTGGGAGAAAAATGGAAAAGACAACTAAACCAATTGAGCAAGTCAGAATTTAACACTTACAAAAGGAGTGGGATTATGGAGGTGGACAGATCTGAAGCCAAGGAGGGACTGAAAAGAGGAGAAACAACCAAACATGCAGTGTCGAGAGGAACAGCCAAACTTAGGTGGTTTGTGGAGAGGAACCTTGTGAAACCGGAAGGGAAAGTGATAGACCTCGGTTGTGGAAGAGGTGGCTGGTCATATTACTGCGCTGGGCTGAAGAAGGTCACAGAAGTGAAGGGATACACAAAAGGGGGACCCGGTCATGAGGAACCTATCCCAATGGCGACTTATGGATGGAACATAGTGAAGCTACACTCTGGAAGGGATGTATTCTTTACACCACCTGAGAAATGTGACACCCTTTTGTGTGATATTGGTGAGTCCTCTCCGAATCCAACTATAGAGGAAGGAAGAACGTTACGTGTTCTAAAGATGGTGGAACCATGGCTCAGAGGAAATCAGTTTTGCATAAAAATCCTAAATCCTTACATGCCAAGTGTGGTAGAAACCCTGGAGCAAATGCAAAGAAAACATGGAGGGATGCTAGTGCGAAACCCACTCTCAAGAAATTCCACCCATGAAATGTACTGGGTTTCATGTGGAACAGGAAACATTGTGTCGGCAGTGAACATGACATCCAGAATGCTGCTGAATCGGTTCACAATGGCTCACAGGAAGCCAACGTATGAAAGAGACGTGGACTTGGGCGCTGGAACAAGACATGTGGCAGTGGAACCAGAGATAGCCAACCTAGACATTATTGGCCAGAGGATAGAGAACATAAAAAATGAACATAAGTCAACATGGCATTATGATGAGGACAATCCATACAAAACATGGGCCTATCATGGATCATATGAGGTCAAACCATCAGGGTCAGCCTCATCCATGGTGAATGGCGTGGTGAGATTGCTCACCAAGCCATGGGATGTTATCCCCATGGTCACACAAATAGCTATGACTGATACCACACCCTTCGGACAACAGAGGGTTTTCAAAGAGAAAGTTGACACACGCACACCAAGACCAAAACGAGGCACAGCACAAATTATGGAGGTGACAGCCAAGTGGTTGTGGGGATTCCTTTCTAGAAATAAAAAACCCAGAATCTGCACAAGAGAGGAGTTCACAAGAAAAGTTAGGTCAAACGCAGCAATTGGAGCAGTGTTTGTTGATGAAAACCAATGGAACTCAGCAAAAGAAGCAGTGGAAGACGAAAGGTTTTGGGACCTCGTGCACAGAGAGAGGGAGCTTCATAAACAGGGAAAATGTGCCACGTGTGTCTACAATATGATGGGTAAAAGAGAGAAAAAACTAGGAGAGTTTGGAAAGGCAAAAGGAAGTCGTGCAATATGGTACATGTGGTTGGGAGCACGCTTTCTAGAATTTGAAGCCCTTGGCTTCATGAATGAAGACCACTGGTTCAGTAGGGAGAATTCACTCAGTGGAGTGGAAGGAGAAGGACTACATAAACTTGGATACATACTCAGAGACATATCAAAGATTCCAGGGGGAAATATGTATGCAGACGACACAGCTGGATGGGACACAAGAATAACAGAGGATGATCTTCAGAATGAGGCTAAGATCACCGACATCATGGAGCCTGAACATGCTCTACTGGCTACGTCAATCTTCAAGCTGACCTATCAAAATAAGGTGGTAAGGGTGCAAAGACCAGCAAAAAGTGGAACCGTGATGGACGTCATATCCAGACGTGACCAGAGAGGAAGTGGACAGGTCGGAACTTATGGCCTAAACACTTTCACCAACATGGAGGTCCAACTAATAAGACAAATGGAATCTGAAGGAATCTTTTCACCCAGCGAATTGGAAAATTCAAATCTAGCTGAGAGAGTTCTCGACTGGTTGGGAAAACATGGCGTCGAAAGGTTGAAAAGAATGGCAATCAGCGGAGATGACTGTGTGGTGAAACCAACTGATGACAGGTTCGCAACAGCCTTAACAGCCCTGAATGACATGGGAAAGGTGAGAAAAGACATACCGCAATGGGAACCTTCAAAAGGATGGAATGACTGGCAGCAAGTGCCTTTCTGTTCACACCACTTCCACCAACTGATTATGAAGGATGGGAGGGAGATAGTGGTGCCATGCCGCAACCAAGATGAACTTGTGGGCAGGGCCAGAGTATCACAAGGCGCCGGGTGGAGCCTGAGAGAAACTGCTTGCCTAGGCAAGTCATATGCACAAATGTGGCAGCTGATGTACTTCCACAGGAGAGACCTGAGACTGGCGGCTAATGCTATCTGTTCAGCCGTTCCAGTTAATTGGGTCCCAACCAGCCGCACCACCTGGTCGATCCATGCCCACCATCAATGGATGACAACAGAAGACATGTTGTCAGTATGGAATAGGGTTTGGATAGAGGAAAACCCATGGATGGAGGACAAAACTCATGTATCCAGCTGGGAAGATGTTCCATACTTAGGAAAAAGGGAAGACCAATGGTGTGGATCTCTGATAGGCTTAACAGCAAGAGCCACCTGGGCTACCAACATACAAGTGGCCATAAACCAAGTGAGAAGGCTTATTGGGAATGAGAATTATTTAGACTACATGACATCAATGAAGAGATTCAAGAATGAGAGTGATCCCGAAGGAGCCCTC----------------------TGGTAA
		</sequence>
		<sequence>
			<taxon idref="MT261954"/>
			ATGAACAACCAACGGAAGAAGACGGGTCGACCGTCTTTCAATATGCTGAAACGCGCGAGAAACCGCGTGTCAACTGGTTCACAGTTGGCGAAGAGATTCTCAAAAGGATTGCTCTCAGGCCAAGGACCCATGAAAATGGTGATGGCTTTCATAGCATTCCTAAGATTTCTAGCCATACCCCCAACAGCAGGGATTTTGGCTAGATGGAGCTCATTCAAGAAGAATGGAGCGATCAAAGTGTTACGGGGTTTCAAAAAAGAGATCTCAAGCATGCTGAACATAATGAACAGGAGAAAAAGATCCGTGACCATGCTCCTCATGCTGCTGCCCACAGCCCTGGCGTTCCATTTGACCACACGAGGGGGAGAGCCACACATGATAGTTAGCAAGCAGGAAAGAGGAAAGTCACTCTTGTTTAAGACCTCTGCAGGTGTCAACATGTGCACCCTCATTGCAATGGATTTGGGAGAGTTATGTGAGGATACAATGACCTACAAATGCCCCCGGATCACTGAAGCGGAACCAGATGATGTTGATTGCTGGTGCAATGCCACAGATACATGGGTGACTTATGGGACGTGCTCTCAGACTGGCGAACACCGACGGGATAAACGTTCTGTCGCATTGGCCCCACACGTGGGGCTTGGTCTCGAAACAAGAACCGAAACGTGGATGTCCTCTGAAGGCGCCTGGAGGCAGATACAAAAAGTGGAGACTTGGGCCTTGAGACACCCAGGATTCACGGTGATAGCCCTTTTTCTAGCACATGCCATAGGTACATCCATTACCCAGAAAGGGATCATCTTCATTTTGCTGATGCTGGTGACACCATCAATGGCCATGCGATGCGTGGGAATAGGCAACAGAGACTTCGTTGAAGGACTGTCAGGAGCAACATGGGTGGATGTGGTACTGGAGCATGGAAGCTGTGTCACCACCATGGCAAAGAATAAACCAACATTGGACATTGAACTCTTGAAGACGGAGGTCACGAACCCTGCCGTCTTGCGCAAACTGTGCATTGAAGCTAAAATATCAAACACCACCACCGATTCAAGATGTCCAACACAAGGAGAAGCTACACTGGTGGAAGAACAAGACGCGAACTTTGTGTGTCGACGAACATTCGTGGACAGAGGCTGGGGTAATGGTTGTGGACTATTCGGGAAGGGAAGCTTACTAACGTGTGCTAAGTTTAAGTGTGTGACAAAACTTGAAGGAAAGATAGTTCAATATGAAAACTTAAAATATTCGGTGATAGTCACTGTCCACACTGGGGACCAGCACCAGGTAGGAAATGAGACTACAGAACATGGAACAATTGCAACCATAACACCTCAAGCTCCCACGTCGGAAATACAGCTGACTGACTACGGAGCCCTTACATTGGACTGCTCACCTAGAACAGGGCTGGACTTTAATGAGATGGTGCTGTTGACAATGAAAGAAAAATCATGGCTTGTCCACAAACAATGGTTTCTAGACTTACCATTGCCTTGGACCTCGGGGGCTTCAACATCTCAAGAGACTTGGAACAGACAAGATCTGCTGGTCACATTTAAGACAGCTCATGCAAAGAAGCAGGAAGTAGTCGTACTGGGGTCACAAGAAGGAGCAATGCACACTGCGTTGACTGGGGCGACAGAAATCCAGACGTCAGGAACGACGACAATCTTCGCAGGACACCTGAAATGTAGACTAAAAATGGATAAACTGACTTTAAAAGGGGTGTCATATGTGATGTGCACAGGCTCATTTAAGCTAGAGAAGGAAGTGGCTGAGACCCAGCATGGAACTGTCCTAGTGCAGGTTAAATATGAAGGAACAGATGCGCCATGCAAGATTCCAATTTCAACCCAAGATGAGAAAGGAGTGACCCAGAATGGGAGATTGATAACAGCCAATCCCATAGTAACTGACAAAGAAAAACCAGTCAACATTGAAACAGAACCACCCTTTGGTGAGAGCTACATCGTGATAGGGGCGGGTGAAAAAGCTTTGAAACTAAGCTGGTTCAAGAAAGGAAGCAGCATAGGGAAAATGTTCGAAGCCACCGCCCGAGGAGCACGAAGGATGGCTATCCTGGGAGACACAGCATGGGACTTCGGTTCCATAGGAGGAGTGTTCACATCTGTGGGAAAATTGGTGCACCAGGTTTTTGGAACCGCATATGGAGTCCTGTTCAGCGGTGTTTCTTGGACCATGAAAATAGGAATAGGGATTCTGCTGACATGGCTAGGATTGAATTCAAGGAGCACGTCACTCTCGATGACGTGCATTGCAGTTGGCATGGTCACACTGTACCTAGGAGTCATGGTTCAAGCGGACTCGGGGTGTGTGATCAACTGGAAGGGCAGAGAACTCAAGTGTGGAAGTGGCATCTTTGTCACTAATGAAGTCCACACTTGGACAGAGCAATATAAATTTCAGGCTGACTCCCCAAAAAGACTATCAGCAGCCATTGGGAAGGCATGGGAGGAAGGCGTGTGTGGAATTCGATCAGCCACACGTCTTGAGAACATCATGTGGAAGCAAATATCAAATGAATTGAACCACATTCTACTTGAAAATGACATGAAACTCACAGTGGTTGTAGGAGACGTCCATGGAATCTTGACCCAAGGAAAAAAGATGATTAGGCCACAACCCATGGAACACAAATACTCATGGAAAAGCTGGGGAAAAGCCAAAATCATAGGAGCAGATACACAGAATACTACCTTCATCATCGATGGCCCAGACACTCCAGAATGCCCCGATGACCAGAGAGCATGGAACATTTGGGAAGTTGAGGACTATGGGTTTGGAGTTTTCACGACAAACATATGGCTGAAATTGCGTGACTCCTACACCCAAATGTGTGACCACCGGCTAATGTCAGCTGCCATCAAGGACAGCAAGGCAGTCCATGCTGACATGGGGTACTGGATAGAAAGTGAAAAGAACGAGACCTGGAAGCTAGCGAGAGCCTCCTTCATAGAAGTGAAGACATGCATCTGGCCAAGATCCCACACTCTATGGAGCAATGGAGTCTTGGAAAGTGAAATGATAATCCCAAAGATATATGGAGGACCAATATCTCAGCACAACTACAGACCAGGGTATTTCACACAAACAGCAGGGCCATGGCACCTAGGCAAGTTGGAACTAGACTTTAATTTGTGTGAAGGCACCACAGTTGTTGTGGATGAACATTGTGGAAATCGAGGTCCATCTCTTAGAACTACAACAGTCACAGGAAAGATAATCCATGAATGGTGCTGTAGATCCTGCACGCTACCCCCCTTACGCTTCAGAGGAGAAGACGGATGTTGGTATGGCATGGAAATCAGACCAGTTAAGGAGAAGGAAGAGAATCTAGTCAGGTCAATGGTTTCTGCAGGGTCAGGAGAAGTGGACAGTTTTTCACTGGGACTGCTATGCGTATCAATAATGATTGAAGAAGTGATGAGATCCAGATGGAGTAGAAAGATGCTGATGACTGGAACACTGGCTGTTTTCTTCCTTCTTATAATGGGACAACTGACATGGAATGATCTGATCAGGTTATGCATCATGGTTGGAGCCAATGTCTCAGACAGAATGGGGATGGGAACAACGTACCTAGCTTTAATGGCCACTTTTAAAATGAGACCGATGTTCGCTGTTGGGCTATTATTTCGCAGACTAACATCCAGAGAGGTGCTCCTTCTCACAATTGGACTAAGCCTGGTGGCATCCGTGGAGCTACCAAATTCTTTAGAGGAGCTAGGGGACGGACTTGCGATGGGCATCATGATGTTAAAATTGTTGACTGATTTTCAGTCACACCAGTTGTGGACTACCTTATTGTCTCTGACATTCATCAAAACAACTCTTTCACTGGATTATGCATGGAAGACAATGGCTATGGTATTGTCAATCGTATCTCTCCTTCCTCTATGTCTATCCACGACCTCTCAAAAAACAACATGGCTTCCGGTGTTGTTAGGATCCTTTGGATGTAAACCACTAACCATGTTTCTCATAACAGAAAACAAAATTTGGGGAAGGAAAAGTTGGCCCCTCAATGAAGGAATTATGGCTGTTGGAATAGTCAGCATTTTACTAAGTTCACTCCTCAAAAATGACGTGCCACTAGCCGGCCCACTAGTAGCTGGAGGCATGCTGATAGCATGTTACGTCATATCCGGAAGCTCAGCCGATTTATCATTGGAGAGAGCGGCTGAGGTCTCCTGGGAAGAAGAAGCAGAACACTCTGGTGCCTCACACAATATACTAGTGGAGGTCCAAGATGATGGAACTATGAAAATAAAAGATGAAGAGAGAGATGACACACTCACTATACTCCTCAAAGCAACTTTGTTGGCAGTTTCAGGGGTGTACCCAATGTCAATACCAGCAACCCTTTTTGTGTGGTACTTTTGGCAGAAAAAGAAACAGAGATCAGGAGTCTTGTGGGACACACCCAGCCCTCCAGAAGTAGAAAGAGCAGTTCTTGATGATGGTATCTATAGAATCTTGCAAAGAGGACTGTTGGGTAGGTCCCAGGTAGGAGTGGGAGTTTTTCAAGACGGCGTGTTCCACACAATGTGGCATGTCACCAGGGGGGCTGTCCTCATGTACCAAGGGAAGAGGCTGGAACCAAGTTGGGCCAGTGTCAAAAAAGACTTGATCTCATATGGAGGAGGTTGGAGGTTTCAAGGATCATGGAACACGGGAGAAGAAGTACAGGTGATAGCTGTTGAACCAGGGAAAAACCCAAAGAATGTACAGACAACGCCGGGCACCTTCAAGACCCCTGAAGGCGAAGTTGGAGCCATAGCCCTAGATTTCAAACCTGGCACATCTGGATCTCCTATCGTGAACAGAGAGGGAAAAATAGTAGGTCTTTATGGAAATGGAGTGGTGACAACGAGTGGAACCTACGTCAGTGCCATTGCCCAAGCTAAAGCGTCACAAGAAGGGCCTCTACCAGAGATTGAGGACGAGGTGTTTAAGAAAAGAAACCTAACAATAATGGACCTACATCCAGGATCAGGGAAAACAAGAAGATATCTTCCAGCCATAGTCCGTGAGGCCATAAAAAGGAAACTGCGCACGCTAATCTTGGCTCCCACAAGAGTTGTCGCCTCTGAAATGGCAGAGGCGCTTAAAGGAATGCCAATAAGATATCAGACAACAGCAGTAAAGAGTGAACACACAGGAAAGGAGATAGTCGATCTCATGTGCCACGCCACTTTCACCATGCGTCTCCTATCCCCAGTGAGAGTTCCCAATTACAACATGATTATCATGGATGAAGCACACTTTACCGATCCAGCCAGCATAGCGGCCAGAGGGTACATCTCAACCCGAGTGGGTATGGGTGAAGCAGCTGCGATCTTTATGACAGCCACTCCCCCAGGATCGGTAGAGGCCTTTCCACAGAGCAATGCAGTTATCCAAGATGAGGAAAGAGACATTCCTGAGAGATCATGGAACTCAGGCTACGACTGGATCACTGATTTCCCAGGAAAAACAGTCTGGTTTGTTCCAAGCATCAAATCAGGAAATGACATTGCCAACTGCTTAAGAAAAAACGGGAAACGGGTGATCCAATTGAGCAGAAAAACCTTTGACACTGAATACCAGAAAACGAAAAACAATGATTGGGACTATGTTGTTACGACAGACATTTCCGAGATGGGAGCAAATTTCCGGGCCGACAGGGTAATAGACCCAAGGCGGTGCTTGAAGCCGGTAATACTAAAAGATGGCCCAGAGCGCGTCATTCTAGCCGGACCAATGCCAGTGACCGCGGCCAGTGCTGCCCAGAGGAGAGGAAGAATTGGAAGGAACCAAAACAAGGAAGGTGACCAGTATATTTACATGGGACAGCCTTTAAATAATGATGAAGACCACGCTCATTGGACAGAAGCAAAAATGCTCCTTGACAATATAAATACGCCAGAAGGGATTATCCCAGCCCTCTTTGAGCCAGAGAGAGAAAAGAGTGCAGCAATAGACGGGGAGTATAGACTGCGGGGAGAAGCAAGGAAAACGTTCGTGGAGCTAATGAGAAGAGGGGATCTACCAGTTTGGTTATCTTACAAAGTTGCCTCAGAAGGCTTCCAGTACTCCGACAGAAGATGGTGCTTTGACGGGGAAAGGAACAACCAGGTGTTGGAGGAGAACATGGACGTGGAGATCTGGACAAAAGAAGGAGAAAGAAAGAAATTGCGACCTCGCTGGTTAGATGCCAGAACCTACTCTGATCCACTGGCCCTGCGCGAGTTTAAAGAGTTCGCAGCAGGAAGAAGAAGTGTCTCAGGTGACCTAATATTGGAAATAGGGAAACTCCCACAGCATTTGACGCTAAGGGCCCAGAATGCTTTGGACAACTTGGTCATGTTGCACAATTCCGAACAAGGGGGAAAAGCCTATAGACATGCTATGGAAGAACTACCAGACACCATAGAAACATTGATGCTACTAGCCTTGATAGCTGTGCTGACTGGTGGAGTTACGTTGTTTTTCCTATCAGGAAAAGGTCTAGGGAAAACATCCATTGGCCTACTTTGTGTAATGGCCTCAAGTGTACTGTTATGGATGGCCAGTGTGGAGCCCCATTGGATAGCGGCCTCCATCATACTAGAGTTTTTTCTGATGGTGCTGCTTATTCCAGAGCCAGACAGACAGCGTACTCCACAGGACAATCAACTAGCATATGTGGTGATAGGTTTGTTATTCATGATATTGACAGTGGCAGCCAATGAGATGGGATTACTGGAAACCACAAAGAAAGATCTGGGGATTGGCCATGTAGTCGCCGAAAACCACCACCATGCCACAATGCTAGACATAGACTTACATCCAGCTTCAGCCTGGACCCTCTATGCAGTAGCCACAACAATTATTACTCCCATGATGAGACACACAATTGAAAACACAACGGCAAACATTTCCCTGACAGCTATTGCAAATCAGGCGGCTATATTAATGGGACTTGACAAGGGATGGCCAATATCGAAGATGGACATAGGAGTGCCACTTCTCGCCTTAGGGTGCTATTCCCAGGTGAACCCATTGACACTGACAGCGGCGGTGTTAATGTTAGTGGCTCATTATGCCATAATCGGACCTGGACTGCAAGCAAAAGCTACCAGAGAAGCCCAAAAAAGGACTGCGGCCGGAATAATGAAAAATCCAACTGTAGACGGGATTGTTGCAATAGATTTGGATCCTGTGGTTTATGATGCAAAATTTGAAAAACAGCTAGGCCAAATAATGTTACTAATACTCTGCACATCACAGATTCTCTTGATGCGGACTACATGGGCCTTATGTGAATCTATCACACTGGCTACTGGACCCTTGACCACTCTCTGGGAGGGATCTCCTGGAAGATTCTGGAATACCACGATAGCAGTGTCCATGGCAAACATCTTCAGGGGAAGTTATTTAGCAGGGGCAGGTCTGGCCTTCTCATTAATGAAATCTTTAGGAGGAGGTAGGAGAGGTACGGGAGCTCAAGGGGAAACATTGGGAGAAAAATGGAAAAGACAACTAAACCAATTGAGCAAGTCAGAATTTAACACTTACAAAAGGAGTGGGATTATGGAGGTGGACAGATCTGAAGCCAAGGAGGGACTGAAAAGAGGAGAAACAACCAAACATGCAGTGTCGAGAGGAACAGCCAAACTTAGGTGGTTTGTGGAGAGGAACCTTGTGAAACCGGAAGGGAAAGTGATAGACCTCGGTTGTGGAAGAGGTGGCTGGTCATATTACTGCGCTGGGCTGAAGAAGGTCACAGAAGTGAAGGGATACACAAAAGGGGGACCCGGTCATGAGGAACCTATCCCAATGGCGACTTATGGATGGAACATAGTGAAGCTACACTCTGGAAGGGATGTATTCTTTACACCACCTGAGAAATGTGACACCCTTTTGTGTGATATTGGTGAGTCCTCTCCGAATCCAACTATAGAGGAAGGAAGAACGTTACGTGTTCTAAAGATGGTGGAACCATGGCTCAGAGGAAATCAGTTTTGCATAAAAATCCTAAATCCTTACATGCCAAGTGTGGTAGAAACCCTGGAGCAAATGCAAAGAAAACATGGAGGGATGCTAGTGCGAAACCCACTCTCAAGAAATTCCACCCATGAAATGTACTGGGTTTCATGTGGAACAGGAAACATTGTGTCGGCAGTGAACATGACATCCAGAATGCTGCTGAATCGGTTCACAATGGCTCACAGGAAGCCAACGTATGAAAGAGACGTGGACTTGGGCGCTGGAACAAGACATGTGGCAGTGGAACCAGAGATAGCCAACCTAGACATTATTGGCCAGAGGATAGAGAACATAAAAAATGAACATAAGTCAACATGGCATTATGATGAGGACAATCCATACAAAACATGGGCCTATCATGGATCATATGAGGTCAAACCATCAGGGTCAGCCTCATCCATGGTGAATGGCGTGGTGAGATTGCTCACCAAGCCATGGGATGTTATCCCCATGGTCACACAAATAGCTATGACTGATACCACACCCTTCGGACAACAGAGGGTTTTCAAAGAGAAAGTTGACACACGCACACCAAGACCAAAACGAGGCACAGCACAAATTATGGAGGTGACAGCCAAGTGGTTGTGGGGATTCCTTTCTAGAAATAAAAAACCCAGAATCTGCACAAGAGAGGAGTTCACAAGAAAAGTTAGGTCAAACGCAGCAATTGGAGCAGTGTTTGTTGATGAAAACCAATGGAACTCAGCAAAAGAAGCAGTGGAAGACGAAAGGTTTTGGGACCTCGTGCACAGAGAGAGGGAGCTTCATAAACAGGGAAAATGTGCCACGTGTGTCTACAATATGATGGGTAAAAGAGAGAAAAAACTAGGAGAGTTTGGAAAGGCAAAAGGAAGTCGTGCAATATGGTACATGTGGTTGGGAGCACGCTTTCTAGAATTTGAAGCCCTTGGCTTCATGAATGAAGATCACTGGTTCAGTAGGGAGAATTCACTCAGTGGAGTGGAAGGAGAAGGACTACATAAACTTGGATACATACTCAGAGACATATCAAAGATTCCAGGGGGAAATATGTATGCAGACGACACAGCTGGATGGGACACAAGAATAACAGAGGATGATCTTCAGAATGAGGCTAAGATCACCGACATCATGGAGCCTGAACATGCTCTACTGGCTACGTCAATCTTCAAGCTGACCTATCAAAATAAGGTGGTAAGGGTGCAAAGACCAGCAAAAAGTGGAACCGTGATGGACGTCATATCCAGACGTGACCAGAGAGGAAGTGGACAGGTCGGAACTTATGGCCTAAACACTTTCACCAACATGGAGGTCCAACTAATAAGACAAATGGAATCTGAAGGAATCTTTTCACCCAGCGAATTGGAAAATTCAAATCTAGCTGAGAGAGTTCTCGACTGGTTGGGAAAACATGGCGTCGAAAGGTTGAAAAGAATGGCAATCAGCGGAGATGACTGTGTGGTGAAACCAACTGATGACAGGTTCGCAACAGCCTTAACAGCCCTGAATGACATGGGAAAGGTGAGAAAAGACATACCGCAATGGGAACCTTCAAAAGGATGGAATGACTGGCAGCAAGTGCCTTTCTGTTCACACCACTTCCACCAACTGATTATGAAGGATGGGAGGGAGATAGTGGTGCCATGCCGCAACCAAGATGAACTTGTGGGCAGGGCCAGAGTATCACAAGGCGCCGGGTGGAGCCTGAGAGAAACTGCTTGCCTAGGCAAGTCATATGCACAAATGTGGCAGCTGATGTACTTCCACAGGAGAGACCTGAGACTGGCGGCTAATGCTATCTGTTCAGCCGTTCCAGTTAATTGGGTCCCAACCAGCCGCACCACCTGGTCGATCCATGCCCACCATCAATGGATGACAACAGAAGACATGTTGTCAGTATGGAATAGGGTTTGGATAGAGGAAAACCCATGGATGGAGGACAAAACTCATGTATCCAGCTGGGAAGATGTTCCATACTTAGGAAAAAGGGAAGACCAATGGTGTGGATCTCTGATAGGCTTAACAGCAAGAGCCACCTGGGCTACCAACATACAAGTGGCCATAAACCAAGTGAGAAGGCTTATTGGGAATGAGAATTATTTAGACTACATGACATCAATGAAGAGATTCAAGAATGAGAGTGATCCCGAAGGAGCCCTC----------------------TGGTAA
		</sequence>
		<sequence>
			<taxon idref="MT261953"/>
			ATGAACAACCAACGGAAGAAGACGGGTCGACCGTCTTTCAATATGCTGAAACGCGCGAGAAACCGCGTGTCAACTGGTTCACAGTTGGCGAAGAGATTCTCAAAAGGATTGCTCTCAGGCCAAGGACCCATGAAAATGGTGATGGCTTTCATAGCATTCCTAAGATTTCTAGCCATACCCCCAACAGCAGGGATTTTGGCTAGATGGAGCTCATTCAAGAAGAATGGAGCGATCAAAGTGTTACGGGGTTTCAAAAAAGAGATCTCAAGCATGCTGAACATAATGAACAGGAGAAAAAGATCCGTGACCATGCTCCTCATGCTGCTGCCCACAGCCCTGGCGTTCCATTTGACCACACGAGGGGGAGAGCCACACATGATAGTTAGCAAGCAGGAAAGAGGAAAGTCACTCTTGTTTAAGACCTCTGCAGGTGTCAACATGTGCACCCTCATTGCAATGGATTTGGGAGAGTTATGTGAGGATACAATGACCTACAAATGCCCCCGGATCACTGAAGCGGAACCAGATGATGTTGATTGCTGGTGCAATGCCACAGATACATGGGTGACTTATGGGACGTGCTCTCAGACTGGCGAACACCGACGGGATAAACGTTCTGTCGCATTGGCCCCACACGTGGGGCTTGGTCTCGAAACAAGAACCGAAACGTGGATGTCCTCTGAAGGCGCCTGGAGGCAGATACAAAAAGTGGAGACTTGGGCCTTGAGACACCCAGGATTCACGGTGATAGCCCTTTTTCTAGCACATGCCATAGGTACATCCATCACCCAGAAAGGGATCATCTTCATTTTGCTGATGCTGGTGACACCATCAATGGCCATGCGATGCGTGGGAATAGGCAACAGAGACTTCGTTGAAGGACTGTCAGGAGCAACATGGGTGGATGTGGTACTGGAGCATGGAAGCTGTGTCACCACCATGGCAAAGAATAAACCAACATTGGACATTGAACTCTTGAAGACGGAGGTCACGAACCCTGCCGTCTTGCGCAAACTGTGCATTGAAGCTAAAATATCAAACACCACCACCGATTCAAGATGTCCAACACAAGGAGAAGCTACACTGGTGGAAGAACAAGACGCGAACTTTGTGTGTCGACGAACATTCGTGGACAGAGGCTGGGGTAATGGTTGTGGACTATTCGGGAAGGGAAGCTTACTAACGTGTGCTAAGTTTAAGTGTGTGACAAAACTTGAAGGAAAGATAGTTCAATATGAAAACTTAAAATATTCGGTGATAGTCACTGTCCACACTGGGGACCAGCACCAGGTAGGAAATGAGACTACAGAACATGGAACAATTGCAACCATAACACCTCAAGCTCCCACGTCGGAAATACAGCTGACTGACTACGGAGCCCTTACATTGGACTGCTCACCTAGAACAGGGCTGGACTTTAATGAGATGGTGCTGTTGACAATGAAAGAAAAATCATGGCTTGTCCACAAACAATGGTTTCTAGACTTACCATTGCCTTGGACCTCGGGGGCTTCAACATCTCAAGAGACTTGGAACAGACAAGATCTGCTGGTCACATTTAAGACAGCTCATGCAAAGAAGCAGGAAGTAGTCGTACTGGGGTCACAAGAAGGAGCAATGCACACTGCGTTGACTGGGGCGACAGAAATCCAGACGTCAGGAACGACGACAATCTTCGCAGGACACCTGAAATGTAGACTAAAAATGGATAAACTGACTTTAAAAGGGGTGTCATATGTGATGTGCACAGGCTCATTTAAGCTAGAGAAGGAAGTGGCTGAGACCCAGCATGGAACTGTCCTAGTGCAGGTTAAATATGAAGGAACAGATGCGCCATGCAAGATTCCAATTTCAACCCAAGATGAGAAAGGAGTGACCCAGAATGGGAGATTGATAACAGCCAACCCCATAGTAACTGACAAAGAAAAACCAGTCAACATTGAAACAGAACCACCCTTTGGTGAGAGCTACATCGTGATAGGGGCGGGTGAAAAAGCTTTGAAACTAAGCTGGTTCAAGAAAGGAAGCAGCATAGGGAAAATGTTCGAAGCCACCGCCCGAGGAGCACGAAGGATGGCTATCCTGGGAGACACAGCATGGGACTTCGGTTCCATAGGAGGAGTGTTCACATCTGTGGGAAAATTGGTGCACCAGGTTTTTGGAACCGCATATGGAGTCCTGTTCAGCGGTGTTTCTTGGACCATGAAAATAGGAATAGGGATTCTGCTGACATGGCTAGGATTGAATTCAAGGAGCACGTCACTCTCGATGACGTGCATTGCAGTTGGCATGGTCACACTGTACCTAGGAGTCATGGTTCAAGCGGACTCGGGGTGTGTGATCAACTGGAAGGGCAGAGAACTCAAGTGTGGAAGTGGCATCTTTGTCACTAATGAAGTCCACACTTGGACAGAGCAATATAAATTTCAGGCTGACTCCCCAAAAAGACTATCAGCAGCCATTGGGAAGGCATGGGAGGAAGGCGTGTGTGGAATTCGATCAGCCACACGTCTTGAGAACATCATGTGGAAGCAAATATCAAATGAATTGAACCACATTCTACTTGAAAATGACATGAAACTCACAGTGGTTGTAGGAGACGTCCATGGAATCTTGACCCAAGGAAAAAAGATGATTAGGCCACAACCCATGGAACACAAATACTCATGGAAAAGCTGGGGAAAAGCCAAAATCATAGGAGCAGATACACAGAATACTACCTTCATCATCGATGGCCCAGACACTCCAGAATGCCCCGATGACCAGAGAGCATGGAACATTTGGGAAGTTGAGGACTATGGGTTTGGAGTTTTCACGACAAACATATGGCTGAAATTGCGTGACTCCTACACCCAAATGTGTGACCACCGGCTAATGTCAGCTGCCATCAAGGACAGCAAGGCAGTCCATGCTGACATGGGGTACTGGATAGAAAGTGAAAAGAACGAGACCTGGAAGCTAGCGAGAGCCTCCTTCATAGAAGTGAAGACATGCATCTGGCCAAGATCCCACACTCTATGGAGCAATGGAGTCTTGGAAAGTGAAATGATAATCCCAAAGATATATGGAGGACCAATATCTCAGCACAACTACAGACCAGGGTATTTCACACAAACAGCAGGGCCATGGCACCTAGGCAAGTTGGAACTAGACTTTAATTTGTGTGAAGGCACCACAGTTGTTGTGGATGAACATTGTGGAAATCGAGGTCCATCTCTTAGAACTACAACAGTCACAGGAAAGATAATCCATGAATGGTGCTGTAGATCCTGCACGCTACCCCCCTTACGCTTCAGAGGAGAAGACGGATGTTGGTATGGCATGGAAATCAGACCAGTTAAGGAGAAGGAAGAGAATCTAGTCAGGTCAATGGTCTCTGCAGGGTCAGGAGAAGTGGACAGTTTTTCACTGGGACTGCTATGCGTATCAATAATGATTGAAGAAGTGATGAGATCCAGATGGAGTAGAAAGATGCTGATGACTGGAACACTGGCTGTTTTCTTCCTTCTTATAATGGGACAACTGACATGGAATGATCTGATCAGGTTATGCATCATGGTTGGAGCCAATGTCTCAGACAGAATGGGGATGGGAACAACGTACCTAGCTTTAATGGCCACTTTTAAAATGAGACCGATGTTCGCTGTTGGGCTATTATTTCGCAGACTAACATCCAGAGAGGTGCTCCTTCTCACAATTGGACTAAGCCTGGTGGCATCCGTGGAGCTACCAAATTCTTTAGAGGAGCTAGGGGACGGACTTGCGATGGGCATCATGATGTTAAAATTGTTGACTGATTTTCAGTCACACCAGCTGTGGACTACCTTATTGTCTCTGACATTCATCAAAACAACTCTTTCACTGGATTATGCATGGAAGACAATGGCTATGGTATTGTCAATCGTATCTCTCCTTCCTCTATGTCTATCCACGACCTCTCAAAAAACAACATGGCTTCCGGTGTTGTTAGGATCCTTTGGATGTAAACCACTAACCATGTTTCTCATAACAGAAAACAAAATTTGGGGAAGGAAAAGTTGGCCCCTCAATGAAGGAATTATGGCTGTTGGAATAGTCAGCATTTTACTAAGTTCACTCCTCAAAAATGACGTGCCACTAGCCGGCCCACTAGTGGCTGGAGGCATGCTGATAGCATGTTACGTCATATCCGGAAGCTCAGCCGATTTATCATTGGAGAGAGCGGCTGAGGTCTCCTGGGAAGAAGAAGCAGAACACTCTGGTGCCTCACACAATATACTAGTGGAGGTCCAAGATGATGGAACTATGAAAATAAAAGATGAAGAGAGAGATGACACACTCACTATACTCCTCAAAGCAACTTTGTTGGCAGTTTCAGGGGTGTACCCAATGTCAATACCAGCAACCCTTTTTGTGTGGTACTTTTGGCAGAAAAAGAAACAGAGATCAGGAGTCTTGTGGGACACACCCAGCCCTCCAGAAGTAGAAAGAGCAGTTCTTGATGATGGTATCTATAGAATCTTGCAAAGAGGACTGTTGGGTAGGTCCCAGGTAGGAGTGGGAGTTTTTCAAGACGGCGTGTTCCACACAATGTGGCATGTCACCAGGGGGGCTGTCCTCATGTACCAAGGGAAGAGGCTGGAACCAAGTTGGGCCAGTGTCAAAAAAGACTTGATCTCATATGGAGGAGGTTGGAGGTTTCAGGGATCATGGAACACGGGAGAAGAAGTACAGGTGATAGCTGTTGAACCAGGGAAAAACCCAAAGAATGTACAGACAACGCCGGGCACCTTCAAGACCCCTGAAGGCGAAGTTGGAGCCATAGCCCTAGATTTCAAACCTGGCACATCTGGATCTCCCATCGTGAACAGAGAGGGAAAAATAGTAGGTCTTTATGGAAATGGAGTGGTGACAACGAGTGGAACCTACGTCAGTGCCATTGCCCAAGCTAAAGCGTCACAAGAAGGGCCTCTACCAGAGATTGAGGACGAGGTGTTTAAGAAAAGAAACCTAACAATAATGGACCTACATCCAGGATCAGGGAAAACAAGAAGATATCTTCCAGCCATAGTCCGTGAGGCCATAAAAAGGAAACTGCGCACGCTAATCTTGGCTCCCACAAGAGTTGTCGCCTCTGAAATGGCAGAGGCGCTTAAAGGAATGCCAATAAGATATCAGACAACAGCAGTAAAGAGTGAACACACAGGAAAGGAGATAGTCGATCTCATGTGCCACGCCACTTTCACCATGCGTCTCCTATCCCCAGTGAGAGTTCCCAATTACAACATGATTATCATGGATGAAGCACACTTTACCGATCCAGCCAGCATAGCGGCCAGAGGGTACATCTCAACCCGAGTGGGTATGGGTGAAGCAGCTGCGATCTTTATGACAGCCACTCCCCCAGGATCGGTAGAGGCCTTTCCACAGAGCAATGCAGTTATCCAAGATGAGGAAAGAGACATTCCTGAGAGATCATGGAACTCAGGCTACGACTGGATCACTGATTTCCCAGGAAAAACAGTCTGGTTTGTTCCAAGCATCAAATCAGGAAATGACATTGCCAACTGCTTAAGAAAAAACGGGAAACGGGTGATCCAATTGAGCAGAAAAACCTTTGACACTGAATACCAGAAAACGAAAAACAATGATTGGGACTATGTTGTTACGACAGACATTTCCGAGATGGGAGCAAATTTCCGGGCCGACAGGGTAATAGACCCAAGGCGGTGCTTGAAGCCGGTAATACTAAAAGATGGCCCAGAGCGCGTCATTCTAGCCGGACCAATGCCAGTGACCGCGGCCAGTGCTGCCCAGAGGAGAGGAAGAATTGGAAGGAACCAAAACAAGGAAGGTGACCAGTATATTTACATGGGACAGCCTTTAAATAATGATGAAGACCACGCTCATTGGACAGAAGCAAAAATGCTCCTTGACAATATAAATACGCCAGAAGGGATTATCCCAGCCCTCTTTGAGCCAGAGAGAGAAAAGAGTGCAGCAATAGACGGGGAGTATAGACTGCGGGGAGAAGCAAGGAAAACGTTCGTGGAGCTAATGAGAAGAGGGGATCTACCAGTTTGGTTATCTTACAAAGTTGCCTCAGAAGGCTTCCAGTACTCCGACAGAAGATGGTGCTTTGACGGGGAAAGGAACAACCAGGTGTTGGAGGAGAACATGGACGTGGAGATCTGGACAAAAGAAGGAGAAAGAAAGAAATTGCGACCTCGCTGGTTAGATGCCAGAACCTACTCTGATCCACTGGCCCTGCGCGAGTTTAAAGAGTTCGCAGCAGGAAGAAGAAGTGTCTCAGGTGACCTAATATTGGAAATAGGGAAACTCCCACAGCATTTGACGCTAAGGGCCCAGAATGCTTTGGACAACTTGGTCATGTTGCACAATTCCGAACAAGGGGGAAAAGCCTATAGACATGCTATGGAAGAACTACCAGACACCATAGAAACATTGATGCTACTAGCCTTGATAGCTGTGCTGACTGGTGGAGTTACGTTGTTTTTCCTATCAGGAAAAGGTCTAGGGAAAACATCCATTGGCCTACTTTGTGTAATGGCCTCAAGTGTACTGTTATGGATGGCCAGTGTGGAGCCCCATTGGATAGCGGCCTCCATCATACTAGAGTTTTTTCTGATGGTGCTGCTTATTCCAGAGCCAGACAGACAGCGTACTCCACAGGACAATCAACTAGCATATGTGGTGATAGGTTTGTTATTCATGATATTGACAGTGGCAGCCAATGAGATGGGATTACTGGAAACCACAAAGAAAGATCTGGGGATTGGCCATGTAGTCGCCGAAAACCACCACCATGCCACAATGCTAGACATAGACTTACATCCAGCTTCAGCCTGGACCCTCTATGCAGTAGCCACAACAATCATTACTCCCATGATGAGACACACAATTGAAAACACAACGGCAAACATTTCCCTGACAGCTATTGCAAATCAGGCGGCTATATTAATGGGACTTGACAAGGGATGGCCAATATCGAAGATGGACATAGGAGTGCCACTTCTCGCCTTAGGGTGTTATTCCCAGGTGAACCCATTGACACTGACAGCGGCGGTGTTAATGTTAGTGGCTCATTATGCCATAATCGGACCTGGACTGCAAGCAAAAGCTACCAGAGAAGCCCAAAAAAGGACTGCGGCCGGAATAATGAAAAATCCAACTGTAGACGGGATTGTTGCAATAGATTTGGATCCTGTGGTTTATGATGCAAAATTTGAAAAACAGCTAGGCCAAATAATGTTACTAATACTCTGCACATCACAGATTCTCTTGATGCGGACTACATGGGCCTTATGTGAATCTATCACACTGGCTACTGGACCCTTGACCACTCTCTGGGAGGGATCTCCTGGAAGATTCTGGAATACCACGATAGCAGTGTCCATGGCAAACATCTTCAGGGGAAGTTATTTAGCAGGGGCAGGTCTGGCCTTCTCATTAATGAAATCTTTAGGAGGAGGTAGGAGAGGTACGGGAGCTCAAGGGGAAACATTGGGAGAAAAATGGAAAAGACAACTAAACCAATTGAGCAAGTCAGAATTTAACACTTACAAAAGGAGTGGGATTATGGAGGTGGACAGATCTGAAGCCAAGGAGGGACTGAAAAGAGGAGAAACAACCAAACATGCAGTGTCGAGAGGAACAGCCAAACTTAGGTGGTTTGTGGAGAGGAACCTTGTGAAACCGGAAGGGAAAGTGATAGACCTCGGTTGTGGAAGAGGTGGCTGGTCATATTACTGCGCTGGGCTGAAGAAGGTCACAGAAGTGAAGGGATACACAAAAGGGGGACCCGGTCATGAGGAACCTATCCCAATGGCGACTTATGGATGGAACATAGTGAAGCTACACTCTGGAAGGGATGTATTCTTTACACCACCTGAGAAATGTGACACCCTTTTGTGTGATATTGGTGAGTCCTCTCCGAATCCAACTATAGAGGAAGGAAGAACGTTACGTGTTCTAAAGATGGTGGAACCATGGCTCAGAGGAAATCAGTTTTGCATAAAAATCCTAAATCCTTACATGCCAAGTGTGGTAGAAACCCTGGAGCAAATGCAAAGAAAACATGGAGGGATGCTAGTGCGAAACCCACTCTCAAGAAATTCCACCCATGAAATGTACTGGGTTTCATGTGGAACAGGAAACATTGTGTCGGCAGTGAACATGACATCCAGAATGCTGCTGAATCGGTTCACAATGGCTCACAGGAAGCCAACGTATGAAAGAGACGTGGACTTGGGCGCTGGAACAAGACATGTGGCAGTGGAACCAGAGATAGCCAACCTAGACATTATTGGCCAGAGGATAGAGAACATAAAAAATGAACATAAGTCAACATGGCATTATGATGAGGACAATCCATACAAAACATGGGCCTATCATGGATCATATGAGGTCAAACCATCAGGGTCAGCCTCATCCATGGTGAATGGCGTGGTGAGATTGCTCACCAAGCCATGGGATGTTATCCCCATGGTCACACAAATAGCTATGACTGATACCACACCCTTCGGACAACAGAGGGTTTTCAAAGAGAAAGTTGACACACGCACACCAAGACCAAAACGAGGCACAGCACAAATTATGGAGGTGACAGCCAAGTGGTTGTGGGGATTCCTTTCTAGAAATAAAAAACCCAGAATCTGCACAAGAGAGGAGTTCACAAGAAAAGTTAGGTCAAACGCAGCAATTGGAGCAGTGTTTGTTGATGAAAACCAATGGAACTCAGCAAAAGAAGCAGTGGAAGACGAAAGGTTTTGGGACCTCGTGCACAGAGAGAGGGAGCTTCATAAACAGGGAAAATGTGCCACGTGTGTCTACAATATGATGGGTAAAAGAGAGAAAAAACTAGGAGAGTTTGGAAAGGCAAAAGGAAGTCGTGCAATATGGTACATGTGGTTGGGAGCACGCTTTCTAGAATTTGAAGCCCTTGGCTTCATGAATGAAGACCACTGGTTCAGTAGGGAGAATTCACTCAGTGGAGTGGAAGGAGAAGGACTACATAAACTTGGATACATACTCAGAGACATATCAAAGATTCCAGGGGGAAATATGTATGCAGACGACACAGCTGGATGGGACACAAGAATAACAGAGGATGATCTTCAGAATGAGGCTAAGATCACCGACATCATGGAGCCTGAACATGCTCTACTGGCTACGTCAATCTTCAAGCTGACCTATCAAAATAAGGTGGTAAGGGTGCAAAGACCAGCAAAAAGTGGAACCGTGATGGACGTCATATCCAGACGTGACCAGAGAGGAAGTGGACAGGTCGGAACTTATGGCCTAAACACTTTCACCAACATGGAGGTCCAACTAATAAGACAAATGGAATCTGAAGGAATCTTTTCACCCAGCGAATTGGAAAATTCAAATCTAGCTGAGAGAGTTCTCGACTGGTTGGGAAAACATGGCGTCGAAAGGTTGAAAAGAATGGCAATCAGCGGAGATGACTGTGTGGTGAAACCAACTGATGACAGGTTCGCAACAGCCTTAACAGCCCTGAATGACATGGGAAAGGTGAGAAAAGACATACCGCAATGGGAACCTTCAAAAGGATGGAATGACTGGCAGCAAGTGCCTTTCTGTTCACACCACTTCCACCAACTGATTATGAAGGATGGGAGGGAGATAGTGGTGCCATGCCGCAACCAAGATGAACTTGTGGGCAGGGCCAGAGTATCACAAGGCGCCGGGTGGAGCCTGAGAGAAACTGCTTGCCTAGGCAAGTCATATGCACAAATGTGGCAGCTGATGTACTTCCACAGGAGAGACCTGAGACTGGCGGCTAATGCTATCTGTTCAGCCGTTCCAGTTAATTGGGTCCCAACCAGCCGCACCACCTGGTCGATCCATGCCCACCATCAATGGATGACAACAGAAGACATGTTGTCAGTATGGAATAGGGTTTGGATAGAGGAAAACCCATGGATGGAGGACAAAACTCATGTATCCAGCTGGGAAGATGTTCCATACTTAGGAAAAAGGGAAGACCAATGGTGTGGATCTCTGATAGGCTTAACAGCAAGAGCCACCTGGGCTACCAACATACAAGTGGCCATAAACCAAGTGAGAAGGCTTATTGGGAATGAGAATTATTTAGACTACATGACATCAATGAAGAGGTTCAAGAATGAGAGTGATCCCGAAGGAGCCCTC----------------------TGGTAA
		</sequence>
		<sequence>
			<taxon idref="MT261952"/>
			ATGAACAACCAACGGAAGAAGACGGGTCGACCGTCTTTCAATATGCTGAAACGCGCGAGAAACCGCGTGTCAACTGGTTCACAGTTGGCGAAGAGATTCTCAAAAGGATTGCTCTCAGGCCAAGGACCCATGAAAATGGTGATGGCTTTCATAGCATTCCTAAGATTTCTAGCCATACCCCCAACAGCAGGGATTTTGGCTAGATGGAGCTCATTCAAGAAGAATGGAGCGATCAAAGTGTTACGGGGTTTCAAAAAAGAGATCTCAAGCATGCTGAACATAATGAACAGGAGAAAAAGATCCGTGACCATGCTCCTCATGCTGCTGCCCACAGCCCTGGCGTTCCATTTGACCACACGAGGGGGAGAGCCACACATGATAGTTAGCAAGCAGGAAAGAGGAAAGTCACTCTTGTTTAAGACCTCTGCAGGTGTCAACATGTGCACCCTCATTGCAATGGATTTGGGAGAGTTATGTGAGGATACAATGACCTACAAATGCCCCCGGATCACTGAAGCGGAACCAGATGATGTTGATTGCTGGTGCAATGCCACAGATACATGGGTGACTTATGGGACGTGCTCTCAGACTGGCGAACACCGACGGGATAAACGTTCTGTCGCATTGGCCCCACACGTGGGGCTTGGTCTCGAAACAAGAACCGAAACGTGGATGTCCTCTGAAGGCGCCTGGAGGCAGATACAAAAAGTGGAGACTTGGGCCTTGAGACACCCAGGATTCACGGTGATAGCCCTTTTTCTAGCACATGCCATAGGTACATCCATCACCCAGAAAGGGATCATCTTCATTTTGCTGATGCTGGTGACACCATCAATGGCCATGCGATGCGTGGGAATAGGCAACAGAGACTTCGTTGAAGGACTGTCAGGAGCAACATGGGTGGATGTGGTACTGGAGCATGGAAGCTGTGTCACCACCATGGCAAAGAATAAACCAACATTGGACATTGAACTCTTGAAGACGGAGGTCACGAACCCTGCCGTCTTGCGCAAACTGTGCATTGAAGCTAAAATATCAAACACCACCACCGATTCAAGATGTCCAACACAAGGAGAAGCTACACTGGTGGAAGAACAAGACGCGAACTTTGTGTGTCGACGAACATTCGTGGACAGAGGCTGGGGTAATGGTTGTGGACTATTCGGGAAGGGAAGCTTATTAACGTGTGCTAAGTTTAAGTGTGTGACAAAACTTGAAGGAAAGATAGTTCAATATGAAAACTTAAAATATTCGGTGATAGTCACTGTCCACACTGGGGACCAGCACCAGGTAGGAAATGAGACTACAGAACATGGAACAATTGCAACCATAACACCTCAAGCTCCCACGTCGGAAATACAGCTGACTGACTACGGAGCCCTTACATTGGACTGCTCACCTAGAACAGGGCTGGACTTTAATGAGATGGTGCTGTTGACAATGAAAGAAAAATCATGGCTTGTCCACAAACAATGGTTTCTAGACTTACCATTGCCTTGGACCTCGGGGGCTTCAACATCTCAAGAGACTTGGAACAGACAAGATCTGCTGGTCACATTTAAGACAGCTCATGCAAAGAAGCAGGAAGTAGTCGTACTGGGGTCACAAGAAGGAGCAATGCACACTGCGTTGACTGGGGCGACAGAAATCCAGACGTCAGGAACGACGACAATCTTCGCAGGACACCTGAAATGTAGACTAAAAATGGATAAACTGACTTTAAAAGGGGTGTCATATGTGATGTGCACAGGCTCATTTAAGCTAGAGAAGGAAGTGGCTGAGACCCAGCATGGAACTGTCCTAGTGCAGGTTAAATATGAAGGAACAGATGCGCCATGCAAGATTCCAATTTCAACCCAAGATGAGAAAGGAGTGACCCAGAATGGGAGATTGATAACAGCCAATCCCATAGTAACTGACAAAGAAAAACCAGTCAACATTGAAACAGAACCACCCTTTGGTGAGAGCTACATCGTGATAGGGGCGGGTGAAAAAGCTTTGAAACTAAGCTGGTTCAAGAAAGGAAGCAGCATAGGGAAAATGTTCGAAGCCACCGCCCGAGGAGCACGAAGGATGGCTATCCTGGGAGACACAGCATGGGACTTCGGTTCCATAGGAGGAGTGTTCACATCTGTGGGAAAATTGGTGCACCAGGTTTTTGGAACCGCATATGGAGTCCTGTTCAGCGGTGTTTCTTGGACCATGAAAATAGGAATAGGGATTCTGCTGACATGGCTAGGATTGAATTCAAGGAGCACGTCACTCTCGATGACGTGCATTGCAGTTGGCATGGTCACACTGTACCTAGGAGTCATGGTTCAAGCGGACTCGGGGTGTGTGATCAACTGGAAGGGCAGAGAACTCAAGTGTGGAAGTGGCATCTTTGTCACTAATGAAGTCCACACTTGGACAGAGCAATATAAATTTCAGGCTGACTCCCCAAAAAGACTATCAGCAGCCATTGGGAAGGCATGGGAGGAAGGCGTGTGTGGAATTCGATCAGCCACACGTCTTGAGAACATCATGTGGAAGCAAATATCAAATGAATTGAACCACATTCTACTTGAAAATGACATGAAACTCACAGTGGTTGTAGGAGACGTCCATGGAATCTTGACCCAAGGAAAAAAGATGATTAGGCCACAACCCATGGAACACAAATACTCATGGAAAAGCTGGGGAAAAGCCAAAATCATAGGAGCAGATACACAGAATACTACCTTCATCATCGATGGCCCAGACACTCCAGAATGCCCCGATGACCAGAGAGCATGGAACATTTGGGAAGTTGAGGACTATGGGTTTGGAGTTTTCACGACAAACATATGGCTGAAATTGCGTGACTCCTACACCCAAATGTGTGACCACCGGCTAATGTCAGCTGCCATCAAGGACAGCAAGGCAGTCCATGCTGACATGGGGTACTGGATAGAAAGTGAAAAGAACGAGACCTGGAAGCTAGCGAGAGCCTCCTTCATAGAAGTGAAGACATGCATCTGGCCAAGATCCCACACTCTATGGAGCAATGGAGTCTTGGAAAGTGAAATGATAATCCCAAAGATATATGGAGGACCAATATCTCAGCACAACTACAGACCAGGGTATTTCACACAAACAGCAGGGCCATGGCACCTAGGCAAGTTGGAACTAGACTTTAATTTGTGTGAAGGCACCACAGTTGTTGTGGATGAACATTGTGGAAATCGAGGTCCATCTCTTAGAACTACAACAGTCACAGGAAAGATAATCCATGAATGGTGCTGTAGATCCTGCACGCTACCCCCCTTACGCTTCAGAGGAGAAGACGGATGTTGGTATGGCATGGAAATCAGACCAGTTAAGGAGAAGGAAGAGAATCTAGTCAGGTCAATGGTCTCTGCAGGGTCAGGAGAAGTGGACAGTTTTTCACTGGGACTGCTATGCGTATCAATAATGATTGAAGAAGTGATGAGATCCAGATGGAGTAGAAAGATGCTGATGACTGGAACACTGGCTGTTTTCTTCCTTCTTATAATGGGACAACTGACATGGAATGATCTGATCAGGTTATGCATCATGGTTGGAGCCAATGTCTCAGACAGAATGGGGATGGGAACAACGTACCTAGCTTTAATGGCCACTTTTAAAATGAGACCGATGTTCGCTGTTGGGCTATTATTTCGCAGACTAACATCCAGAGAGGTGCTCCTTCTCACAATTGGACTAAGCCTGGTGGCATCCGTGGAGCTACCAAATTCTTTAGAGGAGCTAGGGGACGGACTTGCGATGGGCATCATGATGTTAAAATTGTTGACTGATTTTCAGTCACACCAGCTGTGGACTACCTTATTGTCTCTGACATTCATCAAAACAACTCTTTCACTGGATTATGCATGGAAGACAATGGCTATGGTATTGTCAATCGTATCTCTCCTTCCTCTATGTCTATCCACGACCTCTCAAAAAACAACATGGCTTCCGGTGTTGTTAGGATCCTTTGGATGTAAACCACTAACCATGTTTCTCATAACAGAAAACAAAATTTGGGGAAGGAAAAGTTGGCCCCTCAATGAAGGAATTATGGCTGTTGGAATAGTCAGCATTTTACTAAGTTCACTCCTCAAAAATGACGTGCCACTAGCCGGCCCACTAGTGGCTGGAGGCATGCTGATAGCATGTTACGTCATATCCGGAAGCTCAGCCGATTTATCATTGGAGAGAGCGGCTGAGGTCTCCTGGGAAGAAGAAGCAGAACACTCTGGTGCCTCACACAATATACTAGTGGAGGTCCAAGATGATGGAACTATGAAAATAAAAGATGAAGAGAGAGATGACACACTCACTATACTCCTCAAAGCAACTTTGTTGGCAGTTTCAGGGGTGTACCCAATGTCAATACCAGCAACCCTTTTTGTGTGGTACTTTTGGCAGAAAAAGAAACAGAGATCAGGAGTCTTGTGGGACACACCCAGCCCTCCAGAAGTAGAAAGAGCAGTTCTTGATGATGGTATCTATAGAATCTTGCAAAGAGGACTGTTGGGTAGGTCCCAGGTAGGAGTGGGAGTTTTTCAAGACGGCGTGTTCCACACAATGTGGCATGTCACCAGGGGGGCTGTCCTCATGTACCAAGGGAAGAGGCTGGAACCAAGTTGGGCCAGTGTCAAAAAAGACTTGATCTCATATGGAGGAGGTTGGAGGTTTCAGGGATCATGGAACACGGGAGAAGAAGTACAGGTGATAGCTATTGAACCAGGGAAAAACCCAAAGAATGTTCAGACAACGCCGGGCACCTTCAAGACCCCTGAAGGCGAAGTTGGAGCCATAGCCCTAGATTTCAAACCTGGCACATCTGGATCTCCCATCGTGAACAGAGAGGGAAAAATAGTAGGTCTTTATGGAAATGGAGTGGTGACAACGAGTGGAACCTACGTCAGTGCCATTGCCCAAGCTAAAGCGTCACAAGAAGGGCCTCTACCAGAGATTGAGGACGAGGTGTTTAAGAAAAGAAACCTAACAATAATGGACCTACATCCAGGATCAGGGAAAACAAGAAGATATCTTCCAGCCATAGTCCGTGAGGCCATAAAAAGGAAACTGCGCACGCTAATCTTGGCTCCCACAAGAGTTGTCGCCTCTGAAATGGCAGAGGCGCTTAAAGGAATGCCAATAAGATATCAGACAACAGCAGTAAAGAGTGAACACACAGGAAAGGAGATAGTCGATCTCATGTGCCACGCCACTTTCACCATGCGTCTCCTATCCCCAGTGAGAGTTCCCAATTACAACATGATTATCATGGATGAAGCACACTTTACCGATCCAGCCAGCATAGCGGCCAGAGGGTACATCTCAACCCGAGTGGGTATGGGTGAAGCAGCTGCGATCTTTATGACAGCCACTCCCCCAGGATCGGTAGAGGCCTTTCCACAGAGCAATGCAGTTATCCAAGATGAGGAAAGAGACATTCCTGAGAGATCATGGAACTCAGGCTACGACTGGATCACTGATTTCCCAGGAAAAACAGTCTGGTTTGTTCCAAGCATCAAATCAGGAAATGACATTGCCAACTGCTTAAGAAAAAACGGGAAACGGGTGATCCAATTGAGCAGAAAAACCTTTGACACTGAATACCAGAAAACGAAAAACAATGATTGGGACTATGTTGTTACGACAGACATTTCCGAGATGGGAGCAAATTTCCGGGCCGACAGGGTAATAGACCCAAGGCGGTGCTTGAAGCCGGTAATACTAAAAGATGGCCCAGAGCGCGTCATTCTAGCCGGACCAATGCCAGTGACCGCGGCCAGTGCTGCCCAGAGGAGAGGAAGAATTGGAAGGAACCAAAACAAGGAAGGTGACCAGTATATTTACATGGGACAGCCTTTAAATAATGATGAAGACCACGCTCATTGGACAGAAGCAAAAATGCTCCTTGACAATATAAATACGCCAGAAGGGATTATCCCAGCCCTCTTTGAGCCAGAGAGAGAAAAGAGTGCAGCAATAGACGGGGAGTATAGACTGCGGGGAGAAGCAAGGAAAACGTTCGTGGAGCTAATGAGAAGAGGGGATCTACCAGTTTGGTTATCTTACAAAGTTGCCTCAGAAGGCTTCCAGTACTCCGACAGAAGATGGTGCTTTGACGGGGAAAGGAACAACCAGGTGTTGGAGGAGAACATGGACGTGGAGATCTGGACAAAAGAAGGAGAAAGAAAGAAATTGCGACCTCGCTGGTTAGATGCCAGAACCTACTCTGATCCACTGGCCCTGCGCGAGTTTAAAGAGTTCGCAGCAGGAAGAAGAAGTGTCTCAGGTGACCTAATATTGGAAATAGGGAAACTCCCACAGCATTTGACGCTAAGGGCCCAGAATGCTTTGGACAACTTGGTCATGTTGCACAATTCCGAACAAGGGGGAAAAGCCTATAGACATGCTATGGAAGAACTACCAGACACCATAGAAACATTGATGCTACTAGCCTTGATAGCTGTGCTGACTGGTGGAGTTACGTTGTTTTTCCTATCAGGAAAAGGTCTAGGGAAAACATCCATTGGCCTACTTTGTGTAATGGCCTCAAGTGTACTGTTATGGATGGCCAGTGTGGAGCCCCATTGGATAGCGGCCTCCATCATACTAGAGTTTTTTCTGATGGTGCTGCTTATTCCAGAGCCAGACAGACAGCGTACTCCACAGGACAATCAACTAGCATATGTGGTGATAGGTTTGTTATTCATGATATTGACAGTGGCAGCCAATGAGATGGGATTACTGGAAACCACAAAGAAAGATCTGGGGATTGGCCATGTAGTCGCCGAAAACCACCACCATGCCACAATGCTAGACATAGACTTACATCCAGCTTCAGCCTGGACCCTCTATGCAGTAGCCACAACAATCATTACTCCCATGATGAGACACACAATTGAAAACACAACGGCAAACATTTCCCTGACAGCTATTGCAAATCAGGCGGCTATATTAATGGGACTTGACAAGGGATGGCCAATATCGAAGATGGACATAGGAGTGCCACTTCTCGCCTTAGGGTGCTATTCCCAGGTGAACCCATTGACACTGACAGCGGCGGTGTTAATGTTAGTGGCTCATTATGCCATAATCGGACCTGGACTGCAAGCAAAAGCTACCAGAGAAGCCCAAAAAAGGACTGCGGCCGGAATAATGAAAAATCCAACTGTAGACGGGATTGTTGCAATAGATTTGGATCCTGTGGTTTATGATGCAAAATTTGAAAAACAGCTAGGCCAAATAATGTTACTAATACTCTGCACATCACAGATTCTCTTGATGCGGACTACATGGGCCTTATGTGAATCCATCACACTGGCTACTGGACCCTTGACCACTCTCTGGGAGGGATCTCCTGGAAGATTCTGGAATACCACGATAGCAGTGTCCATGGCAAACATCTTCAGGGGAAGTTATTTAGCAGGGGCAGGTCTGGCCTTCTCATTAATGAAATCTTTAGGAGGAGGTAGGAGAGGTACGGGAGCTCAAGGGGAAACATTGGGAGAAAAATGGAAAAGACAACTAAACCAATTGAGCAAGTCAGAATTTAACACTTACAAAAGGAGTGGGATTATGGAGGTGGACAGATCTGAAGCCAAGGAGGGACTGAAAAGAGGAGAAACAACCAAACATGCAGTGTCGAGAGGAACAGCCAAACTTAGGTGGTTTGTGGAGAGGAACCTTGTGAAACCGGAAGGGAAAGTGATAGACCTCGGTTGTGGAAGAGGTGGCTGGTCATATTACTGCGCTGGGCTGAAGAAGGTCACAGAAGTGAAGGGATACACAAAAGGGGGACCCGGTCATGAGGAACCTATCCCAATGGCGACTTATGGATGGAACATAGTGAAGCTACACTCTGGAAGGGATGTATTCTTTACACCACCTGAGAAATGTGACACCCTTTTGTGTGATATTGGTGAGTCCTCTCCGAATCCAACTATAGAGGAAGGAAGAACGTTACGTGTTCTAAAGATGGTGGAACCATGGCTCAGAGGAAATCAGTTTTGCATAAAAATCCTAAATCCTTACATGCCAAGTGTGGTAGAAACCCTGGAGCAAATGCAAAGAAAACATGGAGGGATGCTAGTGCGAAACCCACTCTCAAGAAATTCCACCCATGAAATGTACTGGGTTTCATGTGGAACAGGAAACATTGTGTCGGCAGTGAACATGACATCCAGAATGCTGCTGAATCGGTTCACAATGGCTCACAGGAAGCCAACGTATGAAAGAGACGTGGACTTGGGCGCTGGAACAAGACATGTGGCAGTGGAACCAGAGATAGCCAACCTAGACATTATTGGCCAGAGGATAGAGAACATAAAAAATGAACATAAGTCAACATGGCATTATGATGAGGACAATCCATACAAAACATGGGCCTATCATGGATCATATGAGGTCAAACCATCAGGGTCAGCCTCATCCATGGTGAATGGCGTGGTGAGATTGCTCACCAAGCCATGGGATGTTATCCCCATGGTCACACAAATAGCTATGACTGATACCACACCCTTCGGACAACAGAGGGTTTTCAAAGAGAAAGTTGACACACGCACACCAAGACCAAAACGAGGCACAGCACAAATTATGGAGGTGACAGCCAAGTGGTTGTGGGGATTCCTTTCTAGAAATAAAAAACCCAGAATCTGCACAAGAGAGGAGTTCACAAGAAAAGTTAGGTCAAACGCAGCAATTGGAGCAGTGTTTGTTGATGAAAACCAATGGAACTCAGCAAAAGAAGCAGTGGAAGACGAAAGGTTTTGGGACCTCGTGCACAGAGAGAGGGAGCTTCATAAACAGGGAAAATGTGCCACGTGTGTCTACAATATGATGGGTAAAAGAGAGAAAAAACTAGGAGAGTTTGGAAAGGCAAAAGGAAGTCGTGCAATATGGTACATGTGGTTGGGAGCACGCTTTCTAGAATTTGAAGCCCTTGGCTTCATGAATGAAGACCACTGGTTCAGTAGGGAGAATTCACTCAGTGGAGTGGAAGGAGAAGGACTACATAAACTTGGATACATACTCAGAGACATATCAAAGATTCCAGGGGGAAATATGTATGCAGACGACACAGCTGGATGGGACACAAGAATAACAGAGGATGATCTTCAGAATGAGGCTAAGATCACCGACATCATGGAGCCTGAACATGCTCTACTGGCTACGTCAATCTTCAAGCTGACCTATCAAAATAAGGTGGTAAGGGTGCAAAGACCAGCAAAAAGTGGAACCGTGATGGACGTCATATCCAGACGTGACCAGAGAGGAAGTGGACAGGTCGGAACTTATGGCCTAAACACTTTCACCAACATGGAGGTCCAACTAATAAGACAAATGGAATCTGAAGGAATCTTTTCACCCAGCGAATTGGAAAATTCAAATCTAGCTGAGAGAGTTCTCGACTGGTTGGGAAAACATGGCGTCGAAAGGTTGAAAAGAATGGCAATCAGCGGAGATGACTGTGTGGTGAAACCAACTGATGACAGGTTCGCAACAGCCTTAACAGCCCTGAATGACATGGGAAAGGTGAGAAAAGACATACCGCAATGGGAACCTTCAAAAGGATGGAATGACTGGCAGCAAGTGCCTTTCTGTTCACACCACTTCCACCAACTGATTATGAAGGATGGGAGGGAGATAGTGGTGCCATGCCGCAACCAAGATGAACTTGTGGGCAGGGCCAGAGTATCACAAGGCGCCGGGTGGAGCCTGAGAGAAACTGCTTGCCTAGGCAAGTCATATGCACAAATGTGGCAGCTGATGTACTTCCACAGGAGAGACCTGAGACTGGCGGCTAATGCTATCTGTTCAGCCGTTCCAGTTAATTGGGTCCCAACCAGCCGCACCACCTGGTCGATCCATGCCCACCATCAATGGATGACAACAGAAGACATGTTGTCAGTATGGAATAGGGTTTGGATAGAGGAAAACCCATGGATGGAGGACAAAACTCATGTATCCAGCTGGGAAGATGTTCCATACTTAGGAAAAAGGGAAGACCAATGGTGTGGATCTCTGATAGGCTTAACAGCAAGAGCCACCTGGGCTACCAACATACAAGTGGCCATAAACCAAGTGAGAAGGCTTATTGGGAATGAGAATTATTTAGACTACATGACATCAATGAAGAGGTTCAAGAATGAGAGTGATCCCGAAGGAGCCCTC----------------------TGGTAA
		</sequence>
		<sequence>
			<taxon idref="MN600714"/>
[truncated: 1,021,244 more chars]
