# Supplementary material for: Genomic investigation of a dengue virus outbreak in Thiès, Senegal, in 2018
Source: Sci Rep. 2021 May 14;11:10321. doi: 10.1038/s41598-021-89070-1 (PMC8121849; doi:10.1038/s41598-021-89070-1)
Supplement: Supplementary file 2 — Supplemental File 1. [file 41598_2021_89070_MOESM2_ESM.xml]

<?xml version="1.0" standalone="yes"?>

<!-- Generated by BEAUTi v1.10.4 Prerelease #bc6cbd9                         -->
<!--       by Alexei J. Drummond, Andrew Rambaut and Marc A. Suchard         -->
<!--       Department of Computer Science, University of Auckland and        -->
<!--       Institute of Evolutionary Biology, University of Edinburgh        -->
<!--       David Geffen School of Medicine, University of California, Los Angeles-->
<!--       http://beast.community/                                           -->
<beast version="1.10.4">
	

	<!-- The list of taxa to be analysed (can also include dates/ages).          -->
	<!-- ntax=188                                                                -->
	<taxa id="taxa">
		<taxon id="KX452024">
			<date value="2014.0" direction="forwards" units="years"/>
		</taxon>
		<taxon id="MN018360">
			<date value="2017.0" direction="forwards" units="years"/>
		</taxon>
		<taxon id="MH827554">
			<date value="2017.0" direction="forwards" units="years"/>
		</taxon>
		<taxon id="MK543449">
			<date value="2018.0" direction="forwards" units="years"/>
		</taxon>
		<taxon id="MH110595">
			<date value="2017.0" direction="forwards" units="years"/>
		</taxon>
		<taxon id="MH110580">
			<date value="2017.0" direction="forwards" units="years"/>
		</taxon>
		<taxon id="MH827546">
			<date value="2017.0" direction="forwards" units="years"/>
		</taxon>
		<taxon id="MN923121">
			<date value="2019.0" direction="forwards" units="years"/>
		</taxon>
		<taxon id="KY921905">
			<date value="2015.0" direction="forwards" units="years"/>
		</taxon>
		<taxon id="MF314189">
			<date value="2016.0" direction="forwards" units="years"/>
		</taxon>
		<taxon id="LC410189">
			<date value="2016.0" direction="forwards" units="years"/>
		</taxon>
		<taxon id="KX380818">
			<date value="2012.0" direction="forwards" units="years"/>
		</taxon>
		<taxon id="KX452022">
			<date value="2014.0" direction="forwards" units="years"/>
		</taxon>
		<taxon id="KX452042">
			<date value="2014.0" direction="forwards" units="years"/>
		</taxon>
		<taxon id="MH827549">
			<date value="2017.0" direction="forwards" units="years"/>
		</taxon>
		<taxon id="MH827536">
			<date value="2017.0" direction="forwards" units="years"/>
		</taxon>
		<taxon id="MN018365">
			<date value="2015.0" direction="forwards" units="years"/>
		</taxon>
		<taxon id="KX380808">
			<date value="2012.0" direction="forwards" units="years"/>
		</taxon>
		<taxon id="MK564476">
			<date value="2017.0" direction="forwards" units="years"/>
		</taxon>
		<taxon id="MN018357">
			<date value="2014.0" direction="forwards" units="years"/>
		</taxon>
		<taxon id="KX380835">
			<date value="2013.0" direction="forwards" units="years"/>
		</taxon>
		<taxon id="JN851127">
			<date value="2004.0" direction="forwards" units="years"/>
		</taxon>
		<taxon id="KR779782">
			<date value="2007.0" direction="forwards" units="years"/>
		</taxon>
		<taxon id="JN851120">
			<date value="2007.0" direction="forwards" units="years"/>
		</taxon>
		<taxon id="JN851117">
			<date value="2007.0" direction="forwards" units="years"/>
		</taxon>
		<taxon id="JN851116">
			<date value="2007.0" direction="forwards" units="years"/>
		</taxon>
		<taxon id="KM279608">
			<date value="2010.0" direction="forwards" units="years"/>
		</taxon>
		<taxon id="KM279605">
			<date value="2009.0" direction="forwards" units="years"/>
		</taxon>
		<taxon id="KM279578">
			<date value="2012.0" direction="forwards" units="years"/>
		</taxon>
		<taxon id="KM279575">
			<date value="2012.0" direction="forwards" units="years"/>
		</taxon>
		<taxon id="KM279573">
			<date value="2012.0" direction="forwards" units="years"/>
		</taxon>
		<taxon id="KM279574">
			<date value="2012.0" direction="forwards" units="years"/>
		</taxon>
		<taxon id="KX380837">
			<date value="2013.0" direction="forwards" units="years"/>
		</taxon>
		<taxon id="KM279551">
			<date value="2012.0" direction="forwards" units="years"/>
		</taxon>
		<taxon id="KM279530">
			<date value="2012.0" direction="forwards" units="years"/>
		</taxon>
		<taxon id="KM279544">
			<date value="2012.0" direction="forwards" units="years"/>
		</taxon>
		<taxon id="KM279529">
			<date value="2012.0" direction="forwards" units="years"/>
		</taxon>
		<taxon id="KX380812">
			<date value="2012.0" direction="forwards" units="years"/>
		</taxon>
		<taxon id="KM279517">
			<date value="2011.0" direction="forwards" units="years"/>
		</taxon>
		<taxon id="KC762657">
			<date value="2008.0" direction="forwards" units="years"/>
		</taxon>
		<taxon id="KC762656">
			<date value="2007.0" direction="forwards" units="years"/>
		</taxon>
		<taxon id="KY794785">
			<date value="2010.0" direction="forwards" units="years"/>
		</taxon>
		<taxon id="EU081180">
			<date value="2005.0" direction="forwards" units="years"/>
		</taxon>
		<taxon id="KT187555">
			<date value="2014.0" direction="forwards" units="years"/>
		</taxon>
		<taxon id="KX225485">
			<date value="2015.0" direction="forwards" units="years"/>
		</taxon>
		<taxon id="MG189962">
			<date value="2014.0" direction="forwards" units="years"/>
		</taxon>
		<taxon id="EU482640">
			<date value="2006.0" direction="forwards" units="years"/>
		</taxon>
		<taxon id="KU365903">
			<date value="2015.0" direction="forwards" units="years"/>
		</taxon>
		<taxon id="KU365902">
			<date value="2015.0" direction="forwards" units="years"/>
		</taxon>
		<taxon id="MK564482">
			<date value="2017.0" direction="forwards" units="years"/>
		</taxon>
		<taxon id="MK564487">
			<date value="2018.0" direction="forwards" units="years"/>
		</taxon>
		<taxon id="EU056810">
			<date value="1983.0" direction="forwards" units="years"/>
		</taxon>
		<taxon id="GU131843">
			<date value="1986.0" direction="forwards" units="years"/>
		</taxon>
		<taxon id="KY627763">
			<date value="2016.0" direction="forwards" units="years"/>
		</taxon>
		<taxon id="KY627762">
			<date value="2016.0" direction="forwards" units="years"/>
		</taxon>
		<taxon id="SHC0255_1">
			<date value="2018.0" direction="forwards" units="years"/>
		</taxon>
		<taxon id="SHC0459_1">
			<date value="2018.0" direction="forwards" units="years"/>
		</taxon>
		<taxon id="SHC0518_1">
			<date value="2018.0" direction="forwards" units="years"/>
		</taxon>
		<taxon id="SHC0479_1">
			<date value="2018.0" direction="forwards" units="years"/>
		</taxon>
		<taxon id="MG779203">
			<date value="2017.0" direction="forwards" units="years"/>
		</taxon>
		<taxon id="MG779197">
			<date value="2017.0" direction="forwards" units="years"/>
		</taxon>
		<taxon id="MG779200">
			<date value="2017.0" direction="forwards" units="years"/>
		</taxon>
		<taxon id="MG779198">
			<date value="2017.0" direction="forwards" units="years"/>
		</taxon>
		<taxon id="MG779194">
			<date value="2017.0" direction="forwards" units="years"/>
		</taxon>
		<taxon id="MG779201">
			<date value="2017.0" direction="forwards" units="years"/>
		</taxon>
		<taxon id="MG779196">
			<date value="2017.0" direction="forwards" units="years"/>
		</taxon>
		<taxon id="MG779202">
			<date value="2017.0" direction="forwards" units="years"/>
		</taxon>
		<taxon id="MG779195">
			<date value="2017.0" direction="forwards" units="years"/>
		</taxon>
		<taxon id="MG779199">
			<date value="2017.0" direction="forwards" units="years"/>
		</taxon>
		<taxon id="MH456898">
			<date value="2014.0" direction="forwards" units="years"/>
		</taxon>
		<taxon id="MH456897">
			<date value="2014.0" direction="forwards" units="years"/>
		</taxon>
		<taxon id="MH456895">
			<date value="2014.0" direction="forwards" units="years"/>
		</taxon>
		<taxon id="MH456893">
			<date value="2014.0" direction="forwards" units="years"/>
		</taxon>
		<taxon id="MH456892">
			<date value="2014.0" direction="forwards" units="years"/>
		</taxon>
		<taxon id="MN018362">
			<date value="2014.0" direction="forwards" units="years"/>
		</taxon>
		<taxon id="GQ868624">
			<date value="2007.0" direction="forwards" units="years"/>
		</taxon>
		<taxon id="JF730046">
			<date value="2008.0" direction="forwards" units="years"/>
		</taxon>
		<taxon id="LC410185">
			<date value="2016.0" direction="forwards" units="years"/>
		</taxon>
		<taxon id="KY672955">
			<date value="2015.0" direction="forwards" units="years"/>
		</taxon>
		<taxon id="LC410187">
			<date value="2017.0" direction="forwards" units="years"/>
		</taxon>
		<taxon id="FM210216">
			<date value="2004.0" direction="forwards" units="years"/>
		</taxon>
		<taxon id="FJ639832">
			<date value="2001.0" direction="forwards" units="years"/>
		</taxon>
		<taxon id="EU482651">
			<date value="2006.0" direction="forwards" units="years"/>
		</taxon>
		<taxon id="FJ410237">
			<date value="2008.0" direction="forwards" units="years"/>
		</taxon>
		<taxon id="EU569721">
			<date value="2006.0" direction="forwards" units="years"/>
		</taxon>
		<taxon id="EU482777">
			<date value="2005.0" direction="forwards" units="years"/>
		</taxon>
		<taxon id="EU482663">
			<date value="2006.0" direction="forwards" units="years"/>
		</taxon>
		<taxon id="EU482699">
			<date value="2007.0" direction="forwards" units="years"/>
		</taxon>
		<taxon id="EU482698">
			<date value="2007.0" direction="forwards" units="years"/>
		</taxon>
		<taxon id="FJ744711">
			<date value="2001.0" direction="forwards" units="years"/>
		</taxon>
		<taxon id="EU482677">
			<date value="2006.0" direction="forwards" units="years"/>
		</taxon>
		<taxon id="FJ639704">
			<date value="2003.0" direction="forwards" units="years"/>
		</taxon>
		<taxon id="GU131927">
			<date value="2007.0" direction="forwards" units="years"/>
		</taxon>
		<taxon id="KY849753">
			<date value="2009.0" direction="forwards" units="years"/>
		</taxon>
		<taxon id="GQ868620">
			<date value="2003.0" direction="forwards" units="years"/>
		</taxon>
		<taxon id="FJ205877">
			<date value="2007.0" direction="forwards" units="years"/>
		</taxon>
		<taxon id="EU726767">
			<date value="1994.0" direction="forwards" units="years"/>
		</taxon>
		<taxon id="GQ398268">
			<date value="1975.0" direction="forwards" units="years"/>
		</taxon>
		<taxon id="MH613984">
			<date value="2017.0" direction="forwards" units="years"/>
		</taxon>
		<taxon id="EU854293">
			<date value="1944.0" direction="forwards" units="years"/>
		</taxon>
		<taxon id="MK506264">
			<date value="2007.0" direction="forwards" units="years"/>
		</taxon>
		<taxon id="FJ906959">
			<date value="2008.0" direction="forwards" units="years"/>
		</taxon>
		<taxon id="KU094070">
			<date value="2015.0" direction="forwards" units="years"/>
		</taxon>
		<taxon id="MH613986">
			<date value="2017.0" direction="forwards" units="years"/>
		</taxon>
		<taxon id="MH613985">
			<date value="2017.0" direction="forwards" units="years"/>
		</taxon>
		<taxon id="KM587709">
			<date value="2014.0" direction="forwards" units="years"/>
		</taxon>
		<taxon id="HQ891024">
			<date value="2008.0" direction="forwards" units="years"/>
		</taxon>
		<taxon id="JF730054">
			<date value="2009.0" direction="forwards" units="years"/>
		</taxon>
		<taxon id="JN796245">
			<date value="2008.0" direction="forwards" units="years"/>
		</taxon>
		<taxon id="HQ891023">
			<date value="2008.0" direction="forwards" units="years"/>
		</taxon>
		<taxon id="HQ541799">
			<date value="2010.0" direction="forwards" units="years"/>
		</taxon>
		<taxon id="KF704358">
			<date value="1981.0" direction="forwards" units="years"/>
		</taxon>
		<taxon id="KF704356">
			<date value="1981.0" direction="forwards" units="years"/>
		</taxon>
		<taxon id="KF704357">
			<date value="1981.0" direction="forwards" units="years"/>
		</taxon>
		<taxon id="KF704355">
			<date value="1981.0" direction="forwards" units="years"/>
		</taxon>
		<taxon id="HQ541798">
			<date value="2009.0" direction="forwards" units="years"/>
		</taxon>
		<taxon id="KJ734727">
			<date value="2014.0" direction="forwards" units="years"/>
		</taxon>
		<taxon id="KF744408">
			<date value="2005.0" direction="forwards" units="years"/>
		</taxon>
		<taxon id="KF744405">
			<date value="1996.0" direction="forwards" units="years"/>
		</taxon>
		<taxon id="KF744403">
			<date value="1995.0" direction="forwards" units="years"/>
		</taxon>
		<taxon id="KF744404">
			<date value="1996.0" direction="forwards" units="years"/>
		</taxon>
		<taxon id="KF744401">
			<date value="2000.0" direction="forwards" units="years"/>
		</taxon>
		<taxon id="KF744399">
			<date value="1998.0" direction="forwards" units="years"/>
		</taxon>
		<taxon id="KX702403">
			<date value="2016.0" direction="forwards" units="years"/>
		</taxon>
		<taxon id="KC294202">
			<date value="2010.0" direction="forwards" units="years"/>
		</taxon>
		<taxon id="MN589863">
			<date value="2008.0" direction="forwards" units="years"/>
		</taxon>
		<taxon id="JX669477">
			<date value="2010.0" direction="forwards" units="years"/>
		</taxon>
		<taxon id="GQ398310">
			<date value="1994.0" direction="forwards" units="years"/>
		</taxon>
		<taxon id="EU569707">
			<date value="1995.0" direction="forwards" units="years"/>
		</taxon>
		<taxon id="EU482737">
			<date value="1994.0" direction="forwards" units="years"/>
		</taxon>
		<taxon id="EU482746">
			<date value="1989.0" direction="forwards" units="years"/>
		</taxon>
		<taxon id="GQ398275">
			<date value="1994.0" direction="forwards" units="years"/>
		</taxon>
		<taxon id="EU482733">
			<date value="1998.0" direction="forwards" units="years"/>
		</taxon>
		<taxon id="EU687213">
			<date value="2004.0" direction="forwards" units="years"/>
		</taxon>
		<taxon id="MN589879">
			<date value="1999.0" direction="forwards" units="years"/>
		</taxon>
		<taxon id="HQ012533">
			<date value="1990.0" direction="forwards" units="years"/>
		</taxon>
		<taxon id="EU920835">
			<date value="2002.0" direction="forwards" units="years"/>
		</taxon>
		<taxon id="MH069497">
			<date value="2015.0" direction="forwards" units="years"/>
		</taxon>
		<taxon id="EU482604">
			<date value="2007.0" direction="forwards" units="years"/>
		</taxon>
		<taxon id="FJ850106">
			<date value="2008.0" direction="forwards" units="years"/>
		</taxon>
		<taxon id="EU482692">
			<date value="2006.0" direction="forwards" units="years"/>
		</taxon>
		<taxon id="EU569696">
			<date value="2007.0" direction="forwards" units="years"/>
		</taxon>
		<taxon id="FJ850066">
			<date value="2000.0" direction="forwards" units="years"/>
		</taxon>
		<taxon id="JN819416">
			<date value="2000.0" direction="forwards" units="years"/>
		</taxon>
		<taxon id="FJ850115">
			<date value="2005.0" direction="forwards" units="years"/>
		</taxon>
		<taxon id="EU482681">
			<date value="2005.0" direction="forwards" units="years"/>
		</taxon>
		<taxon id="JN819422">
			<date value="2008.0" direction="forwards" units="years"/>
		</taxon>
		<taxon id="KY474310">
			<date value="2014.0" direction="forwards" units="years"/>
		</taxon>
		<taxon id="HM582117">
			<date value="1974.0" direction="forwards" units="years"/>
		</taxon>
		<taxon id="HM582116">
			<date value="1974.0" direction="forwards" units="years"/>
		</taxon>
		<taxon id="HM582112">
			<date value="1974.0" direction="forwards" units="years"/>
		</taxon>
		<taxon id="HM582115">
			<date value="1974.0" direction="forwards" units="years"/>
		</taxon>
		<taxon id="HM582113">
			<date value="1974.0" direction="forwards" units="years"/>
		</taxon>
		<taxon id="HM582111">
			<date value="1974.0" direction="forwards" units="years"/>
		</taxon>
		<taxon id="HM582114">
			<date value="1974.0" direction="forwards" units="years"/>
		</taxon>
		<taxon id="HM582106">
			<date value="1972.0" direction="forwards" units="years"/>
		</taxon>
		<taxon id="HM582099">
			<date value="1971.0" direction="forwards" units="years"/>
		</taxon>
		<taxon id="HM582108">
			<date value="1972.0" direction="forwards" units="years"/>
		</taxon>
		<taxon id="HM582100">
			<date value="1971.0" direction="forwards" units="years"/>
		</taxon>
		<taxon id="HM582103">
			<date value="1972.0" direction="forwards" units="years"/>
		</taxon>
		<taxon id="HM582102">
			<date value="1971.0" direction="forwards" units="years"/>
		</taxon>
		<taxon id="HM582105">
			<date value="1972.0" direction="forwards" units="years"/>
		</taxon>
		<taxon id="HM582104">
			<date value="1972.0" direction="forwards" units="years"/>
		</taxon>
		<taxon id="HM582101">
			<date value="1971.0" direction="forwards" units="years"/>
		</taxon>
		<taxon id="HM582109">
			<date value="1971.0" direction="forwards" units="years"/>
		</taxon>
		<taxon id="EU056812">
			<date value="1977.0" direction="forwards" units="years"/>
		</taxon>
		<taxon id="JX966380">
			<date value="1969.0" direction="forwards" units="years"/>
		</taxon>
		<taxon id="GQ868600">
			<date value="1969.0" direction="forwards" units="years"/>
		</taxon>
		<taxon id="GQ868599">
			<date value="1987.0" direction="forwards" units="years"/>
		</taxon>
		<taxon id="GQ868589">
			<date value="1983.0" direction="forwards" units="years"/>
		</taxon>
		<taxon id="GQ868588">
			<date value="1983.0" direction="forwards" units="years"/>
		</taxon>
		<taxon id="JX966379">
			<date value="1994.0" direction="forwards" units="years"/>
		</taxon>
		<taxon id="EU056811">
			<date value="1995.0" direction="forwards" units="years"/>
		</taxon>
		<taxon id="EF457904">
			<date value="1999.0" direction="forwards" units="years"/>
		</taxon>
		<taxon id="EF105389">
			<date value="1999.0" direction="forwards" units="years"/>
		</taxon>
		<taxon id="EF105390">
			<date value="1999.0" direction="forwards" units="years"/>
		</taxon>
		<taxon id="EF105382">
			<date value="1980.0" direction="forwards" units="years"/>
		</taxon>
		<taxon id="EF105381">
			<date value="1980.0" direction="forwards" units="years"/>
		</taxon>
		<taxon id="EF105380">
			<date value="1980.0" direction="forwards" units="years"/>
		</taxon>
		<taxon id="EF105383">
			<date value="1980.0" direction="forwards" units="years"/>
		</taxon>
		<taxon id="EF105386">
			<date value="1980.0" direction="forwards" units="years"/>
		</taxon>
		<taxon id="EF105378">
			<date value="1981.0" direction="forwards" units="years"/>
		</taxon>
		<taxon id="EF105385">
			<date value="1974.0" direction="forwards" units="years"/>
		</taxon>
		<taxon id="EF105384">
			<date value="1970.0" direction="forwards" units="years"/>
		</taxon>
		<taxon id="EF105387">
			<date value="1966.0" direction="forwards" units="years"/>
		</taxon>
		<taxon id="EU003591">
			<date value="1966.0" direction="forwards" units="years"/>
		</taxon>
		<taxon id="FJ467493">
			<date value="2008.0" direction="forwards" units="years"/>
		</taxon>
		<taxon id="EF105379">
			<date value="1970.0" direction="forwards" units="years"/>
		</taxon>
	</taxa>
	
	
	<taxa id="H3A">
		<taxon idref="SHC0255_1"/>
		<taxon idref="SHC0459_1"/>
		<taxon idref="SHC0479_1"/>
		<taxon idref="SHC0518_1"/>
	</taxa>
	

	<!-- The sequence alignment (each sequence refers to a taxon above).         -->
	<!-- ntax=188 nchar=10176                                                    -->
	<alignment id="alignment" dataType="nucleotide">
		<sequence>
			<taxon idref="KX452024"/>
			AUGAAUAACCAACGGAAAAAGGCGAGAAAUACGCCUUUCAAUAUGCUGAAACGCGAGAGAAACCGCGUGUCAACUGUGCAGCAGCUGACAAAGAGAUUCUCACUUGGAAUGCUACAGGGACGAGGACCACUGAAACUGUUCAUGGCCCUGGUGGCAUUCCUUCGUUUCCUAACAAUCCCGCCAACAGCAGGGAUAUUAAAAAGAUGGGGAACAAUCAAAAAAUCAAAGGCUAUCAAUGUCUUGAGAGGGUUCAGGAAAGAGAUUGGAAGGAUGCUGAACAUCUUGAACAGGAGACGCAGAACUGCAGGUAUAAUUAUUAUGAUGAUCCCAACAGUGAUGGCGUUCCAUUUAACCACACGCAAUGGAGAACCACACAUGAUCGUCAGUAGACAAGAGAAAGGGAAAAGUCUUCUGUUUAAAACAGAGAACGGUGUGAACAUGUGCACCCUCAUGGCCAUGGAUCUUGGUGAACUGUGUGAAGACACAAUCACUUACAAUUGUCCUCUUCUCAGGCAGAAUGAACCAGAAGACAUAGACUGUUGGUGUAACUCUACGUCUACAUGGGUAACUUAUGGGACAUGCACCGCUACAGGAGAACACAGAAGGGAAAAAAGAUCAGUGGCACUCGUUCCACAUGUGGGAAUGGGACUGGAGACACGAACUGAAACAUGGAUGUCAUCAGAAGGGGCCUGGAAACAUGCACAGAGAAUUGAAACUUGGGUCUUGAGACAUCCAGGCUUCACCAUAAUGGCAGCAAUCCUGGCAUACACCAUAGGAACGACAUAUUUCCAAAGAGUCCUGAUUUUCAUCUUACUGACAGCUGUUGCUCCUUCAAUGACAAUGCGUUGUAUAGGAAUAUCAAAUAGAGACUUUGUGGAAGGGGUUUCAGGAGGAAGCUGGGUUGACAUAGUCCUGGAACAUGGAAGCUGUGUGACGACGAUGGCAAAAAAUAAACCAACAUUGGAUUUUGAACUGAUAAAGACAGAAGCGAAACAUCCCGCCACUCUAAGGAAGUAUUGCAUAGAGGCAAAGCUGACCAACACAACAACAGCAUCUCGCUGCCCAACACAAGGAGAACCUAGCCUAAAUGAAGAACAGGACAAAAGAUUUGUCUGCAAACACUCCAUGGUAGAUAGAGGAUGGGGAAAUGGAUGCGGAUUAUUUGGAAAGGGAGGUAUCGUGACCUGUGCAAUGUUCACAUGCAAAAAGAACAUGGAAGGGAAAAUCGUGCAACCAGAAAACUUGGAGUACACCAUUGUGAUAACACCUCACUCAGGGGAAGAGAAUGCAGUCGGAAAUGACACAGGAAAACACGGCAAGGAAAUUAAAGUAACACCACAGAGUUCCAUUACAGAAGCAGAACUAACAGGCUAUGGCACUGUCACGAUGGAAUGCUCUCCGAGAACGGGACUCGACUUCAAUGAGAUGGUGUUGCUGCAAAUGGAAAACAAGGCUUGGCUGGUGCACAGGCAAUGGUUCUUAGACCUGCCAUUACCAUGGCUGCCCGGAGCAGACACACAAGGAUCAAAUUGGAUACAGAAGGAGACAUUGGUCACUUUCAAAAAUCCCCAUGCAAAGAAACAGGAUGUUGUUGUUCUAGGAUCCCAAGAAGGGGCUAUGCACACAGCACUUACAGGGGCCACGGAAAUCCAGAUGUCAUCAGGAAACUUACUGUUCACAGGACAUCUUAAAUGUAGGCUGAGAAUGGACAAACUACAGCUCAAAGGAAUGUCAUAUUCCAUGUGUACAGGAAAGUUCAAAGUUGUGAAGGAAAUAGCAGAAACACAACAUGGAACAAUAGUUAUCAGAGUACAAUAUGAAGGGGACGGUUCUCCGUGCAAGAUCCCUUUUGAAAUAAUGGAUUUGGAAAAAAGACAUGUCUUAGGUCGCUUGAUCACAGUCAACCCAAUUGUCACAGAAAAAGACAGCCCAGUCAACAUAGAAGCAGAACCUCCAUUCGGAGACAGCUACAUCAUUAUAGGAGUAGAACCGGGACAACUGAAGCUCAGCUGGUUUAAGAAAGGAAGCUCUAUUGGCCAAAUGUUUGAGACAACAAUGAGAGGAGCGAAGAGAAUGGCCAUUUUAGGUGACACAGCUUGGGAUUUUGGAUCCCUGGGAGGAGUGUUCACAUCUAUAGGAAAGGCCCUCCACCAAGUCUUUGGAGCAAUCUAUGGGGCUGCCUUCAGUGGGGUUUCAUGGACUAUGAAAAUCCUCAUAGGAGUCGUCAUCACAUGGAUAGGAAUGAAUUCACGUAGCACUUCACUGUCUGUGUCACUAGUAUUAGUGGGAGUCGUGACAUUGUAUUUGGGAGUUAUGGUGCAGGCCGAUAGUGGUUGCGUUGUGAGCUGGAAAAACAAAGAACUGAAAUGUGGCAGUGGGAUUUUUAUCACAGACAACGUGCAUACAUGGACAGAACAAUACAAAUUCCAACCAGAAUCCCCUUCAAAGCUGGCAUCAGCUAUCCAGAAGGCUCAUGAAGAAGGCAUUUGUGGAAUCCGCUCAGUAACAAGACUGGAGAAUCUGAUGUGGAAACAAAUAACACCAGAACUGAAUCACAUUCUAACAGAAAAUGAGGUAAAGUUGACUAUCAUGACAGGAGACAUUAAAGGAAUCAUGCAGGCAGGAAAACGAUCCCUGCGGCCUCAACCCACUGAGCUGAAGUACUCUUGGAAAGCAUGGGGCAAAGCGAAAAUGCUCUCCACAGAGCUUCAUAACCACACCUUUCUCAUUGAUGGCCCCGAAACAGCAGAAUGUCCCAACACAAAUAGAGCUUGGAACUCACUAGAGGUUGAAGACUAUGGCUUUGGAGUAUUCACCACUAACAUAUGGCUGAAAUUGAAAGAAAGGCAGGAUGUAUCUUGUGACUCAAAACUCAUGUCAGCAGCCAUAAAAGACAACAGAGCCGUCCACGCCGACAUGGGUUAUUGGAUAGAAAGCGCACUCAAUGACACAUGGAAGAUUGAGAAAGCCUCCUUUAUUGAAGUUAAAAGCUGCCACUGGCCAAAGUCACACACUCUCUGGAGUAAUGGAGUGCUAGAAAGUGAGAUGAUAAUUCCAAAGAAUUUUGCAGGACCAGUGUCACAACACAAUUACAGACCAGGCUAUCAUACACAAACGGCAGGACCCUGGCAUCUAGGCAGGCUUGAGAUGGACUUUGAUUUCUGCGAAGGAACUACAGUGGUGGUGACUGAAGACUGUGGAAAUAGAGGACCCUCCUUAAGAACAACUACUGCUUCUGGAAAACUCAUAACAGAAUGGUGCUGCCGAUCUUGCACAUUACCACCGCUAAGGUACAGAGGUGAGGAUGGAUGCUGGUAUGGAAUGGAAAUCAGACCAUUGAAAGAGAAAGAAGAGAACUUGGUCAACUCUUUGGUCACAGCCGGACAUGGACAGAUUGACAACUUCUCACUAGGAGUCUUGGGAAUGGCAUUGUUCCUGGAAGAGAUGCUUAGAACCCGAGUAGGGACGAAACAUGCAAUAUUACUAGUUGCAGUCUCUUUCGUGACAUUGAUCACAGGGAACAUGUCCUUUCGAGAUUUGGGGAGAGUGAUGGUCAUGGUGGGCGCUACUAUGACGGAUGACAUAGGCAUGGGCGUGACCUAUCUUGCCCUAUUAGCAGCCUUCAAGGUCAGACCAACCUUUGCAGCUGGACUACUCUUAAGAAAGCUGACCUCCAAGGAAUUGAUGAUGACCACCAUAGGAAUCGUACUCCUCUCUCAGAGCACCAUACCAGAGACCAUACUUGAACUGACUGACGCGUUGGCUUUGGGGAUGAUGGUUCUCAAAAUAGUAAGAAACAUGGAAAAGUAUCAACUAGCAGUGACUAUCAUGGCUAUCUUGUGCGUCCCAAAUGCAGUGAUAUUACAAAACGCAUGGAAAGUGAGCUGCACAGCACUGGCAGUGGUGUCCGUUUCCCCACUGCUUUUAACAUCUUCACAGCAGAAAACGGAUUGGAUACCACUGGCGUUGACGAUCAAAGGCCUUAAUCCAACAGCCAUUUUCUUAACAACCCUCUCAAGAACUAGCAAGAAAAGGAGCUGGCCACUAAAUGAGGCUAUUAUGGCAGUCGGGAUGGUGAGCAUUUUAGCCAGUUCUUUCUUAAAGAAUGACAUUCCCAUGACAGGACCACUAGUGGCUGGAGGGCUUCUCACUGUGUGUUACGUGCUCACUGGAAGAUCGGCUGAUUUGGAACUGGAGAGAGCUGCUGACAUAAGAUGGGAAGAACAGGCAGAGAUAUCAGGAAGCAGUCCAAUUUUGUCGAUAACAAUAUCGGAAGAUGGCAGCAUGUCGAUAAAAAAUGAAGAAGAAGAACAAACACUGACCAUACUGAUUAGAACAGGACUGCUGGUGAUAUCAGGACUUUUUCCCGUGUCAAUACCAAUCACGGCAGCUGCAUGGUACCUGUGGGAAGUGAAAAAACAACGAGCCGGAGUAUUGUGGGAUGUCCCUUCACCUCCACCUGUGGGAAAGGCCGAACUGGAAGAUGGAGCCUAUAGAAUCAAGCAGAAAGGGAUUUUGGGAUACUCGCAGAUAGGAGCCGGAGUCUACAAAGAAGGAACUUUCCACACAAUGUGGCAUGUCACACGUGGUGCUGUUCUAAUGCAUAAAGGGAAGAGAAUUGAACCAUCAUGGGCGGACGUCAAGAAGGACCUAAUAUCGUAUGGAGGAGGUUGGAAGCUAGAAGGAGAAUGGAAGGAAGGAGAAGAAGUCCAGGUCCUGGCAUUAGAGCCUGGAAAGAAUCCAAGAGCCGUCCAAACAAAACCCGGUCUUUUUAAAACUAACACUGGAACCAUAGGCGCCGUAUCUCUGGACUUUUCUCCUGGAACGUCAGGAUCUCCAAUUGUCGACAAAAAAGGAAAAGUUGUGGGCCUUUAUGGCAACGGUGUCGUCACAAGGAGUGGAACAUACGUGAGUGCCAUAGCCCAGACUGAAAAAAGCAUUGAAGACAACCCAGAGAUUGAAGAUGACAUCUUUCGAAAGAAAAGACUGACCAUCAUGGACCUCCACCCAGGAGCAGGAAAAACAAAGAGAUACCUUCCAGCAAUAGUCAGAGAAGCCAUAAAACGAGGCUUGAGAACACUAAUCCUGGCCCCCACUAGAGUUGUGGCGGCUGAAAUGGAAGAAGCUCUCAGAGGGCUUCCAAUAAGAUAUCAAACCCCAGCUAUCAGAGCUGAGCAUACUGGACGGGAGAUUGUGGAUCUAAUGUGUCACGCCACAUUUACCAUGAGGCUACUAUCACCAAUUAGAGUGCCAAACUACAACCUGAUUAUCAUGGAUGAAGCCCAUUUCACAGACCCAGCAAGCAUAGCGGCUAGAGGAUACAUCUCAACUCGAGUAGAGAUGGGUGAAGCAGCUGGGAUUUUCAUGACAGCUACCCCUCCUGGAAGCAGAGACCCAUUUCCUCAGAGCAACGCACCAAUCAUGGAUGAAGAAAGGGAAAUUCCUGAGCGUUCGUGGAACUCUGGACAUGAGUGGGUUACGGAUUUUAAAGGGAAGACUGUUUGGUUUGUUCCAAGUAUAAAAGCAGGAAAUGAUAUAGCAGCUUGCCUGAGAAAGAAUGGGAAGAAAGUGAUACAACUCAGCAGGAAGACCUUUGAUUCUGAAUAUAUCAAGACUAGGACCAAUGAUUGGGACUUUGUGGUCACGACAGACAUUUCAGAAAUGGGUGCUAACUUCAAGGCUGAGAGGGUUAUAGACCCCAGACGCUGCAUGAAACCAGUCAUACUAACAGACGGUGAAGAGCGGGUUAUCCUGGCAGGACCCAUGCCAGUGACCCACUCUAGUGCAGCACAAAGAAGAGGGAGAGUAGGAAGAAAUCCAAAAAAUGAAAAUGACCAGUAUAUAUACAUGGGGGAACCUCUGGAAAAUGAUGAAGACUGCGCACACUGGAAAGAAGCUAAGAUGCUUCUAGAUAACAUCAACACGCCUGAAGGAAUCAUUCCCAGCAUGUUUGAACCAGAGCGUGAGAAGGUCGACGCCAUUGAUGGUGAAUACCGCUUGAGAGGAGAAGCGAGGAAAACAUUUGUGGACCUAAUGAGAAGAGGAGACCUACCAGUUUGGCUAGCCUACAGAGUGGCAGCUGAAGGUAUCAACUACGCAGACAGAAGAUGGUGCUUUGAUGGAGUCAAGAACAACCAAAUCUUGGAAGAAAAUGUGGAAGUGGAAAUUUGGACAAAAGAAGGAGAAAGGAAGAAAUUAAAACCCAGAUGGUUAGAUGCUAGGAUCUACUCUGACCCACUGGCACUUAAAGAAUUCAAGGAAUUCGCAGCUGGAAGAAAAUCCCUGACCCUGAAUCUAAUCACCGAGAUGGGUAGACUCCCAACCUUCAUGACCCAGAAAGCAAGGAAUGCAUUGGACAACUUAGCAGUCCUACACACGGCUGAAGCAGGCGGAAGGGCGUACAAUCAUGCUCUUAGUGAACUGCCGGAGACUCUGGAGACAUUGCUUUUACUGACACUUUUGGCCACAGUCACAGGCGGAAUCUUCCUGUUCUUGAUGAGCGGAAAGGGUAUAGGGAAGAUGACCCUGGGAAUGUGCUGCAUAGUCACAGCUAGUAUUCUUCUAUGGUAUGCACAAAUACAGCCACAUUGGAUAGCAGCUUCAAUAAUACUGGAGUUUUUUCUCAUAGUCUUGCUCAUUCCAGAACCAGAAAAGCAGAGAACACCCCAAGAUAACCAAUUAACUUAUGUUGUCAUAGCCAUCCUUACAGUGGUGGCCGCAACCAUGGCAAACGAGAUGGGUUUCCUGGAAAAAACAAAGAAAGAUUUCGGAUUGGGAAGCAUCACAACCCAGCAACCUGAGAGCAACAUCCUGGACAUAGAUCUACGUCCUGCAUCAGCUUGGACUCUAUAUGCUGUGGCAACAACUUUCAUCACACCAAUGUUGAGACAUAGCAUUGAAAAUUCCUCAGUGAAUGUGUCUCUAACAGCCAUUGCCAACCAAGCCACAGUGUUAAUGGGUCUUGGGAAAGGAUGGCCAUUGUCGAAAAUGGACAUCGGAGUUCCCCUUCUCGCUAUCGGAUGCUAUUCACAAGUCAACCCCAUAACCCUCACAGCAGCCCUUCUCUUAUUGGUAGCACAUUAUGCUAUCAUAGGGCCAGGACUCCAAGCGAAAGCAACCAGAGAGGCUCAGAAAAGAGCAGCAGCGGGCAUCAUGAAAAACCCAACUGUGGAUGGAAUAACAGUGAUUGACCUAGAUCCAAUACCAUAUGAUCCAAAGUUUGAAAAGCAGUUGGGACAAGUAAUGCUCUUAGUCCUCUGCGUGACUCAAGUAUUGAUGAUGAGGACUACAUGGGCUUUAUGUGAAGCUCUAACUUUAGCGACCGGGCCCAUCUCUACACUGUGGGAAGGAAAUCCAGGGAGAUUUUGGAAUACAACUAUUGCAGUGUCAAUGGCUAACAUUUUUAGAGGGAGUUACCUGGCCGGAGCCGGACUUCUCUUUUCUAUCAUGAAGAACACGGCCAACACAAGAAGGGGAACUGGCAACACAGGAGAAACGCUUGGAGAGAAAUGGAAAAACCGGUUGAAUGCAUUGGGGAAGAGUGAAUUCCAGAUCUAUAAGAAAAGUGGAAUCCAGGAAGUGGAUAGAACGUUAGCAAAAGAAGGCAUCAAGAGAGGAGAAACGGACCAUCACGCUGUGUCGCGAGGCUCAGCGAAACUGAGAUGGUUCGUCGAGAGAAACCUUGUCACACCAGAAGGGAAAGUAGUGGACCUUGGCUGCGGCAGGGGGGGCUGGUCAUACUAUUGUGGGGGACUAAAGAAUGUAAAGGAAGUCAAAGGCCUAACAAAAGGAGGACCAGGACACGAAGAACCCAUUCCCAUGUCAACAUAUGGUUGGAAUCUGGUGCGUCUGCAAAGUGGAGUCGAUGUCUUUUUUACUCCGCCAGAAAAGUGUGACACAUUGCUGUGUGACAUAGGGGAGUCGUCACCAAACCCCACGGUUGAGGCAGGACGAACACUCAGAGUUCUAAACUUAGUGGAAAACUGGCUGAACAAUAAUACCCAAUUUUGCAUAAAGGUUCUUAAUCCAUAUAUGCCUUCAGUUAUAGAAAAAAUGGAAGCGCUACAAAGGAAAUACGGAGGAGCUUUGGUGAGGAAUCCACUCUCACGAAAUUCCACACACGAGAUGUACUGGGUAUCCAAUGCUUCCGGGAACAUAGUGUCAUCAGUGAACAUGAUUUCAAGAAUGUUGAUUAACAGAUUCACAAUGAGACACAAGAAGGCCACAUACGAGCCGGAUGUUGAUCUCGGAAGUGGAACCCGCAACAUCGGAAUUGAAAGUGAAGUACCAAAUCUAGACAUAAUUGGGAAAAGAAUAGAAAAAAUAAAACAAGAGCAUGAAACAUCAUGGCACUAUGAUCAAGACCACCCAUACAAAACGUGGGCCUACCAUGGCAGCUAUGAAACAAAACAGACUGGAUCAGCAUCAUCCAUGGUGAACGGAGUGGUUAGGCUGCUAACAAAACCUUGGGACGUCAUCCCCAUGGUGACACAGAUGGCAAUGACAGACACGACUCCAUUUGGACAACAGCGCGUUUUCAAAGAGAAAGUGGACACGAGAACCCAAGAACCAAAAGAAGGCACGAAAAAACUAAUGAAAAUCACAGCAGAAUGGCUCUGGAAAGAACUAGGAAAGAAAAAGACACCUAGGAUGUGCACCAGAGAAGAAUUCACAAGAAAGGUGAGAAGCAAUGCAGCCUUAGGUGCCAUAUUCACUGAUGAGAACAAGUGGAAGUCGGCACGUGAAGCUGUUGAAGACAGUGGAUUUUGGGAAUUGGUUGACAAGGAAAGGAAUCUCCAUCUUGAAGGAAAGUGUGAGACAUGUGUGUAUAACAUGAUGGGAAAGAGAGAGAAGAAGCUAGGGGAGUUCGGCAAAGCAAAAGGCAGCAGAGCCAUAUGGUACAUGUGGCUUGGAGCACGCUUCUUAGAGUUUGAAGCCCUGGGAUUCUUGAAUGAAGAUCACUGGUUUUCCAGAGAGAACUCCCUGAGUGGAGUAGAAGGAGAAGGGCUGCACAAACUAGGCUACAUUCUAAGAGACGUGAGUAAGAAAGAAGGAGGAGCAAUGUACGCCGAUGACACCGCAGGAUGGGACACAAGAAUCACGCUAGAGGACUUGAAAAAUGAAGAAAUGGUGACAAACCACAUGGAAGGAGAACACAAGAAACUUGCUGAAGCCAUUUUCAGAUUAACGUACCAAAACAAAGUGGUGCGUGUGCAAAGACCGACACCAAGAGGCACAGUAAUGGACAUUAUAUCGAGAAGAGACCAAAGAGGUAGUGGACAAGUUGUCACCUACGGCCUCAACACUUUCACCAACAUGGAAGCCCAACUGAUCAGACAGAUGGAGGGAGAAGGAGUCUUCAAAAGCAUCCAGCACCUGACAGCCACAGAAGAAAUUGCAGUGAAAAACUGGUUAGUAAGAGUGGGGCGUGAGAGGUUAUCAAGAAUGGCCAUCAGCGGAGAUGAUUGUGUUGUGAAACCCUUAGAUGACAGGUUUGCAAACGCUCUAACAGCUCUAAAUGACAUGGGAAAGGUCAGGAAAGACAUACAACAAUGGGAACCUUCAAGAGGAUGGAACGAUUGGACACAAGUGCCCUUUUGUUCACACCAUUUCCAUGAGUUAAUCAUGAAGGACGGUCGUGUACUUGUGGUUCCAUGUAGAAACCAAGAUGAACUGAUUGGUAGGGCCCGAAUUUCCCAGGGAGCCGGGUGGUCCUUGCGGGAAACAGCUUGUUUGGGGAAGUCUUACGCCCAAAUGUGGAGCCUAAUGUACUUCCACAGACGUGACCUUAGGCUGGCGGCAAACGCUAUUUGCUCGGCAGUCCCUUCACAUUGGGUUCCAACAAGUCGAACAACCUGGUCCAUACACGCCACACAUGAGUGGAUGACAACAGAAGACAUGCUGACAGUCUGGAACAGGGUGUGGAUUCAAGAAAACCCAUGGAUGGAAGACAAAACUCCAGUAGAAUCAUGGGAGGAAAUCCCAUAUUUGGGGAAGAGAGAAGACCAGUGGUGCGGCUCAUUGAUUGGGCUAACAAGCAGGGCCACCUGGGCAAAGAACAUCCAAACAGCAAUAAAUCAAGUUAGAUCCCUAAUAGGCAAUGAGGAAUACACAGACUACAUGCCAUCUAUGAAAAGAUUCAGAAGAGAAGAGGAAGAGGCAGGAGUCUUGUGGUAG
		</sequence>
		<sequence>
			<taxon idref="MN018360"/>
			AUGAAUAACCAACGGAAAAAGGCGAGAAAUACGCCUUUCAAUAUGCUGAAACGCGAGAGAAACCGCGUGUCAACUGUGCAGCAGCUGACAAAGAGAUUCUCACUUGGAAUGCUACAGGGACGAGGACCACUGAAACUGUUCAUGGCCCUGGUGGCAUUCCUUCGUUUCCUAACAAUCCCGCCAACAGCAGGGAUAUUAAAAAGAUGGGGAACAAUCAAAAAAUCAAAGGCUAUCAAUGUCUUGAGAGGGUUCAGGAAAGAGAUUGGAAGGAUGCUGAACAUCUUGAACAGGAGACGCAGAACUGCAGGUAUAAUUAUUAUGAUGAUCCCAACAGUGAUGGCGUUCCAUUUAACCACACGCAAUGGAGAACCACACAUGAUCGUCAGUAGACAAGAGAAAGGGAAAAGUCUUCUGUUUAAAACAGAGAACGGUGUGAACAUGUGCACCCUCAUGGCCAUGGAUCUUGGUGAACUGUGUGAAGACACAAUCACUUACAAUUGUCCUCUUCUCAGGCAGAAUGAACCAGAAGACAUAGACUGUUGGUGCAACUCUACGUCUACAUGGGUAACUUAUGGGACAUGCACCGCUACAGGAGAACACAGAAGGGAAAAAAGAUCAGUGGCACUCGUUCCACAUGUGGGAAUGGGACUGGAGACACGAACUGAAACAUGGAUGUCAUCAGAAGGGGCCUGGAAACAUGCACAGAGAAUUGAAACUUGGGUCUUGAGACAUCCAGGCUUCACCAUAAUGGCAGCAAUCCUGGCAUACACCAUAGGAACGACAUAUUUUCAAAGAGUCCUGAUUUUCAUCUUACUGACAGCUGUUGCUCCUUCAAUGACAAUGCGUUGUAUAGGAAUAUCAAAUAGAGACUUUGUGGAAGGGGUUUCAGGAGGAAGUUGGGUUGACAUAGUCCUGGAACAUGGAAGCUGUGUGACGACGAUGGCAAAAAAUAAACCAACAUUGGAUUUUGAACUGAUAAAGACAGAAGCGAAACAUCCCGCCACUCUAAGGAAGUAUUGCAUAGAGGCAAAGCUGACCAACCCAACAACAGCAUCUCGCUGCCCAACACAAGGAGAACCUAGCCUAAAUGAAGAACAGGACAAAAGAUUUGUCUGCAAACACUCCAUGGUAGAUAGAGGAUGGGGAAAUGGAUGCGGAUUAUUUGGAAAGGGAGGUAUCGUGACCUGUGCAAUGUUCACAUGCAAGAAAAACAUGGAAGGGAAAAUCGUACAACCAGAAAACUUGGAGUACACCAUUGUGAUAACACCUCACUCAGGGGAAGAGAAUGCAGUCGGAAAUGACACAGGAAAACACGGCAAGGAAAUUAAAGUAACACCACAGAGUUCCAUCACAGAAGCAGAACUAACAGGCUAUGGCACUGUCACGAUGGAAUGCUCUCCGAGAACGGGACUCGACUUCAAUGAGAUGGUGUUGCUGCAAAUGGAAAACAAGGCUUGGCUGGUGCACAGGCAAUGGUUCUUAGACCUGCCAUUACCAUGGCUGCCCGGAGCAGACACACAAGGAUCAAAUUGGAUACAAAAGGAGACACUGGUCACUUUCAAAAAUCCCCAUGCAAAGAAACAGGAUGUUGUUGUUCUAGGAUCCCAAGAAGGGGCUAUGCACACAGCACUUACAGGGGCUACGGAAAUCCAGAUGUCAUCAGGAAACUUACUGUUCACAGGACAUCUUAAAUGUAGGCUGAGAAUGGACAAACUACAGCUCAAAGGAAUGUCAUAUUCCAUGUGUACAGGAAAGUUCAAAGUUGUGAAGGAAAUAGCAGAAACACAACAUGGAACAAUAGUUGUCAGAGUACAAUAUGAAGGGGACGGUUCUCCGUGCAAGAUCCCUUUUGAAAUAAUGGAUUUGGAAAAAAGACAUGUCUUAGGCCGCUUGAUCACAGUCAACCCAAUUGUCACAGAGAAAGACAGCCCAGUCAACAUAGAAGCAGAACCUCCAUUCGGAGACAGCUACAUCAUUAUAGGAGUAGAACCAGGACAACUGAAGCUCAGCUGGUUUAAGAAAGGAAGCUCUAUUGGCCAAAUGUUUGAGACAACAAUGAGAGGAGCGAAGAGAAUGGCCAUUCUAGGUGACACAGCUUGGGAUUUUGGAUCCCUGGGAGGAGUGUUCACAUCUAUAGGAAAGGCCCUCCACCAAGUCUUUGGAGCAAUCUAUGGGGCUGCCUUCAGUGGGGUUUCAUGGACUAUGAAAAUCCUCAUAGGAGUCGUCAUCACAUGGAUAGGAAUGAAUUCACGUAGCACUUCACUGUCUGUGUCACUAGUAUUAGUGGGAGUCGUGACACUGUAUUUGGGAGUUAUGGUGCAGGCCGAUAGUGGUUGCGUUGUGAGCUGGAAAAACAAAGAACUGAAAUGUGGCAGUGGGAUUUUUAUCACAGACAACGUGCAUACAUGGACAGAACAAUACAAAUUCCAACCAGAAUCCCCUUCAAAGCUGGCUUCAGCUAUCCAGAAGGCUCAUGAAGAAGGCAUUUGUGGAAUCCGUUCAGUAACAAGACUGGAGAAACUGAUGUGGAAACAAAUAACACCAGAACUGAAUCACAUUCUAACAGAAAAUGAGGUAAAGUUGACUAUCAUGACAGGAGACAUUAAAGGAAUCAUGCAGGCAGGAAAACGAUCCCUGCGGCCUCAACCCACUGAGCUGAAGUACUCUUGGAAAGCAUGGGGCAAAGCGAAAAUGCUCUCCACAGAGCUUCAUAACCACACCUUUCUCAUUGAUGGCCCCGAAACAGCAGAAUGUCCCAACACAAAUAGAGCCUGGAACUCACUAGAAGUUGAAGACUAUGGCUUUGGAGUAUUCACCACUAACAUAUGGCUGAAAUUGAAAGAAAGGCAGGAUGUAUCUUGUGACUCAAAACUCAUGUCAGCAGCCAUAAAAGACAACAGAGCCGUCCACGCCGACAUGGGUUAUUGGAUAGAAAGCGCACUCAAUGACACAUGGAAGAUUGAGAAAGCCUCCUUUAUUGAAGUUAAAAGCUGCCACUGGCCAAAGUCACACACUCUCUGGAGUAAUGGAGUGCUAGAAAGUGAGAUGAUAAUUCCAAAGAAUUUUGCAGGACCAGUGUCACAACACAAUUACAGACCAGGCUAUCAUACACAAACAGCAGGACCUUGGCAUCUAGGCAGGCUUGAAAUGGACUUUGAUUUCUGCGAAGGAACUACAGUGGUGGUGACUGAAGACUGUGGAAAUAGAGGACCCUCCUUAAGAACAACUACUGCUUCUGGAAAACUCAUAACAGAAUGGUGCUGCCGAUCUUGCACAUUACCACCGCUAAGGUACAGAGGUGAGGAUGGAUGCUGGUAUGGAAUGGAAAUCAGACCAUUGAAAGAGAAAGAAGAGAACUUGGUCAACUCCUUGGUCACAGCCGGACACGGACAGAUUGACAACUUCUCACUGGGAGUCUUGGGAAUGGCAUUGUUUCUGGAAGAGAUGCUUAGAACCCGAGUAGGGACGAAACAUGCAAUAUUACUAGUUGCAGUCUCUUUCGUGACAUUGAUCACAGGGAACAUGUCCUUUCGAGAUUUGGGGAGAGUGAUGGUCAUGGUGGGCGCUACUAUGACGGAUGACAUAGGCAUGGGCGUGACCUAUCUUGCCCUAUUAGCAGCCUUCAAGGUCAGACCAACUUUUGCAGCUGGACUACUCUUAAGAAAGCUGACCUCCAAGGAAUUGAUGAUGACCACCAUAGGAAUCGUACUCCUCUCUCAGAGCACCAUACCAGAGACCAUACUUGAACUGACUGACGCGUUGGCUUUGGGGAUGAUGGUCCUCAAAAUAGUAAGAAACAUGGAAAAGUAUCAACUAGCAGUGACUAUCAUGGCUAUCUUGUGCGUCCCAAAUGCAGUGAUAUUACAAAACGCAUGGAAAGUGAGCUGCACAGCACUGGCAGUGGUGUCCGUUUCCCCACUGCUUUUAACAUCUUCACAGCAGAAAACGGAUUGGAUACCACUGGCGUUGACGAUCAAAGGCCUUAAUCCAACAGCCAUUUUCUUAACAACCCUCUCAAGAACUAGCAAGAAAAGGAGCUGGCCACUAAAUGAGGCUAUUAUGGCAGUCGGGAUGGUGAGCAUUUUAGCCAGUUCUUUCUUAAAGAAUGACAUUCCCAUGACAGGACCACUAGUGGCUGGAGGGCUUCUCACUGUGUGUUACGUGCUCACUGGAAGAUCGGCUGAUUUGGAACUGGAGAGAGCUGCUGACAUAAGAUGGGAAGAACAGGCAGAGAUAUCAGGAAGCAGUCCAAUUUUGUCGAUAACAAUAUCGGAAGAUGGCAGCAUGUCGAUAAAAAAUGAAGAAGAAGAACAAACACUGACCAUACUGAUUAGAACAGGACUGCUGGUGAUAUCAGGACUUUUUCCCGUGUCAAUACCAAUCACGGCAGCUGCAUGGUACCUGUGGGAAGUGAAAAAACAACGAGCCGGAGUAUUGUGGGAUGUCCCUUCACCUCCACCUGUGGGAAGGGCCGAACUGGAAGAUGGAGCCUAUAGAAUCAAGCAGAAAGGGAUUUUGGGAUACUCGCAGAUAGGAGCCGGAGUCUACAAAGAAGGAACUUUCCACACAAUGUGGCAUGUCACACGUGGUGCUGUUCUAAUGCAUAAAGGGAAGAGAAUUGAACCAUCAUGGGCGGACGUCAAGAAGGACCUAAUAUCGUAUGGAGGAAGUUGGAAGCUAGAAGGAGAAUGGAAGGAAGGAGAAGAAGUCCAGGUCCUGGCAUUAGAGCCUGGAAAGAAUCCAAGAGCCGUCCAAACAAAACCCGGUCUUUUUAAAACUAACACCGGAACCAUAGGCGCCGUAUCUCUGGACUUUUCUCCUGGAACGUCAGGAUCUCCAAUUGUCGACAAAAAAGGAAAAGUUGUGGGCCUUUAUGGCAACGGUGUCGUCACAAGGAGUGGAACAUACGUGAGUGCCAUAGCCCAGACUGAAAAAAGCAUUGAAGACAACCCAGAGAUUGAAGAUGACAUCUUUCGAAAGAAAAGACUGACCAUCAUGGACCUCCACCCAGGAGCAGGAAAAACAAAGAGAUACCUUCCAGCAAUAGUCAGAGAAGCCAUAAAACGAGGCUUGAGAACACUAAUCCUGGCCCCCACUAGAGUUGUGGCGGCUGAAAUGGAAGAAGCUCUCAGAGGACUUCCAAUAAGAUACCAAACCCCAGCGAUCAGAGCUGAGCAUACUGGACGGGAGAUUGUGGAUCUGAUGUGCCACGCCACAUUUACCAUGAGGCUACUAUCACCAAUUAGAGUGCCAAAUUACAACCUGAUUAUCAUGGAUGAAGCCCAUUUCACAGACCCAGCAAGCAUAGCGGCUAGAGGAUACAUCUCAACUCGAGUAGAGAUGGGUGAAGCAGCUGGGAUUUUCAUGACAGCUACCCCUCCUGGAAGCAGAGACCCAUUUCCUCAGAGCAACGCACCAAUCAUGGAUGAAGAAAGGGAAAUUCCUGAGCGUUCGUGGAACUCUGGACAUGAGUGGGUUACGGAUUUUAAAGGGAAGACUGUUUGGUUUGUUCCAAGUAUAAAAGCAGGAAAUGAUAUAGCAGCUUGCCUGAGAAAGAAUGGGAAGAAAGUGAUACAACUCAGCAGAAAGACCUUUGAUUCUGAAUAUAUCAAGACUAGGACCAAUGAUUGGGACUUUGUGGUCACGACAGACAUUUCAGAAAUGGGUGCUAACUUCAAGGCUGAGAGGGUUAUAGACCCCAGACGCUGCAUGAAUACAGUCAUACUAACAGGCGGGGAAGAGCGGGUUAUCUUGGCAGGACCCAUGCCAGUGACCCACUCUAGUUCAGCACAAAGAAGAGGGAGAGUAGGAAGAAAUCCAAAAAAUGAAAAUGACCAGUAUAUAUACAUGGGGGAACCUCUGGAAAAUGAUGAAGACUGCGCACACUGGAAAGAAGCUAAGAUGCUUCUAGAUAACAUCAACACGCCUGAAGGAAUCAUUCCCAGCAUGUUUGAACCAGAGCGUGAGAAGGUCGACGCCAUUGAUGGUGAAUACCGCUUGAGAGGAGAAGCGAGGAAAACAUUUGUGGACCUAAUGAGAAGAGGAGACCUACCAGUUUGGCUAGCCUACAGAGUGGCAGCUGAAGGUAUCAACUACGCAGACAGAAGAUGGUGCUUUGAUGGAGUCAAGAACAACCAAAUCUUGGAAGAAAAUGUGGAAGUGGAAAUUUGGCCAAACGAAGGAGAAAGGAAGAAAUUAAAACCCAGAUGGUUAGAUGCUAGGAUCUACUCUGACCCACUGGCACUUAAAGAAUUCAAGGAAUUCGCAGCUGGAAGAAAAUCCCUGACCCUGAAUCUAAUCACCGAGAUGGGUAGGCUCCCAACCUUCAUGACCCAGAAAGCAAGGAAUGCAUUGGACAACUUAGCAGUCCUACACACGGCUGAAGCAGGCGGAAGGGCGUACAAUCAUGCUCUUAGUGAACUGCCGGAGACUCUGGAGACAUUGCUUUUACUGACACUUUUGGCCACAGUCACAGGCGGAAUCUUCCUGUUCUUGAUGAGCGGAAAGGGUAUAGGGAAGAUGACCCUGGGAAUGUGCUGCAUAGUCACAGCUAGUAUUCUUCUAUGGUAUGCACAAAUACAGCCACAUUGGAUAGCAGCUUCAAUAAUACUGGAGUUUUUUCUCAUAGUCUUGCUCAUCCCAGAACCAGAAAAGCAGAGAACACCCCAAGAUAACCAAUUAACUUAUGUUGCCAUAGCCCUCCUUACUGUGGUGGCCGCAACCAUGGCAAACGAGAUGGGUUUCCUGGAAAAAACAAAGAAAGAUUUCGGAUUGGGAAGCAUCACAACCCAGCAACCUGAGAGCAACAUCCUGGACAUAGAUCUACGUCCUGCAUCAGCUUGGACUCUAUAUGCUGUGGCAACAACUUUCAUCACACCAAUGUUGAGACAUAGCAUUGAAAAUUCCUCAGUGAAUGUGUCUCUAACAGCCAUUGCCAACCAAGCCACAGUGUUAAUGGGUCUUGGGAAAGGAUGGCCAUUGUCGAAAAUGGACAUCGGAGUUCCCCUUCUCGCUAUCGGAUGCUAUUCACAAGUCAACCCCAUAACCCUCACAGCAGCCCUUCUCUUAUUGGUAGCACACUAUGCUAUCAUAGGGCCAGGACUCCAAGCGAAAGCAACCAGAGAGGCUCAGAAAAGAGCAGCAGCGGGCAUCAUGAAAAACCCAACUGUGGAUGGAAUAACAGUGAUUGACCUAGAUCCAAUACCAUAUGAUCCAAAGUUUGAAAAGCAGUUGGGACAAGUAAUGCUCUUAGUCCUCUGCGUGACUCAAGUAUUGAUGAUGAGGACUACAUGGGCUUUAUGUGAAGCUCUAACUUUAGCGACCGGGCCCAUCUCUACACUGUGGGAAGGAAAUCCAGGGAGAUUUUGGAAUACAACUAUUGCAGUGUCAAUGGCCAACAUUUUUAGAGGGAGUUACCUGGCCGGAGCCGGACUUCUCUUUUCUAUCAUGAAGAACACGGCCAACACAAGAAGGGGAACUGGCAACACAGGAGAAACGCUUGGAGAGAAAUGGAAAAACCGGUUGAAUGCAUUGGGGAAGAGUGAAUUCCAGAUAUAUAAGAAAAGUGGAAUCCAGGAAGUGGAUAGAACGUUAGCAAAAGAAGGCAUCAAGAGAGGAGAAACGGACCAUCACGCUGUGUCGCGAGGCUCAGCGAAACUGAGAUGGUUCGUCGAGAGAAACCUUGUCACACCAGAAGGGAAAGUAGUGGACCUUGGCUGCGGCAGGGGGGGCUGGUCAUACUAUUGUGGGGGACUAAAGAAUGUAAAGGAAGUCAAAGGCCUAACAAAAGGAGGACCAGGACACGAAGAACCCAUUCCCAUGUCAACAUAUGGUUGGAAUCUGGUGCGUCUGCAAAGUGGAGUCGAUGUCUUUUUUACUCCGCCAGAAAAGUGUGACACAUUGCUGUGUGACAUAGGGGAGUCGUCACCAAACCCCACGGUUGAGGCAGGACGAACACUCAGAGUUCUAAACUUAGUGGAAAACUGGCUGAAUAAUAAUACCCAAUUUUGCAUAAAGGUUCUUAAUCCAUAUAUGCCUUCAGUUAUAGAAAAAAUGGAAGCGCUACAAAGGAAACACGGAGGAGCUUUGGUGAGGAAUCCACUCUCACGAAAUUCCACACACGAGAUGUACUGGGUAUCCAAUGCUUCCGGGAACAUAGUGUCAUCAGUGAACAUGAUUUCAAGAAAGUUGAUUAACAGAUUCACAAUGAGAUACAAGAAGGCCACAUACGAGCCGGAUGUUGAUCUCGGAAGUGGAACCCGCAACAUCGGAAUUGAAAGUGAAGUACCAAAUCUAGACAUAAUUGGGAAAAGAAUAGAAAAAAUAAAACAAGAGCAUGAAACAUCAUGGCACUAUGAUCAAGACCACCCAUACAAAACGUGGGCCUACCAUGGCAGCUACGAAACAAAACAGACUGGAUCAGCAUCAUCCAUGGUGAACGGAGUGGUUAGGCUGCUGACAAAACCUUGGGACGUCAUCCCCAUGGUGACACAGAUGGCAAUGACAGACACGACUCCAUUUGGACAACAGCGCGUCUUCAAAGAGAAAGUGGACACGAGAACCCAAGAACCAAAAGAAGGCACGAAAAAACUAAUGAAAAUCACAGCAGAAUGGCUCUGGAAAGAACUAGGAAAGAAAAAGACACCUAGGAUGUGCACCAGAGAAGAAUUCACAAGAAAGGUGAGAAGCAAUGCAGCCUUAGGUGCCAUAUUCACUGAUGAGAACAAGUGGAAGUCGGCACGUGAAGCUGUUGAAGACAGUGGAUUUUGGGAAUUGGUUGACAAGGAAAGGAAUCUCCAUCUUGAAGGAAAGUGUGAGACAUGUGUGUAUAACAUGAUGGGAAAGAGAGAGAAGAAGCUAGGGGAGUUCGGCAAAGCAAAAGGCAGCAGAGCCAUAUGGUACAUGUGGCUUGGAGCACGCUUCUUAGAGUUUGAAGCCCUGGGAUUCUUGAAUGAAGAUCACUGGUUUUCCAGAGAGAACUCCCUGAGUGGAGUAGAAGGAGAAGGGCUGCACAAACUGGGCUACAUUCUAAGAGACGUGAGUAAGAAAGAAGGAGGAGCAAUGUACGCCGAUGACACCGCAGGAUGGGACACAAGAAUCACGCUAGAGGACUUAAAUAAGAAAAGAAUGGUGACAAACUACAUGGAAGGAGAACACAAGAAACUUGCUGAAGCCAUUUUCAGAUUAACGUACCAAAACAAAGUGGUGCGUGUGCAAAGACCGACACCAAGAGGCACAGUAAUGGACAUUAUAUCGAGAAGAGACCAAAGAGGUAGUGGACAAGUUGUCACCUACGGCCUCAACACUUUCACCAACAUGGAAGCCCAACUGAUCAGACAGAUGGAGGGAGAAGGAGUCUUCAAAAGCAUCCAGCACCUGACAGCCACAGAAGAAAUUGCAGUGAAAAACUGGUUAGUAAGAGUGGGGCGUGAGAGGUUAUCAAGAAUGGCCAUCAGCGGAGAUGAUUGUGUUGUGAAACCCUUAGAUGACAGGUUUGCAAACGCUCUAACAGCUUUAAAUGACAUGGGAAAGGUCAGGAAAGACAUACAACAAUGGGAACCUUCAAGAGGAUGGAACGAUUGGACACAAGUGCCCUUUUGUUCACACCAUUUCCAUGAGUUAAUCAUGAAGGACGGUCGUGUACUUGUGGUUCCAUGUAGAAACCAAGAUGAACUGAUUGGUAGGGCCCGAAUUUCCCAGGGAGCCGGGUGGUCCUUGCGGGAAACAGCUUGUUUGGGGAAGUCUUACGCCCAAAUGUGGAGCCUAAUGUACUUCCACAGACGUGACCUUAGGCUGGCGGCAAACGCUAUUUGCUCGGCAGUCCCUUCACAUUGGGUUCCAACAAGUCGAACAACCUGGUCCAUACACGCCACACAUGAGUGGAUGACAACAGAAGACAUGCUGACAGUCUGGAACAGGGUGUGGAUUCAAGAAAACCCAUGGAUGGAAGAAAAAACUCCAGUAGAAUCAUGGGAGGAAAUCCCAUAUUUGGGGAAGAGAGAAGACCAGUGGUGCGGCUCAUUGAUUGGGCUAACAAGCAGGGCCACCUGGGCAAAGAACAUCCAAACAGCAAUAAAUCAAGUUAGAUCCCUAAUAGGCAAUGAGGAAUACACAGACUACAUGCCAUCCAUGAAAAGAUUCAGAAGAGAAGAGGAAGAGGCAGGAGUCUUGUGGUAG
		</sequence>
		<sequence>
			<taxon idref="MH827554"/>
			AUGAAUAACCAACGGAAAAAGGCGAGAAAUACGCCUUUCAAUAUGCUGAAACGCGAGAGAAACCGCGUGUCAACUGUGCAGCAGCUGACAAAGAGAUUCUCACUUGGAAUGCUACAGGGACGAGGACCACUGAAACUGUUCAUGGCCCUGGUGGCAUUCCUUCGUUUCCUAACAAUCCCGCCAACAGCAGGGAUAUUAAAAAGAUGGGGAACAAUCAAAAAAUCAAAGGCUAUCAAUGUCUUGAGAGGGUUCAGGAAAGAGAUUGGAAGGAUGCUGAACAUCUUGAACAGGAGACGCAGAACUGCAGGUAUAAUUAUUAUGAUGAUCCCAACAGUGAUGGCGUUCCAUUUAACCACACGCAAUGGAGAACCACACAUGAUCGUCAGUAGACAAGAGAAAGGGAAAAGUCUUCUGUUUAAAACAGAGAACGGUGUGAACAUGUGCACCCUCAUGGCCAUGGAUCUUGGUGAACUGUGUGAAGACACAAUCACUUACAAUUGUCCUCUUCUCAGGCAGAAUGAACCAGAAGACAUAGACUGUUGGUGCAACUCUACGUCUACAUGGGUAACUUAUGGGACAUGCACCGCUACAGGAGAACACAGAAGGGAAAAAAGAUCAGUGGCACUCGUUCCACAUGUGGGAAUGGGACUGGAGACACGAACUGAAACAUGGAUGUCAUCAGAAGGGGCCUGGAAACAUGCACAGAGAAUUGAAACUUGGGUCUUGAGACAUCCAGGCUUCACCAUAAUGGCAGCAAUCCUGGCAUACACCAUAGGAACGACAUAUUUUCAAAGAGUCCUGAUUUUCAUCUUACUGACAGCUGUUGCUCCUUCAAUGACAAUGCGUUGUAUAGGAAUAUCAAAUAGAGACUUUGUGGAAGGGGUUUCAGGAGGAAGUUGGGUUGACAUAGUCCUGGAACAUGGAAGCUGUGUGACGACGAUGGCAAAAAAUAAACCAACAUUGGAUUUUGAACUGAUAAAGACAGAAGCGAAACAUCCCGCCACUCUAAGGAAGUAUUGCAUAGAGGCAAAGCUGACCAACCCAACAACAGCAUCUCGCUGCCCAACACAAGGAGAACCUAGCCUAAAUGAAGAACAGGACAAAAGAUUUGUCUGCAAACACUCCAUGGUAGAUAGAGGAUGGGGAAAUGGAUGCGGAUUAUUUGGAAAGGGAGGUAUCGUGACCUGUGCAAUGUUCACAUGCAAGAAAAACAUGGAAGGGAAAAUCGUACAACCAGAAAACUUGGAGUACACCAUUGUGAUAACACCUCACUCAGGGGAAGAGAAUGCAGUCGGAAAUGACACAGGAAAACACGGCAAGGAAAUUAAAGUAACACCACAGAGUUCCAUCACAGAAGCAGAACUAACAGGCUAUGGCACUGUCACGAUGGAAUGCUCUCCGAGAACGGGACUCGACUUCAAUGAGAUGGUGUUGCUGCAAAUGGAAAACAAGGCUUGGCUGGUGCACAGGCAAUGGUUCUUAGACCUGCCAUUACCAUGGCUGCCCGGAGCAGACACACAAGGAUCAAAUUGGAUACAAAAGGAGACACUGGUCACUUUCAAAAAUCCCCAUGCAAAGAAACAGGAUGUUGUUGUUCUAGGAUCCCAAGAAGGGGCUAUGCACACAGCACUUACAGGGGCUACGGAAAUCCAGAUGUCAUCAGGAAACUUACUGUUCACAGGACAUCUUAAAUGUAGGCUGAGAAUGGACAAACUACAGCUCAAAGGAAUGUCAUAUUCCAUGUGUACAGGAAAGUUCAAAGUUGUGAAGGAAAUAGCAGAAACACAACAUGGAACAAUAGUUGUCAGAGUACAAUAUGAAGGGGACGGUUCUCCGUGCAAGAUCCCUUUUGAAAUAAUGGAUUUGGAAAAAAGACAUGUCUUAGGCCGCUUGAUCACAGUCAACCCAAUUGUCACAGAGAAAGACAGCCCAGUCAACAUAGAAGCAGAACCUCCAUUCGGAGACAGCUACAUCAUUAUAGGAGUAGAACCAGGACAACUGAAGCUCAGCUGGUUUAAGAAAGGAAGCUCUAUUGGCCAAAUGUUUGAGACAACAAUGAGAGGAGCGAAGAGAAUGGCCAUUCUAGGUGACACAGCUUGGGAUUUUGGAUCCCUGGGAGGAGUGUUCACAUCUAUAGGAAAGGCCCUCCACCAAGUCUUUGGAGCAAUCUAUGGGGCUGCCUUCAGUGGGGUUUCAUGGACUAUGAAAAUCCUCAUAGGAGUCGUCAUCACAUGGAUAGGAAUGAAUUCACGUAGCACUUCACUGUCUGUGUCACUAGUAUUAGUGGGAGUCGUGACACUGUAUUUGGGAGUUAUGGUGCAGGCCGAUAGUGGUUGCGUUGUGAGCUGGAAAAACAAAGAACUGAAAUGUGGCAGUGGGAUUUUUAUCACAGACAACGUGCAUACAUGGACAGAACAAUACAAAUUCCAACCAGAAUCCCCUUCAAAGCUGGCUUCAGCUAUCCAGAAGGCUCAUGAAGAAGGCAUUUGUGGAAUCCGUUCAGUAACAAGACUGGAGAAACUGAUGUGGAAACAAAUAACACCAGAACUGAAUCACAUUCUAACAGAAAAUGAGGUAAAGUUGACUAUCAUGACAGGAGACAUUAAAGGAAUCAUGCAGGCAGGAAAACGAUCCCUGCGGCCUCAACCCACUGAGCUGAAGUACUCUUGGAAAGCAUGGGGCAAAGCGAAAAUGCUCUCCACAGAGCUUCAUAACCACACCUUUCUCAUUGAUGGCCCCGAAACAGCAGAAUGUCCCAACACAAAUAGAGCCUGGAACUCACUAGAAGUUGAAGACUAUGGCUUUGGAGUAUUCACCACUAACAUAUGGCUGAAAUUGAAAGAAAGGCAGGAUGUAUCUUGUGACUCAAAACUCAUGUCAGCAGCCAUAAAAGACAACAGAGCCGUCCACGCCGACAUGGGUUAUUGGAUAGAAAGCGCACUCAAUGACACAUGGAAGAUUGAGAAAGCCUCCUUUAUUGAAGUUAAAAGCUGCCACUGGCCAAAGUCACACACUCUCUGGAGUAAUGGAGUGCUAGAAAGUGAGAUGAUAAUUCCAAAGAAUUUUGCAGGACCAGUGUCACAACACAAUUACAGACCAGGCUAUCAUACACAAACAGCAGGACCUUGGCAUCUAGGCAGGCUUGAAAUGGACUUUGAUUUCUGCGAAGGAACUACAGUGGUGGUGACUGAAGACUGUGGAAAUAGAGGACCCUCCUUAAGAACAACUACUGCUUCUGGAAAACUCAUAACAGAAUGGUGCUGCCGAUCUUGCACAUUACCACCGCUAAGGUACAGAGGUGAGGAUGGAUGCUGGUAUGGAAUGGAAAUCAGACCAUUGAAAGAGAAAGAAGAGAACUUGGUCAACUCCUUGGUCACAGCCGGACACGGACAGAUUGACAACUUCUCACUGGGAGUCUUGGGAAUGGCAUUGUUUCUGGAAGAGAUGCUUAGAACCCGAGUAGGGACGAAACAUGCAAUAUUACUAGUUGCAGUCUCUUUCGUGACAUUGAUCACAGGGAACAUGUCCUUUCGAGAUUUGGGGAGAGUGAUGGUCAUGGUGGGCGCUACUAUGACGGAUGACAUAGGCAUGGGCGUGACCUAUCUUGCCCUAUUAGCAGCCUUCAAGGUCAGACCAACUUUUGCAGCUGGACUACUCUUAAGAAAGCUGACCUCCAAGGAAUUGAUGAUGACCACCAUAGGAAUCGUACUCCUCUCUCAGAGCACCAUACCAGAGACCAUACUUGAACUGACUGACGCGUUGGCUUUGGGGAUGAUGGUCCUCAAAAUAGUAAGAAACAUGGAAAAGUAUCAACUAGCAGUGACUAUCAUGGCUAUCUUGUGCGUCCCAAAUGCAGUGAUAUUACAAAACGCAUGGAAAGUGAGCUGCACAGCACUGGCAGUGGUGUCCGUUUCCCCACUGCUUUUAACAUCUUCACAGCAGAAAACGGAUUGGAUACCACUGGCGUUGACGAUCAAAGGCCUUAAUCCAACAGCCAUUUUCUUAACAACCCUCUCAAGAACUAGCAAGAAAAGGAGCUGGCCACUAAAUGAGGCUAUUAUGGCAGUCGGGAUGGUGAGCAUUUUAGCCAGUUCUUUCUUAAAGAAUGACAUUCCCAUGACAGGACCACUAGUGGCUGGAGGGCUUCUCACUGUGUGUUACGUGCUCACUGGAAGAUCGGCUGAUUUGGAACUGGAGAGAGCUGCUGACAUAAGAUGGGAAGAACAGGCAGAGAUAUCAGGAAGCAGUCCAAUUUUGUCGAUAACAAUAUCGGAAGAUGGCAGCAUGUCGAUAAAAAAUGAAGAAGAAGAACAAACACUGACCAUACUGAUUAGAACAGGACUGCUGGUGAUAUCAGGACUUUUUCCCGUGUCAAUACCAAUCACGGCAGCUGCAUGGUACCUGUGGGAAGUGAAAAAACAACGAGCCGGAGUAUUGUGGGAUGUCCCUUCACCUCCACCUGUGGGAAGGGCCGAACUGGAAGAUGGAGCCUAUAGAAUCAAGCAGAAAGGGAUUUUGGGAUACUCGCAGAUAGGAGCCGGAGUCUACAAAGAAGGAACUUUCCACACAAUGUGGCAUGUCACACGUGGUGCUGUUCUAAUGCAUAAAGGGAAGAGAAUUGAACCAUCAUGGGCGGACGUCAAGAAGGACCUAAUAUCGUAUGGAGGAAGUUGGAAGCUAGAAGGAGAAUGGAAGGAAGGAGAAGAAGUCCAGGUCCUGGCAUUAGAGCCUGGAAAGAAUCCAAGAGCCGUCCAAACAAAACCCGGUCUUUUUAAAACUAACACCGGAACCAUAGGCGCCGUAUCUCUGGACUUUUCUCCUGGAACGUCAGGAUCUCCAAUUGUCGACAAAAAAGGAAAAGUUGUGGGCCUUUAUGGCAACGGUGUCGUCACAAGGAGUGGAACAUACGUGAGUGCCAUAGCCCAGACUGAAAAAAGCAUUGAAGACAACCCAGAGAUUGAAGAUGACAUCUUUCGAAAGAAAAGACUGACCAUCAUGGACCUCCACCCAGGAGCAGGAAAAACAAAGAGAUACCUUCCAGCAAUAGUCAGAGAAGCCAUAAAACGAGGCUUGAGAACACUAAUCCUGGCCCCCACUAGAGUUGUGGCGGCUGAAAUGGAAGAAGCUCUCAGAGGACUUCCAAUAAGAUACCAAACCCCAGCGAUCAGAGCUGAGCAUACUGGACGGGAGAUUGUGGAUCUGAUGUGCCACGCCACAUUUACCAUGAGGCUACUAUCACCAAUUAGAGUGCCAAAUUACAACCUGAUUAUCAUGGAUGAAGCCCAUUUCACAGACCCAGCAAGCAUAGCGGCUAGAGGAUACAUCUCAACUCGAGUAGAGAUGGGUGAAGCAGCUGGGAUUUUCAUGACAGCUACCCCUCCUGGAAGCAGAGACCCAUUUCCUCAGAGCAACGCACCAAUCAUGGAUGAAGAAAGGGAAAUUCCUGAGCGUUCGUGGAACUCUGGACAUGAGUGGGUUACGGAUUUUAAAGGGAAGACUGUUUGGUUUGUUCCAAGUAUAAAAGCAGGAAAUGAUAUAGCAGCUUGCCUGAGAAAGAAUGGGAAGAAAGUGAUACAACUCAGCAGAAAGACCUUUGAUUCUGAAUAUAUCAAGACUAGGACCAAUGAUUGGGACUUUGUGGUCACGACAGACAUUUCAGAAAUGGGUGCUAACUUCAAGGCUGAGAGGGUUAUAGACCCCAGACGCUGCAUGAAUACAGUCAUACUAACAGGCGGGGAAGAGCGGGUUAUCCUGGCAGGACCCAUGCCAGUGACCCACUCUAGUUCAGCACAAAGAAGAGGGAGAGUAGGAAGAAAUCCAAAAAAUGAAAAUGACCAGUAUAUAUACAUGGGGGAACCUCUGGAAAAUGAUGAAGACUGCGCACACUGGAAAGAAGCUAAGAUGCUUCUAGAUAACAUCAACACGCCUGAAGGAAUCAUUCCCAGCAUGUUUGAACCAGAGCGUGAGAAGGUCGACGCCAUUGAUGGUGAAUACCGCUUGAGAGGAGAAGCGAGGAAAACAUUUGUGGACCUAAUGAGAAGAGGAGACCUACCAGUUUGGCUAGCCUACAGAGUGGCAGCUGAAGGUAUCAACUACGCAGACAGAAGAUGGUGCUUUGAUGGAGUCAAGAACAACCAAAUCUUGGAAGAAAAUGUGGAAGUGGAAAUUUGGCCAAACGAAGGAGAAAGGAAGAAAUUAAAACCCAGAUGGUUAGAUGCUAGGAUCUACUCUGACCCACUGGCACUUAAAGAAUUCAAGGAAUUCGCAGCUGGAAGAAAAUCCCUGACCCUGAAUCUAAUCACCGAGAUGGGUAGGCUCCCAACCUUCAUGACCCAGAAAGCAAGGAAUGCAUUGGACAACUUAGCAGUCCUACACACGGCUGAAGCAGGCGGAAGGGCGUACAAUCAUGCUCUUAGUGAACUGCCGGAGACUCUGGAGACAUUGCUUUUACUGACACUUUUGGCCACAGUCACAGGCGGAAUCUUCCUGUUCUUGAUGAGCGGAAAGGGUAUAGGGAAGAUGACCCUGGGAAUGUGCUGCAUAGUCACAGCUAGUAUUCUUCUAUGGUAUGCACAAAUACAGCCACAUUGGAUAGCAGCUUCAAUAAUACUGGAGUUUUUUCUCAUAGUCUUGCUCAUCCCAGAACCAGAAAAGCAGAGAACACCCCAAGAUAACCAAUUAACUUAUGUUGCCAUAGCCCUCCUUACUGUGGUGGCCGCAACCAUGGCAAACGAGAUGGGUUUCCUGGAAAAAACAAAGAAAGAUUUCGGAUUGGGAAGCAUCACAACCCAGCAACCUGAGAGCAACAUCCUGGACAUAGAUCUACGUCCUGCAUCAGCUUGGACUCUAUAUGCUGUGGCAACAACUUUCAUCACACCAAUGUUGAGACAUAGCAUUGAAAAUUCCUCAGUGAAUGUGUCUCUAACAGCCAUUGCCAACCAAGCCACAGUGUUAAUGGGUCUUGGGAAAGGAUGGCCAUUGUCGAAAAUGGACAUCGGAGUUCCCCUUCUCGCUAUCGGAUGCUAUUCACAAGUCAACCCCAUAACCCUCACAGCAGCCCUUCUCUUAUUGGUAGCACACUAUGCUAUCAUAGGGCCAGGACUCCAAGCGAAAGCAACCAGAGAGGCUCAGAAAAGAGCAGCAGCGGGCAUCAUGAAAAACCCAACUGUGGAUGGAAUAACAGUGAUUGACCUAGAUCCAAUACCAUAUGAUCCAAAGUUUGAAAAGCAGUUGGGACAAGUAAUGCUCUUAGUCCUCUGCGUGACUCAAGUAUUGAUGAUGAGGACUACAUGGGCUUUAUGUGAAGCUCUAACUUUAGCGACCGGGCCCAUCUCUACACUGUGGGAAGGAAAUCCAGGGAGAUUUUGGAAUACAACUAUUGCAGUGUCAAUGGCCAACAUUUUUAGAGGGAGUUACCUGGCCGGAGCCGGACUUCUCUUUUCUAUCAUGAAGAACACGGCCAACACAAGAAGGGGAACUGGCAACACAGGAGAAACGCUUGGAGAGAAAUGGAAAAACCGGUUGAAUGCAUUGGGGAAGAGUGAAUUCCAGAUAUAUAAGAAAAGUGGAAUCCAGGAAGUGGAUAGAACGUUAGCAAAAGAAGGCAUCAAGAGAGGAGAAACGGACCAUCACGCUGUGUCGCGAGGCUCAGCGAAACUGAGAUGGUUCGUCGAGAGAAACCUUGUCACACCAGAAGGGAAAGUAGUGGACCUUGGCUGCGGCAGGGGGGGCUGGUCAUACUAUUGUGGGGGACUAAAGAAUGUAAAGGAAGUCAAAGGCCUAACAAAAGGAGGACCAGGACACGAAGAACCCAUUCCCAUGUCAACAUAUGGUUGGAAUCUGGUGCGUCUGCAAAGUGGAGUCGAUGUCUUUUUUACUCCGCCAGAAAAGUGUGACACAUUGCUGUGUGACAUAGGGGAGUCGUCACCAAACCCCACGGUUGAGGCAGGACGAACACUCAGAGUUCUAAACUUAGUGGAAAACUGGCUGAAUAAUAAUACCCAAUUUUGCAUAAAGGUUCUUAAUCCAUAUAUGCCUUCAGUUAUAGAAAAAAUGGAAGCGCUACAAAGGAAACACGGAGGAGCUUUGGUGAGGAAUCCACUCUCACGAAAUUCCACACACGAGAUGUACUGGGUAUCCAAUGCUUCCGGGAACAUAGUGUCAUCAGUGAACAUGAUUUCAAGAAAGUUGAUUAACAGAUUCACAAUGAGAUACAAGAAGGCCACAUACGAGCCGGAUGUUGAUCUCGGAAGUGGAACCCGCAACAUCGGAAUUGAAAGUGAAGUACCAAAUCUAGACAUAAUUGGGAAAAGAAUAGAAAAAAUAAAACAAGAGCAUGAAACAUCAUGGCACUAUGAUCAAGACCACCCAUACAAAACGUGGGCCUACCAUGGCAGCUACGAAACAAAACAGACUGGAUCAGCAUCAUCCAUGGUGAACGGAGUGGUUAGGCUGCUGACAAAACCUUGGGACGUCAUCCCCAUGGUGACACAGAUGGCAAUGACAGACACGACUCCAUUUGGACAACAGCGCGUCUUCAAAGAGAAAGUGGACACGAGAACCCAAGAACCAAAAGAAGGCACGAAAAAACUAAUGAAAAUCACAGCAGAAUGGCUCUGGAAAGAACUAGGAAAGAAAAAGACACCUAGGAUGUGCACCAGAGAAGAAUUCACAAGAAAGGUGAGAAGCAAUGCAGCCUUAGGUGCCAUAUUCACUGAUGAGAACAAGUGGAAGUCGGCACGUGAAGCUGUUGAAGACAGUGGAUUUUGGGAAUUGGUUGACAAGGAAAGGAAUCUCCAUCUUGAAGGAAAGUGUGAGACAUGUGUGUAUAACAUGAUGGGAAAGAGAGAGAAGAAGCUAGGGGAGUUCGGCAAAGCAAAAGGCAGCAGAGCCAUAUGGUACAUGUGGCUUGGAGCACGCUUCUUAGAGUUUGAAGCCCUGGGAUUCUUGAAUGAAGAUCACUGGUUUUCCAGAGAGAACUCCCUGAGUGGAGUAGAAGGAGAAGGGCUGCACAAACUGGGCUACAUUCUAAGAGACGUGAGUAAGAAAGAAGGAGGAGCAAUGUACGCCGAUGACACCGCAGGAUGGGACACAAGAAUCACGCUAGAGGACUUGAAUAAGAAAAGAAUGGUGACAAACUACAUGGAAGGAGAACACAAGAAACUUGCUGAAGCCAUUUUCAGAUUAACGUACCAAAACAAAGUGGUGCGUGUGCAAAGACCGACACCAAGAGGCACAGUAAUGGACAUUAUAUCGAGAAGAGACCAAAGAGGUAGUGGACAAGUUGUCACCUACGGCCUCAACACUUUCACCAACAUGGAAGCCCAACUGAUCAGACAGAUGGAGGGAGAAGGAGUCUUCAAAAGCAUCCAGCACCUGACAGCCACAGAAGAAAUUGCAGUGAAAAACUGGUUAGUAAGAGUGGGGCGUGAGAGGUUAUCAAGAAUGGCCAUCAGCGGAGAUGAUUGUGUUGUGAAACCCUUAGAUGACAGGUUUGCAAACGCUCUAACAGCUUUAAAUGACAUGGGAAAGGUCAGGAAAGACAUACAACAAUGGGAACCUUCAAGAGGAUGGAACGAUUGGACACAAGUGCCCUUUUGUUCACACCAUUUCCAUGAGUUAAUCAUGAAGGACGGUCGUGUACUUGUGGUUCCAUGUAGAAACCAAGAUGAACUGAUUGGUAGGGCCCGAAUUUCCCAGGGAGCCGGGUGGUCCUUGCGGGAAACAGCUUGUUUGGGGAAGUCUUACGCCCAAAUGUGGAGCCUAAUGUACUUCCACAGACGUGACCUUAGGCUGGCGGCAAACGCUAUUUGCUCGGCAGUCCCUUCACAUUGGGUUCCAACAAGUCGAACAACCUGGUCCAUACACGCCACACAUGAGUGGAUGACAACAGAAGACAUGCUGACAGUCUGGAACAGGGUGUGGAUUCAAGAAAACCCAUGGAUGGAAGAAAAAACUCCAGUAGAAUCAUGGGAGGAAAUCCCAUAUUUGGGGAAGAGAGAAGACCAGUGGUGCGGCUCAUUGAUUGGGCUAACAAGCAGGGCCACCUGGGCAAAGAACAUCCAAACAGCAAUAAAUCAAGUUAGAUCCCUAAUAGGCAAUGAGGAAUACACAGACUACAUGCCAUCCAUGAAAAGAUUCAGAAGAGAAGAGGAAGAGGCAGGAGUCUUGUGGUAG
		</sequence>
		<sequence>
			<taxon idref="MK543449"/>
			AUGAAUAACCAACGGAAAAAGGCGAGAAAUACGCCUUUCAAUAUGCUGAAACGCGAGAGAAACCGCGUGUCAACUGUGCAGCAGCUGACAAAGAGAUUCUCACUUGGAAUGCUACAGGGACGAGGACCACUGAAACUGUUCAUGGCCCUGGUGGCAUUCCUUCGUUUCCUAACAAUCCCGCCAACAGCAGGGAUAUUAAAAAGAUGGGGAACAAUCAAAAAAUCAAAGGCUAUCAAUGUCUUGAGAGGGUUCAGGAAAGAGAUUGGAAGGAUGCUGAACAUCUUGAACAGGAGACGCAGAACYGCAGGUAUAAUUAUUAUGAUGAUCCCAACAGUGAUGGCGUUCCAUUUAACCACACGCAAUGGAGAACCACACAUGAUCGUCAGUAGACAAGAGAAAGGGAAAAGUCUUCUGUUUAAAACAGAGAACGGUGUGAACAUGUGCACCCUCAUGGCCAUGGAUCUAGGUGAACUGUGUGAAGACACAAUCACUUACAAUUGUCCUCUUCUCAGGCAGAAUGAACCAGAAGACAUAGACUGUUGGUGCAACUCUACGUCUACAUGGGUAACUUAUGGGACAUGCACCGCUACAGGAGAACACAGAAGGGAAAAAAGAUCAGUGGCACUCGUUCCACAUGUGGGAAUGGGACUGGAGACACGAACUGAAACAUGGAUGUCAUCAGAAGGGGCCUGGAAACAUGCACAGAGAAUUGAAACUUGGGUCUUGAGACAUCCAGGCUUCACCAUAAUGGCAGCAAUCCUGGCAUACACCAUAGGAACGACAUAUUUUCAAAGAGUCCUGAUUUUCAUCUUACUGACAGCUGUUGCUCCUUCAAUGACAAUGCGUUGUAUAGGAAUAUCAAAUAGAGACUUUGUGGAAGGGGUUUCAGGAGGAAGUUGGGUUGACAUAGUCCUGGAACAUGGAAGCUGUGUGACGACGAUGGCAAAAAAUAAACCAACAUUGGAUUUUGAACUGAUAAAGACAGAAGCGAAACAUCCCGCCACUCUAAGGAAGUAUUGCAUAGAGGCAAAGCUGACCAACACAACAACAGCAUCUCGCUGCCCAACACAAGGAGAACCUAGCCUAAAUGAAGAACAGGACAAAAGAUUUGUCUGCAAACACUCCAUGGUAGAUAGAGGAUGGGGAAAUGGAUGCGGAUUAUUUGGAAAGGGAGGUAUCGUGACCUGUGCAAUGUUCACAUGCAAGAAAAACAUGGAAGGGAAAAUCGUACAACCAGAAAACUUGGAGUACACCAUUGUGAUAACACCCCACUCAGGGGAAGAGAAUGCAGUCGGAAAUGACACAGGAAAACACGGCAAGGAAAUUAAAGUAACACCACAGAGUUCCAUCACAGAAGCAGAACUAACAGGCUAUGGCACUGUCACGAUGGAAUGCUCUCCGAGAACGGGACUCGACUUCAAUGAGAUGGUGUUGCUGCAAAUGGAAAACAAGGCUUGGCUGGUGCACAGGCAAUGGUUCUUAGACCUGCCAUUACCAUGGCUGCCCGGAGCAGACACACAAGGAUCAAAUUGGAUACAAAAGGAGACACUGGUCACUUUCAAAAAUCCCCAUGCAAAGAAACAAGAUGUUGUUGUUCUAGGAUCCCAAGAAGGGGCUAUGCACACAGCACUUACAGGGGCUACGGAAAUCCAGAUGUCAUCAGGAAACUUACUGUUCACAGGACAUCUUAAAUGUAGGCUGAGAAUGGACAAACUACAGCUCAAAGGAAUGUCAUAUUCCAUGUGUACAGGAAAGUUCAAAGUUGUGAAGGAAAUAGCAGAAACACAACAUGGAACAAUAGUUGUCAGAGUACAAUAUGAAGGGGACGGUUCUCCGUGCAAGAUCCCUUUUGAAAUAAUGGAUUUGGAAAAAAGACAUGUCUUAGGCCGCUUGAUCACAGUCAACCCAAUUGUCACAGAGAAAGACAGCCCAGUCAACAUAGAAGCAGAACCUCCAUUCGGAGACAGCUACAUCAUUAUAGGAGUAGAACCAGGACAACUGAAGCUCAGCUGGUUUAAGAAAGGAAGCUCUAUUGGCCAAAUGUUUGAGACAACAAUGAGAGGAGCGAAGAGAAUGGCCAUUCUAGGUGACACAGCUUGGGAUUUUGGAUCCCUGGGAGGAGUGUUCACAUCUAUAGGAAAGGCCCUCCACCAAGUCUUUGGAGCAAUCUAUGGGGCUGCCUUCAGUGGGGUUUCAUGGACUAUGAAAAUCCUCAUAGGAGUCGUCAUCACAUGGAUAGGAAUGAAUUCACGUAGCACUUCACUGUCUGUGUCACUAGUAUUAGUGGGAGUCGUGACACUGUAUUUGGGAGUUAUGGUGCAGGCCGAUAGUGGUUGCGUUGUGAGCUGGAAAAACAAAGAACUGAAAUGUGGCAGUGGGAUUUUUAUCACAGACAACGUGCAUACAUGGACAGAACAAUACAAAUUCCAACCAGAAUCCCCUUCAAAGCUGGCUUCAGCUAUCCAGAAGGCUCAUGAAGAAGGCAUUUGUGGAAUCCGUUCAGUAACAAGACUGGAGAAUCUGAUGUGGAAACAAAUAACACCAGAACUGAAUCACAUUCUAACAGAAAAUGAGGUAAAGUUGACUAUCAUGACAGGAGACAUUAAAGGAAUCAUGCAGGCAGGAAAACGAUCCCUGCGGCCUCAACCCACUGAGCUGAAGUACUCUUGGAAAGCAUGGGGCAAAGCGAAAAUGCUCUCCACAGAGCUUCAUAACCACACCUUUCUCAUUGAUGGCCCCGAAACAGCAGAAUGUCCCAACACAAAUAGAGCCUGGAACUCACUAGAAGUUGAAGACUAUGGGUUUGGAGUAUUCACCACUAACAUAUGGCUGAAAUUGAAAGAAAGGCAGGAUGUAUCUUGUGACUCAAAACUCAUGUCAGCAGCCAUAAAAGAUAACAGAGCCGUCCACGCCGACAUGGGUUAUUGGAUAGAAAGCGCACUCAAUGACACAUGGAAGAUUGAGAAAGCCUCCUUUAUUGAAGUUAAAAGCUGCCACUGGCCAAAGUCACACACUCUCUGGAGUAAUGGAGUGCUAGAAAGUGAGAUGAUAAUUCCAAAGAAUUUUGCAGGACCAGUGUCACAACACAAUUACAGACCAGGCUAUCAUACACAAACAGCAGGACCUUGGCAUCUAGGCAGGCUUGAGAUGGACUUUGAUUUCUGCGAAGGAACUACAGUGGUGGUGACUGAAGACUGUGGAAAUAGAGGACCCUCCUUAAGAACAACUACUGCUUCUGGAAAACUCAUAACAGAAUGGUGCUGCCGAUCUUGCACAUUACCACCGCUAAGGUACAGAGGUGAGGAUGGAUGCUGGUAUGGAAUGGAAAUCAGACCAUUGAAAGAGAAAGAAGAGAACUUGGUCAACUCCUUGGUCACAGCCGGACACGGACAGAUUGACAACUUCUCACUGGGAGUCUUGGGAAUGGCAUUGUUUCUGGAAGAGAUGCUUARAACCCGARUAGGGACGAAACAUGCAAUAUUACUAGUUGCAGUCUCUUUCGUGACAUUGAUCACAGGGAACAUGUCCUUUCGAGAUUUGGGGAGAGUGAUGGUCAUGGUGGGCGCUACUAUGACGGAUGACAUAGGCAUGGGCGUGACCUAUCUUGCCCUAUUAGCAGCCUUCAAGGUCAGACCAACUUUUGCAGCUGGACUACUCUUAAGAAAGCUGACCUCCAAGGAAUUGAUGAUGACCACCAUAGGAAUCGUACUCCUCUCUCAGAGCACCAUACCAGAGACCAUACUUGAACUGACUGACGCGUUGGCUUUGGGGAUGAUGGUCCUCAAAAUAGUAAGAAACAUGGAAAAGUAUCAACUAGCAGUGACUAUCAUGGCUAUCUUGUGCGUCCCAAAUGCAGUGAUAUUACAAAACGCAUGGAAAGUGAGCUGCACAGCACUGGCAGUGGUGUCCGUUUCCCCACUGCUUUUAACAUCUUCACAGCAGAAAACGGAUUGGAUACCACUGGCGUUGACGAUCAAAGGCCUUAAUCCAACAGCCAUUUUCUUAACAACCCUCUCAAGAACUAGCAAGAAAAGGAGCUGGCCACUAAAUGAGGCUAUCAUGGCAGUCGGGAUGGUGAGCAUUUUAGCCAGUUCUUUCUUAAAGAAUGACAUUCCCAUGACAGGACCACUAGUGGCUGGAGGGCUUCUCACUGUGUGUUACGUGCUCACUGGAAGAUCGGCUGAUUUGGAACUGGAGAGAGCUGCUGACAUAAGAUGGGAAGAACAGGCAGAGAUAUCAGGAAGCAGUCCAAUUUUGUCGAUAACAAUAUCGGAAGAUGGCAGCAUGUCGAUAAAAAAUGAAGAAGAAGAACAAACACUGACCAUACUGAUUAGAACAGGACUGCUGGUGAUAUCAGGACUUUUUCCCGUGUCAAUACCAAUCACGGCAGCUGCAUGGUACCUGUGGGAAGUGAAAAAACAACGAGCCGGAGUAUUGUGGGAUGUCCCUUCACCUCCACCUGUGGGAAGGGCCGAACUGGAAGAUGGAGCCUAUAGAAUCAAGCAGAAAGGGAUUUUGGGAUACUCGCAGAUAGGAGCCGGAGUCUACAAAGAAGGAACUUUCCACACAAUGUGGCAUGUCACACGUGGUGCUGUUCUAAUGCAUAAAGGGAAGAGAAUUGAACCAUCAUGGGCGGACGUCAAGAAGGACCUAAUAUCGUAUGGAGGAGGUUGGAAGCUAGAAGGAGAAUGGAAGGAAGGAGAAGAAGUCCAGGUCCUGGCAUUAGAGCCUGGAAAGAAUCCAAGAGCCGUCCAAACAAAACCCGGUCUUUUUAAAACUAACACCGGAACCAUAGGCGCCGUAUCUCUGGACUUUUCUCCUGGAACGUCAGGAUCUCCAAUUGUCGACAAAAAAGGAAAAGUUGUGGGCCUUUAUGGCAACGGUGUCGUCACAAGGAGUGGAACAUACGUGAGUGCCAUAGCCCAGACUGAAAAAAGCAUUGAAGACAACCCAGAGAUUGAAGAUGACAUCUUUCGAAAGAAAAGACUGACCAUCAUGGACCUCCACCCAGGAGCAGGAAAAACAAAGAGAUACCUUCCAGCAAUAGUCAGAGAAGCCAUAAAACGAGGCUUGAGAACACUAAUCCUGGCCCCCACUAGAGUUGUGGCGGCUGAAAUGGAAGAAGCUCUCAGAGGACUUCCAAUAAGAUACCAAACCCCAGCGAUCAGAGCUGAGCAUACUGGACGGGAGAUUGUGGAUCUGAUGUGCCACGCCACAUUUACCAUGAGGCUACUAUCACCAAUUAGAGUGCCAAAUUACAACCUGAUUAUCAUGGAUGAAGCCCAUUUCACAGACCCAGCAAGCAUAGCGGCUAGAGGAUACAUCUCAACUCGAGUAGAGAUGGGUGAAGCAGCUGGGAUUUUCAUGACAGCUACCCCUCCUGGAAGCAGAGACCCAUUUCCUCAGAGCAACGCACCAAUCAUGGAUGAAGAAAGGGAAAUUCCUGAGCGUUCGUGGAACUCUGGACAUGAGUGGGUCACGGAUUUUAAAGGGAAGACUGUUUGGUUUGUUCCAAGUAUAAAAGCAGGAAAUGAUAUAGCAGCUUGCCUGAGAAAGAAUGGGAAGAAAGUGAUACAACUCAGCAGAAAGACCUUUGAUUCUGAAUAUAUCAAGACUAGGACCAAUGAUUGGGACUUUGUGGUCACGACAGACAUUUCAGAAAUGGGUGCUAACUUCAAGGCUGAGAGGGUUAUAGACCCCAGACGCUGCAUGAAACCAGUCAUACUAACAGACGGUGAAGAGCGGGUUAUCCUGGCAGGACCCAUGCCAGUGACCCACUCUAGUGCAGCACAAAGAAGAGGGAGAGUAGGAAGAAAUCCAAAAAAUGAAAAUGACCAGUAUAUAUACAUGGGGGAACCUCUGGAAAAUGAUGAAGACUGCGCACACUGGAAAGAAGCUAAGAUGCUUCUAGAUAACAUCAACACGCCUGAAGGAAUCAUUCCCAGCAUGUUUGAACCAGAGCGUGAGAAGGUCGACGCCAUUGAUGGUGAAUACCGCUUGAGAGGAGAAGCGAGGAAAACAUUUGUGGACCUAAUGAGAAGAGGAGACCUACCAGUUUGGCUAGCCUACAGAGUGGCAGCUGAAGGUAUCAACUACGCAGACAGAAGAUGGUGCUUUGAUGGAGUCAAGAACAACCAAAUCUUGGAAGAAAAUGUGGAAGUGGAAAUUUGGACAAAAGAAGGAGAAAGGAAGAAAUUAAAACCCAGAUGGUUAGAUGCUAGGAUCUACUCUGACCCACUGGCACUUAAAGAAUUCAAGGAAUUCGCAGCUGGAAGAAAAUCCCUGACCCUGAAUCUAAUCACCGAGAUGGGUAGGCUCCCAACCUUCAUGACCCAGAAAGCAAGGAAUGCAUUGGACAACUUAGCAGUCCUACACACGGCUGAAGCAGGCGGAAGGGCGUACAAUCAUGCUCUUAGUGAACUGCCGGAGACUCUGGAGACAUUGCUUUUACUGACACUUUUGGCCACAGUCACAGGCGGAAUCUUCCUGUUCUUGAUGAGCGGAAAGGGUAUAGGGAAGAUGACCCUGGGAAUGUGCUGCAUAGUCACAGCUAGUAUUCUUCUAUGGUAUGCACAAAUACAGCCACAUUGGAUAGCAGCUUCAAUAAUACUGGAGUUUUUUCUCAUAGUCUUGCUCAUCCCAGAACCAGAAAAGCAGAGAACACCCCAAGAUAACCAAUUAACUUAUGUUGUCAUAGCCAUCCUUACAGUGGUGGCUGCAACCAUGGCAAACGAGAUGGGUUUCCUGGAAAAAACAAAGAAAGAUUUCGGAUUGGGAAGCAUCACAACCCAGCAACCUGAGAGCAACAUCCUGGACAUAGAUCUACGUCCUGCAUCAGCUUGGACUCUAUAUGCUGUGGCAACAACUUUCAUCACACCAAUGUUGAGACAUAGCAUUGAAAAUUCCUCAGUGAAUGUGUCUCUAACAGCCAUUGCCAACCAAGCCACAGUGUUAAUGGGUCUUGGGAAAGGAUGGCCAUUGUCGAAAAUGGACAUCGGAGUUCCCCUUCUCGCUAUCGGAUGCUAUUCACAAGUCAACCCCAUAACCCUCACAGCAGCCCUUCUCUUAUUGGUAGCACAUUAUGCUAUCAUAGGGCCAGGACUCCAAGCGAAAGCAACCAGAGAGGCUCAGAAAAGAGCAGCAGCGGGCAUCAUGAAAAACCCAACUGUGGAUGGAAUAACAGUGAUUGACCUAGAUCCAAUACCAUAUGAUCCAAAGUUUGAAAAGCAGUUGGGACAAGUAAUGCUCUUAGUCCUCUGCGUGACUCAAGUAUUGAUGAUGAGGACUACAUGGGCUUUAUGUGAAGCUCUAACUUUAGCGACCGGGCCCAUCUCUACACUGUGGGAAGGAAAUCCAGGGAGAUUUUGGAAUACAACUAUUGCAGUGUCAAUGGCCAACAUUUUUAGAGGGAGUUACCUGGCCGGAGCCGGACUUCUCUUUUCUAUCAUGAAGAACACGGCCAACACAAGAAGGGGAACUGGCAACACAGGAGAAACGCUUGGAGAGAAAUGGAAAAACCGGUUGAAUGCAUUGGGGAAGAGUGAAUUCCAGAUCUAUAAGAAAAGUGGAAUCCAGGAAGUGGAUAGAACGUUAGCAAAAGAAGGCAUCAAGAGAGGAGAAACGGACCAUCACGCUGUGUCGCGAGGCUCAGCGAAGCUGAGAUGGUUCGUCGAGAGAAACCUUGUCACACCAGAAGGGAAAGUAGUGGACCUUGGCUGCGGCAGGGGGGGCUGGUCAUACUAUUGUGGGGGACUAAAGAAUGUAAAGGAAGUCAAAGGCCUAACAAAAGGAGGACCAGGACACGAAGAACCCAUUCCCAUGUCAACAUAUGGUUGGAAUCUGGUGCGUCUGCAAAGUGGAGUCGAUGUCUUUUUUACUCCGCCAGAAAAGUGUGACACAUUGCUGUGUGACAUAGGGGAGUCGUCACCAAACCCCACGGUUGAGGCAGGACGAACACUCAGAGUUCUAAACCUAGUGGAAAACUGGCUGAAUAAUAAUACCCAAUUUUGCAUAAAGGUUCUUAAUCCAUAUAUGCCUUCAGUUAUAGAAAAAAUGGAAGCGCUACAAAGGAAAUACGGAGGAGCUUUGGUGAGGAAUCCACUCUCACGAAAUUCCACACACGAGAUGUACUGGGUAUCCAAUGCUUCCGGGAACAUAGUGUCAUCAGUGAACAUGAUUUCAAGAAUGUUGAUUAACAGAUUCACAAUGAGAUACAAGAAGGCCACAUACGAGCCGGAUGUUGAUCUCGGAAGUGGAACCCGCAACAUCGGAAUUGAAAGUGAAGCACCAAAUCUAGACAUAAUUGGGAAAAGAAUAGAAAAAAUAAAACAAGAGCAUGAAACAUCAUGGCACUAUGAUCAAGACCACCCAUACAAAACGUGGGCCUACCAUGGCAGCUACGAAACAAAACAGACUGGAUCAGCAUCAUCCAUGGUGAACGGAGUGGUUAGGCUGCUGACAAAACCUUGGGACGUCAUCCCCAUGGUGACACAGAUGGCAAUGACAGACACGACUCCAUUUGGACAACAGCGCGUCUUCAAAGAGAAAGUGGACACGAGAACCCAAGAACCAAAAGAAGGCACGAAAAAACUAAUGAAAAUCACAGCAGAAUGGCUCUGGAAAGAACUAGGAAAGAAAAAGACACCUAGGAUGUGCACCAGAGAAGAAUUCACAAGAAAGGUGAGAAGCAAUGCAGCCUUAGGUGCCAUAUUCACUGAUGAGAACAAGUGGAAGUCGGCACGUGAAGCUGUUGAAGAUAGUGGAUUUUGGGAAUUGGUUGACAAGGAAAGGAAUCUCCAUCUUGAAGGAAAGUGUGAGACAUGUGUGUAUAACAUGAUGGGAAAGAGAGAGAAGAAGCUAGGGGAGUUCGGCAAAGCAAAAGGCAGCAGAGCCAUAUGGUACAUGUGGCUUGGAGCACGCUUCUUAGAGUUUGAAGCCCUGGGAUUCUUGAAUGAAGAUCACUGGUUUUCCAGAGAGAACUCCCUGAGUGGAGUAGAAGGAGAAGGGCUGCACAAACUGGGCUACAUUCUAAGAGACGUGAGUAAGAAAGAAGGAGGAGCAAUGUACGCCGAUGACACCGCAGGAUGGGACACAAGAAUCACGCUAGAGGACUUGAAAAAUGAAGAAAUGGUGACAAACUACAUGGAAGGAGAACACAAGAAACUCGCUGAAGCCAUUUUCAGAUUAACGUACCAAAACAAAGUGGUGCGUGUGCAAAGACCGACACCAAGAGGCACAGUAAUGGACAUUAUAUCGAGAAGAGACCAAAGAGGUAGUGGACAAGUUGUCACCUACGGCCUCAACACUUUCACCAACAUGGAAGCCCAACUGAUCAGACAGAUGGAGGGAGAAGGAGUCUUCAAAAGCAUCCAGCACCUGACAGCCACAGAAGAAAUUGCAGUGAAAAACUGGUUAGUAAGAGUGGGGCGUGAGAGGUUAUCAAGAAUGGCCAUCAGCGGAGAUGAUUGUGUUGUGAAACCCUUAGAUGACAGGUUUGCAAACGCUCUAACAGCUUUAAAUGACAUGGGAAAGGUCAGGAAAGACAUACAACAAUGGGAACCUUCAAGAGGAUGGAACGAUUGGACACAAGUGCCCUUUUGUUCACACCAUUUCCAUGAGUUAAUCAUGAAGGACGGUCGUGUACUUGUGGUUCCAUGUAGAAACCAAGAUGAACUGAUUGGUAGGGCCCGAAUUUCCCAGGGAGCCGGGUGGUCCUUGCGGGAAACAGCUUGUUUGGGGAAGUCUUACGCCCAAAUGUGGAGCCUAAUGUACUUCCACAGACGUGACCUUAGGCUGGCGGCAAACGCUAUUUGCUCGGCAGUCCCUUCACAUUGGGUUCCAACAAGUCGAACAACCUGGUCCAUACACGCCACACAUGAGUGGAUGACAACAGAAGACAUGCUGACAGUCUGGAACAGGGUGUGGAUUCAAGAAAACCCAUGGAUGGAAGAAAAAACUCCAGUAGAAUCAUGGGAGGAAAUCCCAUAUUUGGGGAAGAGWGAAGACCARUGGUGCGGCUCAUUGAUUGGGCUAACAAGCAGGGCCACCUGGGCAAAGAAUAUCCAAACAGCAAUAAAUCAAGUUAGAUCCCUAAUAGGCAAUGAGGAAUACACAGACUACAUGCCAUCCAUGAAAAGAUUCAGAAGAGAAGAGGAAGAGGCAGGAGUCUUGUGGUAG
		</sequence>
		<sequence>
			<taxon idref="MH110595"/>
			AUGAAUAACCAACGGAAAAAGGCGAGAAAUACGCCUUUCAAUAUGCUGAAACGCGAGAGAAACCGCGUGUCAACUGUGCAGCAGCUGACAAAGAGAUUCUCACUUGGAAUGCUACAGGGACGAGGACCACUGAAACUGUUCAUGGCCCUGGUGGCAUUCCUUCGUUUCCUAACAAUCCCGCCAACAGCAGGGAUAUUAAAAAGAUGGGGAACAAUCAAAAAAUCAAAGGCUAUCAAUGUCUUGAGAGGGUUCAGGAAAGAGAUUGGAAGGAUGCUGAACAUCUUGAACAGGAGACGCAGAACUGCAGGUAUAAUUAUUAUGAUGAUCCCAACAGUGAUGGCGUUCCAUUUAACCACACGCAAUGGAGAACCACACAUGAUCGUCAGUAGACAAGAGAAAGGGAAAAGUCUUCUGUUUAAAACAGAGAACGGUGUGAACAUGUGCACCCUCAUGGCCAUGGAUCUCGGUGAACUGUGUGAAGACACAAUCACUUACAAUUGUCCUCUUCUCAGGCAGAAUGAACCAGAAGACAUAGACUGUUGGUGCAACUCUACGUCUACAUGGGUAACUUAUGGGACAUGCACCGCUACAGGAGAACACAGAAGGGAAAAAAGAUCAGUGGCACUCGUUCCACAUGUGGGAAUGGGACUGGAGACACGAACUGAAACAUGGAUGUCAUCAGAAGGGGCCUGGAAACAUGCACAGAGAAUUGAAACUUGGGUCUUGAGACAUCCAGGCUUCACCAUAAUGGCAGCAAUCCUGGCAUACACCAUAGGAACGACAUAUUUUCAAAGAGUCCUGAUUUUCAUCUUACUGACAGCUGUUGCUCCUUCAAUGACAAUGCGUUGUAUAGGAAUAUCAAAUAGAGACUUUGUGGAAGGGGUUUCAGGAGGAAGUUGGGUUGACAUAGUCCUGGAACAUGGAAGCUGCGUGACGACGAUGGCAAAAAAUAAACCAACAUUGGAUUUUGAACUGAUAAAGACAGAAGCGAAACAUCCCGCCACUCUAAGGAAGUAUUGCAUAGAGGCAAAGCUGACCAACACAACAACAGCAUCUCGCUGCCCAACACAAGGAGAACCUAGCCUAAAUGAAGAACAGGACAAAAGAUUUGUCUGCAAACACUCCAUGGUAGAUAGAGGAUGGGGAAAUGGAUGCGGAUUAUUUGGAAAGGGAGGUAUUGUGACCUGUGCAAUGUUCACAUGCAAGAAAAACAUGGAAGGGAAAAUCGUGCAACCAGAAAACUUGGAGUACACCAUUGUGAUAACACCUCACUCAGGGGAAGAGAAUGCAAUCGGAAAUGACACAGGAAAACACGGCAAGGAAAUUAAAGUAACACCACAGAGUUCCAUCACAGAAGCAGAACUAACAGGCUAUGGCACUGUCACGAUGGAAUGCUCUCCGAGAACGGGACUCGACUUCAAUGAGAUGGUGUUGCUGCAAAUGGAAAACAAGGCUUGGCUGGUGCACAGGCAAUGGUUCUUAGACCUGCCAUUACCAUGGCUGCCCGGAGCAGACACACAAGGAUCAAAUUGGAUACAAAAGGAGACACUGGUCACUUUCAAAAAUCCCCAUGCAAAGAAACAGGAUGUUGUUGUUCUAGGAUCCCAAGAAGGGGCUAUGCACACAGCACUUACAGGGGCUACGGAAAUCCAGAUGUCAUCAGGAAACUUACUGUUCACAGGACAUCUUAAAUGUAGGCUGAGAAUGGACAAACUACAGCUCAAAGGAAUGUCAUAUUCCAUGUGUACAGGAAAGUUCAAAGUUGUGAAGGAAAUAGCAGAAACACAACAUGGAACAAUAGUUGUCAGAGUACAAUAUGAAGGGGACGGUUCUCCGUGCAAGAUCCCUUUUGAAAUAAUGGAUUUGGAAAAAAGACAUGUCUUAGGCCGCUUGAUCACAGUCAACCCAAUUGUCACAGAGAAAGACAGCCCAGUCAACAUAGAAGCAGAACCUCCAUUCGGAGACAGCUACAUCAUUAUAGGAGUAGAACCGGGACAACUGAAGCUCAGCUGGUUUAAGAAAGGAAGCUCUAUUGGCCAAAUGUUUGAGACAACAAUGAGAGGAGCGAAGAGAAUGGCCAUUCUAGGUGACACAGCUUGGGAUUUUGGAUCCCUGGGAGGAGUGUUCACAUCUAUAGGAAAGGCCCUCCACCAAGUCUUUGGAGCAAUCUAUGGGGCUGCCUUCAGUGGGGUUUCAUGGACUAUGAAAAUCCUCAUAGGAGUCGUCAUCACAUGGAUAGGAAUGAAUUCACGUAGCACUUCACUGUCUGUGUCACUAGUAUUAGUGGGAGUCGUGACACUGUAUUUGGGAGUUAUGGUGCAGGCCGAUAGUGGUUGCGUUGUGAGCUGGAAAAACAAAGAACUGAAAUGUGGCAGUGGGAUUUUUAUCACAGACAACGUGCAUACAUGGACAGAACAAUACAAAUUCCAACCAGAAUCCCCUUCAAAGCUGGCUUCAGCUAUCCAGAAGGCUCAUGAAGAAGGCAUUUGUGGAAUCCGUUCAGUAACAAGACUGGAGAAUCUGAUGUGGAAACAAAUAACACCAGAACUGAAUCACAUUCUAACAGAAAAUGAGGUAAAGUUGACUAUCAUGACAGGAGACAUUAAAGGAAUCAUGCAGGCAGGAAAACGAUCCCUGCGGCCUCAACCCACUGAGCUGAAGUACUCUUGGAAAGCAUGGGGCAAAGCGAAAAUGCUCUCCACAGAGCUUCAUAACCACACCUUUCUCAUUGAUGGCCCCGAAACAGCAGAAUGUCCCAACACAAAUAGAGCCUGGAACUCACUAGAAGUUGAAGACUAUGGCUUUGGAGUAUUCACCACUAACAUAUGGCUGAAAUUGAAAGAAAGGCAGGAUGUAUCUUGUGACUCAAAACUCAUGUCAGCAGCCAUAAAAGACAACAGAGCCGUCCACGCCGACAUGGGUUAUUGGAUAGAAAGCGCACUCAAUGACACAUGGAAGAUUGAGAAAGCCUCCUUUAUUGAAGUUAAAAGCUGCCACUGGCCAAAGUCACACACUCUCUGGAGUAAUGGAGUGCUAGAAAGUGAGAUGAUAAUUCCAAAGAAUUUUGCAGGACCAGUGUCACAACACAAUUACAGACCAGGCUAUCAUACACAAACGGCAGGACCUUGGCAUCUAGGCAGGCUUGAGAUGGACUUUGAUUUCUGCGAAGGAACUACAGUGGUGGUGACUGAAGACUGUGGAAAUAGAGGACCCUCCUUAAGAACAACUACUGCUUCUGGAAAACUCAUAACAGAAUGGUGCUGCCGAUCUUGCACAUUACCACCGCUAAGGUACAGAGGUGAGGAUGGAUGCUGGUAUGGAAUGGAAAUCAGACCAUUGAAAGAGAAAGAAGAGAACUUGGUCAACUCCUUGGUCACAGCCGGACACGGACAGAUUGACAACUUCUCACUGGGAGUCUUGGGAAUGGCAUUGUUUCUGGAAGAGAUGCUUAGAACCCGAGUAGGGACGAAACAUGCAAUAUUACUAGUUGCAGUCUCUUUCGUGACAUUGAUCACAGGGAACAUGUCCUUUCGAGAUUUGGGGAGAGUGAUGGUCAUGGUGGGCGCUACUAUGACGGAUGACAUAGGCAUGGGCGUGACCUAUCUUGCCCUAUUAGCAGCCUUCAAGGUCAGACCAACUUUUGCAGCUGGACUACUCUUAAGAAAGCUGACCUCCAAGGAAUUGAUGAUGACCACCAUAGGAAUCGUACUCCUCUCUCAGAGCACCAUACCAGAGACCAUACUUGAACUGACUGACGCGUUGGCUUUGGGGAUGAUGGUCCUCAAAAUAGUAAGAAACAUGGAAAAGUAUCAACUAGCAGUGACUAUCAUGGCUAUCUUGUGCGUCCCAAAUGCAGUGAUAUUACAAAACGCAUGGAAAGUGAGCUGCACAGCACUGGCAGUGGUGUCCGUUUCCCCACUGCUUUUAACAUCUUCACAGCAGAAAACGGAUUGGAUACCACUGGCGUUGACGAUCAAAGGCCUUAAUCCAACAGCCAUUUUCUUAACAACCCUCUCAAGAACUAGCAAGAAAAGGAGCUGGCCACUAAAUGAGGCUAUUAUGGCAGUCGGGAUGGUGAGCAUUUUAGCCAGUUCUUUCUUAAAGAAUGACAUUCCCAUGACAGGACCACUAGUGGCUGGAGGGCUUCUCACUGUGUGUUACGUGCUCACUGGAAGAUCGGCUGAUUUGGAACUGGAGAGAGCUGCUGACAUAAGAUGGGAAGAACAGGCAGAGAUAUCAGGAAGCAGUCCAAUUUUGUCGAUAACAAUAUCGGAAGAUGGCAGCAUGUCGAUAAAAAAUGAAGAAGAAGAACAAACACUGACCAUACUGAUUAGAACAGGACUGCUGGUGAUAUCAGGACUUUUUCCCGUGUCAAUACCAAUCACGGCAGCUGCAUGGUACCUGUGGGAAGUGAAAAAACAACGAGCCGGAGUAUUGUGGGAUGUCCCUUCACCUCCACCUGUGGGAAGGGCCGAACUGGAAGAUGGAGCCUAUAGAAUCAAGCAGAAAGGGAUUUUGGGAUACUCGCAGAUAGGAGCCGGAGUCUACAAAGAAGGAACUUUCCACACAAUGUGGCAUGUCACACGUGGUGCUGUUCUAAUGCAUAAAGGGAAGAGAAUUGAACCAUCAUGGGCGGACGUCAAGAAGGACCUAAUAUCGUAUGGAGGAGGUUGGAAGCUAGAAGGAGAAUGGAAGGAAGGAGAAGAAGUCCAGGUCCUGGCAUUAGAGCCUGGAAAGAAUCCAAGAGCCGUCCAAACAAAACCCGGUCUUUUUAAAACUAACACCGGAACCAUAGGCGCCGUAUCUCUGGACUUUUCUCCUGGAACGUCAGGAUCUCCAAUUGUCGACAAAAAAGGAAAAGUUGUGGGCCUUUAUGGCAACGGUGUCGUCACAAGGAGUGGAACAUACGUGAGUGCCAUAGCCCAGACUGAAAAAAGCAUUGAAGACAACCCAGAGAUUGAAGAUGACAUCUUUCGAAAGAAAAGACUGACCAUCAUGGACCUCCACCCAGGAGCAGGAAAAACAAAGAGAUACCUUCCAGCAAUAGUCAGAGAAGCCAUAAAACGAGGCUUGAGAACACUAAUCCUGGCCCCCACUAGAGUUGUGGCGGCUGAAAUGGAAGAAGCUCUCAGAGGACUUCCAAUAAGAUACCAAACCCCAGCGAUCAGAGCUGAGCAUACUGGACGGGAGAUUGUGGAUCUGAUGUGCCACGCCACAUUUACCAUGAGGCUACUAUCACCAAUUAGAGUGCCAAAUUACAACCUGAUUAUCAUGGAUGAAGCCCAUUUCACAGACCCAGCAAGCAUAGCGGCUAGAGGAUACAUCUCAACUCGAGUAGAGAUGGGUGAAGCAGCUGGGAUUUUCAUGACAGCUACCCCUCCUGGAAGCAGAGACCCAUUUCCUCAGAGCAACGCACCAAUCAUGGAUGAAGAAAGGGAAAUUCCUGAGCGUUCGUGGAACUCUGGACAUGAGUGGGUUACGGAUUUUAAAGGGAAGACUGUUUGGUUUGUUCCAAGUAUAAAAGCAGGAAAUGAUAUAGCAGCUUGCCUGAGAAAGAAUGGGAAGAAAGUGAUACAACUCAGCAGAAAGACCUUUGAUUCUGAAUAUAUCAAGACUAGGACCAAUGAUUGGGACUUUGUGGUCACGACAGACAUUUCAGAAAUGGGUGCUAACUUCAAGGCUGAGAGGGUUAUAGACCCCAGACGCUGCAUGAAACCAGUCAUACUAACAGACGGUGAAGAGCGGGUUAUCCUGGCAGGACCCAUGCCAGUGACCCACUCUAGUGCAGCACAAAGAAGAGGGAGAGUAGGAAGAAAUCCAAAAAAUGAAAAUGACCAGUAUAUAUACAUGGGGGAACCUCUGGAAAAUGAUGAAGACUGCGCACACUGGAAAGAAGCUAAGAUGCUCCUAGAUAACAUCAACACGCCUGAAGGAAUCAUUCCCAGCAUGUUUGAACCAGAGCGUGAGAAGGUCGACGCCAUUGAUGGUGAAUACCGCUUGAGAGGAGAAGCGAGGAAAACAUUUGUGGACCUAAUGAGAAGAGGAGACCUACCAGUUUGGCUAGCCUACAGAGUGGCAGCUGAAGGUAUCAACUACGCAGACAGAAGAUGGUGCUUUGAUGGAGUCAAGAACAACCAAAUCUUGGAAGAAAAUGUGGAAGUGGAAAUUUGGACAAAAGAAGGAGAAAGGAAGAAAUUAAAACCCAGAUGGUUAGAUGCUAGGAUCUACUCUGACCCACUGGCACUUAAAGAAUUCAAGGAAUUCGCAGCUGGAAGAAAAUCCCUGACCCUGAAUCUAAUCACCGAGAUGGGUAGGCUCCCAACCUUCAUGACCCAGAAAGCAAGGAAUGCAUUGGACAACUUAGCAGUCCUACACACGGCUGAAGCAGGCGGAAGGGCGUACAAUCAUGCUCUUAGUGAACUGCCGGAGACUCUGGAGACAUUGCUUUUACUGACACUUUUGGCCACAGUCACAGGCGGAAUCUUCCUGUUCUUGAUGAGCGGAAAGGGUAUAGGGAAGAUGACCCUGGGAAUGUGCUGCAUAGUCACAGCUAGUAUUCUUCUAUGGUAUGCACAAAUACAGCCACAUUGGAUAGCAGCUUCAAUAAUACUGGAGUUUUUUCUCAUAGUCUUGCUCAUCCCAGAACCAGAAAAGCAGAGAACACCCCAAGAUAACCAAUUAACUUAUGUUGUCAUAGCCAUCCUUACAGUGGUGGCCGCAACCAUGGCAAACGAGAUGGGUUUCCUGGAAAAAACAAAGAAAGAUUUCGGAUUGGGAAGCAUCACAACCCAGCAACCUGAGAGCAACAUCCUGGACAUAGAUCUACGUCCUGCAUCAGCUUGGACUCUAUAUGCUGUGGCAACAACUUUCAUCACACCAAUGUUGAGACAUAGCAUUGAAAAUUCCUCAGUGAAUGUGUCUCUAACAGCCAUUGCCAACCAAGCCACAGUGUUAAUGGGUCUUGGGAAAGGAUGGCCAUUGUCGAAAAUGGACAUCGGAGUUCCCCUUCUCGCUAUCGGAUGCUAUUCACAAGUCAACCCCAUAACCCUCACAGCAGCCCUUCUCUUAUUGGUAGCACAUUAUGCUAUCAUAGGGCCAGGACUCCAAGCGAAAGCAACCAGAGAGGCUCAGAAAAGAGCAGCAGCGGGCAUCAUGAAAAACCCAACUGUGGAUGGAAUAACAGUGAUUGACCUAGAUCCAAUACCAUAUGAUCCAAAGUUUGAAAAGCAGUUGGGACAAGUAAUGCUCUUAGUCCUCUGCGUGACUCAAGUAUUGAUGAUGAGGACUACAUGGGCUUUAUGUGAAGCUCUAACUUUAGCGACCGGGCCCAUCUCUACACUGUGGGAAGGAAAUCCAGGGAGAUUUUGGAAUACAACUAUUGCAGUGUCAAUGGCCAACAUUUUUAGAGGGAGUUACCUGGCCGGAGCCGGACUUCUCUUUUCUAUCAUGAAGAACACGGCCAACACAAGAAGGGGAACUGGCAACACAGGAGAAACGCUUGGAGAGAAAUGGAAAAACCGGUUGAAUGCAUUGGGGAAGAGUGAAUUCCAGAUCUAUAAGAAAAGUGGAAUCCAGGAAGUGGAUAGAACGUUAGCAAAAGAAGGCAUCAAGAGAGGAGAAACGGACCAUCACGCUGUGUCGCGAGGCUCAGCGAAACUGAGAUGGUUCGUCGAGAGAAACCUUGUCACACCAGAAGGGAAAGUAGUGGACCUUGGCUGCGGCAGGGGGGGCUGGUCAUACUAUUGUGGGGGACUAAAGAAUGUAAAGGAAGUCAAAGGCCUAACAAAAGGAGGACCAGGACACGAAGAACCCAUUCCCAUGUCAACAUAUGGUUGGAAUCUGGUGCGUCUGCAAAGUGGAGUCGAUGUCUUUUUUACUCCGCCAGAAAAGUGUGACACAUUGCUGUGUGACAUAGGGGAGUCGUCACCAAACCCCACGGUUGAGGCAGGACGAACACUCAGAGUUCUAAACUUAGUGGAAAACUGGCUGAAUAAUAAUACCCAAUUUUGCAUAAAGGUUCUUAAUCCAUAUAUGCCUUCAGUUAUAGAAAAAAUGGAAGCGCUACAAAGGAAAUACGGAGGAGCUUUGGUGAGGAAUCCACUCUCACGAAAUUCCACACACGAGAUGUACUGGGUAUCCAAUGCUUCCGGGAACAUAGUGUCAUCAGUGAACAUGAUUUCAAGAAUGCUGAUUAACAGAUUCACAAUGAGAUACAAGAAGGCCACAUACGAGCCGGAUGUUGAUCUCGGAAGUGGAACCCGCAACAUCGGAAUUGAAAGUGAAGUACCAAAUCUAGACAUAAUUGGGAAAAGAAUAGAAAAAAUAAAACAAGAGCAUGAAACAUCAUGGCACUAUGAUCAGGACCACCCAUACAAAACGUGGGCCUACCAUGGCAGCUACGAAACAAAACAGACUGGAUCAGCAUCAUCCAUGGUGAACGGAGUGGUUAGGCUGCUAACAAAACCUUGGGACGUCAUCCCCAUGGUGACACAGAUGGCAAUGACAGACACGACUCCAUUUGGACAACAGCGCGUCUUCAAAGAGAAAGUGGACACGAGAACCCAAGAACCAAAAGAAGGCACGAAAAAACUAAUGAAAAUCACAGCAGAAUGGCUCUGGAAAGAACUAGGAAAGAAAAAGAUACCUAGGAUGUGCACCAGAGAAGAAUUCACAAGAAAGGUGAGAAGCAAUGCAGCCUUAGGUGCCAUAUUCACUGAUGAGAACAAGUGGAAGUCGGCACGUGAAGCUGUUGAAGACAGUGGAUUUUGGGAAUUGGUUGACAAGGAAAGGAAUCUCCAUCUUGAAGGAAAGUGUGAGACAUGUGUGUAUAACAUGAUGGGAAAGAGAGAGAAGAAGCUAGGGGAGUUCGGCAAAGCAAAAGGCAGCAGAGCCAUAUGGUACAUGUGGCUUGGAGCACGCUUCUUAGAGUUUGAAGCCCUGGGAUUCUUGAAUGAAGAUCACUGGUUUUCCAGAGAGAACUCCCUGAGUGGAGUAGAAGGAGAAGGGCUGCACAAACUGGGCUACAUUCUAAGAGACGUGAGUAAGAAAGAAGGAGGAGCAAUGUACGCCGAUGACACCGCAGGAUGGGACACAAGAAUCACGCUAGAGGACUUGAAAAAUGAAGAAAUGGUGACAAACCACAUGGAAGGAGAACACAAGAAACUUGCUGAAGCCAUUUUCAGAUUAACGUACCAAAACAAAGUGGUGCGUGUGCAAAGACCGACACCAAGAGGCACAGUAAUGGACAUUAUAUCGAGAAGAGACCAAAGAGGUAGUGGACAAGUUGUCACCUACGGCCUCAACACUUUCACCAACAUGGAAGCCCAACUGAUCAGACAGAUGGAGGGAGAAGGAAUCUUCAAAAGCAUCCAGCACCUGACAGCCACAGAAGAAAUUGCAGUGAAAAACUGGUUAGUAAGAGUGGGGCGUGAGAGGUUAUCAAGAAUGGCCAUCAGCGGAGAUGAUUGUGUUGUGAAACCCUUAGAUGACAGGUUUGCAAACGCUCUAACAGCUUUGAAUGACAUGGGAAAGGUCAGGAAAGACAUACAACAAUGGGAACCUUCAAGAGGAUGGAACGAUUGGACACAAGUGCCCUUUUGUUCACACCAUUUCCAUGAGUUAAUCAUGAAGGACGGUCGUGUACUUGUGGUUCCAUGUAGAAACCAAGAUGAACUGAUUGGUAGGGCCCGAAUUUCCCAGGGAGCCGGGUGGUCCUUGCGGGAAACAGCUUGUUUGGGGAAGUCUUACGCCCAAAUGUGGAGCCUAAUGUACUUCCACAGACGUGACCUUAGGCUGGCGGCAAACGCUAUUUGCUCGGCAGUCCCUUCACAUUGGGUUCCAACAAGUCGAACAACCUGGUCCAUACACGCCACACAUGAGUGGAUGACAACAGAAGACAUGCUGACAGUCUGGAACAGGGUGUGGAUUCAAGAAAACCCAUGGAUGGAAGAAAAAACUCCAGUAGAAUCAUGGGAGGAAAUCCCAUAUUUGGGGAAGAGAGAAGACCAGUGGUGCGGCUCAUUGAUUGGGCUAACAAGCAGGGCCACCUGGGCAAAGAACAUCCAAACAGCAAUAAAUCAAGUUAGAUCCCUAAUAGGCAAUGAGGAAUACACAGACUACAUGCCAUCCAUGAAAAGAUUCAGAAGAGAAGAGGAAGAGGCAGGAGUCUUGUGGUAG
		</sequence>
		<sequence>
			<taxon idref="MH110580"/>
			AUGAAUAACCAACGGAAAAAGGCGAGAAAUACGCCUUUCAAUAUGCUGAAACGCGAGAGAAACCGCGUGUCAACUGUGCAGCAGCUGACAAAGAGAUUCUCACUUGGAAUGCUACAGGGACGAGGACCACUGAAACUGUUCAUGGCCCUGGUGGCAUUCCUUCGUUUCCUAACAAUCCCGCCAACAGCAGGGAUAUUAAAAAGAUGGGGAACAAUCAAAAAGUCAAAAGCCAUCAAUGUCUUGAGAGGGUUCAGGAAAGAGAUUGGAAGGAUGCUGAACAUCUUGAACAGGAGACGCAGAACUGCAGGUAUAAUUAUUAUGAUGAUCCCAACAGUGAUGGCGUUCCAUUUAACCACACGCAAUGGAGAACCACACAUGAUCGUCAGUAGACAAGAGAAAGGGAAAAGUCUUCUGUUUAAAACAGAGAACGGUGUGAACAUGUGCACCCUCAUGGCCAUGGAUCUUGGUGAACUGUGUGAAGACACAAUCACUUACAAUUGUCCUCUUCUCAGGCAGAAUGAACCAGAAGACAUAGACUGUUGGUGCAACUCUACGUCUACAUGGGUAACUUAUGGGACAUGCACCGCUACAGGAGAACACAGAAGGGAAAAAAGAUCAGUGGCACUCGUUCCACAUGUGGGAAUGGGACUGGAGACACGAACUGAAACAUGGAUGUCAUCAGAAGGGGCCUGGAAACAUGCACAGAGAAUUGAAACUUGGGUCUUGAGACAUCCAGGCUUCACCAUAAUGGCAGCAAUCCUGGCAUACACCAUAGGAACGACAUAUUUUCAAAGAGUCCUGAUUUUCAUCUUACUGACAGCUGUUGCUCCUUCAAUGACAAUGCGUUGUAUAGGAAUAUCAAAUAGAGACUUUGUGGAAGGGGUUUCAGGAGGAAGUUGGGUUGACAUAGUCCUGGAACAUGGAAGCUGCGUGACGACGAUGGCAAAAAAUAAACCAACAUUGGAUUUUGAACUGAUAAAGACAGAAGCGAAACAUCCCGCCACUCUAAGGAAGUAUUGCAUAGAGGCAAAGCUGACCAACACAACAACAGCAUCUCGCUGCCCAACACAAGGAGAACCUAGCCUAAAUGAAGAACAGGACAAAAGAUUUGUCUGCAAACACUCCAUGGUAGAUAGAGGAUGGGGAAAUGGAUGCGGAUUAUUUGGAAAGGGAGGUAUUGUGACCUGUGCAAUGUUCACAUGCAAGAAAAACAUGGAAGGGAAAAUCGUGCAACCAGAAAACUUGGAGUACACCAUUGUGAUAACACCUCACUCAGGGGAAGAGAAUGCAAUCGGAAAUGACACAGGAAAACACGGCAAGGAAAUUAAAGUAACACCACAGAGUUCCAUCACAGAAGCAGAACUAACAGGCUAUGGCACUGUCACGAUGGAAUGCUCUCCGAGAACGGGACUCGACUUCAAUGAGAUGGUGUUGCUGCAAAUGGAAAACAAGGCUUGGCUGGUGCACAGGCAAUGGUUCUUAGACCUGCCAUUACCAUGGCUGCCCGGAGCAGACACACAAGGAUCAAAUUGGAUACAAAAGGAGACACUGGUCACUUUCAAAAAUCCCCAUGCAAAGAAACAGGAUGUUGUUGUUCUAGGAUCCCAAGAAGGGGCUAUGCACACAGCACUUACAGGGGCUACGGAAAUCCAGAUGUCAUCAGGAAACUUACUGUUCACAGGACAUCUUAAAUGUAGGCUGAGAAUGGACAAACUACAGCUCAAAGGAAUGUCAUAUUCCAUGUGUACAGGAAAGUUCAAAGUUGUGAAGGAAAUAGCAGAAACACAACAUGGAACAAUAGUUGUCAGAGUACAAUAUGAAGGGGACGGUUCUCCGUGCAAGAUCCCUUUUGAAAUAAUGGAUUUGGAAAAAAGACAUGUCUUAGGCCGCUUGAUCACAGUCAACCCAAUUGUCACAGAGAAAGACAGCCCAGUCAACAUAGAAGCAGAACCUCCAUUCGGAGACAGCUACAUCAUUAUAGGAGUAGAACCGGGACAACUGAAGCUCAGCUGGUUUAAGAAAGGAAGCUCUAUUGGCCAAAUGUUUGAGACAACAAUGAGAGGAGCGAAGAGAAUGGCCAUUCUAGGUGACACAGCUUGGGAUUUUGGAUCCCUGGGAGGAGUGUUCACAUCUAUAGGAAAGGCCCUCCACCAAGUCUUUGGAGCAAUCUAUGGGGCUGCCUUCAGUGGGGUUUCAUGGACUAUGAAAAUCCUCAUAGGAGUCGUCAUCACAUGGAUAGGAAUGAAUUCACGUAGCACUUCACUGUCUGUGUCACUAGUAUUAGUGGGAGUCGUGACACUGUAUUUGGGAGUUAUGGUGCAGGCCGAUAGUGGUUGCGUUGUGAGCUGGAAAAACAAAGAACUGAAAUGUGGCAGUGGGAUUUUUAUCACAGACAACGUGCAUACAUGGACAGAACAAUACAAAUUCCAACCAGAAUCCCCUUCAAAGCUGGCUUCAGCUAUCCAGAAGGCUCAUGAAGAAGGCAUUUGUGGAAUCCGUUCAGUAACAAGACUGGAGAAUCUGAUGUGGAAACAAAUAACACCAGAACUGAAUCACAUUCUAACAGAAAAUGAGGUAAAGUUGACUAUCAUGACAGGAGACAUUAAAGGAAUCAUGCAGGCAGGAAAACGAUCCCUGCGGCCUCAACCCACUGAGCUGAAGUACUCUUGGAAAGCAUGGGGCAAAGCGAAAAUGCUCUCCACAGAGCUUCAUAACCACACCUUUCUCAUUGAUGGCCCCGAAACAGCAGAAUGUCCCAACACAAAUAGAGCCUGGAACUCACUAGAAGUUGAAGACUAUGGCUUUGGAGUAUUCACCACUAACAUAUGGCUGAAAUUGAAAGAAAGGCAGGAUGUAUCUUGUGACUCAAAACUCAUGUCAGCAGCCAUAAAAGACAACAGAGCCGUCCACGCCGACAUGGGUUAUUGGAUAGAAAGCGCACUCAAUGACACAUGGAAGAUUGAGAAAGCCUCCUUUAUUGAAGUUAAAAGCUGCCACUGGCCAAAGUCACACACUCUCUGGAGUAAUGGAGUGCUAGAAAGUGAGAUGAUAAUUCCAAAGAAUUUUGCAGGACCAGUGUCACAACACAAUUACAGACCAGGCUAUCAUACACAAACGGCAGGACCUUGGCAUCUAGGCAGGCUUGAGAUGGACUUUGAUUUCUGCGAAGGAACUACAGUGGUGGUGACUGAAGACUGUGGAAAUAGAGGACCCUCCUUAAGAACAACUACUGCUUCUGGAAAACUCAUAACAGAAUGGUGCUGCCGAUCUUGCACAUUACCACCGCUAAGGUACAGAGGUGAGGAUGGAUGCUGGUAUGGAAUGGAAAUCAGACCAUUGAAAGAGAAAGAAGAGAACUUGGUCAACUCCUUGGUCACAGCCGGACACGGACAGAUUGACAACUUCUCACUGGGAGUCUUGGGAAUGGCAUUGUUUCUGGAAGAGAUGCUUAGAACCCGAGUAGGGACGAAACAUGCAAUAUUACUAGUUGCAGUCUCUUUCGUGACAUUGAUCACAGGGAACAUGUCCUUUCGAGAUUUGGGGAGAGUGAUGGUCAUGGUGGGCGCUACUAUGACGGAUGACAUAGGCAUGGGCGUGACCUAUCUUGCCCUAUUAGCAGCCUUCAAGGUCAGACCAACUUUUGCAGCUGGACUACUCUUAAGAAAGCUGACCUCCAAGGAAUUGAUGAUGACCACCAUAGGAAUCGUACUCCUCUCUCAGAGCACCAUACCAGAGACCAUACUUGAACUGACUGACGCGUUGGCUUUGGGGAUGAUGGUCCUCAAAAUAGUAAGAAACAUGGAAAAGUAUCAACUAGCAGUGACUAUCAUGGCUAUCUUGUGCGUCCCAAAUGCAGUGAUAUUACAAAACGCAUGGAAAGUGAGCUGCACAGCACUGGCAGUGGUGUCCGUUUCCCCACUGCUUUUAACAUCUUCACAGCAGAAAACGGAUUGGAUACCACUGGCGUUGACGAUCAAAGGCCUUAAUCCAACAGCCAUUUUCUUAACAACCCUCUCAAGAACUAGCAAGAAAAGGAGCUGGCCACUAAAUGAGGCUAUUAUGGCAGUCGGGAUGGUGAGCAUUUUAGCCAGUUCUUUCUUAAAGAAUGACAUUCCCAUGACAGGACCACUAGUGGCUGGAGGGCUUCUCACUGUGUGUUACGUGCUCACUGGAAGAUCGGCUGAUUUGGAACUGGAGAGAGCUGCUGACAUAAGAUGGGAAGAACAGGCAGAGAUAUCAGGAAGCAGUCCAAUUUUGUCGAUAACAAUAUCGGAAGAUGGCAGCAUGUCGAUAAAAAAUGAAGAAGAAGAACAAACACUGACCAUACUGAUUAGAACAGGACUGCUGGUGAUAUCAGGACUUUUUCCCGUGUCAAUACCAAUCACGGCAGCUGCAUGGUACCUGUGGGAAGUGAAAAAACAACGAGCCGGAGUAUUGUGGGAUGUCCCUUCACCUCCACCUGUGGGAAGGGCCGAACUGGAAGAUGGAGCCUAUAGAAUCAAGCAGAAAGGGAUUUUGGGAUACUCGCAGAUAGGAGCCGGAGUCUACAAAGAAGGAACUUUCCACACAAUGUGGCAUGUCACACGUGGUGCUGUUCUAAUGCAUAAAGGGAAGAGAAUUGAACCAUCAUGGGCGGACGUCAAGAAGGACCUAAUAUCGUAUGGAGGAGGUUGGAAGCUAGAAGGAGAAUGGAAGGAAGGAGAAGAAGUCCAGGUCCUGGCAUUAGAGCCUGGAAAGAAUCCAAGAGCCGUCCAAACAAAACCCGGUCUUUUUAAAACUAACACCGGAACCAUAGGCGCCGUAUCUCUGGACUUUUCUCCUGGAACGUCAGGAUCUCCAAUUGUCGACAAAAAAGGAAAAGUUGUGGGCCUUUAUGGCAACGGUGUCGUCACAAGGAGUGGAACAUACGUGAGUGCCAUAGCCCAGACUGAAAAAAGCAUUGAAGACAACCCAGAGAUUGAAGAUGACAUCUUUCGAAAGAAAAGACUGACCAUCAUGGACCUCCACCCAGGAGCAGGAAAAACAAAGAGAUACCUUCCAGCAAUAGUCAGAGAAGCCAUAAAACGAGGCUUGAGAACACUAAUCCUGGCCCCCACUAGAGUUGUGGCGGCUGAAAUGGAAGAAGCUCUCAGAGGACUUCCAAUAAGAUACCAAACCCCAGCGAUCAGAGCUGAGCAUACUGGACGGGAGAUUGUGGAUCUGAUGUGCCACGCCACAUUUACCAUGAGGCUACUAUCACCAAUUAGAGUGCCAAAUUACAACCUGAUUAUCAUGGAUGAAGCCCAUUUCACAGACCCAGCAAGCAUAGCGGCUAGAGGAUACAUCUCAACUCGAGUAGAGAUGGGUGAAGCAGCUGGGAUUUUCAUGACAGCUACCCCUCCUGGAAGCAGAGACCCAUUUCCUCAGAGCAACGCACCAAUCAUGGAUGAAGAAAGGGAAAUUCCUGAGCGUUCGUGGAACUCUGGACAUGAGUGGGUUACGGAUUUUAAAGGGAAGACUGUUUGGUUUGUUCCAAGUAUAAAAGCAGGAAAUGAUAUAGCAGCUUGCCUGAGAAAGAAUGGGAAGAAAGUGAUACAACUCAGCAGAAAGACCUUUGAUUCUGAAUAUAUCAAGACUAGGACCAAUGAUUGGGACUUUGUGGUCACGACAGACAUUUCAGAAAUGGGUGCUAACUUCAAGGCUGAGAGGGUUAUAGACCCCAGACGCUGCAUGAAACCAGUCAUACUAACAGACGGUGAAGAGCGGGUUAUCCUGGCAGGACCCAUGCCAGUGACCCACUCUAGUGCAGCACAAAGAAGAGGGAGAGUAGGAAGAAAUCCAAAAAAUGAAAAUGACCAGUAUAUAUACAUGGGGGAACCUCUGGAAAAUGAUGAAGACUGCGCACACUGGAAAGAAGCUAAGAUGCUCCUAGAUAACAUCAACACGCCUGAAGGAAUCAUUCCCAGCAUGUUUGAACCAGAGCGUGAGAAGGUCGACGCCAUUGAUGGUGAAUACCGCUUGAGAGGAGAAGCGAGGAAAACAUUUGUGGACCUAAUGAGAAGAGGAGACCUACCAGUUUGGCUAGCCUACAGAGUGGCAGCUGAAGGUAUCAACUACGCAGACAGAAGAUGGUGCUUUGAUGGAGUCAAGAACAACCAAAUCUUGGAAGAAAAUGUGGAAGUGGAAAUUUGGACAAAAGAAGGAGAAAGGAAGAAAUUAAAACCCAGAUGGUUAGAUGCUAGGAUCUACUCUGACCCACUGGCACUUAAAGAAUUCAAGGAAUUCGCAGCUGGAAGAAAAUCCCUGACCCUGAAUCUAAUCACCGAGAUGGGUAGGCUCCCAACCUUCAUGACCCAGAAAGCAAGGAAUGCAUUGGACAACUUAGCAGUCCUACACACGGCUGAAGCAGGCGGAAAGGCGUACAAUCAUGCUCUUAGUGAACUGCCGGAGACUCUGGAGACAUUGCUUUUACUGACACUUUUGGCCACAGUCACAGGCGGAAUCUUCCUGUUCUUGAUGAGCGGAAAGGGUAUAGGGAAGAUGACCCUGGGAAUGUGCUGCAUAGUCACAGCUAGUAUUCUUCUAUGGUAUGCACAAAUACAGCCACAUUGGAUAGCAGCUUCAAUAAUACUGGAGUUUUUUCUCAUAGUCUUGCUCAUCCCAGAACCAGAAAAGCAGAGAACACCCCAAGAUAACCAAUUAACUUAUGUUGUCAUAGCCAUCCUUACAGUGGUGGCCGCAACCAUGGCAAACGAGAUGGGUUUCCUGGAAAAAACAAAGAAAGAUUUCGGAUUGGGAAGCAUCACAACCCAGCAACCUGAGAGCAACAUCCUGGACAUAGAUCUACGUCCUGCAUCAGCUUGGACUCUAUAUGCUGUGGCAACAACUUUCAUCACACCAAUGUUGAGACAUAGCAUUGAAAAUUCCUCAGUGAAUGUGUCUCUAACAGCCAUUGCCAACCAAGCCACAGUGUUAAUGGGUCUUGGGAAAGGAUGGCCAUUGUCGAAAAUGGACAUCGGAGUUCCCCUUCUCGCUAUCGGAUGCUAUUCACAAGUCAACCCCAUAACCCUCACAGCAGCCCUUCUCUUAUUGGUAGCACAUUAUGCUAUCAUAGGGCCAGGACUCCAAGCGAAAGCAACCAGAGAGGCUCAGAAAAGAGCAGCAGCGGGCAUCAUGAAAAACCCAACUGUGGAUGGAAUAACAGUGAUUGACCUAGAUCCAAUACCAUAUGAUCCAAAGUUUGAAAAGCAGUUGGGACAAGUAAUGCUCUUAGUCCUCUGCGUGACUCAAGUAUUGAUGAUGAGGACUACAUGGGCUUUAUGUGAAGCUCUAACUUUAGCGACCGGGCCCAUCUCUACACUGUGGGAAGGAAAUCCAGGGAGAUUUUGGAAUACAACUAUUGCAGUGUCAAUGGCCAACAUUUUUAGAGGGAGUUACCUGGCCGGAGCCGGACUUCUCUUUUCUAUCAUGAAGAACACGGCCAACACAAGAAGGGGAACUGGCAACACAGGAGAAACGCUUGGAGAGAAAUGGAAAAACCGGUUGAAUGCAUUGGGGAAGAGUGAAUUCCAGAUCUAUAAGAAAAGUGGAAUCCAGGAAGUGGAUAGAACGUUAGCAAAAGAAGGCAUCAAGAGAGGAGAAACGGACCAUCACGCUGUGUCGCGAGGCUCAGCGAAACUGAGAUGGUUCGUCGAGAGAAACCUUGUCACACCAGAAGGGAAAGUAGUGGACCUUGGCUGCGGCAGGGGGGGCUGGUCAUACUAUUGUGGGGGACUAAAGAAUGUAAAGGAAGUCAAAGGCCUAACAAAAGGAGGACCAGGACACGAAGAACCCAUUCCCAUGUCAACAUAUGGUUGGAAUCUGGUGCGUCUGCAAAGUGGAGUCGAUGUCUUUUUUACUCCGCCAGAAAAGUGUGACACAUUGCUGUGUGACAUAGGGGAGUCGUCACCAAACCCCACGGUUGAGGCAGGACGAACACUCAGAGUUCUAAACUUAGUGGAAAACUGGCUGAAUAAUAAUACCCAAUUUUGCAUAAAGGUUCUUAAUCCAUAUAUGCCUUCAGUUAUAGAAAAAAUGGAAGCGCUACAAAGGAAAUACGGAGGAGCUUUGGUGAGGAAUCCACUCUCACGAAAUUCCACACACGAGAUGUACUGGGUAUCCAAUGCUUCCGGGAACAUAGUGUCAUCAGUGAACAUGAUUUCAAGAAUGCUGAUUAACAGAUUCACAAUGAGAUACAAGAAGGCCACAUACGAGCCGGAUGUUGAUCUCGGAAGUGGAACCCGCAACAUCGGAAUUGAAAGUGAAGUACCAAAUCUAGACAUAAUUGGGAAAAGAAUAGAAAAAAUAAAACAAGAGCAUGAAACAUCAUGGCACUAUGAUCAGGACCACCCAUACAAAACGUGGGCCUACCAUGGCAGCUACGAAACAAAACAGACUGGAUCAGCAUCAUCCAUGGUGAACGGAGUGGUUAGGCUGCUAACAAAACCUUGGGACGUCAUCCCCAUGGUGACACAGAUGGCAAUGACAGACACGACUCCAUUUGGACAACAGCGCGUCUUCAAAGAGAAAGUGGACACGAGAACCCAAGAACCAAAAGAAGGCACGAAAAAACUAAUGAAAAUCACAGCAGAAUGGCUCUGGAAAGAACUAGGAAAGAAAAAGAUACCUAGGAUGUGCACCAGAGAAGAAUUCACAAGAAAGGUGAGAAGCAAUGCAGCCUUAGGUGCCAUAUUCACUGAUGAGAACAAGUGGAAGUCGGCACGUGAAGCUGUUGAAGACAGUGGAUUUUGGGAAUUGGUUGACAAGGAAAGGAAUCUCCAUCUUGAAGGAAAGUGUGAGACAUGUGUGUAUAAUAUGAUGGGAAAGAGAGAGAAGAAGCUAGGGGAGUUCGGCAAAGCAAAAGGCAGCAGAGCCAUAUGGUACAUGUGGCUUGGAGCACGCUUCUUAGAGUUUGAAGCCCUGGGAUUCUUGAAUGAAGAUCACUGGUUUUCCAGAGAGAACUCCCUGAGUGGAGUAGAAGGAGAAGGGCUGCACAAACUGGGCUACAUUCUAAGAGACGUGAGUAAGAAAGAAGGAGGAGCAAUGUACGCCGAUGACACCGCAGGAUGGGACACAAGAAUCACGCUAGAGGACUUGAAAAAUGAAGAAAUGGUGACAAACCACAUGGAAGGAGAACACAAGAAACUUGCUGAAGCCAUUUUCAGAUUAACGUACCAAAACAAAGUGGUGCGUGUGCAAAGACCGACACCAAGAGGCACAGUAAUGGACAUUAUAUCGAGAAGAGACCAAAGAGGUAGUGGACAAGUUGUCACCUACGGCCUCAACACUUUCACCAACAUGGAAGCCCAACUGAUCAGACAGAUGGAGGGAGAAGGAGUCUUCAAAAGCAUCCAGCACCUGACAGCCACAGAAGAAAUUGCAGUGAAAAACUGGUUAGUAAGAGUGGGGCGUGAGAGGUUAUCAAGAAUGGCCAUCAGCGGAGAUGAUUGUGUUGUGAAACCCUUAGAUGACAGGUUUGCAAACGCUCUAACAGCUUUGAAUGACAUGGGAAAGGUCAGGAAAGACAUACAACAAUGGGAACCUUCAAGAGGAUGGAACGAUUGGACACAAGUGCCCUUUUGUUCACACCAUUUCCAUGAGUUAAUCAUGAAGGACGGUCGUGUACUUGUGGUUCCAUGUAGAAACCAAGAUGAACUGAUUGGUAGGGCCCGAAUUUCCCAGGGAGCCGGGUGGUCCUUGCGGGAAACAGCUUGUUUGGGGAAGUCUUACGCCCAAAUGUGGAGCCUAAUGUACUUCCACAGACGUGACCUUAGGCUGGCGGCAAACGCUAUUUGCUCGGCAGUCCCUUCACAUUGGGUUCCAACAAGUCGAACAACCUGGUCCAUACACGCCACACAUGAGUGGAUGACAACAGAAGACAUGCUGACGGUCUGGAACAGGGUGUGGAUUCAAGAAAACCCAUGGAUGGAAGAAAAAACUCCAGUAGAAUCAUGGGAGGAAAUCCCAUAUUUGGGGAAGAGAGAAGACCAGUGGUGCGGCUCAUUGAUUGGGCUAACAAGCAGGGCCACCUGGGCAAAGAACAUCCAAACAGCAAUAAAUCAAGUUAGAUCCCUAAUAGGCAAUGAGGAAUACACAGACUACAUGCCAUCCAUGAAAAGAUUCAGAAGAGAAGAGGAAGAGGCAGGAGCCUUGUGGUAG
		</sequence>
		<sequence>
			<taxon idref="MH827546"/>
			AUGAAUAACCAACGGAAAAAGGCGAGAAAUACGCCUUUCAAUAUGCUGAAACGCGAGAGAAACCGCGUGUCAACUGUGCAGCAGCUGACAAAGAGAUUCUCACUUGGAAUGCUACAGGGACGAGGACCACUGAAACUGUUCAUGGCCCUGGUGGCAUUCCUUCGUUUCCUAACAAUCCCACCAACAGCAGGGAUAUUAAAAAGAUGGGGAACAAUCAAAAAAUCAAAGGCUAUCAAUGUCUUGAGAGGGUUCAGGAAAGAGAUUGGAAGGAUGCUGAACAUCUUGAACAGGAGACGCAGAACUGCAGGUAUAAUUAUUAUGAUGAUCCCAACAGUGAUGGCGUUCCAUUUAACCACACGCAAUGGAGAACCACACAUGAUCGUCAGUAGACAAGAGAAAGGGAAAAGACUUCUGUUUAAAACAGAGAACGGUGUGAACAUGUGCACCCUCAUGGCCAUGGAUCUUGGUGAACUGUGUGAAGACACAAUCACUUACAAUUGUCCUCUUCUCAGGCAGAAUGAACCAGAAGACAUAGACUGUUGGUGCAACUCUACGUCUACAUGGGUAACUUAUGGGACAUGCACCGCUACAGGAGAACACAGAAGGGAAAAAAGAUCAGUGGCACUCGUUCCACAUGUGGGAAUGGGACUGGAGACACGAACUGAAACAUGGAUGUCAUCAGAAGGGGCCUGGAAACAUGCACAGAGAAUUGAAACUUGGGUCUUGAGACAUCCAGGCUUCACCAUAAUGGCAGCAAUCCUGGCAUACACCAUAGGAACGACAUAUUUCCAAAGAGUCCUGAUUUUCAUCUUACUGACAGCUGUUGCUCCUUCAAUGACAAUGCGUUGUAUAGGAAUAUCAAAUAGAGACUUUGUGGAAGGGGUUUCAGGAGGAAGUUGGGUUGACAUAGUCCUGGAACAUGGAAGCUGUGUGACGACGAUGGCAAAAAAUAAACCAACAUUGGAUUUUGAACUGAUAAAGACAGAAGCGAAACAUCCCGCCACUCUAAGGAAGUAUUGCAUAGAGGCAAAGCUGACUAACCCAACAACAGCAUCUCGCUGCCCAACACAAGGAGAACCUAGCCUAAAUGAAGAACAGGACAAAAGAUUUGUCUGCAAACACUCCAUGGUAGAUAGAGGAUGGGGAAAUGGAUGCGGAUUAUUUGGAAAGGGAGGUAUCGUGACCUGUGCAAUGUUCACAUGCAAAAAGAACAUGGAAGGGAAAAUCGUGCAACCAGAAAACUUGGAGUACACCAUUGUGAUAACACCUCACUCAGGGGAAGAGAAUGCAGUCGGAAAUGACACAGGAAAACACGGCAAGGAAAUUAAAGUAACACCACAGAGUUCCAUUACAGAAGCAGAACUAACAGGCUAUGGCACUGUCACGAUGGAAUGCUCUCCGAGAACGGGACUCGACUUCAAUGAGAUGGUGUUGCUGCAAAUGGAAAACAAGGCUUGGCUGGUGCACAGGCAAUGGUUCUUAGACCUGCCAUUACCAUGGCUGCCCGGAGCAGACACACAAGGAUCAAAUUGGAUACAAAAGGAGACACUGGUCACUUUCAAAAAUCCCCAUGCAAAGAAACAGGAUGUUGUUGUUCUAGGAUCCCAAGAAGGGGCUAUGCACACAGCACUUACAGGGGCCACGGAAAUCCAGAUGUCAUCAGGAAACUUACUGUUCACAGGACAUCUUAAAUGCAGGCUGAGAAUGGACAAACUACAGCUCAAAGGAAUGUCAUAUUCCAUGUGUACAGGAAAGUUCAAAGUUGUGAAGGAAAUAGCAGAAACACAACAUGGAACAAUAGUUAUCAGAGUACAAUAUGAAGGGGACGGUUCUCCGUGCAAGAUCCCUUUUGAAAUAAUGGAUUUGGAAAAAAGACAUGUCUUAGGCCGUUUGAUCACAGUCAACCCAAUUGUCACAGAAAAAGACAGCCCAGUCAACAUAGAAGCGGAACCUCCAUUCGGAGACAGCUACAUCAUUAUAGGAGUAGAACCGGGACAACUGAAGCUCAGCUGGUUUAAGAAAGGAAGCUCUAUUGGCCAAAUGUUUGAGACAACAAUGAGAGGAGCGAAGAGAAUGGCCAUUCUAGGUGACACAGCUUGGGAUUUUGGAUCCCUGGGAGGAGUGUUCACAUCUAUAGGAAAGGCCCUCCACCAAGUCUUUGGAGCAAUCUAUGGGGCUGCCUUCAGUGGGGUUUCAUGGACUAUGAAAAUCCUCAUAGGAGUCGUCAUCACAUGGAUAGGAAUGAAUUCACGUAGCACUUCACUGUCUGUGUCACUAGUAUUAGUGGGAGUCGUGACACUGUAUUUGGGAGUUAUGGUGCAGGCCGAUAGUGGUUGCGUUGUGAGCUGGAAAAACACAGAACUGAAAUGUGGCAGUGGGAUUUUUAUCACAGACAACGUGCAUACAUGGACAGAACAAUACAAAUUCCAACCAGAAUCCCCUUCAAAGCUGGCUUCAGCUAUCCAAAAGGCUCAUGAAGAAGGCAUUUGUGGAAUCCGCUCAGUAACAAGACUGGAGAAUCUGAUGUGGAAACAAAUAACACCAGAACUGAAUCACAUUCUAACAGAAAAUGAGGUAAAGUUGACUAUCAUGACAGGAGACAUUAAAGGAAUCAUGCAGGCAGGAAAACGAUCCCUGCGGCCUCAACCCACUGAGCUGAAGUACUCUUGGAAAGCAUGGGGCAAAGCGAAAAUGCUCUCCACAGAGCUUCAUAACCACACCUUUCUCAUUGAUGGCCCCGAAACAGCAGAAUGUCCCAACACAAAUAGAGCUUGGAACUCACUAGAGGUUGAAGACUAUGGCUUUGGAGUAUUCACCACUAACAUAUGGCUGAAAUUGAAAGAAAGGCAGGAUGUAUCUUGUGACUCAAAACUCAUGUCAGCAGCCAUAAAAGACAACAGAGCCGUCCACGCCGACAUGGGUUAUUGGAUAGAAAGCGCACUCAAUGACACAUGGAAGAUUGAGAAAGCCUCCUUUAUUGAAGUUAAAAGCUGCCACUGGCCAAAGUCACACACUCUCUGGAGUAAUGGAGUGCUAGAAAGUGAGAUGAUAAUUCCAAAGAAUUUUGCAGGACCAGUGUCACAACACAAUUACAGACCAGGCUAUCAUACACAAACGGCAGGACCCUGGCAUCUAGGCAGGCUUGAGAUGGACUUUGAUUUCUGCGAAGGAACUACAGUGGUGGUGACUGAAGACUGUGGAAAUAGAGGACCCUCCUUAAGAACAACUACUGCUUCUGGAAAACUCAUAACAGAAUGGUGCUGCCGAUCUUGCACAUUACCACCGCUAAGGUACAGAGGUGAGGAUGGAUGCUGGUAUGGAAUGGAAAUCAGACCAUUGAAAGAGAAAGAAGAGAACUUGGUCAACUCUUUGGUCACAGCCGGACACGGACAGAUUGACAACUUCUCACUAGGAGUCUUGGGAAUGGCAUUGUUUCUGGAAGAGAUGCUUAGAACCCGAGUAGGGACGAAACAUGCAAUAUUACUAGUUGCAGUCUCUUUCGUGACAUUGAUCACAGGGAACAUGUCCUUUCGAGAUUUGGGGAGAGUGAUGGUCAUGGUGGGCGCUACUAUGACGGAUGACAUAGGCAUGGGCGUGACCUAUCUUGCCCUAUUAGCAGCCUUCAAGGUCAGACCAACUUUUGCAGCUGGACUACUCUUAAGAAAGCUGACCUCCAAGGAAUUGAUGAUGACCACCAUAGGAAUCGUACUCCUCUCUCAGAGCACCAUACCAGAGACCAUACUUGAACUGACUGACGCGUUGGCUUUGGGGAUGAUGGUUCUCAAAAUAGUAAGAAACAUGGAAAAGUAUCAACUAGCAGUGACUAUCAUGGCUAUCUUGUGCGUCCCAAAUGCAGUGAUAUUACAAAACGCAUGGAAAGUGAGUUGCACAGCACUGGCAGUGGUGUCCGUUUCCCCACUGCUUUUAACAUCUUCACAGCAGAAAACGGAUUGGAUACCACUGGCGUUGACGAUCAAAGGCCUUAAUCCAACAGCCAUUUUCUUAACAACCCUCUCAAGAACUAGCAAGAAAAGGAGCUGGCCACUAAAUGAGGCUAUUAUGGCAGUCGGGAUGGUGAGCAUUUUAGCUAGUUCUUUCUUAAAGAAUGACAUUCCCAUGACAGGACCACUAGUGGCUGGAGGGCUUCUCACUGUGUGUUACGUGCUCACUGGAAGAUCGGCUGAUUUGGAACUGGAGAGAGCUGCUGACAUAAGAUGGGAAGAACAGGCAGAGAUAUCAGGAAGCAGUCCAAUUUUGUCGAUAACAAUAUCGGAAGAUGGCAGCAUGUCGAUAAAAAAUGAAGAAGAAGAACAAACACUGACCAUACUGAUUAGAACAGGACUGCUGGUGAUAUCAGGACUUUUUCCCGUGUCAAUACCAAUCACGGCAGCUGCAUGGUACCUGUGGGAAGUGAAAAAACAACGAGCCGGAGUAUUGUGGGAUGUCCCUUCACCUCCACCUGUGGGAAGGGCCGAACUGGAAGAUGGAGCCUAUAGAAUCAAGCAGAAAGGGAUUUUGGGAUACUCGCAGAUAGGAGCCGGAGUCUACAAAGAAGGAACUUUCCACACAAUGUGGCAUGUCACACGUGGUGCUGUUCUAAUGCAUAAAGGGAAGAGAAUUGAACCAUCAUGGGCGGACGUCAAGAAGGACCUAAUAUCGUAUGGAGGAGGUUGGAAGCUAGAAGGAGAAUGGAAGGAAGGAGAAGAAGUCCAGGUCCUGGCAUUAGAGCCUGGAAAGAAUCCAAGAGCCGUCCAAACAAAACCCGGUCUUUUUAAAACUAACACUGGAACCAUAGGCGCCGUAUCUCUGGACUUUUCCCCUGGAACGUCAGGAUCUCCAAUUGUCGACAAAAAAGGAAAAGUUGUGGGCCUUUAUGGCAACGGUGUCGUCACAAGGAGUGGAACAUACGUGAGUGCCAUAGCCCAGACUGAAAAAAGCACUGAAGACAACCCAGAGAUUGAAGAUGACAUCUUUCGAAAGAAAAGACUGACCAUCAUGGACCUCCACCCAGGAGCAGGAAAAACAAAGAGAUACCUUCCAGCAAUAGUCAGAGAAGCCAUAAAACGAGGCUUGAGAACACUAAUCCUGGCCCCCACUAGAGUUGUGGCGGCUGAAAUGGAAGAAGCUCUCAGAGGACUUCCAAUAAGAUACCAAACCCCAGCUAUCAGAGCUGAGCAUACUGGACGGGAGAUUGUGGAUCUAAUGUGCCACGCCACAUUUACCAUGAGGCUACUAUCACCAAUUAGAGUGCCAAAUUACAACCUGAUUAUCAUGGAUGAAGCCCAUUUCACAGACCCAGCAAGCAUAGCGGCUAGAGGAUACAUCUCAACUCGAGUAGAGAUGGGUGAAGCAGCUGGGAUUUUCAUGACAGCUACCCCUCCUGGAAGCAGAGACCCAUUUCCUCAGAGCAACGCACCAAUUAUGGAUGAAGAAAGGGAAAUUCCUGAGCGUUCGUGGAACUCUGGACAUGAGUGGGUUACGGAUUUUAAAGGGAAGACUGUUUGGUUUGUUCCAAGUAUAAAAGCAGGAAAUGAUAUAGCAGCUUGCCUGAGAAAGAAUGGGAAGAAAGUGAUACAACUCAGCAGAAAGACCUUUGAUUCUGAAUAUAUCAAGACUAGGACCAAUGAUUGGGACUUUGUGGUCACGACAGACAUUUCAGAAAUGGGUGCUAACUUCAAGGCUGAGAGGGUUAUAGACCCCAGACGCUGCAUGAAACCAGUCAUACUAACAGACGGUGAAGAGCGGGUUAUCCUGGCAGGACCCAUGCCAGUGACCCACUCUAGUGCAGCACAAAGAAGAGGGAGAGUAGGAAGAAAUCCAAAAAAUGAAAAUGACCAGUAUAUAUACAUGGGGGAACCUCUGGAAAAUGAUGAAGACUGCGCACACUGGAAAGAAGCUAAGAUGCUUCUAGAUAACAUCAACACGCCUGAAGGAAUCAUUCCCAGCAUGUUUGAACCAGAGCGUGAGAAGGUCGACGCCAUUGAUGGUGAAUACCGCUUGAGAGGAGAAGCGAGGAAAACAUUUGUGGACCUAAUGAGAAGAGGAGACCUACCAGUUUGGCUAGCCUACAGAGUGGCAGCUGAAGGUAUCAACUACGCAGACAGAAGAUGGUGCUUUGAUGGAGUCAAGAACAACCAAAUCUUGGAAGAAAAUGUGGAAGUGGAAAUUUGGACAAAAGAAGGAGAAAGGAAGAAAUUAAAACCCAGAUGGUUAGAUGCUAGGAUCUACUCUGACCCACUGGCACUUAAAGAAUUCAAGGAAUUCGCAGCUGGAAGAAAAUCCCUGACCCUGAAUCUAAUCACCGAGAUGGGUAGGCUCCCAACCUUCAUGACCCAGAAAGCAAGGAAUGCAUUGGACAACUUAGCAGUCCUACACACGGCUGAAGCAGGCGGAAGGGCGUACAAUCAUGCUCUUAGUGAACUGCCGGAGACUCUGGAGACAUUGCUUUUACUGACACUUUUGGCCACAGUCACAGGCGGAAUCUUCCUGUUCUUGAUGAGCGGAAAGGGUAUAGGGAAGAUGACCCUGGGAAUGUGCUGCAUAGUCACAGCUAGUAUUCUUCUAUGGUAUGCACAAAUACAGCCACAUUGGAUAGCAGCUUCAAUAAUACUGGAGUUUUUUCUCAUAGUCUUGCUCAUUCCAGAACCAGAAAAGCAGAGAACACCCCAAGAUAACCAAUUAACUUAUGUUGUCAUAGCCAUCCUUACAGUGGUGGCCGCAACCAUGGCAAACGAGAUGGGUUUCCUGGAAAAAACAAAGAAAGAUUUCGGAUUGGGAAGCAUCACAACCCAGCAACCUGAGAGCAACCUCCUGGACAUAGAUCUACGUCCUGCAUCAGCUUGGACUCUAUAUGCUGUGGCAACAACUUUCAUCACACCAAUGUUGAGACAUAGCAUUGAAAAUUCCUCAGUGAAUGUGUCUCUAACAGCCAUUGCCAACCAAGCCACAGUGUUAAUGGGUCUUGGGAAAGGAUGGCCAUUGUCGAAAAUGGACAUCGGAGUUCCCCUUCUCGCCAUCGGAUGCUAUUCACAAGUCAACCCCAUAACCCUCACAGCAGCCCUUCUCUUAUUGGUAGCACAUUAUGCUAUCAUAGGGCCAGGACUCCAAGCGAAAGCAACCAGAGAGGCUCAGAAAAGAGCAGCAGCGGGCAUCAUGAAAAACCCAACUGUGGAUGGAAUAACAGUGAUUGACCUAGAUCCAAUACCAUAUGAUCCAAAGUUUGAAAAGCAGUUGGGACAAGUAAUGCUCUUAGUCCUCUGCGUGACUCAAGUAUUGAUGAUGAGGACUACAUGGGCUUUAUGUGAAGCUCUAACUUUAGCGACCGGGCCCAUCUCUACACUGUGGGAAGGAAAUCCAGGGAGAUUUUGGAAUACAACUAUUUCAGUGUCAAUGGCUAACAUUUUUAGAGGGAGUUACCUGGCCGGAGCCGGACUUCUCUUUUCUAUCAUGAAGAACACGGCCAACACAAGAAGGGGAACUGGCAACACAGGAGAAACGCUUGGAGAGAAAUGGAAAAACCGGUUGAAUGCAUUGGGGAAGAGUGAAUUCCAGAUCUAUAAGAAAAGUGGAAUCCAGGAAGUGGAUAGAACGUUAGCAAAAGAAGGCAUCAAGAGAGGAGAAACGGACCAUCACGCUGUGUCGCGAGGCUCAGCGAAACUGAGAUGGUUCGUCGAGAGAAACCUUGUCACACCAGAAGGGAAAGUAGUGGACCUUGGCUGCGGCAGGGGGGGCUGGUCAUACUAUUGUGGGGGACUAAAGAAUGUAAAGGAAGUCAAAGGCCUAACAAAAGGAGGACCAGGACACGAAGAACCCAUUCCCAUGUCAACAUAUGGUUGGAAUCUGGUGCGUCUGCAAAGUGGAGUCGAUGUCUUUUUUACUCCGCCAGAAAAGUGUGACACAUUGCUGUGUGACAUAGGGGAGUCGUCACCAAACCCCACGGUUGAGGCAGGACGAACACUCAGAGUUCUAAACUUAGUGGAAAACUGGCUGAAUAAUAAUACCCAAUUUUGCAUAAAGGUUCUUAAUCCAUAUAUGCCUUCAGUUAUAGAAAAAAUGGAAGCGCUACAAAGGAAAUACGGAGGAGCUUUGGUGAGGAAUCCACUCUCACGAAAUUCCACACACGAGAUGUACUGGGUAUCCAAUGCUUCCGGGAACAUAGUGUCAUCAGUGAACAUGAUUUCAAGAAUGUUGAUUAACAGAUUCACAAUGAGACACAAGAAGGCCACAUACGAGCCGGAUGUUGAUCUCGGAAGUGGAACCCGCAACAUCGGAAUUGAAAGUGAAGUACCAAACCUAGACAUAAUUGGGAAAAGAAUAGAAAAAAUAAAACAAGAGCAUGAAACAUCAUGGCACUAUGAUCAAGACCACCCAUACAAAACGUGGGCCUACCAUGGCAGCUACGAAACAAAACAGACUGGAUCAGCAUCAUCCAUGGUGAACGGAGUGGUUAGGCUGCUAACAAAACCUUGGGACGUCAUCCCCAUGGUGACACAGAUGGCAAUGACAGACACGACUCCAUUUGGACAACAGCGCGUCUUCAAAGAGAAAGUGGACACGAGAACCCAAGAACCAAAAGAAGGCACGAAAAAACUAAUGAAAAUCACAGCAGAAUGGCUCUGGAAAGAACUAGGAAAGAAAAAGACACCUAGGAUGUGCACCAGAGAAGAAUUCACAAGAAAGGUGAGAAGCAAUGCAGCCUUAGGUGCCAUAUUCACUGAUGAGAACAAGUGGAAGUCGGCACGUGAAGCUGUUGAAGACAGUGGAUUUUGGGAAUUGGUUGACAAGGAAAGGAAUCUCCAUCUUGAAGGAAAGUGUGAGACAUGUGUGUAUAACAUGAUGGGAAAGAGAGAGAAGAAGCUAGGGGAGUUCGGCAAAGCAAAAGGCAGCAGAGCCAUAUGGUACAUGUGGCUUGGAGCACGCUUCUUAGAGUUUGAAGCCCUGGGAUUCUUGAAUGAAGAUCACUGGUUUUCCAGAGAGAACUCCCUGAGUGGAGUAGAAGGAGAAGGGCUGCACAAACUGGGCUACAUUCUAAGAGACGUGAGUAAGAAAGAAGGAGGAGCAAUGUACGCCGAUGACACCGCAGGAUGGGACACAAGAAUCACGCUAGAGGACUUGAAGAAUGAAGAGAUGGUGACAAACCACAUGGAAGGAGAACACAAGAAACUUGCUGAAGCCAUUUUCAGAUUAACGUACCAAAACAAAGUGGUGCUUUUGCAAAGACCGACACCAAGAGGCACAGUAAUGGACAUUAUAUCGAGAAGAGACCAAAGAGGUAGUGGACAAGUUGUCACUUACGGCCUCAACACUUUCACCAACAUGGAAGCCCAACUGAUCAGACAGAUGGAGGGAGAAGGAGUCUUCAAAAGCAUCCAGCACCUGACAGCCACAGAAGAAAUUGCAGUGAAAAACUGGUUAGUAAGAGUGGGGCGUGAGAGGUUAUCAAGAAUGGCCAUCAGCGGAGAUGAUUGUGUUGUGAAACCCUUAGAUGACAGGUUUGCAAACGCUCUAACAGCUUUAAAUGACAUGGGAAAGGUCAGGAAAGACAUACAACAAUGGGAACCUUCAAGAGGAUGGAACGAUUGGACACAAGUGCCCUUUUGUUCACACCAUUUCCAUGAGUUAAUCAUGAAGGACGGUCGUGUACUUGUGGUUCCAUGUAGAAACCAAGAUGAACUGAUUGGUAGGGCCCGAAUUUCCCAGGGAGCCGGGUGGUCCUUGCGGGAAACAGCUUGUUUGGGGAAGUCUUACGCCCAAAUGUGGAGCCUAAUGUACUUCCACAGACGUGACCUUAGGCUGGCGGCAAACGCUAUUUGCUCGGCAGUCCCUUCACAUUGGGUUCCAACAAGUCGAACAACCUGGUCCAUACACGCCACACAUGAGUGGAUGACAACAGAAGACAUGCUGACAGUCUGGAACAGGGUGUGGAUUCAAGAAAACCCAUGGAUGGAAGAAAAAACUCCAGUAGAAUCAUGGGAGGAAAUCCCAUAUUUGGGGAAGAGAGAAGACCAGUGGUGCGGCUCAUUGAUUGGGCUAACAAGCAGGGCCACCUGGGCAAAGAACAUCCAAACAGCAAUAAAUCAAGUUAGAUCCCUAAUAGGCAAUGAGGAAUACACAGACUACAUGCCAUCCAUGAAAAGAUUCAGAAGAGAAGAGGAAGAGGCAGGAGUCUUGUGGUAG
		</sequence>
		<sequence>
			<taxon idref="MN923121"/>
			AUGAAUAACCAACGGAAGAAGGCGAGAAAUACGCCUUUCAAUAUGCUGAAACGCGAGAGAAACCGCGUGUCAACUGUGCAGCAGCUGACAAAGAGAUUCUCACUUGGAAUGCUACAGGGACGAGGACCACUGAAACUGUUCAUGGCCCUAGUGGCAUUCCUUCGUUUCCUAACAAUCCCGCCAACAGCAGGGAUAUUAAAAAGAUGGGGAACAAUCAAAAAAUCAAAGGCUAUCAAUGUCUUGAGAGGGUUCAGGAAAGAGAUUGGAAGGAUGCUGAACAUCUUGAACAGGAGACGCAGAACUGCAGGUAUAAUUAUUAUGAUGAUCCCAACAGUGAUGGCGUUCCAUUUAACCACACGCAAUGGAGAACCACACAUGAUCGUCAGUAGACAAGAGAAAGGGAAAAGUCUUCUGUUUAAAACAGAGAACGGUGUGAACAUGUGCACCCUCAUGGCCAUGGACCUUGGUGAACUGUGUGAAGACACAAUCACUUACAAUUGUCCUCUUCUCAGGCAGAAUGAACCAGAAGACAUAGACUGUUGGUGCAACUCUACGUCUACAUGGGUAACUUAUGGGACAUGCACCGCUACAGGAGAACACAGAAGGGAAAAAAGAUCAGUGGCACUCGUUCCACAUGUGGGAAUGGGACUGGAGACACGAACUGAAACAUGGAUGUCAUCAGAAGGGGCCUGGAAACAUGCACAGAGAAUUGAAACUUGGGUCUUGAGACAUCCAGGCUUCACCAUAAUGGCAGCAAUCCUGGCAUACACCAUAGGAACGACAUAUUUCCAAAGAGUCCUGAUUUUCAUCUUACUCACAGCUGUUGCUCCUUCAAUGACAAUGCGUUGUAUAGGAAUAUCAAAUAGAGACUUUGUGGAAGGGGUUUCAGGAGGAAGUUGGGUUGACAUAGUCCUGGAACAUGGAAGCUGUGUGACGACGAUGGCAAAAAAUAAACCAACAUUGGAUUUUGAACUGAUAAAGACAGAAGCGAAACAUCCCGCCACUCUAAGGAAGUAUUGCAUAGAGGCAAAGCUGACCAAUACAACAACAGCAUCUCGCUGCCCAACACAAGGAGAACCUAGCCUAAAUGAAGAACAGGACAAAAGAUUUGUCUGCAAACACUCCAUGGUAGAUAGAGGAUGGGGAAAUGGAUGCGGAUUAUUUGGAAAGGGAGGUAUCGUGACCUGUGCAAUGUUCACAUGCAAAAAGAACAUGGAAGGGAAAAUUGUGCAACCAGAAAACUUGGAGUACACCAUUGUGAUAACACCUCACUCAGGGGAAGAGAAUGCAGUCGGAAAUGACACAGGAAAACACGGCAAGGAAAUUAAAGUAACACCACAGAGUUCCAUUACAGAAGCAGAACUAACAGGCUAUGGCACUGUCACGAUGGAAUGCUCUCCGAGAACGGGACUCGACUUCAAUGAGAUGGUGUUGCUGCAAAUGGAAAACAAGGCUUGGCUGGUGCACAGGCAAUGGUUCUUAGACCUGCCAUUACCAUGGCUGCCUGGAGCAGACACACAAGGAUCAAAUUGGAUACAAAAGGAGACACUGGUCACUUUCAAAAAUCCCCAUGCAAAGAAACAGGAUGUUGUUGUUCUAGGAUCCCAAGAAGGGGCUAUGCACACAGCACUUACAGGGGCCACGGAAAUCCAGAUGUCAUCAGGAAACUUACUGUUCACAGGACAUCUUAAAUGUAGGCUGAGAAUGGACAAACUACAGCUCAAAGGAAUGUCAUAUUCCAUGUGUACAGGAAAGUUCAAAGUUGUGAAGGAAAUAGCAGAAACACAACAUGGAACAAUAGUUAUCAGAGUACAAUAUGAAGGGGACGGUUCUCCGUGCAAGAUCCCUUUUGAAAUAAUGGAUUUGGAAAAAAGACAUGUCUUAGGCCGUUUGAUCACAGUCAACCCAAUUGUCACAGAAAAAGACAGCCCAGUCAACAUAGAAGCAGAACCUCCAUUUGGAGACAGCUACAUCAUUAUAGGAGUAGAACCGGGACAACUGAAGCUCAGCUGGUUUAAGAAAGGAAGCUCUAUUGGCCAAAUGUUUGAGACAACAAUGAGAGGAGCGAAGAGAAUGGCCAUUCUAGGUGACACAGCUUGGGAUUUUGGAUCCCUGGGAGGAGUGUUCACAUCUAUAGGAAAGGCCCUCCACCAAGUCUUUGGAGCAAUCUAUGGGGCUGCCUUCAGUGGGGUUUCAUGGACUAUGAAAAUCCUCAUAGGAGUCGUCAUCACAUGGAUAGGAAUGAAUUCACGUAGCACUUCACUGUCUGUGUCACUAGUAUUAGUGGGAGUCGUGACACUGUAUUUGGGAGUUAUGGUGCAGGCCGAUAGUGGUUGCGUUGUGAGCUGGAAAAACAAAGAACUGAAAUGUGGUAGUGGGAUUUUUAUCACAGACAAUGUGCAUACAUGGACAGAACAAUACAAAUUCCAACCAGAAUCCCCUUCAAAGCUGGCUUCAGCUAUCCAAAAGGCUCAUGAAGAGGGCAUUUGUGGAAUCCGCUCAGUAACAAGACUGGAGAAUCUGAUGUGGAAACAAAUAACACCAGAACUGAAUCACAUUCUAACAGAAAAUGAGGUAAAGUUGACUAUCAUGACAGGAGACAUUAAAGGAAUCAUGCAGGCAGGAAAACGAUCCCUGCGGCCUCAACCCACUGAGUUGAAGUACUCUUGGAAAGCAUGGGGCAAAGCGAAAAUGCUCUCCACAGAGCUUCAUAACCACACCUUUCUCAUUGAUGGCCCCGAAACAGCAGAAUGUCCCAACACAAAUAGAGCUUGGAAUUCACUAGAGGUUGAAGACUAUGGCUUUGGAGUAUUCACCACUAACAUAUGGCUGAAAUUGAAAGAAAGGCAGGAUGUAUCUUGUGACUCAAAACUCAUGUCAGCAGCCAUAAAAGACAACAGAGCCGUCCACGCCGACAUGGGUUAUUGGAUAGAAAGCGCACUCAAUGACACAUGGAAGAUUGAGAAAGCCUCCUUUAUUGAAGUUAAAAGCUGCCACUGGCCAAAGUCACACACUCUCUGGAGUAAUGGAGUGCUAGAAAGUGAGAUGAUAAUUCCAAAGAAUUUUGCAGGACCAGUGUCACAACACAAUUACAGACCAGGCUAUCAUACACAAACGGCAGGACCCUGGCAUCUAGGCAGGCUUGAGAUGGACUUUGAUUUCUGCGAAGGAACUACAGUGGUGGUGACUGAAGACUGUGGAAAUAGAGGACCCUCCUUAAGAACAACUACUGCUUCUGGAAAACUCAUAACAGAAUGGUGCUGCCGAUCUUGCACAUUACCACCGCUAAGGUACAGAGGUGAGGAUGGAUGCUGGUAUGGAAUGGAAAUCAGACCAUUGAAAGAGAAAGAAGAGAACUUGGUCAACUCUUUGGUCACAGCCGGACACGGACAGAUUGACAACUUCUCACUAGGAGUCUUGGGAAUGGCAUUGUUUCUGGAAGAGAUGCUUAGAACCCGAGUAGGGACGAAACAUGCAAUAUUACUAGUUGCAGUCUCUUUCGUGACAUUGAUCACAGGGAACAUGUCCUUUCGUGAUUUGGGGAGAGUGAUGGUCAUGGUGGGCGCUACUAUGACGGAUGACAUAGGCAUGGGCGUGACCUAUCUUGCCCUAUUAGCAGCCUUCAAGGUCAGACCAACUUUUGCAGCUGGACUACUCUUAAGAAAGCUGACCUCCAAGGAAUUGAUGAUGACCACCAUAGGAAUCGUACUCCUCUCUCAGAGCACCAUACCAGAGACCAUACUUGAACUGACUGACGCGUUGGCUUUGGGGAUGAUGGUUCUCAAAAUAGUAAGAAACAUGGAAAAGUAUCAACUAGCAGUGACUAUCAUGGCUAUCUUGUGCGUCCCAAAUGCAGUGAUAUUACAAAACGCAUGGAAAGUGAGUUGCACAGCACUGGCAGUGGUGUCCGUUUCCCCACUGCUUUUAACAUCUUCACAGCAGAAAACGGAUUGGAUACCACUGGCGUUGACGAUCAAAGGCCUCAAUCCAACAGCCAUUUUCUUAACAACCCUCUCAAGAACUAGCAAGAAAAGGAGCUGGCCACUAAAUGAGGCUAUUAUGGCAGUCGGGAUGGUGAGCAUUUUAGCUAGUUCUUUCUUAAAGAAUGACAUUCCCAUGACAGGACCACUAGUGGCUGGAGGGCUUCUCACUGUGUGUUACGUGCUCACCGGAAGAUCGGCUGACUUGGAACUGGAGAGAGCUGCUGACAUAAGAUGGGAAGAACAGGCAGAGAUAUCAGGAAGCAGUCCAAUUUUGUCGAUAACAAUAUCGGAAGAUGGCAGCAUGUCGAUAAAAAAUGAAGAAGAAGAACAAACACUGACCAUACUGAUUAGAACAGGACUGCUGGUGAUAUCAGGACUUUUUCCCGUGUCAAUACCAAUCACGGCAGCUGCGUGGUACCUGUGGGAAGUGAAAAAACAACGAGCCGGAGUAUUGUGGGAUGUCCCUUCACCUCCACCUGUGGGAAGGGCCGAACUGGAAGAUGGAGCCUAUAGAAUCAAGCAGAAAGGGAUUUUGGGAUACUCGCAGAUAGGAGCCGGAGUCUACAAAGAAGGAACUUUCCACACAAUGUGGCAUGUCACACGUGGUGCUGUUCUAAUGCAUAAAGGGAAGAGAAUUGAACCAUCAUGGGCGGACGUCAAGAAGGACCUAAUAUCGUAUGGAGGAGGUUGGAAGCUAGAAGGAGAAUGGAAGGAAGGAGAAGAAGUCCAGGUCCUGGCAUUAGAGCCUGGAAAGAAUCCAAGAGCCGUCCAAACAAAACCCGGUCUUUUUAAAACUAACACUGGAACCAUAGGCGCCGUAUCUCUGGACUUUUCUCCUGGAACGUCAGGAUCUCCAAUUGUCGACAAAAAAGGAAAAGUUGUGGGCCUUUAUGGCAACGGUGUCGUCACAAGGAGUGGAACAUACGUGAGUGCCAUAGCCCAGACUGAAAAAAGCACUGAAGACAACCCAGAGAUUGAAGAUGACAUCUUUCGAAAGAAGAGACUGACCAUCAUGGACCUCCACCCAGGAGCAGGAAAAACAAAGAGAUACCUUCCAGCAAUAGUCAGAGAAGCCAUAAAACGAGGCUUGAGAACACUAAUCCUGGCCCCCACUAGAGUUGUGGCGGCUGAAAUGGAAGAAGCUCUCAGAGGACUUCCAAUAAGAUACCAAACCCCAGCUAUCAGAGCUGAGCAUACUGGACGGGAGAUUGUGGAUCUAAUGUGCCACGCCACAUUUACCAUGAGGCUACUAUCACCAAUUAGAGUGCCAAAUUACAACCUGAUUAUCAUGGAUGAAGCCCAUUUCACAGACCCAGCAAGCAUAGCGGCUAGAGGAUACAUCUCAACUCGAGUAGAGAUGGGUGAAGCAGCUGGGAUUUUCAUGACAGCUACCCCUCCUGGAAGCAGAGACCCAUUUCCUCAGAGCAAUGCACCAAUCAUGGAUGAAGAAAGGGAAAUUCCUGAGCGUUCGUGGAACUCUGGACAUGAGUGGGUUACGGAUUUUAAAGGGAAGACUGUUUGGUUUGUUCCAAGUAUAAAAGCAGGAAAUGAUAUAGCAGCUUGCCUGAGAAAGAAUGGGAAGAAAGUGAUACAACUCAGCAGAAAGACCUUUGAUUCUGAAUAUAUCAAGACUAGGACCAAUGAUUGGGACUUUGUGGUCACGACAGACAUUUCAGAAAUGGGUGCUAACUUCAAGGCUGAGAGGGUUAUAGACCCCAGACGCUGCAUGAAACCAGUCAUACUAACAGACGGUGAAGAGCGGGUUAUCCUGGCAGGACCCAUGCCAGUGACCCACUCUAGUGCAGCACAAAGAAGAGGGAGAGUAGGAAGAAACCCAAGAAAUGAAAAUGACCAGUAUAUAUACAUGGGGGAACCUCUGGAAAAUGAUGAAGACUGCGCACACUGGAAAGAAGCUAAGAUGCUUCUAGAUAACAUCAACACGCCUGAAGGAAUCAUUCCCAGCAUGUUUGAACCAGAGCGUGAGAAGGUCGACGCCAUUGAUGGUGAAUACCGCUUGAGAGGAGAAGCGAGAAAAACAUUUGUGGACCUAAUGAGAAGAGGAGACCUACCAGUUUGGCUAGCCUACAGAGUGGCAGCUGAAGGUAUCAACUACGCAGACAGAAGAUGGUGUUUUGAUGGAGUCAAGAACAACCAAAUCUUGGAAGAAAAUGUGGAAGUGGAAAUUUGGACAAAAGAAGGAGAAAGGAAGAAAUUAAAACCCAGAUGGUUAGAUGCUAGGAUCUACUCUGAUCCACUGGCACUUAAAGAAUUCAAGGAAUUCGCAGCUGGAAGAAAAUCCCUGACCCUGAAUCUAAUCACCGAGAUGGGUAGGCUCCCAACCUUCAUGACCCAGAAAGCAAGGAAUGCAUUGGACAACUUAGCAGUCCUACACACGGCCGAAGCAGGCGGAAGGGCGUACAAUCAUGCUCUUAGUGAACUGCCGGAGACUCUGGAGACACUGCUUUUACUGACACUUUUAGCCACAGUCACAGGCGGAAUCUUCCUGUUCUUGAUGAGCGGAAAGGGUAUAGGGAAGAUGACCCUGGGAAUGUGCUGCAUAGUCACAGCUAGUAUUCUUCUAUGGUAUGCACAAAUACAGCCACAUUGGAUAGCAGCUUCAAUAAUACUGGAGUUUUUUCUCAUAGUCUUGCUCAUUCCAGAACCAGAAAAGCAGAGAACACCCCAAGAUAACCAAUUAACUUAUGUUGUCAUAGCCAUCCUUACAGUGGUGGCCGCAACCAUGGCAAACGAGAUGGGUUUCCUGGAAAAAACAAAGAAAGAUUUCGGACUGGGAAGCAUCACAACCCAGCAACCUGAGAGCAACAUCCUGGACAUAGAUCUACGUCCUGCAUCAGCUUGGACUCUAUAUGCUGUGGCAACAACUUUCAUCACACCAAUGUUGAGACAUAGCAUUGAAAAUUCCUCAGUGAAUGUGUCUCUAACAGCCAUUGCCAACCAAGCCACAGUGCUAAUGGGUCUUGGGAAAGGAUGGCCAUUGUCGAAAAUGGACAUCGGAGUUCCCCUUCUCGCCAUCGGAUGCUAUUCACAAGUCAACCCCAUAACCCUCACAGCAGCCCUUCUCUUAUUGGUAGCACAUUAUGCUAUCAUAGGGCCAGGACUCCAAGCGAAAGCAACCAGAGAGGCUCAGAAAAGAGCAGCAGCGGGCAUCAUGAAAAACCCAACUGUGGAUGGAAUAACAGUGAUUGACCUAGAUCCAAUACCAUAUGAUCCAAAGUUUGAAAAGCAGUUGGGACAAGUAAUGCUCUUAGUCCUCUGCGUGACUCAAGUAUUGAUGAUGAGGACUACAUGGGCUUUAUGUGAAGCUCUAACUUUAGCGACCGGGCCCAUCUCUACACUGUGGGAAGGAAAUCCAGGGAGAUUUUGGAAUACAACUAUUGCAGUGUCAAUGGCUAACAUUUUUAGAGGGAGUUACCUGGCCGGAGCCGGACUUCUCUUUUCUAUCAUGAAGAACACGGCCAAUACAAGAAGGGGAACUGGCAACACAGGAGAAACGCUUGGAGAGAAAUGGAAAAACCGGUUGAAUGCAUUGGGGAAGAGUGAAUUCCAGAUCUAUAAGAGAAGUGGAAUCCAGGAAGUGGAUAGAACGUUAGCAAAAGAAGGCAUCAAGAGAGGAGAAACGGACCAUCACGCUGUGUCGCGAGGCUCAGCGAAACUGAGAUGGUUCGUCGAGAGAAACCUUGUCACACCAGAAGGGAAAGUAGUGGACCUUGGCUGCGGCAGGGGGGGCUGGUCAUACUAUUGUGGGGGACUAAAGAAUGUAAAGGAAGUCAAAGGCCUAACAAAAGGAGGACCAGGACACGAAGAACCCAUUCCCAUGUCAACAUAUGGUUGGAAUCUGGUGCGUCUGCAAAGUGGAGUCGAUGUUUUUUUUACUCCGCCAGAAAAGUGUGACACAUUGCUGUGUGACAUAGGGGAGUCGUCACCAAACCCCACGGUUGAGGCAGGACGAACACUCAGAGUUCUAAACUUAGUGGAAAACUGGCUGAAUAAUAAUACCCAAUUUUGCAUAAAGGUUCUUAAUCCAUAUAUGCCUUCAGUUAUAGAAAAAAUGGAAGCGCUACAAAGGAAAUACGGAGGAGCUUUGGUGAGGAAUCCACUCUCACGAAAUUCCACACACGAGAUGUACUGGGUAUCCAAUGCUUCCGGGAACAUAGUGUCAUCAGUGAACAUGAUUUCAAGAAUGUUGAUUAACAGAUUCACAAUGAGACACAAGAAGGCCACAUACGAGCCGGAUGUUGAUCUCGGAAGUGGAACCCGCAACAUCGGAAUUGAAAGUGAAGUACCAAACCUAGACAUAAUUGGGAAAAGAAUAGAAAAAAUAAAACAAGAGCAUGAAACAUCAUGGCACUAUGAUCAAGACCACCCAUACAAAACGUGGGCCUACCAUGGCAGCUACGAAACAAAACAGACUGGAUCAGCAUCAUCCAUGGUGAACGGAGUGGUUAGGCUGCUAACAAAACCUUGGGACGUCAUCCCCAUGGUGACACAGAUGGCAAUGACAGACACGACUCCAUUUGGACAACAGCGCGUCUUCAAAGAGAAAGUGGACACGAGAACCCAAGAACCAAAAGAAGGCACGAAAAAACUAAUGAAAAUCACAGCAGAAUGGCUCUGGAAAGAACUAGGAAAGAAAAAGACACCUAGGAUGUGCACCAGAGAAGAAUUCACAAGAAAGGUGAGAAGCAAUGCAGCCUUAGGUGCCAUAUUCACUGAUGAGAACAAGUGGAAGUCGGCACGUGAAGCUGUUGAAGACAGUGGAUUUUGGGAGUUGGUUGACAAGGAAAGGAAUCUCCAUCUUGAAGGAAAGUGUGAGACAUGUGUGUAUAACAUGAUGGGAAAGAGAGAGAAGAAGCUAGGGGAGUUCGGCAAAGCAAAAGGCAGCAGAGCCAUAUGGUACAUGUGGCUUGGAGCACGCUUCUUAGAGUUUGAAGCCCUGGGAUUCUUGAAUGAAGAUCACUGGUUUUCCAGAGAGAACUCCCUGAGUGGAGUAGAAGGAGAAGGGCUGCACAAACUGGGCUACAUUCUAAGAGACGUGAGUAAGAAAGAAGGAGGAGCAAUGUACGCCGAUGACACCGCAGGAUGGGACACAAGAAUCACGCUAGAGGACUUGAAAAAUGAAGAAAUGGUGACAAACCACAUGGAAGGAGAGCACAAGAAACUUGCUGAAGCCAUUUUCAGAUUAACAUACCAAAACAAAGUGGUGCGUGUGCAAAGACCGACACCAAGAGGCACAGUAAUGGACAUUAUAUCGAGAAGAGACCAAAGAGGUAGUGGACAAGUUGUCACUUACGGCCUCAACACUUUCACCAACAUGGAAGCCCAACUGAUCAGACAGAUGGAGGGAGAAGGAGUCUUCAAAAGCAUCCAGCACCUGACAGCCACAGAAGAAAUUGCAGUGAAAAACUGGUUAGUAAGAGUGGGGCGUGAGAGGUUAUCAAGAAUGGCCAUCAGCGGAGAUGAUUGUGUUGUGAAACCCUUAGAUGACAGGUUUGCAAACGCUCUAACAGCUUUAAAUGACAUGGGAAAGGUCAGGAAAGACAUACAACAAUGGGAACCUUCAAGAGGAUGGAACGAUUGGACACAAGUGCCCUUUUGUUCACACCAUUUCCAUGAGUUAAUCAUGAAGGACGGUCGUGUACUUGUGGUUCCAUGUAGAAACCAAGAUGAACUGAUUGGUAGGGCCCGAAUUUCCCAGGGAGCCGGGUGGUCCUUGCGGGAAACAGCUUGUUUGGGGAAGUCUUACGCCCAAAUGUGGAGCCUAAUGUACUUCCACAGACGUGACCUUAGGCUAGCGGCAAACGCUAUUUGCUCGGCAGUCCCUUCACAUUGGGUUCCAACAAGCCGAACAACCUGGUCCAUACACGCCACACAUGAGUGGAUGACAACAGAAGACAUGCUGACAGUCUGGAACAGGGUGUGGAUUCAAGAAAACCCAUGGAUGGAAGAAAAAACUCCAGUAGAAUCAUGGGAGGAAAUCCCAUAUUUGGGGAAGAGAGAAGACCAAUGGUGCGGCUCAUUGAUUGGGCUAACAAGCAGGGCCACCUGGGCAAAGAACAUCCAAACAGCAAUAAAUCAAGUUAGAUCCCUAAUAGGCAAUGAGGAAUACACAGACUACAUGCCAUCCAUGAAAAGAUUCAGAAGAGAAGAGGAAGAGGCAGGAGUCUUGUGGUAG
		</sequence>
		<sequence>
			<taxon idref="KY921905"/>
			AUGAAUAACCAACGGAAAAAGGCGAGAAAUACGCCUUUCAAUAUGCUGAAACGCGAGAGAAACCGCGUGUCAACUGUGCAGCAGCUGACAAAGAGAUUCUCACUUGGAAUGCUACAGGGACGAGGACCACUGAAACUGUUCAUGGCCCUGGUGGCAUUCCUUCGUUUCCUAACAAUCCCGCCAACAGCAGGGAUAUUAAAAAGAUGGGGAACAAUCAAAAAAUCAAAGGCUAUCAAUGUCUUGAGAGGGUUCAGGAAAGAGAUUGGAAGGAUGCUGAACAUCUUGAACAGGAGACGCAGAACUGCAGGUAUAAUUAUUAUGAUGAUCCCAACAGUGAUGGCGUUCCAUUUAACCACACGCAAUGGAGAACCACACAUGAUCGUCAGUAGACAAGAGAAAGGGAAAAGUCUUCUGUUUAAAACAGAGAACGGUGUGAACAUGUGCACCCUCAUGGCCAUGGAUCUUGGUGAACUGUGUGAAGACACAAUCACUUACAAUUGUCCUCUUCUCAGGCAGAAUGAACCAGAAGACAUAGACUGUUGGUGCAACUCUACGUCUACAUGGGUAACUUAUGGGACAUGCACCGCUACAGGAGAACACAGAAGGGAAAAAAGAUCAGUGGCACUCGUUCCACAUGUGGGAAUGGGACUGGAGACACGAACUGAAACAUGGAUGUCAUCAGAAGGGGCCUGGAAACAUGCACAGAGAAUUGAAACUUGGGUCUUGAGACAUCCAGGCUUCACCAUAAUGGCAGCAAUCCUGGCAUACACCAUAGGAACGACAUAUUUCCAAAGAGUCCUGAUUUUCAUCUUACUGACAGCUGUUGCUCCUUCAAUGACAAUGCGUUGUAUAGGAAUAUCAAAUAGAGACUUUGUGGAAGGGGUUUCAGGAGGAAGCUGGGUUGACAUAGUCCUGGAACAUGGAAGCUGUGUGACGACGAUGGCAAAAAAUAAACCAACAUUGGAUUUUGAACUGAUAAAGACAGAAGCGAAACAUCCCGCCACUCUAAGGAAGUAUUGCAUAGAGGCAAAGCUGACCAACACAACAACAGCAUCUCGCUGCCCAACACAAGGAGAACCUAGCCUAAAUGAAGAACAGGACAAAAGAUUUGUCUGCAAACACUCCAUGGUAGAUAGAGGAUGGGGAAAUGGAUGCGGAUUAUUUGGAAAGGGAGGUAUCGUGACCUGUGCAAUGUUCACAUGCAAAAAGAACAUGGAAGGGAAAAUCGUGCAACCAGAAAACUUGGAGUACACCAUUGUGAUAACACCUCACUCAGGGGAAGAGAAUGCAGUCGGAAAUGACACAGGAAAACACGGCAAGGAAAUUAAAGUAACACCACAGAGUUCCAUCACAGAAGCAGAACUAACAGGCUAUGGCACUGUCACGAUGGAAUGCUCUCCGAGAACGGGACUCGACUUCAAUGAGAUGGUGUUGCUGCAAAUGGAAAACAAGGCUUGGCUGGUGCACAGGCAAUGGUUCUUAGACCUGCCAUUACCAUGGCUGCCCGGAGCAGACACACAAGGAUCAAAUUGGAUACAGAAGGAGACAUUGGUCACUUUCAAAAAUCCCCAUGCAAAGAAACAGGAUGUUGUUGUUCUAGGAUCCCAAGAAGGGGCUAUGCACACAGCACUUACAGGGGCCACGGAAAUCCAGAUGUCAUCAGGAAACUUACUGUUCACAGGACAUCUUAAAUGUAGGCUGAGAAUGGACAAACUACAGCUCAAAGGAAUGUCAUAUUCCAUGUGUACAGGAAAGUUCAAAGUUGUGAAGGAAAUAGCAGAAACACAACAUGGAACAAUAGUUAUCAGAGUACAAUAUGAAGGGGACGGUUCUCCGUGCAAGAUCCCUUUUGAAAUAAUGGAUUUGGAAAAAAGACAUGUCUUAGGUCGCUUGAUCACAGUCAACCCAAUUGUCACAGAAAAAGACAGCCCAGUCAACAUAGAAGCAGAACCUCCAUUCGGAGACAGUUACAUCAUUAUAGGAGUAGAACCGGGACAACUGAAGCUCAGCUGGUUUAAGAAAGGAAGCUCUAUUGGCCAAAUGUUUGAGACAACAAUGAGAGGAGCGAAGAGAAUGGCCAUUUUAGGUGACACAGCUUGGGAUUUUGGAUCCCUGGGAGGAGUGUUCACAUCUAUAGGAAAGGCCCUCCACCAAGUCUUUGGAGCAAUCUAUGGGGCUGCCUUCAGUGGGGUUUCAUGGACUAUGAAAAUCCUCAUAGGAGUUGUCAUCACAUGGAUAGGAAUGAAUUCACGUAGCACUUCACUGUCUGUGUCACUAGUAUUAGUGGGAGUCGUGACAUUGUACUUGGGAGUUAUGGUGCAGGCCGAUAGUGGUUGCGUUGUGAGCUGGAAAAACAAAGAACUGAAAUGUGGCAGCGGGAUUUUUAUCACAGACAACGUGCAUACAUGGACAGAACAAUACAAAUUCCAACCAGAAUCCCCUUCAAAGCUGGCUUCAGCUAUCCAGAAGGCUCAUGAAGAAGGCAUUUGUGGAAUCCGCUCAGUAACAAGACUGGAGAAUCUGAUGUGGAAACAAAUAACACCAGAACUGAAUCACAUUCUAACAGAAAAUGAGGUAAAGUUGACUAUCAUGACAGGAGACAUUAAAGGAAUCAUGCAGGCAGGAAAACGAUCCCUGCGGCCUCAACCCACUGAGCUGAAGUACUCUUGGAAAGCAUGGGGCAAAGCGAAAAUGCUCUCCACAGAGCUUCAUAACCACACCUUUCUCAUUGAUGGCCCCGAAACAGCAGAAUGUCCCAACACAAAUAGAGCUUGGAACUCACUAGAGGUUGAAGACUAUGGCUUUGGAGUAUUCACCACUAACAUAUGGCUGAAAUUGAAAGAAAGGCAGGAUGUAUCUUGUGACUCAAAACUCAUGUCAGCAGCCAUAAAAGACAACAGAGCCGUCCACGCCGACAUGGGUUAUUGGAUAGAAAGCGCACUCAAUGACACAUGGAAGAUUGAGAAAGCCUCCUUUAUUGAAGUUAAAAGCUGCCACUGGCCAAAGUCACACACUCUCUGGAGUAAUGGAGUGCUAGAAAGUGAGAUGAUAAUUCCAAAGAAUUUUGCAGGACCAGUGUCACAACACAAUUACAGACCAGGCUAUCAUACACAAACGGCAGGACCCUGGCAUCUAGGCAGGCUUGAGAUGGACUUUGAUUUCUGCGAAGGAACUACAGUGGUGGUGACUGAAGACUGUGGAAAUAGAGGACCCUCCUUAAGAACAACUACUGCUUCUGGAAAACUCAUAACAGAAUGGUGCUGCCGAUCUUGCACAUUACCACCGCUAAGGUACAGAGGUGAGGAUGGAUGCUGGUAUGGAAUGGAAAUCAGACCAUUGAAAGAGAAAGAAGAGAACUUGGUUAACUCUUUGGUCACAGCCGGACAUGGACAGAUUGACAACUUCUCACUAGGAGUCUUGGGAAUGGCAUUGUUCCUGGAAGAGAUGCUUAGAACCCGAGUAGGGACGAAACAUGCAAUAUUACUAGUUGCAGUCUCUUUCGUGACAUUGAUCACAGGGAACAUGUCCUUUCGAGAUUUGGGGAGAGUGAUGGUCAUGGUGGGCGCUACUAUGACGGAUGACAUAGGCAUGGGCGUGACCUAUCUUGCCCUAUUAGCAGCCUUCAAGGUCAGACCAACUUUUGCAGCUGGACUACUCUUAAGAAAGCUGACCUCCAAGGAAUUGAUGAUGACCACCAUAGGAAUCGUACUCCUCUCUCAGAGCACCAUACCAGAGACCAUACUUGAACUGACUGACGCGUUGGCUUUGGGGAUGAUGGUUCUCAAAAUAGUAAGAAACAUGGAAAAGUAUCAACUAGCAGUGACUAUCAUGGCUAUCUUGUGCGUCCCAAAUGCAGUGAUAUUACAAAACGCAUGGAAAGUGAGCUGCACAGCACUGGCAGUGGUGUCCGUUUCCCCACUGCUUUUAACAUCUUCACAGCAGAAAACGGAUUGGAUACCACUGGCGUUGACGAUCAAAGGCCUUAAUCCAACAGCCAUUUUCUUAACAACCCUCUCAAGAACUAGCAAGAAAAGGAGCUGGCCACUAAAUGAGGCUAUUAUGGCAGUCGGGAUGGUGAGCAUUUUAGCCAGUUCUUUCUUAAAGAAUGACAUUCCCAUGACAGGACCACUAGUGGCUGGAGGGCUUCUCACUGUGUGUUACGUGCUCACUGGAAGAUCGGCUGAUUUGGAACUGGAGAGAGCUGCUGACAUAAGAUGGGAAGAACAGGCAGAGAUAUCAGGAAGCAGUCCAAUUUUGUCGAUAACAAUAUCGGAAGAUGGCAGCAUGUCGAUAAAAAAUGAAGAAGAAGAACAAACACUGACCAUACUGAUUAGAACAGGACUGCUGGUGAUAUCAGGACUUUUUCCCGUGUCAAUACCAAUCACGGCAGCUGCAUGGUACCUGUGGGAAGUGAAAAAACAACGAGCCGGAGUAUUGUGGGAUGUCCCUUCACCUCCACCUGUGGGAAGGGCCGAACUGGAAGAUGGAGCCUAUAGAAUCAAGCAGAAAGGGAUUUUGGGAUACUCGCAGAUAGGAGCCGGAGUCUACAAAGAAGGAACUUUCCACACAAUGUGGCAUGUCACACGUGGUGCUGUUCUAAUGCAUAAAGGGAAGAGAAUUGAACCAUCAUGGGCGGACGUCAAGAAGGACCUAAUAUCGUAUGGAGGGGGUUGGAAGCUAGAAGGAGAAUGGAAGGAAGGAGAAGAAGUCCAGGUCCUGGCAUUAGAGCCUGGAAAGAAUCCAAGAGCCGUCCAAACAAAACCCGGUCUUUUUAAAACUAACACUGGGACCAUAGGCGCCGUAUCUCUGGACUUUUCUCCUGGAACGUCAGGAUCUCCAAUUGUCGACAAAAAAGGAAAAGUUGUGGGCCUUUAUGGCAACGGUGUCGUCACAAGGAGUGGAACAUACGUGAGUGCCAUAGCCCAGACUGAAAAAAGCAUUGAAGACAACCCAGAGAUUGAAGAUGACAUCUUUCGAAAGAAAAGACUGACCAUCAUGGACCUCCACCCAGGAGCAGGAAAAACAAAGAGAUACCUUCCAGCAAUAGUCAGAGAAGCCAUAAAACGAGGCUUGAGAACACUAAUCCUGGCCCCCACUAGAGUUGUGGCGGCUGAAAUGGAAGAAGCUCUCAGAGGACUUCCAAUAAGAUAUCAAACCCCAGCUAUCAGAGCUGAGCAUACUGGACGGGAGAUUGUGGAUCUAAUGUGUCACGCCACAUUCACCAUGAGGCUACUAUCACCAAUUAGAGUGCCAAAUUACAACCUGAUUAUCAUGGAUGAAGCCCAUUUCACAGACCCAGCAAGCAUAGCGGCUAGAGGAUACAUCUCAACUCGAGUAGAGAUGGGUGAAGCAGCUGGGAUUUUCAUGACAGCUACCCCUCCUGGAAGCAGAGACCCAUUUCCUCAGAGCAACGCACCAAUCAUGGAUGAAGAAAGGGAAAUUCCUGAGCGUUCGUGGAACUCUGGACAUGAGUGGGUUACGGAUUUUAAAGGGAAGACUGUUUGGUUUGUUCCAAGUAUAAAAGCAGGAAAUGAUAUAGCAGCUUGCCUGAGAAAGAAUGGGAAGAAAGUGAUACAACUCAGCAGGAAGACCUUUGAUUCUGAAUAUAUCAAGACUAGGACCAAUGAUUGGGACUUUGUGGUCACGACAGACAUUUCAGAAAUGGGUGCUAACUUCAAGGCUGAGAGGGUUAUAGACCCCAGACGCUGCAUGAAACCAGUCAUACUAACAGACGGUGAAGAGCGGGUUAUCCUGGCAGGACCCAUGCCAGUGACCCACUCUAGUGCAGCACAAAGAAGAGGGAGAGUAGGAAGAAAUCCAAAAAAUGAAAAUGACCAGUAUAUAUACAUGGGGGAACCUCUGGAAAAUGAUGAAGACUGCGCACACUGGAAAGAAGCUAAGAUGCUUCUAGAUAACAUCAACACGCCUGAAGGAAUCAUUCCCAGCAUGUUUGAACCAGAGCGUGAGAAGGUCGACGCCAUUGAUGGUGAAUACCGCUUGAGAGGAGAAGCGAGGAAAACAUUUGUGGACCUAAUGAGAAGAGGAGACCUACCAGUUUGGCUAGCCUACAGAGUGGCAGCUGAAGGUAUCAACUACGCAGACAGAAGAUGGUGCUUUGAUGGAGUCAAGAACAACCAAAUCUUGGAAGAAAAUGUGGAAGUGGAAAUUUGGACAAAAGAAGGAGAAAGGAAGAAAUUAAAACCCAGAUGGUUAGAUGCUAGGAUCUACUCUGACCCACUGGCACUUAAAGAAUUCAAGGAAUUCGCAGCUGGAAGAAAAUCCCUGACCCUGAAUCUAAUCACCGAGAUGGGUAGGCUCCCAACCUUCAUGACCCAGAAAGCAAGGAAUGCAUUGGACAACUUAGCAGUCCUACACACGGCUGAAGCAGGCGGAAGGGCGUACAAUCAUGCUCUUAGUGAACUGCCGGAGACUCUGGAGACAUUGCUUUUACUGACACUUUUGGCCACAGUCACAGGCGGAAUCUUCCUGUUCUUGAUGAGCGGAAAGGGUAUAGGGAAGAUGACCCUGGGAAUGUGCUGCAUAGUCACAGCUAGUAUUCUUCUAUGGUAUGCACAAAUACAGCCACAUUGGAUAGCAGCUUCAAUAAUACUGGAGUUUUUUCUCAUAGUCUUGCUCAUUCCAGAACCAGAAAAGCAGAGAACACCCCAAGAUAACCAAUUAACUUAUGUUGUCAUAGCCAUCCUUACAGUGGUGGCCGCAACCAUGGCAAACGAGAUGGGUUUCCUGGAAAAAACAAAGAAAGAUUUCGGAUUGGGAAGCAUCACAACCCAGCAACCUGAGAGCAACAUCCUGGACAUAGAUCUACGUCCUGCAUCAGCUUGGACUCUAUAUGCUGUGGCAACAACUUUCAUCACACCAAUGUUGAGACAUAGCAUUGAAAAUUCCUCAGUGAAUGUGUCUCUAACAGCCAUUGCCAACCAAGCCACAGUGUUAAUGGGUCUUGGGAAAGGAUGGCCAUUGUCGAAAAUGGACAUCGGAGUUCCCCUUCUCGCUAUCGGAUGCUAUUCACAAGUCAACCCCAUAACCCUCACAGCAGCCCUUCUCUUAUUGGUAGCACAUUAUGCUAUCAUAGGGCCAGGACUCCAAGCGAAAGCAACCAGAGAGGCUCAGAAAAGAGCAGCAGCGGGCAUCAUGAAAAACCCAACUGUGGAUGGAAUAACAGUGAUUGACCUAGAUCCAAUACCAUAUGAUCCAAAGUUUGAAAAGCAGUUGGGACAAGUAAUGCUCUUAGUCCUCUGCGUGACUCAAGUAUUGAUGAUGAGGACUACAUGGGCUUUAUGUGAAGCUCUAACUUUAGCGACCGGGCCCAUCUCUACACUGUGGGAAGGAAAUCCAGGGAGAUUUUGGAAUACAACUAUUGCAGUGUCAAUGGCUAACAUUUUUAGAGGGAGUUAUCUGGCCGGAGCCGGACUUCUCUUUUCUAUCAUGAAGAACACGGCCAACACAAGAAGGGGAACUGGCAACACAGGAGAAACGCUUGGAGAGAAAUGGAAAAACCGGUUGAAUGCAUUGGGGAAGAGUGAAUUCCAGAUCUACAAGAAAAGUGGAAUCCAGGAAGUGGAUAGAACGUUAGCAAAAGAAGGCAUCAAGAGAGGAGAAACGGACCAUCACGCUGUGUCGCGAGGCUCAGCGAAACUGAGAUGGUUCGUCGAGAGAAACCUUGUCACACCAGAAGGGAAAGUAGUGGACCUUGGCUGCGGCAGGGGGGGCUGGUCAUACUAUUGUGGGGGACUAAAGAAUGUAAAGGAAGUCAAAGGCCUAACAAAAGGAGGACCAGGACACGAAGAACCCAUUCCCAUGUCAACAUAUGGUUGGAAUCUGGUGCGUCUGCAAAGUGGAGUCGAUGUCUUUUUCACUCCGCCAGAAAAGUGUGACACAUUGCUGUGUGACAUAGGGGAGUCGUCACCAAACCCCACGGUUGAGGCAGGACGAACACUCAGAGUUCUAAACUUAGUGGAAAACUGGCUGAACAAUAAUACCCAAUUUUGCAUAAAAGUUCUUAAUCCAUAUAUGCCUUCAGUUAUAGAAAAAAUGGAAGCGCUACAAAGGAAAUACGGAGGAGCUUUGGUGAGGAAUCCACUCUCACGAAAUUCCACACACGAGAUGUACUGGGUAUCCAAUGCUUCCGGGAACAUAGUGUCAUCAGUGAACAUGAUUUCAAGAAUGUUGAUUAACAGAUUCACAAUGAGACACAAGAAGGCCACAUACGAGCCGGAUGUUGAUCUCGGAAGUGGAACCCGCAACAUCGGAAUUGAAAGUGAAGUACCAAAUCUAGACAUAAUUGGGAAAAGAAUAGAAAAAAUAAAACAAGAGCAUGAAACAUCAUGGCACUAUGAUCAAGACCACCCAUACAAAACGUGGGCCUACCAUGGCAGCUACGAAACAAAACAGACUGGAUCAGCAUCAUCCAUGGUGAACGGAGUGGUUAGGCUGCUAACAAAACCUUGGGACGUCAUCCCCAUGGUGACACAGAUGGCAAUGACAGACACGACUCCAUUUGGACAACAGCGCGUUUUCAAAGAGAAAGUGGACACGAGAACCCAAGAACCAAAAGAAGGCACGAAAAAACUAAUGAAAAUCACAGCAGAAUGGCUCUGGAAAGAACUAGGAAAGAAAAAGACACCUAGGAUGUGCACCAGAGAAGAAUUCACAAGAAAGGUGAGAAGCAAUGCAGCCUUAGGUGCCAUAUUCACUGAUGAGAACAAGUGGAAGUCGGCACGUGAAGCUGUUGAAGACAGUGGAUUUUGGGAAUUGGUUGACAAGGAAAGGAAUCUCCAUCUUGAAGGAAAGUGUGAGACAUGUGUGUAUAACAUGAUGGGAAAGAGAGAGAAGAAGCUAGGGGAGUUCGGCAAAGCAAAAGGCAGCAGAGCCAUAUGGUACAUGUGGCUUGGAGCACGCUUCUUAGAGUUUGAAGCCCUGGGAUUCUUGAAUGAAGAUCACUGGUUUUCCAGAGAGAACUCCCUGAGUGGAGUAGAAGGAGAAGGGCUGCACAAACUAGGCUACAUUCUAAGAGACGUGAGUAAGAAAGAAGGAGGAGCAAUGUACGCCGAUGACACCGCAGGAUGGGACACAAGAAUCACGCUAGAGGACUUGAAAAAUGAAGAAAUGGUGACAAACCACAUGGAAGGAGAACACAAGAAGCUUGCUGAAGCCAUUUUCAGAUUAACGUACCAAAACAAAGUGGUGCGUGUGCAAAGACCGACAUCAAGAGGCACAGUAAUGGACAUUAUAUCGAGAAGAGACCAAAGAGGUAGUGGACAAGUUGUCACCUACGGCCUCAAUACUUUCACCAACAUGGAAGCCCAACUGAUCAGACAGAUGGAGGGAGAAGGAGUCUUCAAAAGCAUCCAGCACCUGACAGCCACAGAAGAAAUUGCAGUGAAAAACUGGUUAGUAAGAGUGGGGCGUGAGAGGUUAUCAAGAAUGGCCAUCAGCGGAGAUGAUUGUGUUGUGAAACCCUUAGAUGACAGGUUUGCAAACGCUCUAACAGCUCUAAAUGACAUGGGAAAGGUCAGGAAAGACAUACAACAAUGGGAACCUUCAAGAGGAUGGAACGAUUGGACACAAGUGCCCUUUUGUUCACACCAUUUCCAUGAGUUAAUCAUGAAGGACGGUCGUGUACUUGUGGUUCCAUGUAGAAACCAAGAUGAACUGAUUGGUAGGGCCCGAAUUUCCCAGGGAGCCGGGUGGUCCUUGCGGGAAACAGCUUGUUUGGGGAAGUCUUACGCCCAAAUGUGGAGCCUAAUGUACUUCCACAGACGUGACCUUAGGCUGGCGGCAAACGCUAUUUGCUCGGCAGUCCCUUCACAUUGGGUUCCAACAAGUCGAACAACCUGGUCCAUACACGCCACACAUGAGUGGAUGACAACAGAAGACAUGCUGACAGUCUGGAACAGGGUGUGGAUUCAAGAAAACCCAUGGAUGGAAGACAAAACUCCAGUAGAAUCAUGGGAGGAAAUCCCAUAUUUGGGGAAGAGAGAAGACCAGUGGUGCGGCUCAUUGAUUGGGCUAACAAGCAGGGCCACCUGGGCAAAGAACAUCCAAACAGCAAUAAAUCAAGUUAGAUCCCUAAUAGGCAAUGAGGAAUACACAGACUACAUGCCAUCUAUGAAAAGAUUCAGAAGAGAAGAGGAAGAGGCAGGAGUCUUGUGGUAG
		</sequence>
		<sequence>
			<taxon idref="MF314189"/>
			AUGAAUAACCAACGGAAAAAGGCGAGAAAUACGCCUUUCAAUAUGCUGAAACGCGAGAGAAACCGCGUGUCAACUGUGCAGCAGCUGACAAAGAGAUUCUCACUUGGAAUGCUACAGGGACGAGGACCACUGAAACUGUUCAUGGCCCUGGUGGCAUUCCUUCGUUUCCUAACAAUCCCGCCAACAGCAGGGAUAUUAAAAAGAUGGGGAACAAUCAAAAAAUCAAAGGCUAUCAAUGUCUUGAGAGGGUUCAGGAAAGAGAUUGGAAGGAUGCUGAACAUCUUGAACAGGAGACGCAGAACUGCAGGUAUAAUUAUUAUGAUGAUCCCAACAGUGAUGGCGUUCCAUUUAACCACACGCAAUGGAGAACCACACAUGAUCGUCAGUAGACAAGAGAAAGGGAAAAGUCUUCUGUUUAAAACAGAGAACGGUGUGAACAUGUGCACCCUCAUGGCCAUGGAUCUUGGUGAACUGUGUGAAGACACAAUCACUUACAAUUGUCCUCUUCUCAGGCAGAAUGAACCAGAAGACAUAGACUGUUGGUGCAACUCUACGUCUACAUGGGUAACUUAUGGGACAUGCACCGCUACAGGAGAACACAGAAGGGAAAAAAGAUCAGUGGCACUCGUUCCACAUGUGGGAAUGGGACUGGAGACACGAACUGAAACAUGGAUGUCAUCAGAAGGUGCCUGGAAACAUGCACAGAGAAUUGAAACUUGGGUCUUGAGACAUCCAGGCUUCACCAUAAUGGCAGCAAUCCUGGCAUACACCAUAGGAACGACAUAUUUCCAAAGAGUCCUGAUUUUCAUCUUACUGACAGCUGUUGCUCCUUCAAUGACAAUGCGUUGUAUAGGAAUAUCAAAUAGAGACUUUGUGGAAGGGGUUUCAGGAGGAAGCUGGGUUGACAUAGUCCUGGAACAUGGAAGCUGUGUGACGACGAUGGCAAAAAAUAAACCAACAUUGGAUUUUGAACUGAUAAAGACAGAAGCGAAACAUCCCGCCACUCUAAGGAAGUAUUGCAUAGAGGCAAAGCUGACCAACACAACAACAGCAUCUCGCUGCCCAACACAAGGAGAACCUAGCCUAAAUGAAGAACAGGACAAAAGAUUUGUCUGCAAACACUCCAUGGUAGAUAGAGGAUGGGGAAAUGGAUGCGGAUUAUUUGGAAAGGGAGGUAUCGUGACCUGUGCAAUGUUCACAUGCAAAAAGAACAUGGAAGGGAAAAUCGUGCAACCAGAAAACUUGGAGUACACCAUUGUGAUAACACCUCACUCAGGGGAAGAGAAUGCAGUCGGAAAUGACACAGGAAAACACGGCAAGGAAAUUAAAGUAACACCACAGAGUUCCAUCACAGAAGCAGAACUAACAGGCUAUGGCACUGUCACGAUGGAAUGCUCUCCGAGAACGGGACUCGACUUCAAUGAGAUGGUGUUGCUGCAAAUGGAAAACAAGGCUUGGCUGGUGCACAGGCAAUGGUUCUUAGACCUGCCAUUACCAUGGCUGCCCGGAGCAGACACACAAGGAUCAAAUUGGAUACAGAAGGAGACAUUGGUCACUUUCAAAAAUCCCCAUGCAAAGAAACAGGAUGUUGUUGUUCUAGGAUCCCAAGAAGGGGCUAUGCACACAGCACUUACAGGGGCCACGGAAAUCCAGAUGUCAUCAGGAAACUUACUGUUCACAGGACAUCUUAAAUGUAGGCUGAGAAUGGACAAACUACAGCUCAAAGGAAUGUCAUAUUCCAUGUGUACAGGAAAGUUCAAAGUUGUGAAGGAAAUAGCAGAAACACAACAUGGAACAAUAGUUAUCAGAGUACAAUAUGAAGGGGACGGUUCUCCGUGCAAGAUCCCUUUUGAAAUAAUGGAUUUGGAAAAAAGACAUGUCUUAGGUCGCUUGAUCACAGUCAACCCAAUUGUCACAGAAAAAGACAGCCCAGUCAACAUAGAAGCAGAACCUCCAUUCGGAGACAGCUACAUCAUUAUAGGAGUAGAACCGGGACAACUGAAGCUCAGCUGGUUUAAGAAAGGAAGCUCUAUUGGCCAAAUGUUUGAGACAACAAUGAGAGGAGCGAAGAGAAUGGCCAUUUUAGGUGACACAGCUUGGGAUUUUGGAUCCCUGGGAGGGGUGUUCACAUCUAUAGGAAAGGCCCUCCACCAAGUCUUUGGAGCAAUCUAUGGGGCUGCCUUCAGUGGGGUUUCAUGGACUAUGAAAAUCCUCAUAGGAGUUGUCAUCACAUGGAUAGGAAUGAAUUCACGUAGCACUUCACUGUCUGUGUCACUAGUAUUAGUGGGAGUCGUGACAUUGUACUUGGGAGUUAUGGUGCAGGCCGAUAGUGGUUGCGUUGUGAGCUGGAAAAACAAAGAACUGAAAUGUGGCAGCGGGAUUUUUAUCACAGACAACGUGCAUACAUGGACAGAACAAUACAAAUUCCAACCAGAAUCCCCUUCAAAGCUGGCUUCAGCUAUCCAGAAGGCUCAUGAAGAAGGCAUUUGUGGAAUCCGCUCAGUAACAAGACUGGAGAAUCUGAUGUGGAAACAAAUAACACCAGAACUGAAUCACAUUUUAACAGAAAAUGAGGUAAAGUUGACUAUCAUGACAGGAGACAUUAAAGGAAUCAUGCAGGCAGGAAAACGAUCCCUGCGGCCUCAACCCACUGAGCUGAAGUACUCUUGGAAAGCAUGGGGCAAAGCGAAAAUGCUCUCCACAGAGCUUCAUAACCACACCUUUCUCAUUGAUGGCCCCGAAACAGCAGAAUGUCCCAACACAAAUAGAGCUUGGAACUCACUAGAGGUUGAAGACUAUGGCUUUGGAGUAUUCACCACUAACAUAUGGCUGAAAUUGAAAGAAAGGCAGGAUGUAUCUUGUGACUCAAAACUCAUGUCAGCAGCCAUAAAAGACAACAGAGCCGUCCACGCCGACAUGGGUUAUUGGAUAGAAAGCGCACUCAAUGACACAUGGAAGAUUGAGAAAGCCUCCUUUAUUGAAGUUAAAAGCUGCCACUGGCCAAAGUCACACACUCUCUGGAGUAAUGGAGUGCUAGAAAGUGAGAUGAUAAUUCCAAAGAAUUUUGCAGGACCAGUGUCACAACACAAUUACAGACCAGGCUAUCAUACACAAACGGCAGGACCCUGGCAUCUAGGCAGGCUUGAGAUGGACUUUGAUUUCUGCGAAGGAACUACAGUGGUGGUGACUGAAGACUGUGGAAAUAGAGGACCCUCCUUAAGAACAACUACUGCUUCUGGAAAACUCAUAACAGAAUGGUGCUGCCGAUCUUGCACAUUACCACCGCUAAGGUACAGAGGUGAGGAUGGAUGCUGGUAUGGAAUGGAAAUCAGACCAUUGAAAGAGAAAGAAGAGAACUUGGUCAACUCUUUGGUCACAGCCGGACAUGGACAGAUUGACAACUUCUCACUAGGAGUCUUGGGAAUGGCAUUGUUCCUGGAAGAGAUGCUUAGAACCCGAGUAGGGACGAAACAUGCAAUAUUACUAGUUGCAGUCUCUUUCGUGACAUUGAUCACAGGGAACAUGUCCUUUCGAGAUUUGGGGAGAGUGAUGGUCAUGGUGGGCGCUACUAUGACGGAUGACAUAGGCAUGGGCGUGACCUAUCUUGCCCUAUUAGCAGCCUUCAAGGUCAGACCAACUUUUGCAGCUGGACUACUCUUAAGAAAGCUGACCUCCAAGGAAUUGAUGAUGACCACCAUAGGAAUCGUACUCCUCUCUCAGAGCACCAUACCAGAAACCAUACUUGAACUGACUGACGCGUUGGCUUUGGGGAUGAUGGUUCUCAAAAUAGUAAGAAACAUGGAAAAGUAUCAACUAGCAGUGACUAUCAUGGCUAUCUUGUGCGUCCCAAAUGCAGUGAUAUUACAAAACGCAUGGAAAGUGAGCUGCACAGCACUGGCAGUGGUGUCCGUUUCCCCACUGCUUUUAACAUCUUCACAGCAGAAAACGGAUUGGAUACCACUGGCGUUGACGAUCAAAGGCCUUAAUCCAACAGCCAUUUUCUUAACAACCCUCUCAAGAACUAGCAAGAAAAGGAGCUGGCCACUAAAUGAGGCUAUUAUGGCAGUCGGGAUGGUGAGCAUUUUAGCCAGUUCUUUCUUAAAGAAUGACAUUCCCAUGACAGGACCACUAGUGGCUGGAGGGCUUCUCACUGUGUGUUACGUGCUCACUGGAAGAUCGGCUGAUUUGGAACUGGAGAGAGCUGCUGACAUAAGAUGGGAAGAACAGGCAGAGAUAUCAGGAAGCAGUCCAAUUUUGUCGAUAACAAUAUCGGAAGAUGGCAGCAUGUCGAUAAAAAAUGAAGAAGAAGAACAAACACUGACCAUACUGAUUAGAACAGGACUGCUGGUGAUAUCAGGACUUUUUCCCGUGUCAAUACCAAUCACGGCAGCUGCAUGGUACCUGUGGGAAGUGAAAAAACAACGAGCCGGAGUAUUGUGGGAUGUCCCUUCACCUCCACCUGUGGGAAGGGCCGAACUGGAAGAUGGAGCCUAUAGAAUCAAGCAGAAAGGGAUUUUGGGAUACUCGCAGAUAGGAGCCGGAGUCUACAAAGAAGGAACUUUCCACACAAUGUGGCAUGUCACACGUGGUGCUGUUCUAAUGCAUAAAGGGAAGAGAAUUGAACCAUCAUGGGCGGACGUCAAGAAGGACCUAAUAUCGUAUGGAGGAGGUUGGAAGCUAGAAGGAGAAUGGAAGGAAGGAGAAGAAGUUCAGGUCCUGGCAUUAGAGCCUGGAAAGAAUCCAAGAGCCGUCCAAACAAAACCCGGUCUUUUUAAAACUAACACUGGAACCAUAGGCGCCGUAUCUCUAGACUUUUCUCCUGGAACGUCAGGAUCUCCAAUUGUCGACAAAAAAGGAAAAGUUGUGGGCCUUUAUGGCAACGGUGUCGUCACAAGGAGUGGAACAUACGUGAGUGCCAUAGCCCAGACUGAAAAAAGCAUUGAAGACAACCCAGAGAUUGAAGAUGACAUCUUUCGAAAGAAAAGACUGACCAUCAUGGACCUCCACCCAGGAGCAGGAAAAACAAAGAGAUACCUUCCAGCAAUAGUCAGAGAAGCCAUAAAACGAGGCUUGAGAACACUAAUCCUGGCCCCCACUAGAGUUGUGGCGGCUGAAAUGGAAGAAGCUCUCAGAGGACUUCCAAUAAGAUAUCAAACCCCAGCUAUCAAAGCUGAGCAUACUGGACGGGAGAUUGUGGAUCUAAUGUGUCACGCCACAUUCACCAUGAGGCUACUAUCACCAAUUAGAGUGCCAAAUUACAACCUGAUUAUCAUGGAUGAAGCCCAUUUCACAGACCCAGCAAGCAUAGCGGCUAGAGGAUACAUCUCAACUCGAGUAGAGAUGGGUGAAGCAGCUGGGAUUUUCAUGACAGCUACCCCUCCUGGAAGCAGAGACCCAUUUCCUCAGAGCAACGCACCAAUCAUGGAUGAAGAAAGGGAAAUUCCUGAGCGUUCGUGGAACUCUGGACAUGAGUGGGUUACGGAUUUUAAAGGGAAGACUGUUUGGUUUGUUCCAAGUAUAAAAGCAGGAAAUGAUAUAGCAGCUUGCCUGAGAAAGAAUGGGAAGAAAGUGAUACAACUCAGCAGGAAGACCUUUGAUUCUGAAUAUAUCAAGACUAGGACCAAUGAUUGGGACUUUGUGGUCACGACAGACAUUUCAGAAAUGGGUGCUAACUUCAAGGCUGAGAGGGUUAUAGACCCCAGACGCUGCAUGAAACCAGUCAUACUAACAGACGGUGAAGAGCGGGUUAUCCUGGCAGGACCCAUGCCAGUGACCCACUCUAGUGCAGCACAAAGAAGAGGGAGAGUAGGAAGAAAUCCAAAAAAUGAAAAUGACCAGUAUAUAUACAUGGGGGAACCUCUGGAAAAUGAUGAAGACUGCGCACACUGGAAAGAAGCUAAGAUGCUUCUAGAUAACAUCAACACGCCUGAAGGAAUCAUUCCCAGCAUGUUUGAACCAGAGCGUGAGAAGGUCGACGCCAUUGAUGGUGAAUACCGCUUGAGAGGAGAAGCGAGGAAAACAUUUGUGGACCUAAUGAGAAGAGGAGACCUACCAGUUUGGCUAGCCUACAGAGUGGCAGCUGAAGGUAUCAACUACGCAGACAGAAGAUGGUGCUUUGAUGGAGUCAGGAACAACCAAAUCUUGGAAGAAAAUGUGGAAGUGGAAAUUUGGACAAAAGAAGGAGAAAGGAAGAAAUUAAAACCCAGAUGGUUAGAUGCUAGGAUCUACUCUGACCCACUGGCACUUAAAGAAUUCAAAGAAUUCGCAGCUGGAAGAAAAUCCCUGACCCUGAAUCUAAUCACCGAGAUGGGUAGGCUCCCAACCUUCAUGACCCAGAAAGCAAGGAAUGCAUUGGACAACUUAGCAGUCCUACACACGGCUGAAGCAGGCGGAAGAGCGUACAAUCAUGCUCUUAGUGAACUGCCGGAGACUCUGGAGACAUUGCUUUUACUGACACUUUUAGCCACAGUCACAGGCGGAAUCUUCCUGUUCUUGAUGAGCGGAAAGGGUAUAGGGAAGAUGACCCUGGGAAUGUGCUGCAUAGUCACAGCUAGCAUUCUUCUAUGGUAUGCACAAAUACAGCCACAUUGGAUAGCAGCUUCAAUAAUACUGGAGUUUUUUCUCAUAGUCUUGCUCAUUCCAGAACCAGAAAAGCAGAGAACACCCCAAGAUAACCAAUUAACUUAUGUUGUCAUAGCCAUCCUUACAGUGGUAGCCGCAACCAUGGCAAACGAGAUGGGUUUCCUGGAAAAAACAAAGAAAGAUUUCGGAUUGGGAAGCAUCACAACCCAGCAACCUGAGAGCAACAUCCUGGACAUAGAUCUACGUCCUGCAUCAGCUUGGACUCUAUAUGCUGUGGCAACAACUUUCAUCACACCAAUGUUGAGACAUAGCAUUGAAAAUUCCUCAGUGAAUGUGUCUCUAACAGCCAUUGCCAACCAAGCCACAGUGUUAAUGGGUCUUGGGAAAGGAUGGCCAUUGUCGAAAAUGGACAUCGGAGUUCCCCUUCUCGCUAUCGGAUGCUAUUCACAAGUUAACCCCAUAACCCUCACAGCAGCCCUUCUCUUAUUGGUAGCACAUUAUGCUAUCAUAGGGCCAGGACUCCAAGCGAAAGCAACCAGAGAGGCUCAGAAAAGAGCAGCAGCGGGCAUCAUGAAAAACCCAACUGUGGAUGGAAUAACAGUGAUUGACCUAGAUCCAAUACCAUAUGAUCCAAAGUUUGAAAAGCAGUUGGGACAAGUAAUGCUCUUAGUCCUCUGCGUGACUCAAGUAUUGAUGAUGAGGACUACAUGGGCUUUAUGUGAAGCUCUAACUUUAGCGACCGGGCCCAUCUCUACACUGUGGGAAGGAAAUCCAGGGAGAUUUUGGAAUACAACUAUUGCAGUGUCAAUGGCUAACAUUUUUAGAGGGAGUUAUCUGGCCGGAGCCGGACUUCUCUUUUCUAUCAUGAAGAACACGGCCAACACAAGAAGGGGAACUGGCAACACAGGAGAAACGCUUGGAGAGAAAUGGAAAAACCGGUUGAAUGCAUUGGGGAAGAGUGAAUUCCAGAUCUAUAAGAAAAGUGGAAUCCAGGAAGUGGAUAGAACGUUAGCAAAAGAAGGCAUCAGGAGAGGAGAAACGGACCAUCACGCUGUGUCGCGAGGCUCAGCGAAACUGAGAUGGUUCGUCGAGAGAAACCUUGUCACACCAGAAGGGAAAGUAGUGGACCUUGGCUGCGGCAGGGGGGGCUGGUCAUACUAUUGUGGGGGACUAAAGAAUGUAAAGGAAGUCAAAGGCCUAACAAAAGGAGGACCAGGACACGAAGAACCCAUUCCCAUGUCAACAUAUGGUUGGAAUCUGGUGCGUCUGCAAAGUGGAGUCGAUGUCUUUUUUACUCCGCCAGAAAAGUGUGACACAUUGCUGUGUGACAUAGGGGAGUCGUCACCAAACCCCACGGUUGAGGCAGGACGAACACUCAGAGUUCUAAACUUAGUGGAAAACUGGCUGAACAAUAAUACCCAAUUUUGCAUAAAGGUUCUUAAUCCAUAUAUGCCUUCAGUUAUAGAAAAAAUGGAAGCGCUACAAAGGAAAUACGGAGGAGCUUUGGUGAGGAAUCCACUCUCACGAAAUUCCACACACGAGAUGUACUGGGUAUCUAAUGCUUCCGGGAACAUAGUGUCAUCAGUGAACAUGAUUUCAAGAAUGUUGAUUAACAGAUUCACAAUGAGACACAAGAAGGCCACAUACGAGCCGGAUGUUGAUCUCGGAAGUGGAACCCGCAACAUCGGAAUUGAAAGUGAAGUACCAAACCUAGACAUAAUUGGGAAAAGAAUAGAAAAAAUAAAACAAGAGCAUGAAACAUCAUGGCACUAUGAUCAAGACCACCCAUACAAAACGUGGGCCUACCAUGGCAGCUACGAAACAAAACAGACUGGAUCAGCAUCAUCCAUGGUGAACGGAGUGGUUAGGCUGCUAACAAAACCUUGGGACGUCAUCCCCAUGGUGACACAGAUGGCAAUGACAGACACGACUCCAUUUGGACAACAGCGCGUUUUCAAAGAGAAAGUGGACACGAGAACCCAAGAACCAAAAGAAGGCACGAAAAAACUAAUGAAAAUCACAGCAGAAUGGCUCUGGAAAGAACUAGGAAAGAAAAAGACACCUAGGAUGUGCACCAGAGAAGAAUUUACAAGAAAGGUGAGAAGCAAUGCAGCCUUAGGUGCCAUAUUCACUGAUGAGAACAAGUGGAAGUCGGCACGUGAAGCUGUUGAAGACAGUGGAUUUUGGGAAUUGGUUGACAAGGAAAGGAAUCUCCAUCUUGAAGGAAAGUGUGAGACAUGUGUGUAUAACAUGAUGGGAAAGAGAGAGAAGAAGCUAGGGGAGUUCGGCAAAGCAAAAGGCAGCAGAGCCAUAUGGUACAUGUGGCUUGGAGCACGCUUCUUAGAGUUUGAAGCCCUGGGAUUCUUGAAUGAAGAUCACUGGUUUUCCAGAGAGAACUCCCUGAGUGGAGUAGAAGGAGAAGGGCUGCACAAACUAGGCUACAUUCUAAGAGACGUGAGUAAGAAAGAAGGAGGAGCAAUGUACGCCGAUGACACCGCAGGAUGGGACACAAGAAUCACGCUAGAGGACUUGAAAAAUGAAGAAAUGGUGACAAACCACAUGGAAGGAGAACACAAGAAACUUGCUGAAGCCAUUUUCAGAUUAACGUACCAAAACAAAGUGGUGCGUGUGCAAAGACCGACAUCAAGAGGCACAGUAAUGGACAUUAUAUCGAGAAGAGACCAAAGAGGUAGUGGACAAGUUGUCACCUACGGCCUCAAUACUUUCACCAACAUGGAAGCCCAACUGAUCAGACAGAUGGAGGGAGAAGGAGUCUUCAAAAGCAUCCAGCACCUGACAGCCACAGAAGAAAUUGCAGUGAAAAACUGGUUAGUAAGAGUGGGGCGUGAGAGGUUAUCAAGAAUGGCCAUCAGCGGAGAUGAUUGUGUUGUGAAACCCUUAGAUGACAGGUUUGCAAACGCUCUAACAGCUUUAAAUGACAUGGGAAAGGUCAGGAAAGACAUACAACAAUGGGAACCUUCAAGAGGAUGGAACGAUUGGACACAAGUGCCCUUUUGUUCACACCAUUUCCAUGAGUUAAUCAUGAAGGACGGUCGUGUACUUGUGGUUCCAUGUAGAAACCAAGAUGAACUGAUUGGUAGGGCCCGAAUUUCCCAGGGAGCCGGGUGGUCCUUGCGGGAAACAGCUUGUUUGGGGAAGUCUUACGCCCAAAUGUGGAGCCUAAUGUACUUCCACAGACGUGACCUUAGGCUGGCGGCAAACGCCAUUUGCUCGGCAGUCCCUUCACAUUGGGUUCCAACAAGUCGAACAACCUGGUCCAUACACGCCACACAUGAGUGGAUGACAACAGAAGACAUGCUGACAGUCUGGAACAGGGUGUGGAUUCAAGAAAACCCAUGGAUGGAAGACAAAACUCCAGUAGAAUCAUGGGAGGAAAUCCCAUAUUUGGGGAAGAGAGAAGACCAGUGGUGCGGCUCAUUGAUUGGGCUAACAAGCAGGGCCACCUGGGCAAAGAACAUCCAAACAGCAAUAAAUCAAGUUAGAUCCCUAAUAGGCAAUGAGGAAUACACAGACUACAUGCCAUCUAUGAAAAGAUUCAGAAGAGAAGAGGAAGAGGCAGGAGUCUUGUGGUAG
		</sequence>
		<sequence>
			<taxon idref="LC410189"/>
			AUGAAUAACCAACGGAAAAAGGCGAGAAAUACGCCUUUCAAUAUGCUGAAACGCGAGAGAAACCGCGUGUCAACUGUGCAGCAGCUGACAAAGAGAUUCUCACUUGGAAUGCUACAGGGACGAGGACCACUGAAACUGUUCAUGGCCCUGGUGGCAUUCCUUCGUUUCCUAACAAUCCCGCCAACAGCAGGGAUAUUAAAAAGAUGGGGAACAAUCAAAAAAUCAAAGGCUAUCAAUGUCUUGAGAGGGUUCAGGAAAGAGAUUGGAAGGAUGCUUAACAUCUUGAACAGGAGACGCAGAACUGCAGGUAUAAUUAUUAUGAUGAUCCCAACAGUGAUGGCGUUCCAUUUAACCACACGCAAUGGAGAACCACACAUGAUCGUCAGUAGACAAGAGAAAGGGAAAAGUCUUCUGUUUAAAACAGAGAACGGUGUGAACAUGUGCACCCUCAUGGCCAUGGAUCUUGGUGAACUGUGUGAAGACACAAUCACUUACAAUUGUCCUCUUCUCAGGCAGAAUGAACCAGAAGACAUAGACUGUUGGUGUAACUCUACGUCUACAUGGGUAACUUAUGGGACAUGCACCGCCACAGGAGAACACAGAAGGGAAAAAAGAUCAGUGGCACUCGUUCCACAUGUGGGAAUGGGACUGGAGACACGAACUGAAACAUGGAUGUCAUCAGAAGGGGCCUGGAAACAUGCACAGAGAAUUGAAACUUGGGUCUUGAGACAUCCAGGCUUCACCAUAAUGGCAGCAAUCCUGGCAUACACCAUAGGAACGACAUAUUUCCAAAGAGUCCUGAUUUUCAUCUUACUGACAGCUGUUGCUCCCUCAAUGACAAUGCGUUGUAUAGGAAUAUCAAAUAGAGACUUUGUGGAAGGGGUCUCAGGAGGAAGCUGGGUUGACAUAGUCCUGGAACAUGGAAGCUGUGUGACGACGAUGGCAAAAAAUAAACCAACAUUGGAUUUUGAACUGAUAAAGACAGAAGCGAAACAUCCCGCCACUCUAAGGAAGUAUUGCAUAGAGGCAAAGCUGACCAACACAACAACAGCAUCUCGCUGCCCAACACAAGGAGAACCUAGCCUAAAUGAAGAACAGGACAAAAGAUUUGUCUGCAAACACUCCAUGGUAGAUAGAGGAUGGGGAAAUGGAUGCGGAUUAUUUGGAAAGGGAGGUAUCGUGACCUGUGCAAUGUUCACAUGCAAAAAGAACAUGGAAGGGAAAAUCGUGCAACCAGAAAACUUGGAGUACACCAUUGUGAUAACACCUCACUCAGGGGAAGAGAAUGCAGUCGGAAAUGACACAGGAAAACACGGCAAGGAAAUUAAAGUAACACCACAGAGUUCCAUCACAGAAGCAGAACUAACAGGCUAUGGCACUGUCACGAUGGAAUGCUCUCCAAGAACGGGACUCGACUUCAAUGAGAUGGUGUUGCUGCAAAUGGAAAACAAGGCUUGGCUGGUGCACAGGCAAUGGUUCUUAGACCUGCCAUUACCAUGGCUGCCCGGAGCAGACACACAAGGAUCAAAUUGGAUACAGAAGGAGACAUUGGUCACUUUCAAAAAUCCCCAUGCAAAGAAACAGGAUGUUGUUGUUCUAGGAUCCCAAGAAGGGGCUAUGCACACAGCACUUACAGGGGCCACGGAAAUCCAGAUGUCAUCAGGAAACUUACUGUUCACAGGACAUCUUAAAUGUAGGCUGAGAAUGGACAAACUACAGCUCAAAGGAAUGUCAUAUUCCAUGUGUACAGGAAAGUUCAAAGUUGUGAAGGAAAUAGCAGAAACACAACAUGGAACAAUAGUUAUCAGAGUACAAUAUGAAGGGGACGGUUCUCCAUGCAAGAUCCCUUUUGAAAUAAUGGAUUUGGAAAAAAGACAUGCCUUAGGUCGCUUGAUCACAGUCAACCCAAUUGUCACAGAAAAAGACAGCCCAGUCAACAUAGAAGCAGAACCUCCAUUCGGAGACAGCUACAUCAUUAUAGGAGUGGAACCGGGACAACUGAAGCUCAGCUGGUUUAAGAAAGGAAGCUCUAUUGGCCAAAUGUUUGAGACAACAAUGAGAGGAGCGAAGAGAAUGGCCAUUUUAGGUGACACAGCUUGGGAUUUUGGAUCCCUGGGAGGAGUGUUCACAUCUAUAGGAAAGGCCCUCCAUCAAGUCUUUGGAGCAAUCUACGGGGCUGCCUUCAGUGGGGUUUCAUGGACUAUGAAAAUCCUCAUAGGAGUCGUCAUCACAUGGAUAGGAAUGAAUUCACGUAGCACUUCACUGUCUGUGUCACUAGUAUUAGUGGGAGUCGUGACAUUGUAUUUGGGAGUUAUGGUGCAGGCCGAUAGUGGUUGCGUUGUGAGCUGGAAAAACAAAGAACUGAAAUGUGGCAGUGGGAUUUUUAUCACAGACAACGUGCAUACAUGGACAGAACAAUACAAAUUCCAACCAGAAUCCCCUUCAAAGCUGGCUUCAGCUAUCCAGAAAGCUCAUGAAGAAGGCAUUUGUGGAAUCCGCUCAGUAACAAGACUGGAGAAUCUGAUGUGGAAACAAAUAACACCAGAACUGAAUCACAUUCUAACAGAAAAUGAGGUAAAGUUAACUAUCAUGACAGGAGACAUUAAAGGAAUCAUGCAGGCAGGAAAACGAUCCCUGCGGCCUCAACCCACUGAGCUGAAGUACUCUUGGAAAGCAUGGGGCAAAGCGAAAAUGCUCUCCACAGAGCUUCAUAACCACACCUUUCUCAUUGAUGGCCCCGAAACAGCAGAAUGUCCCAACACAAAUAGAGCUUGGAACUCACUAGAGGUUGAAGACUAUGGCUUUGGAGUAUUCACCACUAACAUAUGGCUGAAAUUGAAAGAAAGGCAGGAUGUAUCUUGUGACUCAAAACUCAUGUCAGCAGCCAUAAAAGACAACAGAGCCGUCCACGCCGACAUGGGUUAUUGGAUAGAAAGCGCACUCAAUGACACAUGGAAGAUUGAGAAAGCCUCCUUUAUUGAAGUUAAAAGCUGCCACUGGCCAAAGUCACACACUCUCUGGAGUAAUGGAGUGCUAGAAAGUGAGAUGAUAAUUCCAAAGAAUUUUGCAGGGCCAGUGUCACAACACAAUUACAGACCAGGCUAUCAUACACAAACGGCAGGACCCUGGCAUCUAGGCAGACUUGAGAUGGACUUUGAUUUCUGCGAAGGAACUACAGUGGUGGUGACUGAAGACUGUGGAAAUAGAGGACCCUCCUUAAGAACAACUACUGCUUCUGGAAAACUCAUAACAGAAUGGUGCUGCCGAUCUUGCACAUUACCACCGCUAAGGUACAGAGGUGAGGAUGGAUGCUGGUAUGGAAUGGAAAUCAGACCAUUGAAAGAGAAAGAAGAGAACUUGGUCAACUCUUUGGUCACAGCCGGACAUGGACAGAUUGACAACUUCUCACUAGGAGUCUUGGGAAUGGCAUUGUUCCUGGAAGAGAUGCUUAGAACCCGAGUAGGGACGAAACAUGCAAUAUUACUAGUUGCAGUCUCUUUCGUGACAUUGAUCACAGGGAACAUGUCCUUUCGAGAUUUGGGGAGAGUGAUGGUCAUGGUGGGCGCUACUAUGACGGAUGACAUAGGCAUGGGCGUGACCUAUCUUGCCCUAUUAGCAGCCUUCAAGGUCAGACCAACUUUUGCAGCUGGACUACUCUUAAGAAAGCUGACCUCCAAGGAAUUGAUGAUGACCACCAUAGGAAUCGUACUCCUCUCUCAGAGCACCAUACCAGAGACCAUACUUGAACUGACUGACGCGUUGGCUUUGGGGAUGAUGGUUCUCAAAAUAGUAAGAAACAUGGAAAAGUAUCAACUAGCAGUGACUAUCAUGGCUAUCUUGUGCGUCCCAAAUGCAGUGAUAUUACAAAACGCAUGGAAAGUGAGCUGCACAGCACUGGCAGUGGUGUCCGUUUCCCCACUGCUCUUAACAUCUUCACAGCAGAAAACGGAUUGGAUACCACUGGCGUUGACGAUCAAAGGCCUUAAUCCAACAGCCAUUUUCUUAACAACCCUCUCAAGAACUAGCAAGAAAAGGAGCUGGCCACUAAAUGAGGCUAUUAUGGCAGUCGGGAUGGUGAGCAUUUUAGCCAGUUCUUUCUUAAAGAAUGACAUUCCCAUGACAGGACCACUAGUGGCUGGAGGGCUUCUCACUGUGUGUUACGUGCUCACCGGAAGAUCGGCUGAUUUGGAACUGGAGAGAGCUGCUGACAUAAGAUGGGAAGAACAGGCAGAGAUAUCAGGAAGCAGUCCAAUUUUGUCGAUAACAAUAUCGGAAGAUGGCAGCAUGUCGAUAAAAAAUGAAGAAGAAGAACAAACACUGACCAUACUGAUUAGAACAGGACUGCUGGUGAUAUCAGGACUUUUUCCCGUGUCAAUACCAAUCACGGCAGCUGCAUGGUACCUGUGGGAAGUGAAAAAACAACGAGCCGGAGUAUUGUGGGAUGUCCCUUCACCUCCACCUGUGGGAAGGGCCGAACUGGAAGAUGGAGCCUAUAGAAUCAAGCAGAAAGGGAUUUUGGGAUACUCGCAGAUAGGAGCCGGAGUCUACAAAGAAGGAACUUUCCACACAAUGUGGCAUGUCACACGUGGUGCUGUUCUAAUGCAUAAAGGGAAGAGAAUUGAACCAUCAUGGGCGGACGUCAAGAAGGACCUAAUAUCGUAUGGAGGAGGUUGGAAGCUAGAAGGAGAAUGGAAGGAAGGAGAAGAAGUCCAGGUCCUGGCAUUAGAGCCUGGAAAGAAUCCAAGAGCCGUCCAAACAAAACCCGGUCUUUUUAAAACUAACACUGGAACCAUAGGCGCCGUAUCUCUGGACUUUUCUCCUGGAACGUCAGGAUCUCCAAUUGUCGACAAAAAAGGAAAAGUUGUGGGCCUUUAUGGCAACGGUGUCGUCACAAGGAGUGGAACAUACGUGAGUGCCAUAGCCCAGACUGAAAAAAGCAUUGAAGACAACCCAGAGAUUGAAGAUGACAUCUUUCGAAAGAAAAGACUGACCAUCAUGGACCUCCACCCAGGAGCAGGAAAAACAAAGAGAUACCUUCCAGCAAUAGUCAGAGAAGCCAUAAAACGAGGCUUGAGAACACUAAUCCUGGCCCCCACUAGAGUUGUGGCGGCUGAAAUGGAAGAAGCUCUCAGAGGACUUCCAAUAAGAUAUCAAACCCCAGCUAUCAGAGCUGAGCAUACUGGACGGGAGAUUGUGGAUCUAAUGUGUCACGCCACAUUUACCAUGAGGCUACUAUCACCAAUUAGAGUGCCAAAUUACAACCUGAUUAUCAUGGAUGAAGCCCAUUUCACAGACCCAGCAAGCAUAGCGGCUAGAGGAUACAUCUCAACUCGAGUAGAGAUGGGUGAAGCAGCUGGGAUUUUCAUGACAGCUACCCCUCCUGGAAGCAGAGACCCAUUUCCUCAGAGCAACGCACCAAUCAUGGAUGAAGAAAGGGAAAUUCCUGAGCGUUCGUGGAACUCUGGACAUGAGUGGGUUACGGAUUUUAAAGGGAAGACUGUUUGGUUUGUUCCAAGUAUAAAAGCAGGAAAUGAUAUAGCAGCUUGCCUGAGAAAGAAUGGGAAGAAAGUGAUACAACUCAGCAGGAAGACCUUUGAUUCUGAAUAUAUCAAGACUAGGACCAAUGAUUGGGACUUUGUGGUCACGACAGACAUUUCAGAAAUGGGUGCUAACUUCAAGGCUGAGAGGGUUAUAGACCCCAGACGCUGCAUGAAACCAGUCAUACUAACAGACGGUGAAGAGCGGGUUAUCCUGGCAGGACCCAUGCCAGUGACCCACUCUAGUGCAGCACAAAGAAGAGGGAGAGUAGGAAGAAAUCCAAAAAAUGAAAAUGACCAGUAUAUAUACAUGGGGGAACCUCUGGAAAAUGAUGAAGACUGCGCACACUGGAAAGAAGCUAAGAUGCUUCUAGAUAACAUCAACACGCCUGAAGGAAUCAUUCCUAGCAUGUUUGAACCAGAGCGUGAGAAGGUCGACGCCAUUGAUGGUGAAUACCGCUUGAGAGGAGAAGCGAGGAAAACAUUUGUGGACCUAAUGAGAAGAGGAGACCUACCAGUUUGGCUAGCCUACAGAGUGGCAGCUGAGGGUAUCAACUACGCAGACAGAAGAUGGUGCUUUGAUGGAGUCAAGAACAACCAAAUCUUGGAAGAAAAUGUGGAAGUGGAAAUUUGGACAAAAGAAGGAGAAAGGAAGAAAUUAAAACCCAGAUGGUUAGAUGCUAGGAUCUACUCUGACCCACUGGCACUUAAAGAAUUCAAGGAAUUCGCAGCUGGAAGAAAAUCCCUGACCCUGAAUCUAAUCACCGAGAUGGGUAGGCUCCCAACCUUCAUGACCCAGAAAGCGAGGAAUGCAUUGGACAACUUAGCAGUCCUACACACGGCUGAAGCAGGCGGAAGGGCGUACAAUCAUGCUCUUAGUGAACUGCCGGAGACUCUGGAGACAUUGCUUUUACUGACACUUUUGGCCACAGUCACAGGCGGAAUCUUCCUGUUCUUGAUGAGCGGAAAGGGUAUAGGGAAGAUGACCCUGGGAAUGUGCUGCAUAGUCACAGCCAGUAUUCUUCUAUGGUAUGCACAAAUACAGCCACAUUGGAUAGCAGCUUCAAUAAUACUGGAGUUUUUUCUCAUAGUCUUGCUCAUUCCAGAACCAGAAAAGCAGAGAACACCCCAAGAUAACCAAUUAACUUAUGUUGUCAUAGCCAUCCUUACAGUGGUGGCCGCAACCAUGGCAAACGAGAUGGGUUUCCUGGAAAAAACAAAGAAAGAUUUCGGAUUGGGAAGCAUCACAACCCAGCAACCUGAGAGCAACAUUCUGGACAUAGAUCUACGUCCUGCAUCAGCUUGGACUCUAUAUGCUGUGGCAACAACUUUCAUCACACCAAUGUUGAGACAUAGCAUUGAAAAUUCCUCAGUGAAUGUGUCUCUAACAGCCAUUGCCAACCAAGCCACAGUGUUAAUGGGUCUUGGGAAAGGAUGGCCAUUGUCGAAAAUGGACAUCGGAGUUCCCCUUCUCGCUAUCGGAUGCUAUUCACAAGUCAACCCCAUAACCCUCACAGCAGCCCUUCUCUUAUUGGUAGCACAUUAUGCUAUCAUAGGGCCAGGACUCCAAGCGAAAGCAACCAGAGAGGCUCAGAAAAGAGCAGCAGCGGGCAUCAUGAAAAACCCAACUGUGGAUGGAAUAACAGUGAUUGACCUAGAUCCAAUACCUUAUGAUCCAAAGUUUGAAAAGCAGUUGGGACAAGUAAUGCUCUUAGUCCUCUGCGUGACUCAAGUAUUGAUGAUGAGGACUACAUGGGCGUUAUGUGAAGCUCUAACUUUAGCGACCGGGCCCAUCUCUACACUGUGGGAAGGAAAUCCAGGGAGAUUUUGGAAUACAACUAUUGCAGUGUCAAUGGCUAACAUUUUUAGAGGGAGUUACCUGGCCGGAGCCGGACUUCUCUUUUCUAUCAUGAAGAACACGGCCAACACAAGAAGGGGAACUGGCAACACAGGAGAAACGCUUGGAGAGAAAUGGAAAAACCGGUUGAAUGCAUUGGGGAAGAGUGAAUUCCAGAUCUAUAAGAAAAGUGGAAUCCAGGAAGUGGAUAGAACGUUAGCAAAAGAAGGCAUCAAGAGAGGAGAAACGGACCAUCACGCUGUGUCGCGAGGCUCAGCGAAACUGAGAUGGUUCGUCGAGAGAAACCUUGUCACACCAGAAGGGAAAGUAGUGGACCUUGGCUGCGGCAGGGGGGGCUGGUCAUACUAUUGUGGGGGACUAAAGAAUGUAAAGGAAGUCAAAGGCCUAACAAAAGGAGGACCAGGACAUGAAGAACCCAUUCCCAUGUCAACAUAUGGUUGGAAUCUGGUGCGUCUGCAAAGUGGAGUCGAUGUCUUUUUUACUCCGCCAGAAAAGUGUGACACAUUGCUGUGUGACAUAGGGGAGUCGUCACCAAACCCCACGGUUGAGGCAGGACGAACACUCAGAGUUCUAAACUUAGUGGAAAACUGGCUGAACAAUAAUACCCAAUUUUGCAUAAAGGUUCUUAAUCCAUAUAUGCCUUCAGUUAUAGAAAAAAUGGAAGCGCUACAAAGGAAAUACGGAGGAGCUUUGGUGAGGAAUCCACUCUCACGAAAUUCCACACACGAGAUGUACUGGGUAUCCAAUGCUUCCGGGAACAUAGUGUCAUCAGUGAACAUGAUUUCAAGAAUGUUGAUUAACAGAUUCACAAUGAGACACAAGAAGGCCACAUACGAGCCGGAUGUUGAUCUCGGAAGUGGAACCCGCAACAUCGGAAUUGAAAGUGAAGCACCAAAUCUAGACAUAAUUGGGAAAAGAAUAGAAAAAAUAAAACAAGAGCAUGAAACAUCAUGGCACUAUGAUCAAGACCACCCAUACAAAACGUGGGCCUACCAUGGCAGCUAUGAAACAAAACAGACUGGAUCAGCAUCAUCCAUGGUGAACGGAGUGGUUAGGCUGCUAACAAAACCCUGGGACGUCAUCCCCAUGGUGACACAGAUGGCAAUGACAGACACGACCCCAUUUGGACAACAGCGCGUUUUCAAAGAGAAAGUGGACACGAGAACCCAAGAACCAAAAGAAGGCACGAAAAAACUAAUGAAAAUCACGGCAGAAUGGCUCUGGAAAGAACUAGGAAAGAAAAAGACACCUAGGAUGUGCACCAGAGAAGAAUUCACAAGAAAGGUGAGAAGCAAUGCAGCCUUAGGUGCCAUAUUCACUGAUGAGAACAAGUGGAAGUCGGCACGUGAAGCUGUUGAAGACAGUGGAUUUUGGGAAUUGGUUGACAAAGAAAGGAAUCUCCAUCUUGAAGGAAAGUGUGAGACAUGUGUGUAUAACAUGAUGGGAAAGAGAGAGAAGAAGCUAGGGGAGUUCGGCAAAGCAAAAGGCAGCAGAGCCAUAUGGUACAUGUGGCUUGGAGCACGCUUCUUAGAGUUUGAAGCCCUGGGAUUCUUGAAUGAAGAUCACUGGUUUUCCAGAGAGAACUCCCUGAGUGGAGUAGAAGGAGAAGGGCUGCACAAACUAGGCUACAUUCUAAGAGACGUGAGUAAGAAAGAAGGAGGAGCAAUGUACGCCGAUGACACCGCAGGAUGGGACACAAGAAUCACGCUAGAGGACUUGAAAAAUGAAGAAAUGGUGACAAACCACAUGGAAGGAGAACACAAGAAACUUGCUGAAGCCAUUUUCAGAUUAACGUACCAAAACAAAGUGGUGCGUGUGCAAAGACCGACACCAAGAGGCACAGUAAUGGACAUUAUAUCGAGAAGAGACCAAAGAGGUAGUGGACAAGUUGUCACCUAUGGCCUCAACACUUUCACCAACAUGGAAGCCCAACUGAUCAGACAGAUGGAGGGAGAAGGAGUCUUCAAAAGCAUCCAGCACCUGACAGCCACAGAAGAAAUUGCAGUGAAAAACUGGUUAGUAAGAGUGGGGCGGGAGAGGUUAUCAAGAAUGGCCAUCAGCGGAGAUGAUUGUGUUGUGAAACCCUUAGAUGACAGGUUUGCAAACGCUCUAACAGCUUUAAAUGACAUGGGAAAGGUCAGGAAAGACAUACAACAAUGGGAACCUUCAAGAGGAUGGAACGAUUGGACACAAGUGCCCUUUUGUUCACACCAUUUCCAUGAGUUAAUCAUGAAGGACGGUCGUGUACUUGUGGUUCCAUGUAGAAACCAAGAUGAACUGAUUGGUAGGGCCCGAAUUUCCCAGGGAGCCGGGUGGUCCUUGCGGGAAACAGCUUGUUUGGGGAAGUCUUACGCCCAAAUGUGGAGCCUAAUGUACUUCCACAGACGUGACCUUAGGCUGGCGGCAAACGCUAUUUGCUCGGCAGUCCCUUCACAUUGGGUUCCAACAAGUCGAACAACCUGGUCCAUACACGCCACACAUGAGUGGAUGACAACAGAAGACAUGCUGACAGUCUGGAACAGGGUGUGGAUUCAAGAAAACCCAUGGAUGGAAGACAAAACUCCAGUAGAAUCAUGGGAGGAAAUCCCAUAUUUGGGGAAGAGAGAAGACCAGUGGUGCGGCUCAUUGAUUGGGCUAACAAGCAGGGCCACCUGGGCAAAGAACAUCCAAACAGCAAUAAAUCAAGUUAGAUCCCUAAUAGGCAAUGAGGAAUACACAGACUACAUGCCAUCUAUGAAAAGAUUCAGAAGAGAAGAGGAAGAGGCAGGAGUCUUGUGGUAG
		</sequence>
		<sequence>
			<taxon idref="KX380818"/>
			AUGAAUAACCAACGGAAAAAGGCGAGAAAUACGCCUUUCAAUAUGCUGAAACGCGAGAGAAACCGCGUGUCAACUGUGCAGCAGCUGACAAAGAGAUUCUCACUUGGAAUGCUACAGGGACGAGGACCACUGAAACUGUUCAUGGCCCUGGUGGCAUUCCUUCGUUUCCUAACAAUCCCGCCAACAGCAGGGAUAUUAAAAAGAUGGGGAACAAUCAAAAAAUCAAAGGCUAUCAAUGUCUUGAGAGGGUUCAGGAAAGAGAUUGGAAGGAUGCUGAACAUCUUGAACAGGAGACGCAGAACUGCAGGUAUAAUUAUUAUGAUGAUCCCAACAGUGAUGGCGUUCCAUUUAACCACACGCAAUGGAGAACCACACAUGAUCGUCAGUAGACAAGAGAAAGGGAAAAGUCUUCUGUUUAAAACAGAGAACGGUGUGAACAUGUGCACCCUCAUGGCCAUGGAUCUUGGUGAACUGUGUGAAGACACAAUCACUUACAAUUGUCCUCUUCUCAGGCAGAAUGAACCAGAAGACAUAGACUGUUGGUGCAACUCUACGUCUACAUGGGUAACUUAUGGGACAUGCACCGCUACAGGAGAACACAGAAGGGAAAAAAGAUCAGUGGCACUCGUUCCACAUGUGGGAAUGGGACUGGAGACACGAACUGAAACAUGGAUGUCAUCAGAAGGGGCCUGGAAACAUGCACAGAGAAUUGAAACUUGGGUCUUGAGACAUCCAGGCUUCACCAUAAUGGCAGCAAUCCUGGCAUACACCAUAGGAACGACAUAUUUCCAAAGAGUCCUGAUUUUCAUCUUACUGACAGCUGUUGCUCCCUCAAUGACAAUGCGUUGUAUAGGAAUAUCAAAUAGAGACUUUGUGGAAGGGGUUUCAGGAGGAAGCUGGGUUGACAUAGUCUUGGAACAUGGAAGCUGUGUGACGACGAUGGCAAAAAAUAAACCAACAUUGGAUUUUGAACUGAUAAAGACAGAAGCAAAACAUCCCGCCACUCUAAGGAAGUAUUGCAUAGAGGCAAAGCUGACCAACACAACAACAGCAUCUCGCUGCCCAACACAAGGAGAACCCAGCCUAAAUGAAGAACAGGACAAAAGAUUUGUCUGCAAACACUCCAUGGUAGACAGAGGAUGGGGAAAUGGAUGCGGAUUAUUUGGAAAGGGAGGUAUCGUGACCUGUGCAAUGUUCACAUGCAAAAAGAACAUGGAAGGGAAAAUCGUGCAACCAGAAAACUUGGAGUACACCAUUGUGAUAACACCUCACUCAGGGGAAGAGAAUGCAGUCGGAAAUGACACAGGAAAACACGGCAAGGAAAUUAAAGUAACACCACAGAGUUCCAUCACAGAAGCAGAACUAACAGGCUAUGGCACUGUCACGAUGGAAUGCUCUCCGAGAACGGGACUCGACUUCAAUGAGAUGGUGUUGCUGCAAAUGGAAAACAAGGCUUGGCUGGUGCACAGGCAAUGGUUCUUAGACCUGCCAUUACCAUGGCUGCCCGGAGCAGACACACAAGGAUCAAAUUGGAUACAGAAGGAGACAUUGGUCACUUUCAAAAAUCCCCAUGCAAAGAAACAGGAUGUUGUUGUUCUAGGAUCCCAAGAAGGGGCUAUGCACACAGCACUUACAGGGGCCACGGAAAUCCAGAUGUCAUCAGGAAACUUACUGUUCACAGGACAUCUUAAAUGUAGGCUGAGAAUGGAUAAACUACAGCUCAAAGGAAUGUCAUAUUCCAUGUGUACAGGAAAGUUCAAAGUUGUGAAGGAAAUAGCAGAAACACAACAUGGAACAAUAGUUAUCAGAGUACAAUAUGAAGGGGACGGUUCUCCGUGCAAGAUCCCUUUUGAAAUAAUGGAUUUGGAAAAAAGACAUGUCUUAGGUCGCUUGAUCACAGUCAACCCAAUUGUCACAGAAAAAGACAGCCCAGUCAACAUAGAAGCAGAACCUCCAUUCGGAGACAGCUACAUCAUUAUAGGAGUAGAACCGGGACAACUGAAGCUCAGCUGGUUUAAGAAAGGAAGCUCUAUUGGCCAAAUGUUUGAGACAACAAUGAGAGGAGCGAAGAGAAUGGCCAUUUUAGGUGACACAGCUUGGGAUUUUGGAUCCCUGGGAGGAGUGUUCACAUCUAUAGGAAAGGCCCUCCACCAAGUCUUUGGAGCAAUCUAUGGGGCUGCCUUCAGUGGGGUUUCAUGGACUAUGAAAAUCCUCAUAGGAGUCGUCAUCACAUGGAUAGGAAUGAAUUCACGCAGCACUUCACUGUCUGUGUCACUAGUAUUAGUGGGAGUCGUGACAUUGUAUUUGGGAGUUAUGGUGCAGGCCGAUAGUGGUUGCGUUGUGAGCUGGAAAAACAAAGAACUGAAAUGUGGCAGUGGGAUUUUUAUCACAGACAACGUGCAUACAUGGACAGAACAAUACAAAUUCCAACCAGAAUCCCCUUCAAAGCUGGCUUCAGCUAUCCAGAAGGCUCAUGAAGAAGGCAUUUGUGGAAUCCGCUCAGUAACAAGACUGGAGAAUCUGAUGUGGAAACAAAUAACACCAGAACUGAAUCACAUUCUAACAGAAAAUGAGGUAAAGUUGACUAUCAUGACAGGAGACAUUAAAGGAAUCAUGCAGGCAGGAAAACGAUCCCUGCGGCCUCAACCCACUGAGCUGAAGUACUCUUGGAAAGCAUGGGGCAAAGCGAAAAUGCUCUCCACAGAGCUUCAUAACCACACCUUUCUCAUUGAUGGCCCCGAGACAGCAGAAUGUCCCAACACAAAUAGAGCUUGGAACUCACUAGAGGUUGAAGACUAUGGCUUUGGAGUAUUCACCACUAACAUAUGGCUGAAAUUGAAAGAAAGGCAGGAUGUAUCUUGUGACUCAAAACUCAUGUCGGCAGCCAUAAAAGACAACAGAGCCGUCCACGCCGACAUGGGUUAUUGGAUAGAAAGCGCACUCAAUGACACAUGGAAGAUUGAGAAAGCCUCCUUUAUUGAAGUUAAAAGCUGCCACUGGCCAAAGUCACACACUCUCUGGAGUAAUGGAGUGCUAGAAAGUGAGAUGAUAAUUCCAAAGAAUUUUGCAGGACCAGUGUCACAACACAAUUACAGACCAGGCUAUCAUACACAAACGGCAGGACCCUGGCAUCUAGGCAGGCUUGAGAUGGACUUUGAUUUCUGCGAAGGAACUACAGUGGUGGUGACUGAGGACUGUGGAAAUAGAGGACCCUCCUUAAGAACAACUACUGCUUCUGGAAAACUCAUAACAGAAUGGUGCUGCCGAUCUUGCACAUUACCACCGCUAAGGUACAGAGGUGAGGAUGGAUGCUGGUAUGGAAUGGAAAUCAGACCAUUGAAAGAGAAAGAAGAGAACUUGGUCAACUCUUUGGUCACAGCCGGACAUGGACAGAUUGACAACUUCUCACUAGGAGUCUUGGGAAUGGCAUUGUUCCUGGAAGAGAUGCUUAGAACCCGAGUAGGGACGAAACAUGCAAUAUUACUAGUUGCAGUCUCUUUCGUGACAUUGAUCACAGGGAACAUGUCCUUUCGAGACUUGGGGAGAGUGAUGGUCAUGGUGGGCGCUACUAUGACGGAUGACAUAGGCAUGGGCGUGACCUAUCUUGCCCUAUUAGCAGCCUUCAAGGUCAGACCAACUUUUGCAGCUGGACUACUCUUAAGAAAACUGACCUCCAAGGAAUUGAUGAUGACCACCAUAGGAAUCGUACUCCUCUCUCAGAGCACCAUACCAGAGACCAUACUUGAACUGACUGACGCGUUGGCUUUGGGGAUGAUGGUUCUCAAAAUAGUAAGAAACAUGGAAAAGUAUCAACUAGCAGUGACUAUCAUGGCUAUCUUGUGCGUCCCAAAUGCAGUGAUAUUACAAAACGCAUGGAAAGUGAGCUGCACAACACUGGCAGUGGUGUCCGUUUCCCCACUGCUUUUAACAUCCUCACAGCAGAAAACGGAUUGGAUACCACUGGCGUUGACGAUCAAAGGCCUUAAUCCAACAGCCAUUUUCUUAACAACCCUCUCAAGAACUAGCAAGAAAAGGAGCUGGCCACUAAAUGAGGCUAUUAUGGCAGUCGGGAUGGUGAGCAUUUUAGCCAGUUCUUUCUUAAAGAAUGAUAUUCCCAUGACAGGACCACUAGUGGCUGGAGGGCUUCUCACUGUGUGUUACGUGCUCACUGGAAGAUCGGCUGAUUUGGAACUGGAGAGAGCUGCUGACAUAAGAUGGGAAGAACAGGCAGAGAUAUCAGGAAGCAGUCCAAUUUUGUCGAUAACAAUAUCGGAAGAUGGCAGCAUGUCGAUAAAAAAUGAAGAAGAAGAACAAACACUGACCAUACUGAUUAGAACAGGACUGCUGGUGAUAUCAGGACUUUUUCCCGUGUCAAUACCAAUCACGGCAGCUGCAUGGUACCUGUGGGAAGUGAAAAAACAACGAGCCGGAGUGUUGUGGGAUGUUCCUUCACCUCCACCUGUGGGAAAGGCCGAACUGGAAGAUGGAGCCUAUAGAAUCAAGCAGAAAGGGAUUUUGGGAUACUCGCAGAUAGGAGCCGGAGUCUACAAAGAAGGAACUUUCCACACAAUGUGGCAUGUCACACGUGGUGCUGUUCUAAUGCAUAAAGGGAAGAGAAUUGAACCAUCAUGGGCGGACGUCAAGAAGGACCUAAUAUCGUAUGGAGGAGGUUGGAAGCUAGAAGGAGAAUGGAAGGAAGGAGAAGAAGUCCAGGUCCUGGCAUUAGAGCCUGGAAAGAAUCCAAGAGCCGUCCAAACAAAACCCGGUCUUUUUAAAACUAACACUGGAACCAUAGGCGCCGUAUCUCUGGACUUUUCUCCUGGAACGUCAGGAUCUCCAAUUGUCGACAAAAAAGGAAAAGUUGUGGGCCUUUAUGGCAACGGUGUCGUCACAAGGAGUGGAACAUAUGUGAGUGCCAUAGCCCAGACUGAAAAAAACAUUGAAGACAACCCAGAGAUUGAAGAUGACAUCUUUCGAAAGAAAAGACUGACCAUCAUGGACCUCCACCCAGGAGCAGGAAAAACAAAGAGAUACCUUCCAGCAAUAGUCAGAGAAGCCAUAAAACGAGGCUUGAGAACACUAAUCCUGGCCCCCACUAGAGUUGUGGCGGCUGAAAUGGAAGAAGCUCUCAGAGGACUUCCAAUAAGAUAUCAAACCCCAGCUAUCAGAGCUGAGCAUACUGGACGGGAGAUCGUGGAUCUAAUGUGUCACGCCACAUUUACCAUGAGGCUACUAUCACCAAUUAGAGUGCCAAAUUACAACCUGAUUAUCAUGGAUGAAGCCCAUUUCACAGACCCAGCAAGCAUAGCGGCUAGAGGAUACAUCUCAACUCGAGUAGAGAUGGGUGAAGCAGCUGGGAUUUUCAUGACAGCUACCCCUCCUGGAAGCAGAGACCCAUUUCCUCAGAGCAACGCACCAAUCAUGGAUGAAGAAAGGGAAAUUCCUGAGCGUUCGUGGAACUCUGGACAUGAGUGGGUUACGGAUUUUAAAGGGAAGACUGUUUGGUUUGUUCCAAGUAUAAAAGCAGGAAAUGAUAUAGCAGCUUGCCUGAGAAAGAAUGGGAAGAAAGUGAUACAACUCAGCAGGAAGACCUUUGAUUCUGAAUAUGUCAAGACUAGGACCAAUGAUUGGGACUUUGUGGUCACGACAGACAUCUCAGAAAUGGGUGCUAACUUCAAGGCUGAGAGGGUUAUAGACCCCAGACGCUGCAUGAAACCAGUCAUACUAACAGACGGUGAAGAGCGGGUUAUCCUGGCAGGACCCAUGCCAGUGACCCACUCUAGUGCAGCACAAAGAAGAGGGAGAGUAGGAAGAAAUCCAAAAAAUGAAAAUGACCAGUAUAUAUACAUGGGGGAACCUCUGGAAAAUGAUGAAGACUGCGCACACUGGAAAGAAGCUAAGAUGCUUCUAGAUAACAUCAACACGCCUGAAGGAAUCAUUCCCAGCAUGUUUGAACCAGAGCGUGAGAAGGUCGACGCCAUUGAUGGUGAAUACCGCUUGAGAGGAGAAGCGAGGAAAACAUUUGUGGACCUAAUGAGAAGAGGAGACCUACCAGUUUGGCUAGCCUACAGAGUGGCAGCUGAAGGUAUCAACUACGCAGACAGAAGAUGGUGCUUUGAUGGAGUCAAGAACAACCAAAUCUUGGAAGAAAAUGUGGAAGUGGAAAUUUGGACAAAAGAAGGAGAAAGGAAGAAAUUAAAACCCAGAUGGUUAGAUGCUAGGAUCUACUCUGACCCACUGGCACUUAAAGAAUUCAAGGAAUUCGCAGCUGGAAGAAAAUCCCUGACCCUGAAUCUAAUCACCGAGAUGGGUAGGCUCCCAACCUUCAUGACCCAGAAAGCAAGGAAUGCAUUGGACAACUUAGCAGUCCUACACACGGCUGAAGCAGGCGGAAGGGCGUACAAUCAUGCUCUUAGUGAACUGCCGGAGACUCUGGAGACAUUGCUUUUACUGACACUUUUGGCCACAGUCACAGGCGGAAUCUUCCUGUUCUUGAUGAGCGGAAAGGGUAUAGGGAAGAUGACCCUGGGAAUGUGCUGCAUAGUCACAGCCAGUAUUCUUCUAUGGUAUGCACAAAUACAGCCACAUUGGAUAGCAGCUUCAAUAAUACUAGAGUUUUUUCUCAUAGUCUUGCUCAUUCCAGAACCAGAAAAGCAGAGAACACCCCAAGAUAACCAAUUAACUUAUGUUGUCAUAGCCAUCCUUACAGUGGUGGCCGCAACCAUGGCAAACGAGAUGGGUUUCCUGGAAAAAACAAAGAAAGAUUUCGGAUUGGGAAGUAUCACAACCCAGCAACCUGAGAGCAACAUCCUAGACAUAGAUCUACGUCCUGCAUCAGCUUGGACUCUAUAUGCCGUGGCAACAACUUUCAUCACACCAAUGUUGAGACAUAGCAUUGAAAAUUCCUCAGUGAAUGUGUCUCUAACAGCCAUUGCCAACCAAGCCACAGUGUUAAUGGGUCUUGGGAAAGGAUGGCCAUUGUCGAAAAUGGACAUCGGAGUUCCCCUUCUCGCUAUCGGAUGCUAUUCACAAGUCAAUCCCAUAACUCUCACAGCAGCCCUUCUCUUAUUGGUAGCACAUUAUGCUAUCAUAGGGCCAGGACUCCAAGCGAAAGCAACCAGAGAGGCUCAGAAAAGAGCAGCAGCGGGCAUCAUGAAAAUCCCAGCUGCCGAUAUCGGAAGAGUGAUUGACCUAGAUCCAAUACCCUAUGAUCCAAAGUUUGAAAAGCAGUUGGGACAAGUAAUGCUCUUAGUCCUCUGCGUGACUCAAGUAUUGAUGAUGAGGACUACAUGGGCUUUAUGUGAAGCUCUAACCUUAGCGACCGGGCCCAUCUCUACACUGUGGGAAGGAAAUCCAGGGAGAUUUUGGAAUACAACUAUUGCAGUGUCAAUGGCUAACAUUUUUAGAGGGAGUUACCUGGCCGGAGCCGGACUUCUCUUUUCUAUCAUGAAGAACACGGCCAACACAAGAAGGGGAACUGGCAACACAGGAGAGACGCUUGGAGAGAAAUGGAAAAACCAGUUGAAUGCAUUGGGGAAGAGUGAAUUCCAGAUCUAUAAGAAAAGUGGAAUCCAGGAAGUGGAUAGAACGUUAGCAAAAGAAGGCAUCAAGAGAGGAGAAACGGACCAUCACGCUGUGUCGCGAGGCUCAGCGAAACUGAGAUGGUUCGUCGAGAGAAACCUUGUCACACCAGAAGGGAAAGUAGUGGACCUUGGCUGCGGCAGGGGGGGCUGGUCAUACUAUUGUGGGGGACUAAAGAAUGUAAAGGAAGUCAAAGGCCUAACAAAAGGAGGACCAGGACACGAAGAACCCAUUCCCAUGUCAACAUAUGGUUGGAAUCUGGUGCGUCUGCAAAGUGGAGUCGAUGUCUUUUUUACUCCGCCAGAAAAGUGUGACACAUUGCUGUGUGACAUAGGGGAGUCGUCACCAAACCCCACGGUUGAGGCAGGACGAACACUCAGAGUUCUAAACUUAGUGGAAAACUGGCUGAACAAUAAUACCCAAUUUUGCAUAAAGGUUCUUAACCCAUAUAUGCCUUCAGUUAUAGAAAAAAUGGAAGCGCUACAAAGGAAAUACGGAGGAGCUUUGGUGAGGAAUCCACUCUCACGAAAUUCCACACACGAGAUGUACUGGGUAUCCAAUGCUUCCGGGAACAUAGUGUCAUCAGUGAACAUGAUUUCAAGAAUGUUGAUUAACAGAUUCACAAUGAGACACAAGAAGGCCACAUACGAGCCGGAUGUUGAUCUCGGAAGUGGAACCCGCAACAUCGGAAUUGAAAGUGAAGUACCAAAUCUAGACAUAAUUGGGAAAAGAAUAGAAAAAAUAAAACAAGAGCAUGAAACAUCAUGGCACUAUGAUCAAGACCACCCAUACAAAACGUGGGCCUACCAUGGCAGCUACGAAACAAAACAGACUGGAUCAGCAUCAUCCAUGGUGAACGGAGUGGUUAGGCUGCUAACAAAACCUUGGGACGUCAUCCCUAUGGUGACACAGAUGGCAAUGACAGACACGACUCCAUUUGGACAACAGCGCGUUUUCAAAGAGAAAGUGGACACGAGAACCCAAGAACCAAAAGAAGGUACGAAAAAACUAAUGAAAAUCACGGCAGAAUGGCUCUGGAAAGAACUAGGAAAGAAAAAGACACCUAGGAUGUGCACCAGAGAAGAAUUCACAAGAAAGGUGAGAAGCAAUGCAGCCUUAGGUGCCAUAUUCACUGAUGAGAACAAGUGGAAGUCGGCACGUGAAGCUGUUGAAGACAGUGGAUUUUGGGAAUUGGUUGACAAGGAAAGGAAUCUCCAUCUUGAAGGAAAGUGUGAGACAUGUGUGUAUAACAUGAUGGGAAAGAGAGAGAAGAAGCUAGGGGAGUUCGGCAAAGCAAAAGGCAGCAGAGCCAUAUGGUACAUGUGGCUUGGAGCACGCUUCUUAGAGUUUGAAGCCCUGGGAUUCUUGAAUGAAGAUCACUGGUUUUCCAGAGAGAACUCCCUGAGUGGAGUAGAAGGAGAAGGGCUGCACAAACUAGGCUACAUUCUAAGAGACGUGAGUAAGAAAGAAGGAGGAGCAAUGUACGCCGAUGACACCGCAGGAUGGGACACAAGAAUCACACUAGAGGACUUGAAAAAUGAAGAAAUGGUGACAAACCACAUGGAAGGAGAACACAAGAAACUUGCUGAAGCCAUUUUCAGAUUAACGUACCAAAACAAAGUGGUGCGUGUGCAAAGACCGACACCAAGAGGCACAGUAAUGGACAUUAUAUCGAGAAGAGACCAAAGAGGUAGUGGACAGGUUGUCACCUACGGCCUCAACACUUUCACCAACAUGGAAGCCCAACUGAUCAGACAGAUGGAGGGAGAAGGAGUCUUCAAAAGCAUCCAGCACCUGACAGCCACAGAAGAAAUUGCAGUGAAAAACUGGUUAGUAAGAGUGGGGCGUGAGAGGUUAUCAAGAAUGGCCAUCAGCGGAGAUGAUUGUGUUGUGAAACCCUUAGAUGACAGGUUUGCAAACGCUCUAACAGCUUUAAAUGACAUGGGAAAGGUCAGGAAAGACAUACAACAAUGGGAACCUUCAAGAGGAUGGAACGAUUGGACACAAGUGCCCUUUUGUUCACACCAUUUCCAUGAGUUAAUCAUGAAGGACGGUCGUGUACUUGUGGUUCCAUGUAGAAACCAAGAUGAACUGAUUGGUAGGGCCCGAAUUUCCCAGGGAGCCGGGUGGUCCUUGCGGGAAACAGCUUGUUUGGGGAAGUCUUACGCCCAAAUGUGGAGCCUAAUGUACUUCCACAGACGUGACCUUAGGCUGGCGGCAAAUGCCAUUUGCUCGGCAGUCCCUUCACAUUGGGUUCCAACAAGUCGAACAACCUGGUCCAUACACGCCACACAUGAGUGGAUGACAACAGAAGACAUGCUGACAGUCUGGAACAGGGUGUGGAUUCAAGAAAACCCAUGGAUGGAAGACAAAACUCCAGUAGAAUCAUGGGAGGAAAUCCCAUAUUUGGGGAAGAGAGAAGACCAGUGGUGCGGCUCAUUGAUUGGGCUAACAAGCAGGGCCACCUGGGCAAAGAACAUCCAAACAGCAAUAAAUCAAGUUAGAUCCCUAAUAGGCAAUGAGGAAUACACAGACUACAUGCCAUCUAUGAAAAGAUUCAGAAGAGAAGAGGAAGAGGCAGGAGUCUUGUGGUAG
		</sequence>
		<sequence>
			<taxon idref="KX452022"/>
			AUGAAUAACCAACGGAAAAAGGCGAGAAAUACGCCUUUCAAUAUGCUGAAACGCGAGAGAAACCGCGUGUCAACUGUGCAGCAGCUGACAAAGAGAUUCUCACUUGGAAUGCUACAGGGACGAGGACCACUGAAACUGUUCAUGGCCCUGGUGGCAUUCCUUCGUUUCCUAACAAUCCCGCCAACAGCAGGGAUAUUAAAAAGAUGGGGAACAAUCAAAAAAUCAAAGGCUAUCAAUGUCUUGAGAGGGUUCAGGAAAGAGAUUGGAAGGAUGCUGAACAUCUUGAACAGGAGACGCAGAACUGCGGGUAUAAUUAUUAUGAUGAUCCCAACAGUGAUGGCGUUCCAUUUAACCACACGCAAUGGAGAACCACACAUGAUCGUCAGUAGACAAGAGAAAGGGAAAAGUCUCCUGUUUAAAACAGAGAACGGUGUGAACAUGUGCACCCUCAUGGCCAUGGAUCUUGGUGAACUGUGUGAAGACACAAUCACUUACAAUUGUCCUCUUCUCAGGCAGAAUGAACCAGAAGACAUAGACUGUUGGUGCAACUCUACGUCUACAUGGGUAACUUAUGGGACAUGCACCGCUACAGGAGAACACAGAAGGGAAAAAAGAUCAGUGGCACUCGUUCCACAUGUGGGAAUGGGACUGGAGACACGAACUGAAACAUGGAUGUCAUCAGAAGGGGCCUGGAAACAUGCACAGAGAAUUGAAACUUGGGUCUUGAGACAUCCAGGCUUCACCAUAAUGGCAGCAAUCCUGGCAUACACCAUAGGAACGACAUAUUUCCAAAGAGUCCUGAUUUUCAUCUUACUGACAGCUGUUGCUCCCUCAAUGACAAUGCGUUGUAUAGGAAUAUCAAAUAGAGACUUUGUGGAAGGGGUUUCAGGAGGAAGCUGGGUUGACAUAGUCCUGGAACAUGGAAGCUGUGUGACGACGAUGGCAAGAAAUAAACCAACAUUGGAUUUUGAACUGAUAAAGACAGAAGCGAAACAUCCCGCCACUCUAAGGAAGUAUUGCAUAGAGGCAAAGCUGACCAACACAACAACAGCAUCUCGCUGCCCAACACAAGGAGAACCUAGCCUAAAUGAAGAACAGGACAAAAGAUUUGUCUGCAAACACUCCAUGGUAGAUAGAGGAUGGGGAAAUGGAUGCGGAUUAUUUGGAAAGGGAGGUAUCGUGACCUGUGCAAUGUUCACAUGCAAAAAGAACAUGGAAGGGAAAAUCGUGCAACCAGAAAACUUGGAGUACACCAUUGUGAUAACACCUCACUCAGGGGAAGAGAAUGCAGUCGGAAAUGACACAGGAAAACACGGCAAGGAAAUUAAAGUAACACCACAGAGUUCCAUCACAGAAGCAGAACUAACAGGCUAUGGCACUGUCACGAUGGAAUGCUCUCCGAGAACGGGACUCGACUUCAAUGAGAUGGUGUUGCUGCAAAUGGAAAACAAGGCUUGGCUGGUGCACAGGCAAUGGUUCUUAGACCUGCCAUUACCAUGGCUGCCCGGAGCAGACACACAAGGAUCAAAUUGGAUACAGAAGGAGACAUUGGUCACUUUCAAAAAUCCCCAUGCAAAGAAACAGGAUGUUGUUGUUCUAGGAUCCCAAGAAGGGGCUAUGCACACAGCACUUACAGGGGCCACGGAAAUCCAGAUGUCAUCAGGAAACUUACUGUUCACAGGACAUCUUAAAUGUAGGCUGAGAAUGGACAAACUACAGCUCAAAGGAAUGUCAUAUUCCAUGUGUACAGGAAAGUUCAAAGUUGUGAAGGAAAUAGCAGAAACACAACAUGGAACAAUAGUUAUCAGAGUACAAUAUGAAGGGGACGGUUCUCCGUGCAAGAUCCCUUUUGAAAUAAUGGAUUUGGAAAAAAGACAUGUCUUAGGUCGCUUGAUCACAGUCAACCCAAUUGUCACAGAAAAAGACAGCCCAGUCAACAUAGAAGCAGAACCUCCAUUCGGAGACAGCUACAUCAUUAUAGGAGUAGAACCGGGACAACUGAAGCUCAGCUGGUUUAAGAAAGGAAGCUCUAUUGGCCAAAUGUUUGAGACAACAAUGAGAGGAGCGAAGAGAAUGGCCAUUUUAGGUGACACAGCUUGGGAUUUUGGAUCCCUGGGAGGAGUGUUCACAUCUAUAGGAAAGGCCCUCCACCAAGUCUUUGGAGCAAUCUAUGGGGCUGCCUUCAGUGGGGUUUCAUGGACUAUGAAAAUCCUCAUAGGAGUCGUCAUCACAUGGAUAGGAAUGAAUUCACGUAGCACUUCACUGUCUGUGUCACUAGUAUUAGUGGGAGUCGUGACAUUGUAUUUGGGAGUUAUGGUGCAGGCCGAUAGUGGUUGCGUUGUGAGCUGGAAAAACAAAGAACUGAAAUGUGGCAGUGGGAUUUUUAUCACAGACAACGUGCAUACAUGGACAGAACAAUACAAAUUCCAACCAGAAUCCCCUUCAAAGCUGGCUUCAGCUAUCCAGAAGGCUCAUGAAGAAGGCAUUUGUGGAAUCCGCUCAGUAACAAGACUGGAGAAUCUGAUGUGGAAACAAAUAACACCAGAACUGAAUCACAUUCUAACAGAAAAUGAGGUAAAGUUGACUAUCAUGACAGGAGACAUUAAAGGAAUCAUGCAGGCAGGAAAACGAUCCCUGCGGCCUCAACCCACUGAGCUGAAGUACUCUUGGAAAGCAUGGGGCAAAGCGAAAAUGCUCUCCACAGAGCUUCAUAACCACACCUUUCUCAUUGAUGGCCCCGAAACAGCAGAAUGUCCCAACACAAAUAGAGCUUGGAACUCACUAGAGGUUGAAGACUAUGGCUUUGGAGUAUUCACCACUAACAUAUGGCUGAAAUUGAAAGAAAGGCAGGAUGUAUCUUGUGACUCAAAACUCAUGUCAGCAGCCAUAAAAGACAACAGAGCCGUCCACGCCGACAUGGGUUAUUGGAUAGAAAGCGCACUCAAUGACACAUGGAAGAUUGAGAAAGCCUCCUUUAUUGAAGUUAAAAGCUGCCACUGGCCAAAGUCACACACUCUCUGGAGUAAUGGAGUGCUAGAAAGUGAGAUGAUAAUUCCAAAGAAUUUUGCAGGACCAGUGUCACAACACAAUUACAGACCAGGCUAUCAUACACAAACGGCAGGACCCUGGCAUCUAGGCAGGCUUGAGAUGGACUUUGAUUUCUGCGAAGGAACUACAGUGGUGGUGACCGAAGACUGUGGAAAUAGAGGACCCUCCUUAAGAACAACUACUGCUUCUGGAAAACUCAUAACAGAAUGGUGCUGCCGAUCUUGCACAUUACCACCGCUAAGGUACAGAGGUGAGGAUGGAUGCUGGUAUGGAAUGGAAAUCAGACCAUUGAAAGAGAAAGAAGAGAACUUGGUCAACUCUUUGGUCACAGCCGGACAUGGACAGAUUGACAACUUCUCACUAGGAGUCUUGGGAAUGGCAUUGUUCCUGGAAGAGAUGCUUAGAACCCGAGUAGGGACGAAACAUGCAAUAUUACUAGUUGCAGUCUCUUUCAUGACAUUGAUCACAGGGAACAUGUCCUUUCGAGAUUUGGGGAGAGUGAUGGUCAUGGUGGGCGCUACUAUGACGGAUGACAUAGGCAUGGGCGUGACCUAUCUUGCCCUAUUAGCAGCCUUCAAGGUCAGACCAACUUUUGCAGCUGGACUACUCUUAAGAAAGCUGACCUCCAAGGAAUUGAUGAUGACCACCAUAGGAAUCGUACUCCUCUCUCAGAGCACCAUACCAGAGACCAUACUUGAACUGACUGACGCGUUGGCUUUGGGGAUGAUGGUUCUCAAAAUAGUAAGAAACAUGGAAAAGUAUCAACUAGCAGUGACUAUCAUGGCUAUCUUGUGCGUCCCAAAUGCAGUGAUAUUACAAAACGCAUGGAAAGUGAGCUGCACAGCACUGGCAGUGGUGUCCGUUUCCCCACUGCUUUUAACAUCUUCACAGCAGAAAAUGGAUUGGAUACCACUGGCGUUGACGAUCAAAGGCCUUAAUCCAACAGCCAUUUUCUUAACAACCCUCUCAAGAACUAGCAAGAAAAGGAGCUGGCCACUAAAUGAGGCUAUUAUGGCAGUAGGGAUGGUGAGCAUUUUAGCCAGUUCUUUCUUAAAGAAUGACAUUCCCAUGACAGGACCACUAGUGGCUGGAGGGCUUCUCACUGUGUGUUACGUGCUCACUGGAAGAUCGGCUGAUUUGGAACUGGAGAGAGCUGCUGACAUAAGAUGGGAAGAACAGGCAGAGAUAUCAGGAAGCAGUCCAAUUUUGUCGAUAACAAUAUCGGAAGAUGGCAGCAUGUCGAUAAAAAAUGAAGAAGAAGAACAAACACUGACCAUACUGAUUAGAACAGGACUGCUGGUGAUAUCAGGGCUUUUUCCCGUGUCAAUACCAAUCACGGCAGCUGCAUGGUACCUGUGGGAAGUGAAAAAACAACGAGCCGGAGUAUUGUGGGAUGUCCCUUCACCUCCACCUGUGGGAAGGGCCGAACUGGAAGAUGGAGCCUAUAGAAUCAAGCAGAAAGGGAUUUUGGGAUACUCGCAGAUAGGAGCCGGAGUCUACAAAGAAGGAACUUUCCACACAAUGUGGCAUGUCACACGUGGUGCUGUUCUAAUGCACAAAGGGAAGAGAAUUGAACCAUCAUGGGCGGACGUCAAGAAGGACCUAAUAUCGUAUGGAGGAGGUUGGAAGCUAGAAGGAGAAUGGAAGGAAGGAGAAGAAGUCCAGGUCCUGGCAUUAGAGCCUGGAAAGAAUCCAAGAGCCGUCCAAACAAAACCCGGUCUUUUUAAAACUAACACUGGAACCAUAGGCGCCGUAUCUCUGGACUUUUCUCCUGGAACGUCAGGAUCUCCAAUUGUCGACAAAAAAGGAAAAGUUGUGGGCCUUUAUGGCAACGGUGUCGUCACAAGGAGUGGAACAUACGUGAGUGCCAUAGCCCAGACUGAAAAAAGCAUUGAAGACAACCCAGAGAUUGAAGAUGACAUCUUUCGAAAGAAAAGACUGACCAUCAUGGACCUCCACCCAGGAGCAGGAAAAACAAAGAGAUACCUUCCAGCAAUAGUCAGAGAAGCCAUAAAACGAGGCUUGAGAACACUAAUCCUGGCCCCCACUAGAGUUGUGGCGGCUGAAAUGGAAGAAGCUCUCAGAGGACUUCCAAUAAGAUAUCAAACCCCAGCUAUCAGAGCUGAGCAUACUGGACGGGAGAUUGUGGAUCUAAUGUGUCACGCCACAUUUACCAUGAGGCUACUAUCACCAAUUAGAGUGCCAAAUUACAACCUGAUUAUCAUGGAUGAAGCCCAUUUCACAGACCCAGCAAGCAUAGCGGCUAGAGGAUACAUCUCAACUCGAGUAGAAAUGGGUGAAGCAGCUGGGAUUUUCAUGACAGCUACCCCUCCUGGAAGCAGAGACCCAUUUCCUCAGAGCAACGCACCAAUCAUGGAUGAAGAAAGGGAAAUUCCUGAGCGUUCGUGGAACUCUGGACAUGAGUGGGUUACGGAUUUUAAAGGGAAGACUGUUUGGUUUGUUCCAAGUAUAAAAGCAGGAAAUGAUAUAGCAGCUUGCCUGAGAAAGAAUGGGAAGAAAGUGAUACAACUCAGCAGGAAGACCUUUGAUUCUGAAUAUAUCAAGACUAGGACCAAUGAUUGGGACUUUGUGGUCACGACAGACAUUUCAGAAAUGGGUGCUAACUUCAAGGCUGAGAGGGUUAUAGACCCCAGACGCUGCAUGAAACCAGUCAUACUAACAGACGGUGAAGAGCGGGUUAUCCUGGCAGGACCCAUGCCAGUGACCCACUCUAGUGCAGCACAAAGAAGAGGGAGAGUAGGAAGAAAUCCAAAAAAUGAAAAUGACCAGUAUAUAUACAUGGGGGAACCUCUGGAAAAUGAUGAAGACUGCGCACACUGGAAAGAAGCUAAGAUGCUUCUAGAUAACAUCAACACGCCUGAAGGAAUCAUUCCCAGCAUGUUUGAACCAGAGCGUGAGAAGGUCGACGCCAUUGAUGGUGAAUACCGCUUGAGAGGAGAAGCGAGGAAAACAUUUGUGGACCUAAUGAGAAGAGGAGACCUACCAGUUUGGCUAGCCUACAGAGUGGCAGCUGAAGGUAUUAACUACGCAGACAGAAGAUGGUGCUUUGAUGGAGUCAAGAACAACCAAAUCUUGGAAGAAAAUGUGGAAGUGGAAAUUUGGACAAAAGAAGGAGAAAGGAAGAAAUUAAAACCCAGAUGGUUAGAUGCUAGGAUCUACUCUGACCCACUGGCACUUAAAGAAUUCAAGGAAUUCGCAGCUGGAAGAAAAUCCCUGACCCUGAAUCUAAUCACCGAGAUGGGUAGGCUCCCAACCUUCAUGACCCAGAAAGCAAGGAAUGCAUUGGACAACUUAGCAGUCCUACACACGGCUGAAGCAGGCGGAAGGGCGUACAAUCAUGCUCUUAGUGAACUGCCGGAGACUCUGGAGACAUUGCUUUUACUGACACUUUUGGCCACAGUCACAGGCGGAAUCUUCCUGUUCUUGAUGAGCGGAAAGGGUAUAGGGAAGAUGACCCUGGGAAUGUGCUGCAUAGUCACAGCCAGUAUUCUUCUAUGGUAUGCACAAAUACAGCCACAUUGGAUAGCAGCUUCAAUAAUACUGGAGUUUUUUCUCAUAGUCUUGCUCAUUCCAGAACCAGAAAAGCAGAGAACACCCCAAGAUAACCAAUUAACUUAUGUUGUCAUAGCCAUCCUUACAGUGGUGGCCGCAACCAUGGCAAACGAGAUGGGUUUCCUGGAAAAAACAAAGAAAGAUUUCGGAUUGGGAAGCAUCACAACCCAGCAACCUGAGAGCAACAUCCUGGACAUAGAUCUACGUCCUGCAUCAGCUUGGACUCUAUAUGCUGUGGCAACAACUUUCAUCACACCAAUGUUGAGACAUAGCAUUGAAAAUUCCUCAGUGAAUGUGUCUCUAACAGCCAUUGCCAACCAAGCCACAGUGUUAAUGGGUCUUGGGAAAGGAUGGCCAUUGUCGAAAAUGGACAUCGGAGUUCCCCUUCUCGCUAUCGGAUGCUAUUCACAAGUCAACCCCAUAACCCUCACAGCAGCCCUUCUCUUAUUGGUAGCACAUUAUGCUAUCAUAGGGCCAGGACUCCAAGCGAAAGCAACCAGAGAGGCUCAGAAAAGAGCAGCAGCGGGCAUCAUGAAAAACCCAACUGUGGAUGGAAUAACAGUGAUUGACCUAGAUCCAAUACCAUAUGAUCCAAAGUUUGAAAAGCAGUUGGGACAAGUAAUGCUCUUAGUCCUCUGCGUGACUCAAGUAUUGAUGAUGAGGACUACAUGGGCUUUAUGUGAAGCUCUAACUUUAGCGACCGGGCCCAUCUCUACACUGUGGGAAGGAAAUCCAGGGAGAUUUUGGAAUACAACUAUUGCAGUGUCAAUGGCUAACAUUUUUAGAGGGAGUUACCUGGCCGGAGCCGGACUUCUCUUUUCUAUCAUGAAGAACACGGCCAACACAAGAAGGGGAACUGGCAACACAGGAGAAACGCUUGGAGAGAAAUGGAAAAACCGGUUGAAUGCAUUGGGGAAGAGUGAAUUCCAGAUCUAUAAGAAAAGUGGAAUCCAGGAAGUGGAUAGAACGUUAGCAAAAGAAGGCAUUAAGAGAGGAGAAACGGACCAUCACGCUGUGUCGCGAGGCUCAGCGAAACUGAGAUGGUUCGUCGAGAGAAACCUUGUCACACCAGAAGGGAAAGUAGUGGACCUUGGCUGCGGCAGGGGGGGCUGGUCAUACUAUUGUGGGGGACUAAAGAAUGUAAAGGAAGUCAAAGGCCUAACAAAAGGAGGACCAGGACACGAAGAACCCAUUCCCAUGUCAACAUAUGGUUGGAAUCUGGUGCGUCUGCAAAGUGGAGUCGAUGUCUUUUUUACUCCGCCAGAAAAGUGUGACACAUUGCUGUGUGACAUAGGGGAGUCGUCACCAAACCCCACGGUUGAGGCAGGACGAACACUCAGAGUUCUAAACUUAGUGGAAAACUGGCUGAACAAUAAUACCCAAUUUUGCAUAAAGGUUCUUAAUCCAUAUAUGCCUUCAGUUAUAGAAAAAAUGGAAGCGCUACAAAGGAAAUACGGAGGAGCUUUGGUGAGGAAUCCACUCUCACGAAAUUCCACACACGAGAUGUACUGGGUAUCCAAUGCUUCCGGGAACAUAGUGUCAUCAGUGAACAUGAUUUCAAGAAUGUUGAUUAACAGAUUCACAAUGAGACACAAGAAGGCCACAUACGAGCCGGAUGUUGAUCUCGGAAGUGGAACCCGCAACAUCGGAAUUGAAAGUGAAGUACCAAAUCUAGAAAUAAUUGGGAAAAGAAUAGAAAAAAUAAAACAAGAGCAUGAAACAUCAUGGCACUAUGAUCAAGACCACCCAUACAAAACGUGGGCCUACCAUGGCAGCUACGAAACAAAACAGACUGGAUCAGCAUCAUCCAUGGUGAACGGAGUGGUUAGGCUGCUAACAAAACCUUGGGACGUCAUCCCCAUGGUGACACAGAUGGCAAUGACAGACACGACUCCAUUUGGACAACAGCGCGUUUUCAAAGAGAAAGUGGACACGAGAACCCAAGAACCAAAAGAAGGCACGAAAAAACUAAUGAAAAUCACGGCAGAAUGGCUCUGGAAAGAACUAGGAAAGAAAAAGACACCUAGGAUGUGCACCAGAGAAGAAUUCACAAGAAAGGUGAGAAGCAAUGCGGCCUUAGGUGCCAUAUUCACUGAUGAGAACAAGUGGAAGUCGGCACGUGAAGCUGUUGAAGACAGUGGAUUUUGGGAAUUGGUUGACAAGGAAAGGAAUCUCCAUCUUGAAGGAAAGUGUGAGACAUGUGUGUAUAACAUGAUGGGAAAGAGAGAGAAGAAGCUAGGGGAGUUCGGCAAAGCAAAAGGCAGCAGAGCCAUAUGGUACAUGUGGCUUGGAGCACGCUUCUUAGAGUUUGAAGCCCUGGGAUUCUUGAAUGAAGAUCACUGGUUUUCCAGAGAGAACUCCCUGAGUGGAGUAGAAGGAGAAGGGCUGCACAAACUAGGCUACAUUCUAAGAGACGUGAGUAAGAAAGAAGGAGGAGCAAUGUACGCCGAUGACACCGCAGGAUGGGACACAAGAAUCACGCUAGAGGACUUGAAAAAUGAAGAAAUGGUGACAAACCACAUGGAAGGAGAACACAAGAAACUUGCUGAAGCCAUUUUCAGAUUAACGUACCAAAACAAAGUGGUGCGUGUGCAAAGACCGACACCAAGAGGCACAGUAAUGGACAUUAUAUCGAGAAGAGACCAAAGAGGUAGUGGACAAGUUGUCACCUACGGCCUCAACACUUUCACCAACAUGGAAGCCCAACUGAUCAGACAGAUGGAGGGAGAAGGAGUCUUCAAAAGCAUCCAGCACCUGACAGCCACAGAAGAAAUUGCAGUGAAAAACUGGUUAGUAAGAGUGGGGCGUGAGAGGUUAUCAAGAAUGGCCAUCAGCGGAGAUGAUUGUGUUGUGAAACCCUUAGAUGACAGGUUUGCAAACGCUCUAACAGCUUUAAAUGACAUGGGAAAGGUCAGGAAAGACAUACAACAAUGGGAACCUUCAAGAGGAUGGAACGAUUGGACACAAGUGCCCUUUUGUUCACACCAUUUCCAUGAGUUAAUCAUGAAGGACGGUCGUGUACUUGUGGUUCCAUGUAGAAACCAAGAUGAACUGAUUGGUAGGGCCCGAAUUUCCCAGGGAGCCGGGUGGUCCUUGCGGGAAACAGCUUGUUUGGGGAAGUCUUACGCCCAAAUGUGGAGCCUAAUGUACUUCCACAGACGUGACCUUAGGCUGGCGGCAAACGCUAUUUGCUCGGCAGUCCCUUCACAUUGGGUUCCAACAAGUCGAACAACCUGGUCCAUACACGCCACACAUGAGUGGAUGACAACAGAAGACAUGCUGACAGUCUGGAACAGGGUGUGGAUUCAAGAAAACCCAUGGAUGGAAGACAAAACUCCAGUAGAAUCAUGGGAGGAAAUCCCAUAUUUGGGGAAGAGAGAAGACCAGUGGUGCGGCUCAUUGAUUGGGCUAACAAGCAGGGCCACCUGGGCAAAGAACAUCCAAACAGCAAUAAAUCAAGUUAGAUCCCUAAUAGGCAAUGAGGAAUACACAGACUACAUGCCAUCUAUGAAAAGAUUCAGAAGAGAAGAGGAAGAGGCAGGAGUCUUGUGGUAG
		</sequence>
		<sequence>
			<taxon idref="KX452042"/>
			AUGAAUAACCAACGGAAAAAGGCGAGAAAUACGCCUUUCAAUAUGCUGAAACGCGAGAGAAACCGCGUGUCAACUGUGCAGCAGCUGACAAAGAGAUUCUCACUUGGAAUGCUACAGGGACGAGGACCACUGAAACUGUUCAUGGCCCUGGUGGCAUUCCUUCGUUUCCUAACAAUCCCGCCAACAGCAGGGAUAUUAAAAAGAUGGGGAACAAUCAAAAAAUCAAAGGCUAUCAAUGUCUUGAGAGGGUUCAGGAAAGAGAUUGGAAGGAUGCUGAACAUCUUGAACAGGAGACGCAGAACUGCAGGUAUAAUUAUUAUGAUGAUCCCAACAGUGAUGGCGUUCCAUUUAACCACACGCAAUGGAGAACCACACAUGAUCGUCAGUAGACAAGAGAAAGGGAAAAGUCUUCUGUUUAAAACAGAGAACGGUGUGAACAUGUGCACCCUCAUGGCCAUGGAUCUUGGUGAACUGUGUGAAGACACAAUCACUUACAAUUGUCCUCUUCUCAGGCAGAAUGAACCAGAAGACAUAGACUGUUGGUGCAACUCUACGUCUACAUGGGUAACUUAUGGGACAUGCACCGCUACAGGAGAACACAGAAGGGAAAAAAGAUCAGUGGCACUCGUUCCACAUGUGGGAAUGGGACUGGAGACACGAACUGAAACAUGGAUGUCAUCAGAAGGGGCCUGGAAACAUGCACAGAGAAUUGAAACUUGGGUCUUGAGACAUCCAGGCUUCACCAUAAUGGCAGCAAUCCUGGCAUACACCAUAGGAACGACAUAUUUCCAAAGAGUCCUGAUUUUCAUCUUACUGACAGCUGUUGCUCCCUCAAUGACAAUGCGUUGUAUAGGAAUAUCAAAUAGAGACUUUGUGGAAGGGGUCUCAGGAGGAAGCUGGGUUGACAUAGUCCUGGAACAUGGAAGCUGUGUGACGACGAUGGCAAAAAAUAAACCAACAUUAGAUUUUGAACUGAUAAAGACNNNNNNNNNNNNNNNCGCCACUCUAAGGAAGUAUUGCAUAGAGGCAAAGCUGACCAACACAACAACAGCAUCUCGCUGCCCAACACAAGGAGAACCUAGCCUAAAUGAAGAACAGGACAAAAGAUUUGUCUGCAAACACUCCAUGGUAGAUAGAGGAUGGGGAAAUGGAUGCGGAUUAUUUGGAAAGGGAGGUAUCGUGACCUGUGCAAUGUUCACAUGCAAAAAGAACAUGGAAGGGAAAAUCGUGCAACCAGAAAACUUGGAGUACACCAUUGUGAUAACACCUCACUCAGGGGAAGAGAAUGCAGUCGGAAAUGACACAGGAAAACACGGCAAGGAAAUUAAAGUAACACCACAGAGUUCCAUCACAGAAGCAGAACUAACAGGCUAUGGCACUGUCACGAUGGAAUGCUCUCCGAGAACGGGACUCGACUUCAAUGAGAUGGUGUUGCUGCAAAUGGAAAACAAGGCUUGGCUGGUGCACAGGCAAUGGUUCUUAGACCUGCCAUUACCAUGGCUGCCCGGAGCAGACACACAAGGAUCAAAUUGGAUACAGAAGGAGACAUUGGUCACUUUCAAAAAUCCCCAUGCAAAGAAACAGGAUGUUGUUGUUCUAGGAUCCCAAGAAGGGGCUAUGCACACAGCACUUACAGGGGCCACGGAAAUCCAGAUGUCAUCAGGAAACUUACUGUUCACAGGACAUCUUAAAUGUAGGCUGAGAAUGGACAAACUACAGCUCAAAGGAAUGUCAUAUUCCAUGUGUACAGGAAAGUUCAAAGUUGUGAAGGAAAUAGCAGAAACACAACAUGGAACAAUAGUUAUCAGAGUACAAUAUGAAGGGGACGGUUCUCCGUGCAAGAUCCCUUUUGAAAUAAUGGAUUUGGAAAAAAGACAUGUCUUAGGUCGCUUGAUCACAGUCAACCCAAUUGUCACAGAAAAAGACAGCCCAAUCAACAUAGAAGCAGAACCUCCAUUCGGAGACAGCUACAUCAUUAUAGGAGUAGAACCGGGACAACUGAAGCUCAGCUGGUUUAAGAAAGGAAGCUCUAUUGGCCAAAUGUUUGAGACAACAAUGAGAGGAGCGAAGAGAAUGGCCAUUUUAGGUGACACAGCUUGGGAUUUUGGAUCCCUGGGAGGAGUGUUCACAUCUAUAGGAAAGGCCCUCCACCAAGUCUUUGGAGCAAUCUAUGGGGCUGCCUUCAGUGGGGUUUCAUGGACUAUGAAAAUCCUCAUAGGAGUCGUCAUCACAUGGAUAGGAAUGAAUUCACGUAGCACUUCACUGUCUGUGUCACUAGUAUUAGUGGGAGUCGUGACAUUGUAUUUGGGAGUUAUGGUGCAGGCCGAUAGUGGUUGCGUUGUGAGCUGGAAAAACAAAGAACUGAAAUGUGGCAGUGGGAUUUUUAUCACAGACAACGUGCAUACAUGGACAGAACAAUACAAAUUCCAACCAGAAUCCCCUUCAAAGCUGGCUUCAGCUAUCCAGAAGGCUCAUGAAGAAGGCAUUUGUGGAAUCCGCUCAGUAACAAGACUGGAGAAUCUGAUGUGGAAACAAAUAACACCAGAACUGAAUCACAUUCUAACAGAAAAUGAGGUAAAGUUGACUAUCAUGACAGGAGACAUUAAAGGAAUCAUGCAGGCAGGAAAACGAUCCCUGCGGCCUCAACCCACUGAGCUGAAGUACUCUUGGAAAGCAUGGGGCAAAGCGAAAAUGCUCUCCACAGAGCUUCAUAACCACACCUUUCUCAUUGAUGGCCCCGAAACAGCAGAAUGUCCCAACACAAAUAGAGCUUGGAACUCACUAGAGGUUGAAGACUAUGGCUUUGGAGUAUUCACCACUAACAUAUGGCUGAAAUUGAAAGAAAGGCAGGAUGUAUCUUGUGACUCAAAACUCAUGUCAGCAGCCAUAAAAGACAACAGAGCCGUCCACGCCGACAUGGGUUAUUGGAUAGAAAGCGCACUCAAUGACACAUGGAAGAUUGAGAAAGCCUCCUUUAUUGAAGUUAAAAACUGCCACUGGCCAAAGUCACACACUCUCUGGAGUAAUGGAGUGCUAGAAAGUGAGAUGAUAAUUCCAAAGAAUUUUGCAGGACCAGUGUCACAACACAAUUACAGACCAGGCUAUCAUACACAAACGGCAGGACCCUGGCAUCUAGGCAGGCUUGAGAUGGACUUUGAUUUCUGCGAAGGAACUACAGUGGUGGUGACUGAAGACUGUGGAAAUAGAGGACCCUCCUUAAGAACAACUACUGCUUCUGGAAAACUCAUAACAGAAUGGUGCUGCCGAUCUUGCACAUUACCACCGCUAAGGUACAGAGGUGAGGAUGGAUGCUGGUAUGGAAUGGAAAUCAGACCAUUGAAAGAGAAAGAAGAGAACUUGGUCAACUCUUUGGUCACAGCCGGACAUGGACAGAUUGACAACUUCUCACUAGGAGUCUUGGGAAUGGCAUUGUUCCUGGAAGAGAUGCUUAGAACCCGAGUAGGGACGAAACAUGCAAUAUUACUAGUUGCAGUCUCUUUCGUGACAUUGAUCACAGGGAACAUGUCCUUUCGAGAUUUGGGGAGAGUGAUGGUCAUGGUGGGCGCUACUAUGACGGAUGACAUAGGCAUGGGCGUGACCUAUCUUGCCCUAUUAGCAGCCUUCAAGGUCAGACCAACUUUUGCAGCUGGACUACUCUUAAGAAAGCUGACCUCCAAGGAAUUGAUGAUGACCACCAUAGGAAUCGUACUCCUCUCUCAGAGCACCAUACCAGAGACCAUACUUGAACUGACUGACGCGUUGGCUUUGGGGAUGAUGGUUCUCAAAAUAGUAAGAAACAUGGAAAAGUAUCAACUAGCAGUGACUAUCAUGGCUAUCUUGUGCGUCCCAAAUGCAGUGAUAUUACAAAACGCAUGGAAAGUGAGCUGCACAGCACUGGCAGUGGUGUCCGUUUCCCCACUGCUUUUAACAUCUUCACAGCAGAAAACGGAUUGGAUACCACUGGCGUUGACGAUCAAAGGCCUUAAUCCAACAGCCAUUUUCUUAACAACCCUCUCAAGAACUAGCAAGAAAAGGAGCUGGCCACUAAAUGAGGCUAUUAUGGCAGUCGGGAUGGUGAGCAUUUUAGCCAGUUCUUUCUUAAAGAAUGACAUUCCCAUGACAGGACCACUAGUGGCUGGAGGGCUUCUCACUGUGUGUUACGUGCUCACUGGAAGAUCGGCUGAUUUGGAACUGGAGAGAGCUGCUGACAUAAGAUGGGAAGAACAGGCAGAGAUAUCAGGAAGCAGUCCAAUUUUGUCGAUAACAAUAUCGGAAGAUGGCAGCAUGUCGAUAAAAAAUGAAGAAGAAGAACAAACACUGACCAUACUGAUUAGAACAGGACUGCUGGUGAUAUCAGGACUUUUUCCCGUGUCAAUACCAAUCACGGCAGCUGCAUGGUACCUGUGGGAAGUGAAAAAACAACGAGCCGGAGUAUUGUGGGAUGUCCCUUCACCUCCACCUGUGGGAAGGGCCGAACUGGAAGAUGGAGCCUAUAGAAUCAAGCAGAAAGGGAUUUUGGGAUACUCGCAGAUAGGAGCCGGAGUCUACAAAGAAGGAACUUUCCACACAAUGUGGCAUGUCACACGUGGUGCUGUUCUAAUGCAUAAAGGGAAGAGAAUUGAACCAUCAUGGGCGGACGUCAAGAAGGACCUAAUAUCGUAUGGAGGAGGUUGGAAGCUAGAAGGAGAAUGGAAGGAAGGAGAAGAAGUCCAGGUCCUGGCAUUAGAGCCUGGAAAGAAUCCAAGAGCCGUCCAAACAAAACCCGGUCUUUUUAAAACUAACACUGGAACCAUAGGCGCCGUAUCUCUGGACUUUUCUCCUGGAACGUCAGGAUCUCCAAUUGUCGACAAAAAAGGAAAAGUUGUGGGCCUUUAUGGCAACGGUGUCGUCACAAGGAGUGGAACAUACGUGAGUGCCAUAGCCCAGACUGAAAAAAGCAUUGAAGACAACCCAGAGAUUGAAGAUGACAUCUUUCGAAAGAAAAGACUGACCAUCAUGGACCUCCACCCAGGAGCAGGAAAAACAAAGAGAUACCUUCCAGCAAUAGUCAGAGAAGCCAUAAAACGAGGCUUGAGAACACUAAUCUUGGCCCCCACUAGAGUUGUGGCGGCUGAAAUGGAAGAAGCUCUCAGAGGACUUCCAAUAAGAUAUCAAACCCCAGCUAUCAGAGCUGAGCAUACUGGACGGGAGAUUGUGGAUCUAAUGUGUCACGCCACAUUUACCAUGAGGCUACUAUCACCAAUUAGAGUGCCAAAUUACAACCUGAUUAUCAUGGAUGAAGCCCAUUUCACAGACCCAGCAAGCAUAGCGGCUAGAGGAUACAUCUCAACUCGAGUAGAGAUGGGUGAAGCAGCUGGGAUUUUCAUGACAGCUACCCCUCCUGGAAGCAGAGACCCAUUUCCUCAGAGCAACGCACCAAUCAUGGAUGAAGAAAGGGAAAUUCCUGAGCGUUCGUGGAACUCUGGACAUGAGUGGGUUACGGAUUUUAAAGGGAAGACUGUUUGGUUUGUUCCAAGUAUAAAAGCAGGAAAUGAUAUAGCAGCUUGCCUGAGAAAGAAUGGGAAGAAAGUGAUACAACUCAGCAGGAAGACCUUUGAUUCUGAAUAUAUCAAGACUAGGACCAAUGAUUGGGACUUUGUGGUCACGACAGACAUUUCAGAAAUGGGUGCUAACUUCAAGGCUGAGAGGGUUAUAGACCCCAGACGCUGCAUGAAACCAGUCAUACUAACAGACGGUGAAGAGCGGGUUAUCCUGGCAGGACCCAUGCCAGUGACCCACUCUAGUGCAGCACAAAGAAGAGGGAGAGUAGGAAGAAAUCCAAAAAAUGAAAAUGACCAGUAUAUAUACAUGGGGGAACCUCUGGAAAAUGAUGAAGACUGCGCACACUGGAAAGAAGCUAAGAUGCUUCUAGAUAACAUCAACACGCCUGAAGGAAUCAUUCCUAGCAUGUUUGAACCAGAGCGUGAGAAGGUCGACGCCAUUGAUGGUGAAUACCGCUUGAGAGGAGAAGCGAGGAAAACAUUUGUGGACCUAAUGAGAAGAGGAGACCUACCAGUUUGGCUAGCCUACAGAGUGGCAGCUGAGGGUAUCAACUACGCAGACAGAAGAUGGUGCUUUGAUGGAGUCAAGAACAACCAAAUCUUGGAAGAAAAUGUGGAAGUGGAAAUUUGGACAAAAGAAGGAGAAAGGAAGAAAUUAAAACCCAGAUGGUUAGAUGCUAGGAUCUACUCUGACCCACUGGCACUUAAAGAAUUCAAGGAAUUCGCAGCUGGAAGAAAAUCCCUGACCCUAAAUCUAAUCACCGAGAUGGGUAGGCUCCCAACCUUCAUGACCCAGAAAGCAAGGAAUGCAUUGGACAACUUAGCAGUCCUACACACGGCUGAAGCAGGCGGAAGGGCGUACAAUCAUGCUCUUAGUGAACUGCCGGAGACUCUGGAGACAUUGCUUUUACUGACACUUUUGGCCACAGUCACAGGCGGAAUCUUCCUGUUCUUGAUGAGCGGAAAGGGUAUAGGGAAGAUGACCCUGGGAAUGUGCUGCAUAGUCACAGCCAGUAUUCUUCUAUGGUAUGCACAAAUACAGCCGCAUUGGAUAGCAGCUUCAAUAAUACUGGAGUUUUUUCUCAUAGUCUUGCUCAUUCCAGAACCAGAAAAGCAGAGAACACCCCAAGAUAACCAAUUAACUUAUGUUGUCAUAGCCAUCCUUACAGUGGUGGCCGCAACCAUGGCAAACGAGAUGGGUUUCCUGGAAAAAACAAAGAAAGAUUUCGGGUUGGGAAGCAUCACAACCCAGCAACCUGAGAGCAACAUCCUGGACAUAGAUCUACGUCCUGCAUCAGCUUGGACUCUAUAUGCUGUGGCAACAACUUUCAUCACACCAAUGUUGAGACAUAGCAUUGAAAAUUCCUCAGUGAAUGUGUCUCUAACAGCCAUUGCCAACCAAGCCACAGUGUUAAUGGGUCUUGGGAAAGGAUGGCCAUUGUCGAAAAUGGACAUCGGAGUUCCCCUUCUCGCUAUCGGAUGCUAUUCACAAGUCAACCCCAUAACCCUCACAGCAGCCCUUCUCUUAUUGGUAGCGCAUUAUGCUAUCAUAGGGCCAGGACUCCAAGCGAAAGCAACCAGAGAGGCUCAGAAAAGAGCAGCAGCGGGCAUCAUGAAAAACCCAACUGUGGAUGGAAUAACAGUGAUUGACCUAGAUCCAAUACCAUAUGAUCCAAAGUUUGAAAAGCAGUUGGGACAAGUAAUGCUCUUAGUCCUCUGCGUGACUCAAGUAUUGAUGAUGAGGACUACAUGGGCUUUAUGUGAAGCUCUAACUUUAGCGACCGGGCCCAUCUCUACACUGUGGGAAGGAAAUCCAGGGAGAUUUUGGAAUACAACUAUUGCAGUGUCAAUGGCUAACAUUUUUAGAGGGAGUUACCUGGCCGGAGCCGGACUUCUCUUUUCUAUCAUGAAGAACACGGCCAACACAAGAAGGGGAACUGACAACACAGGAGAAACGCUUGGAGAGAAAUGGAAAAACCGGUUGAAUGCAUUGGGGAAGAGUGAAUUCCAGAUCUAUAAGAAAAGUGGAAUCCAGGAAGUGGAUAGAACGUUAGCAAAAGAAGGCAUCAAGAGAGGAGAAACGGACCAUCACGCUGUGUCGCGAGGCUCAGCGAAACUGAGAUGGUUCGUCGAGAGAAACCUUGUCACACCAGAAGGGAAAGUAGUGGACCUUGGCUGCGGCAGGGGGGGCUGGUCAUACUAUUGUGGGGGACUAAAGAAUGUAAAGGAAGUCAAAGGCCUAACAAAAGGAGGACCAGGACACGAAGAACCCAUUCCCAUGUCAACAUAUGGUUGGAAUCUGGUGCGUCUGCAAAGUGGAGUCGAUGUCUUUUUUACUCCGCCAGAAAAGUGUGACACAUUGCUGUGUGACAUAGGGGAGUCGUCACCAAACCCCACGGUUGAGGCAGGACGAACACUCAGAGUUCUAAACUUAGUGGAAAACUGGCUGAACAAUAAUACCCAAUUUUGCAUAAAGGUUCUUAAUCCAUAUAUGCCUUCAGUUAUAGAAAAAAUGGAAGCGCUACAAAGGAAAUACGGAGGAGCUUUGGUGAGGAAUCCACUCUCACGAAAUUCCACACACGAGAUGUACUGGGUAUCCAAUGCUUCCGGGAACAUAGUGUCAUCAGUGAACAUGAUUUCAAGAAUGUUGAUUAACAGAUUCACAAUGAGACACAAGAAGGCCACAUACGAGCCGGAUGUUGAUCUCGGAAGUGGAACCCGCAACAUCGGAAUUGAAAGUGAAGUACCAAAUCUAGACAUAAUUGGGAAAAGAAUAGAAAAAAUAAAACAAGAGCAUGAAACAUCAUGGCACUAUGAUCAAGACCACCCAUACAAAACGUGGGCCUACCAUGGCAGCUACGAAACAAAACAGACUGGAUCAGCAUCAUCCAUGGUGAACGGAGUGGUUAGGCUGCUAACAAAACCCUGGGACGUCAUCCCCAUGGUGACACAGAUGGCAAUGACAGACACGACUCCAUUUGGACAACAGCGCGUUUUCAAAGAGAAAGUGGACACGAGAACCCAAGAACCAAAAGAAGGCACGAAAAAACUAAUGAAAAUCACGGCAGAAUGGCUCUGGAAAGAACUAGGAAAGAAAAAGACACCUAGGAUGUGCACCAGAGAAGAAUUCACAAGAAAGGUGAGAAGCAAUGCAGCCUUAGGUGCCAUAUUCACUGAUGAGAACAAGUGGAAGUCGGCACGUGAAGCUGUUGAAGACAGUGGAUUUUGGGAAUUGGUUGACAAAGAAAGGAAUCUCCAUCUUGAAGGAAAGUGUGAGACAUGUGUGUAUAACAUGAUGGGAAAGAGAGAGAAGAAGCUAGGGGAGUUCGGCAAAGCAAAAGGCAGCAGAGCCAUAUGGUACAUGUGGCUUGGAGCACGCUUCUUAGAGUUUGAAGCCCUGGGAUUCUUGAAUGAAGAUCACUGGUUUUCCAGAGAGAACUCCCUGAGUGGAGUAGAAGGAGAAGGGCUGCACAAACUAGGCUACAUUCUAAGAGACGUGAGUAAGAAAGAAGGAGGAGCAAUGUACGCCGAUGACACCGCAGGAUGGGACACAAGAAUCACGCUAGAGGACUUGAAAAAUGAAGAAAUGGUGACAAACCACAUGGAAGGAGAACACAAGAAACUUGCUGAAGCCAUUUUCAGAUUAACGUACCAAAACAAAGUGGUGCGUGUGCAAAGACCGACACCAAGAGGCACAGUAAUGGACAUUAUAUCGAGAAGAGACCAAAGAGGUAGUGGACAAGUUGUCACCUACGGCCUCAACACUUUCACCAACAUGGAAGCCCAACUGAUCAGACAGAUGGAGGGAGAAGGAGUCUUCAAAAGCAUCCAGCACCUGACAACCACAGAAGAAAUUGCAGUGAAAAACUGGUUAGUAAGAGUGGGGCGUGAGAGGUUAUCAAGAAUGGCCAUCAGCGGAGAUGAUUGUGUUGUGAAACCCUUAGAUGACAGGUUUGCAAACGCUCUAACAGCUUUAAAUGACAUGGGAAAGGUCAGGAAAGACAUACAACAAUGGGAACCUUCAAGAGGAUGGAACGAUUGGACACAAGUGCCCUUUUGUUCACACCAUUUCCAUGAGUUAAUCAUGAAGGACGGUCGUGUACUUGUGGUUCCAUGUAGAAACCAAGAUGAACUGAUUGGUAGGGCCCGAAUUUCCCAGGGAACCGGGUGGUCCUUGCGGGAAACAGCUUGUUUGGGGAAGUCUUACGCCCAAAUGUGGAGCCUAAUGUACUUCCACAGACGUGACCUUAGGCUGGCGGCAAACGCUAUUUGCUCGGCAGUCCCUUCACAUUGGGUUCCAACAAGUCGAACAACCUGGUCCAUACACGCCACACAUGAGUGGAUGACAACAGAAGACAUGCUGACAGUCUGGAACAGGGUGUGGAUUCAAGAAAACCCAUGGAUGGAAGACAAAACUCCAGUAGAAUCAUGGGAGGAAAUCCCAUAUUUGGGGAAGAGAGAAGACCAGUGGUGCGGCUCAUUGAUUGGGCUAACAAGCAGGGCCACCUGGGCAAAGAACAUCCAAACAGCAAUAAAUCAAGUUAGAUCCCUAAUAGGCAAUGAGGAAUACACAGACUACAUGCCAUCUAUGAAAAGAUUCAGAAGAGAAGAGGAAGAGGCAGGAGUCUUGUGGUAG
		</sequence>
		<sequence>
			<taxon idref="MH827549"/>
			AUGAAUAACCAACGGAAAAAGGCGAGAAAUACGCCUUUCAAUAUGCUGAAACGCGAGAGAAACCGCGUGUCAACUGUGCAGCAGCUGACAAAGAGAUUCUCACUUGGAAUGCUACAGGGACGAGGACCACUGAAACUGUUCAUGGCCCUGGUGGCAUUCCUUCGUUUCCUAACAAUCCCGCCAACAGCAGGGAUAUUAAAAAGAUGGGGAACAAUCAAAAAAUCAAAGGCUAUCAAUGUCUUGAGAGGGUUCAGGAAAGAGAUUGGAAGGAUGCUGAACAUCUUGAACAGGAGACGCAGAACUGCAGGUAUAAUUAUUAUGAUGAUCCCAACAGUGAUGGCGUUCCAUUUAACCACACGCAAUGGAGAACCACACAUGAUCGUCAGUAGACAAGAGAAAGGGAAAAGUCUUCUGUUUAAAACAGAGAACGGUGUGAACAUGUGCACCCUCAUGGCCAUGGAUCUUGGUGAACUGUGUGAAGACACAAUCACUUACAAUUGCCCUCUUCUCAGGCAGAAUGAACCAGAAGACAUAGACUGUUGGUGCAACUCUACGUCUACAUGGGUAACUUAUGGGACAUGCACCGCUACAGGAGAACACAGAAGGGAAAAAAGAUCAGUGGCACUCGUUCCACAUGUGGGAAUGGGACUGGAGACACGAACUGAAACAUGGAUGUCAUCAGAAGGGGCCUGGAAACAUGCACAGAGAAUUGAAACCUGGGUCUUGAGACAUCCAGGCUUCACCAUAAUGGCAGCAAUCCUGGCAUACACCAUAGGAACGACAUAUUUCCAAAGAGUCCUGAUUUUCAUCUUACUGACAGCUGUUGCUCCUUCAAUGACAAUGCGUUGUAUAGGAAUAUCAAAUAGAGACUUUGUGGAAGGGGUUUCAGGAGGAAGUUGGGUUGACAUAGUCCUGGAACAUGGAAGCUGUGUGACGACGAUGGCAAAAAAUAAACCAACAUUGGAUUUUGAACUGAUAAAGACAGAAGCGAAACAUCCCGCCACUCUAAGGAAGUAUUGCAUAGAGGCAAAGCUGACCAACACAACAACAGCAUCUCGCUGCCCAACACAAGGAGAACCUAGCCUAAAUGAAGAACAGGACAAAAGAUUUGUCUGCAAACACUCCAUGGUAGAUAGAGGAUGGGGAAAUGGAUGCGGAUUAUUUGGAAAGGGAGGUAUCGUGACCUGUGCAAUGUUCACAUGCAAAAAGAACAUGGAAGGGAAAAUCGUGCAACCAGAAAACUUGGAGUACACCAUUGUGAUAACACCUCACUCAGGGGAAGAGAAUGCAGUCGGAAAUGACACAGGAAAACACGGCAAGGAAAUUAAAGUAACACCACAGAGUUCCAUCACAGAAGCAGAACUAACAGGCUAUGGCACUGUCACGAUGGAAUGCUCUCCGAGAACGGGACUCGAUUUCAAUGAGAUGGUGUUGCUGCAAAUGGAAAACAAGGCUUGGCUGGUGCACAGGCAAUGGUUCUUAGACCUGCCAUUACCAUGGCUGCCCGGAGCAGACACACAAGGAUCAAAUUGGAUACAGAAGGAGACAUUGGUCACUUUCAAAAAUCCCCAUGCAAAGAAACAGGAUGUUGUUGUUCUAGGAUCCCAAGAAGGGGCUAUGCACACAGCACUUAUAGGGGCCACGGAAAUCCAGAUGUCAUCAGGAAACUUACUGUUCACAGGACAUCUUAAAUGUAGGCUGAGAAUGGACAAACUACAGCUCAAAGGAAUGUCAUAUUCCAUGUGUACAGGAAAGUUCAAAGUUGUGAAGGAAAUAGCAGAAACACAACAUGGAACAAUAGUUAUCAGAGUACAGUAUGAAGGGGACGGUUCUCCGUGCAAGAUCCCUUUUGAAAUAAUGGAUUUGGAAAAAAGACAUGUCUUAGGUCGCUUGAUCACAGUCAACCCAAUUGUCACAGAAAAAGACAGCCCAGUCAACAUAGAAGCAGAACCUCCAUUCGGAGACAGCUACAUCAUUAUAGGAGUAGAACCGGGACAACUGAAGCUCAGCUGGUUUAAGAAAGGAAGCUCUAUUGGCCAAAUGUUUGAGACAACAAUGAGAGGAGCGAAGAGAAUGGCCAUUUUAGGCGACACAGCUUGGGAUUUUGGAUCCCUGGGAGGAGUGUUCACAUCUAUAGGAAAGGCCCUCCACCAAGUCUUUGGAGCAAUCUAUGGGGCUGCCUUCAGUGGGGUUUCAUGGACUAUGAAAAUCCUCAUAGGAGUCGUCAUCACAUGGAUAGGAAUGAAUUCACGUAGCACUUCACUGUCUGUGUCACUAGUAUUAGUGGGAGUCGUGACAUUGUAUUUGGGAGUUAUGGUGCAGGCCGAUAGUGGUUGCGUCGUGAGCUGGAAAAAUAAAGAACUGAAAUGUGGCAGUGGGAUUUUUAUCACAGACAACGUGCAUACAUGGACAGAACAAUACAAAUUCCAACCAGAAUCCCCUUCAAAGCUGGCUUCAGCUAUCCAGAAGGCCCAUGAAGAAGGCAUUUGUGGAAUCCGCUCAGUAACAAGACUGGAGAAUCUGAUGUGGAAACAAAUAACACCAGAGCUGAAUCACAUUCUAACAGAAAAUGAGGUAAAGUUGACUAUCAUGACAGGAGACAUUAAAGGAAUCAUGCAGGCAGGAAAACGAUCCCUGCGGCCUCAACCCACUGAGCUGAAGUACUCUUGGAAAGCAUGGGGCAAAGCGAAAAUGCUCUCCACAGAGCUUCACAACCACACCUUUCUUAUUGAUGGCCCCGAAACAGCAGAAUGUCCCAACACAAAUAGAGCUUGGAACUCACUAGAGGUUGAAGACUAUGGCUUUGGAGUAUUCACCACUAACAUAUGGCUGAAAUUGAAAGAAAGGCAGGAUGUAUCUUGUGACUCAAAACUCAUGUCAGCAGCCAUAAAAGACAACAGAGCCGUCCACGCCGACAUGGGUUAUUGGAUAGAAAGCGCACUCAAUGACACUUGGAAGAUUGAGAAAGCCUCCUUUAUUGAAGUUAAAAGCUGCCACUGGCCAAAGUCACACACUCUCUGGAGUAAUGGAGUGCUAGAAAGUGAGAUGAUAAUUCCAAAGAAUUUUGCAGGACCAGUGUCACAACACAAUUACAGACCAGGCUAUCAUACACAAACGGCAGGACCCUGGCAUCUAGGCAGGCUUGAGAUGGACUUUGAUUUCUGCGAAGGAACUACAGUGGUGGUGACUGAAGACUGUGGAAAUAGAGGACCCUCCUUAAGAACAACUACUGCUUCUGGAAAACUCAUAACAGAAUGGUGCUGCCGAUCUUGCACAUUACCACCGCUAAGGUACAGAGGUGAGGAUGGAUGCUGGUAUGGAAUGGAAAUCAGACCAUUGAAAGAGAAAGAAGAGAACUUGGUCAACUCUUUGGUCACAGCCGGACACGGACAGAUUGACAACUUCUCACUAGGAGUCUUGGGAAUGGCAUUGUUUCUGGAAGAGAUGCUUAGAACCCGAGUAGGGACGAAACAUGCAAUAUUACUAGUUGCAGUCUCUUUCGUGACAUUGAUCACAGGGAACAUGUCCUUUCGAGAUUUGGGGAGAGUGAUGGUCAUGGUGGGCGCCACUAUGACGGAUGACAUAGGCAUGGGCGUGACCUAUCUUGCCCUAUUAGCAGCCUUCAAGGUCAGACCAACUUUUGCAGCUGGACUACUCUUAAGAAAGCUGACCUCCAAGGAAUUGAUGAUGACCACCAUAGGAAUCGUACUCCUCUCUCAGAGCACCAUACCAGAGACCAUACUUGAACUGACUGACGCGUUGGCUUUGGGGAUGAUGGUUCUCAAGAUAGUAAGAAACAUGGAAAAGUAUCAACUAGCAGUGACUAUCAUGGCUAUCUUGUGCGUCCCAAAUGCAGUGAUAUUACAAAACGCAUGGAAAGUGAGCUGCACAGCACUGGCAGUGGUGUCCGUUUCCCCACUGCUUUUAACAUCUUCACAGCAGAAAACGGAUUGGAUACCACUAGCGUUGACGAUCAAAGGCCUUAAUCCAACAGCCAUUUUCUUAACAACCCUCUCAAGAACUAGCAAGAAAAGGAGCUGGCCACUAAAUGAGGCUAUUAUGGCAGUCGGGAUGGUGAGCAUUUUAGCCAGUUCUUUCUUAAAGAAUGACAUUCCCAUGACAGGACCACUAGUGGCUGGAGGGCUUCUCACUGUGUGUUACGUGCUCACUGGAAGAUCGGCUGAUUUGGAACUAGAGAGAGCUGCUGACAUAAGAUGGGAAGAACAGGCAGAGAUAUCAGGAAGCAGUCCAAUUUUGUCGAUAACAAUAUCGGAAGAUGGCAGCAUGUCGAUAAAAAAUGAAGAAGAAGAACAAACACUGACCAUACUGAUUAGAACAGGACUGCUGGUGAUAUCAGGACUUUUUCCCGUGUCAAUACCAAUCACGGCAGCUGCAUGGUACCUGUGGGAAGUGAAAAAACAACGAGCCGGAGUACUGUGGGAUGUCCCUUCACCUCCACCUGUGGGAAGGGCCGAACUGGAAGAUGGAGCCUAUAGAAUUAAGCAGAAAGGGAUUCUUGGAUACUCGCAGAUAGGAGCCGGAGUCUACAAAGAAGGAACUUUCCACACAAUGUGGCAUGUCACACGUGGUGCUGUUCUAAUGCAUAAAGGGAAGAGAAUUGAACCAUCAUGGGCGGACGUCAAGAAGGACCUAAUAUCGUAUGGAGGAGGUUGGAAGCUAGAAGGAGAAUGGAAGGAAGGAGAAGAAGUCCAGGUCCUGGCAUUAGAGCCUGGAAAGAAUCCAAGAGCCGUCCAAACAAAACCCGGUCUUUUUAAAACUAACACCGGAACCAUAGGCGCCGUAUCUCUGGACUUUUCUCCUGGAACGUCAGGAUCUCCAAUUGUCGACAAAAAAGGAAAAGUUGUGGGCCUUUAUGGCAACGGUGUCGUCACAAGGAGUGGAACAUACGUGAGUGCCAUAGCCCAGACUGAAAAAAGCAUUGAAGACAACCCAGAGAUUGAAGAUGACAUCUUUCGAAAGAAAAGACUGACCAUCAUGGACCUCCACCCAGGAGCAGGAAAAACAAAGAGAUACCUUCCAGCAAUAGUCAGAGAAGCCAUAAAACGAGGCUUGAGAACACUAAUCCUGGCCCCCACUAGAGUUGUGGCGGCUGAAAUGGAAGAAGCUCUCAGAGGACUUCCAAUAAGAUAUCAAACCCCAGCUAUCAGAGCUGAGCAUACUGGACGGGAGAUUGUGGAUCUAAUGUGCCACGCCACAUUUACCAUGAGGCUACUAUCACCAAUUAGAGUGCCAAAUUACAACCUGAUUAUCAUGGAUGAAGCCCAUUUCACAGACCCAGCAAGCAUAGCGGCUAGAGGAUACAUCUCAACUCGAGUAGAGAUGGGUGAAGCAGCUGGGAUUUUCAUGACAGCUACCCCUCCUGGAAGCAGAGACCCAUUUCCUCAGAGCAACGCACCAAUCAUGGAUGAAGAAAGGAAAAUUCCUGAGCGUUCGUGGAACUCUGGACAUGAGUGGGUUACGGAUUUUAAAGGGAAGACUGUUUGGUUUGUUCCAAGUAUAAAAGCAGGAAAUGAUAUAGCAGCUUGCCUGAGAAAGAAUGGGAAGAAAGUGAUACAACUCAGCAGGAAGACCUUUGAUUCUGAAUAUAUCAAGACUAGGACCAAUGAUUGGGACUUUGUGGUCACGACAGACAUUUCAGAAAUGGGUGCUAACUUCAAGGCUGAGAGAGUUAUAGACCCCAGACGCUGCAUGAAACCAGUCAUACUAACAGACGGUGAAGAGCGGGUCAUCCUGGCAGGACCCAUGCCAGUGACCCACUCUAGUGCAGCACAAAGAAGAGGGAGAGUAGGAAGAAAUCCAAAAAAUGAAAAUGACCAGUAUAUAUACAUGGGGGAACCUCUGGAAAAUGAUGAAGACUGCGCACACUGGAAAGAAGCUAAGAUGCUUCUAGAUAACAUCAACACGCCUGAAGGAAUCAUUCCCAGCAUGUUUGAACCAGAGCGUGAGAAGGUCGACGCCAUUGAUGGUGAAUACCGCUUGAGAGGAGAAGCGAGGAAAACAUUUGUGGACCUAAUGAGAAGAGGAGACCUACCAGUUUGGCUAGCCUACAGAGUGGCAGCUGAAGGUAUCAACUACGCAGACAGAAGAUGGUGCUUUGAUGGAGUCAAGAACAACCAAAUCUUGGAAGAAAAUGUGGAAGUGGAAAUUUGGACAAAAGAAGGAGAAAGGAAGAAAUUAAAACCCAGAUGGUUAGAUGCUAGGAUUUACUCUGACCCACUGGCACUUAAAGAAUUCAAGGAAUUCGCAGCUGGAAGAAAAUCCCUGACCCUGAAUCUAAUCACCGAGAUGGGUAGGCUCCCAACCUUCAUGACCCAGAAAGCAAGGAAUGCAUUGGACAACUUAGCAGUCCUACACACGGCUGAAGCAGGCGGAAGGGCGUACAAUCAUGCUCUUAGUGAACUGCCGGAGACUCUGGAGACAUUGCUUCUACUGACACUUUUGGCCACAGUCACAGGCGGAAUCUUCCUGUUCUUGAUGAGCGGAAAGGGUAUAGGGAAGAUGACCCUGGGAAUGUGCUGCAUAGUCACAGCUAGUAUUCUUCUAUGGUAUGCACAAAUACAGCCACAUUGGAUAGCAGCUUCAAUAAUACUGGAGUUUUUUCUCAUAGUCUUGCUCAUUCCAGAACCAGAAAAGCAGAGAACACCCCAAGAUAACCAAUUAACUUAUGUUGUCAUAGCCAUCCUUACAGUGGUGGCCGCAACCAUGGCAAACGAGAUGGGUUUCCUGGAAAAAACAAAGAAAGAUUUCGGAUUGGGAAGCAUCACAACCCAGCAACCUGAGAGCAAUAUCCUGGACAUAGAUCUACGUCCUGCAUCAGCUUGGACUCUAUAUGCUGUGGCAACAACUUUCAUCACACCAAUGUUGAGACAUAGCAUUGAAAAUUCCUCAGUGAAUGUGUCUCUAACAGCCAUUGCCAACCAAGCCACAGUGUUAAUGGGUCUUGGGAAAGGAUGGCCAUUGUCGAAAAUGGACAUCGGAGUUCCCCUUCUCGCUAUCGGAUGCUAUUCACAAGUCAACCCCAUAACCCUCACAGCAGCCCUUCUCUUAUUGGUAGCACAUUAUGCUAUCAUAGGGCCAGGACUCCAAGCGAAAGCAACCAGAGAGGCUCAGAAAAGAGCAGCAGCGGGCAUCAUGAAAAACCCAACUGUGGAUGGAAUAACAGUGAUUGACCUAGAUCCAAUACCAUAUGAUCCAAAGUUUGAAAAGCAGUUGGGACAAGUAAUGCUCUUAGUCCUCUGCGUGACUCAAGUAUUGAUGAUGAGGACUACAUGGGCUUUAUGUGAAGCUCUAACUUUAGCGACCGGGCCCAUCUCUACACUGUGGGAAGGAAAUCCAGGGAGAUUUUGGAAUACAACUAUUUCAGUGUCAAUGGCUAACAUUUUUAGAGGGAGUUACCUGGCCGGAGCCGGACUUCUCUUUUCUAUCAUGAAGAACACGGCCAACACAAGAAGGGGAACUGGCAACACAGGAGAAACGCUUGGAGAGAAAUGGAAAAACCGGUUGAAUGCAUUGGGGAAGAGUGAAUUCCAGAUCUAUAAGAAAAGUGGAAUCCAGGAAGUGGAUAGAACGUUAGCAAAAGAAGGCAUCAAGAGAGGAGAAACGGACCAUCACGCUGUGUCGCGAGGCUCAGCGAAACUGAGAUGGUUCGUCGAGAGAAACCUUGUCACACCAGAAGGGAAAGUAGUGGACCUUGGCUGCGGCAGGGGGGGCUGGUCAUACUAUUGUGGGGGACUAAAGAAUGUAAAGGAAGUCAAAGGCCUAACAAAAGGAGGACCAGGACACGAAGAACCCAUUCCCAUGUCAACAUAUGGUUGGAAUCUGGUGCGUCUGCAAAGUGGAGUCGAUGUCUUUUUUACUCCGCCAGAAAAGUGUGACACAUUGCUGUGUGACAUAGGGGAGUCGUCACCAAACCCCACGGUUGAGGCAGGACGAACACUCAGAGUUCUAAACUUGGUGGAAAACUGGCUGAAUAAUAAUACCCAAUUUUGCAUAAAGGUUCUUAAUCCAUAUAUGCCUUCAGUUAUAGAAAAAAUGGAAGCGCUACAAAGGAAAUACGGAGGAGCUUUGGUGAGGAAUCCACUCUCACGAAAUUCCACACACGAGAUGUACUGGGUAUCUAAUGCUUCCGGGAACAUAGUGUCAUCAGUGAACAUGAUUUCAAGAAUGUUAAUUAACAGAUUCACAAUGAGACACAAGAAGGCCACAUACGAGCCGGAUGUUGAUCUCGGAAGUGGCACCCGCAACAUCGGAAUUGAAAGUGAAGUACCAAAUCUAGACAUAAUCCGGAAACGAAUAGAAAAAAUAAAACAAGAGCAUGAGACAUCCUGGCACUAUGAUCAAGAGUACCCAUACAUAUCGCGCGCGUACUAUGGAAGCUACGAAACAAAACAGACUGCAUCAGCAUCAUCCAUGGUGAACGGAGUGGUUAGGUUGCUAACAAAACCUUGGGACGUCAUCCCCAUGGUGACACAGAUGGCAAUGACAGACACGACUCCAUUUGGACAACAGCGCGUCUUCAAAGAGAAAGUGGACACGAGAACCCAAGAACCAAAAGAAGGCACGAAAAAACUAAUGAAAAUCACAGCAGAAUGGCUCUGGAAAGAACUAGGAAAGAAAAAGACACCUAGGAUGUGCACCAGAGAAGAAUUCACAAGAAAGGUGAGAAGCAAUGCAGCCUUAGGUGCCAUAUUCACUGAUGAGAACAAGUGGAAGUCGGCACGUGAAGCUGUUGAAGACAGUGGAUUUUGGGAAUUGGUUGACAAGGAAAGGAAUCUCCAUCUUGAAGGAAAGUGUGAGACAUGUGUGUAUAACAUGAUGGGAAAGAGAGAGAAGAAGCUAGGGGAGUUCGGCAAAGCAAAAGGCAGCAGAGCCAUAUGGUACAUGUGGCUUGGAGCACGCUUCUUAGAGUUUGAAGCCCUGGGAUUCUUGAAUGAAGAUCACUGGUUUUCCAGAGAGAACUCCCUGAGUGGAGUAGAAGGAGAAGGGCUGCACAAACUGGGCUACAUUCUAAGAGACGUGAGUAAGAAAGAAGGAGGAGCAAUGUACGCCGAUGACACCGCAGGAUGGGACACAAGAAUCACGCUAGAGGACUUGAAGAAUGAAGAGAUGGUGACAAACCACAUGGAAGGAGAACACAAGAAACUUGCUGAAGCCAUUUUCAGAUUAACGUACCAAAACAAAGUGGUGCGUGUGCAAAGACCGACACCAAGAGGCACAGUAAUGGACAUUAUAUCGAGAAGAGACCAAAGAGGUAGUGGACAAGUUGUCACCUACGGCCUCAACACUUUCACCAACAUGGAAGCCCAACUGAUCAGACAGAUGGAGGGAGAAGGAGUCUUCAAAAGCAUCCAGCACCUGACAGCCACAGAAGAAAUUGCAGUGAAAAACUGGUUAGUAAGAGUGGGGCGUGAGAGGUUAUCAAGAAUGGCCAUCAGCGGAGAUGAUUGUGUUGUGAAACCCUUAGAUGACAGGUUUGCAAACGCUCUAACAGCUUUAAAUGACAUGGGAAAGGUCAGGAAAGACAUACAACAAUGGGAACCUUCAAGAGGAUGGAACGAUUGGACACAAGUGCCCUUUUGUUCACACCAUUUCCAUGAGUUAAUCAUGAAGGACGGUCGUGUACUUGUGGUUCCAUGUAGAAACCAAGAUGAACUGAUUGGUAGGGCCCGAAUUUCCCAGGGAGCCGGGUGGUCCCUGCGGGAAACAGCUUGUUUGGGGAAGUCUUACGCCCAAAUGUGGAGCCUAAUGUACUUCCACAGACGUGACCUUAGGCUGGCGGCAAACGCUAUUUGCUCGGCAGUCCCUUCACAUUGGGUUCCAACAAGUCGAACAACCUGGUCUAUACACGCCACACAUGAGUGGAUGACAACAGAAGACAUGCUGACAGUCUGGAACAGGGUGUGGAUUCAAGAAAACCCAUGGAUGGAAGAAAAAACUCCAGUAGAAUCAUGGGAGGAAAUCCCAUAUUUGGGGAAGAGAGAAGACCAGUGGUGCGGCUCAUUGAUUGGGCUAACAAGCAGGGCCACCUGGGCAAAGAACAUCCAAACAGCAAUAAAUCAAGUUAGAUCCUUAAUAGGCAAUGAGGAAUACACAGAGUACAUGCCAUCUAUGAAAAGAUUCAGAAGAGAAGAGGAAGAGGCAGGAGUCUUGUGGUAG
		</sequence>
		<sequence>
			<taxon idref="MH827536"/>
			AUGAAUAACCAACGGAAAAAGGCGAGAAAUACGCCUUUCAAUAUGCUGAAACGCGAGAGAAACCGCGUGUCAACUGUGCAGCAGCUGACAAAGAGAUUCUCACUUGGAAUGCUACAGGGACGAGGACCACUGAAACUGUUCAUGGCCCUGGUGGCAUUCCUUCGUUUCCUAACAAUCCCGCCAACAGCAGGGAUAUUAAAAAGAUGGGGAACAAUCAAAAAAUCAAAGGCUAUCAAUGUCUUGAGAGGGUUCAGGAAAGAGAUUGGAAGGAUGCUGAACAUCUUGAACAGGAGACGCAGAACUGCAGGUAUAAUUAUUAUGAUGAUCCCAACAGUGAUGGCGUUCCAUUUAACCACACGCAAUGGAGAACCACACAUGAUCGUCAGCAGACAAGAGAAAGGGAAAAGUCUUCUGUUUAAAACAGAAAACGGUGUGAACAUGUGCACCCUCAUGGCCAUGGAUCUUGGUGAACUGUGUGAAGACACAAUCACUUACAAUUGUCCUCUUCUCAGGCAGAAUGAACCAGAAGACAUAGACUGUUGGUGCAACUCUACGUCUACAUGGGUAACUUAUGGGACAAACCACAUGGAAGGAGAACACAGAAGGGAAAAAAGAUCAGUGGCACUCGUUCCACAUGUGGGAAUGGGACUGGAGACACGAACUGAAACAUGGAUGUCAUCAGAAGGGGCCUGGAAACAUGCACAGAGAAUUGAAACUUGGGUCUUGAGACAUCCAGGCUUCACCAUAAUGGCAGCAAUCCUGGCAUACACCAUAGGAACGACAUAUUUCCAAAGAGUCCUGAUUUUCAUCUUACUGACAGCUGUUGCUCCCUCAAUGACAAUGCGUUGUAUAGGAAUAUCAAAUAGAGACUUUGUGGAAGGGGUUUCAGGAGGAAGCUGGGUUGACAUAGUCCUAGAACAUGGAAGCUGUGUGACGACGAUGGCAAAAAAUAAACCAACACUGGAUUUUGAACUGAUAAAGACAGAAGCGAAACAUCCCGCCACUCUAAGGAAGUAUUGCAUAGAGGCAAAGCUGACCAACACAACAACAGCAUCUCGCUGCCCAACACAAGGAGAACCCAGCCUAAAUGAAGAACAGGACAAAAGAUUUGUCUGCAAACACUCCAUGGUAGAUAGAGGAUGGGGAAAUGGAUGCGGAUUAUUUGGAAAGGGAGGUAUCGUGACCUGUGCAAUGUUCACAUGCAAAAAGAACAUGGAAGGGAAAAGUGUGCAACCAGAAAACUUGGAGUACACCAUUGUGAUAACACCUCACUCAGGGGAAGAGAAUGCAGUCGGAAAUGACACAGGAAAACACGGCAAGGAAAUUAAAGUGACACCACAGAGUUCCAUCACAGAAGCAGAACUAACAGGCUAUGGCACUGUCACGAUGGAAUGCUCUCCGAGAACGGGACUCGACUUCAAUGAGAUGGUGUUGCUGCAAAUGGAAAACAAGGCUUGGCUGGUGCACAGGCAAUGGUUCUUAGACCUGCCGUUACCAUGGCUGCCCGGAGCAGACACACAAGGAUCAAAUUGGAUACAGAAGGAGACAUUGGUCACUUUCAAAAAUCCCCAUGCAAAGAAACAGGAUGUUGUUGUUCUAGGAUCCCAAGAAGGGGCUAUGCACACAGCACUUACAGGGGCCACGGAAAUCCAGAUGUCAUCAGGAAACUUACUGUUCACAGGACAUCUUAAAUGUAGGCUGAGAAUGGACAAACUACAGCUCAAAGGAAUGUCAUAUUCCAUGUGUACAGGAAAGUUCAAAGUUGUGAAGGAAAUAGCAGAAACACAACAUGGAACAAUAGUUAUCAGAGUACAAUAUGAAGGGGACGGUUCUCCGUGCAAGAUCCCUUUUGAAAUAAUGGAUUUGGAAAAAAGACAUGUCUUAGGUCGCUUGAUCACAGUCAACCCAAUUGUCACAGAAAAAGACAGCCCAGUCAACAUAGAAGCAGAACCUCCAUUCGGAGACAGCUACAUCAUCAUAGGAGUAGAACCGGGACAACUGAAGCUCAGCUGGUUUAAGAAAGGAAGCUCUAUUGGCCAAAUGUUUGAGACAACAAUGAGAGGAGCGAAGAGAAUGGCCAUUUUAGGUGACACAGCUUGGGAUUUUGGAUCCCUGGGAGGAGUGUUCACAUCUAUAGGAAAGGCCCUCCACCAAGUCUUUGGAGCAAUCUAUGGGGCUGCCUUCAGUGGGGUUUCAUGGACUAUGAAAAUCCUCAUAGGAGUCGUCAUCACAUGGAUAGGAAUGAAUUCACGUAGCACUUCACUGUCUGUGUCACUAGUAUUAGUGGGAGUCGUGACAUUGUAUUUGGGAGUUAUGGUGCAGGCCGAUAGUGGUUGCGUUGUGAGCUGGAAAAACAAAGAACUGAAAUGUGGCAGUGGGAUUUUUAUCACAGACAACGUGCAUACAUGGACAGAACAAUACAAAUUCCAACCAGAAUCCCCUUCAAAGCUGGCUUCAGCUAUCCAGAAGGCUCAUGAAGAAGGCAUUUGUGGAAUCCGCUCAGUAACAAGACUGGAGAAUCUGAUGUGGAAACAAAUAACACCAGAACUGAAUCACAUUCUAACAGAAAAUGAGGUAAAGUUGACUAUCAUGACAGGAGACAUCAAAGGAAUCAUGCAGGCAGGAAAACGAUCCCUGCGGCCUCAACCCACUGAGCUGAAGUACUCUUGGAAAGCAUGGGGCAAAGCGAAAAUGCUCUCCACAGAGCUUCAUAACCACACCUUUCUCAUUGAUGGCCCCGAAACAGCAGAAUGUCCCAACACAAAUAGAGCUUGGAACUCACUAGAGGUUGAAGACUAUGGCUUUGGAGUAUUCACCACUAACAUAUGGCUGAAAUUGAAAGAAAGGCAGGAUGUAUCUUGUGACUCAAAACUCAUGUCAGCAGCCAUAAAAGACAACAGAGCCGUCCACGCCGACAUGGGUUAUUGGAUAGAAAGCGCACUCAAUGACACAUGGAAGAUUGAGAAAGCCUCCUUUAUUGAAGUUAAAAGCUGCCACUGGCCAAAGUCACACACUCUCUGGAGUAAUGGAGUGCUAGAAAGUGAGAUGAUAAUUCCAAAGAAUUUUGCAGGACCAGUGUCACAACACAAUUACAGACCAGGCUAUCAUACACAAACGGCAGGACCCUGGCAUUUAGGCAGGCUUGAGAUGGACUUUGAUUUCUGCGAAGGAACUACAGUGGUGGUGACUGAAGACUGUGGAAAUAGAGGACCCUCUUUGAGAACAACUACUGCCUCUGGAAAACUCAUAACAGAAUGGUGCUGCCGAUCUUGCACAUUACCACCCCUAAGAUACAGAGGUGAGGAUGGGUGCUGGUACGGGAUGGAAAUCAGACCAUUGAAAGAGAAAGAAGAGAACUUGAUCAACUCUUUGGUCACAGCCGGACAUGGACAGAUUGACAACUUCUCACUAGGAGUCUUGGGAAUGGCAUUGUUCCUGGAAGAGAUGCUUAGAACCCGAGUAGGGACGAAACAUGCAAUAUUACUAGUUGCAGUCUCUUUCGUGACAUUGAUCACAGGGAACAUGUCCUUCCGAGAUUUGGGGAGAGUGAUGGUCAUGGUGGGCGCUACUAUGACGGAUGACAUAGGCAUGGGCGUGACCUAUCUUGCCCUAUUAGCAGCCUUCAAGGUCAGACCAACUUUUGCAGCUGGACUACUCUUAAGAAAGCUGACCUCCAAGGAAUUGAUGAUGACCACCAUAGGAAUCGUACUCCUCUCUCAGAGCACCAUACCAGAGACCAUACUUGAACUGACUGACGCGUUGGCUUUGGGGAUGAUGGUUCUCAAAAUAGUAAGAAACAUGGAAAAGUAUCAACUAGCAGUGACUAUCAUGGCUAUCUUGUGCGUCCCAAAUGCAGUGAUAUUACAAAACGCAUGGAAAGUGAGCUGCACAGCACUGGCAGUGGUGUCCGUUUCCCCACUGCUUUUAACAUCUUCACAGCAGAAAACGGAUUGGAUACCACUGGCGUUGACGAUCAAAGGCCUUAAUCCAACAGCCAUUUUCUUAACAACCCUCUCAAGAACUAGCAAGAAAAGGAGCUGGCCACUAAAUGAGGCUAUUAUGGCAGUCGGGAUGGUGAGCAUUUUAGCCAGCUCUUUCUUAAAGAAUGACAUUCCCAUGACAGGACCACUAGUGGCUGGAGGGCUUCUCACUGUGUGUUACGUGCUCACUGGAAGAUCGGCUGAUUUGGAACUGGAGAGAGCUGCUGACAUAAGAUGGGAAGAACAGGCAGAGAUAUCAGGAAGCAGUCCAAUUUUGUCGAUAACAAUAUCGGAAGAUGGCAGCAUGUCGAUAAAAAAUGAAGAAGAAGAACAAACACUGACCAUACUGAUUAGAACAGGACUGCUGGUGAUAUCAGGACUUUUUCCCGUGUCAAUACCAAUCACGGCAGCUGCAUGGUACCUGUGGGAAGUGAAAAAACAACGAGCCGGAGUAUUGUGGGAUGUCCCUUCACCUCCACCUGUGGGAAGGGCCGAACUGGAAGAUGGAGCCUAUAGAAUCAAGCAGAAAGGGAUUUUGGGAUACUCUCAGAUAGGAGCCGGAGUCUACAAAGAAGGAACUUUCCACACAAUGUGGCAUGUCACACGUGGUGCUGUUCUAAUGCAUAAAGGGAAGAGAAUUGAACCAUCAUGGCGGAACGUCAAGAAGGACCUAAUAUCGUAUGGAGGAGGUUGGAAGCUAGAAGGAGAAUGGAAGGAUGGAGAAGAAGUCCAGGUCCUGGCAUUAGAGCCUGGAAAGAAUCCAAGAGCCGUCCAAACAAAACCCGGUCUUUUUAAAACUAACACUGGAACCAUAGGCGCUGUAUCCCUGGACUUUUCUCCUGGAACGUCAGGAUCUCCAAUUGUCGACAAAAAAGGAAAAGUUGUGGGCCUUUAUGGCAACGGUGUCGUCACAAGGAGUGGAACAUACGUGAGUGCCAUAGCCCAGACUGAAAAAAGCAUUGAAGACAACCCAGAGAUUGAAGAUGACAUCUUUCGAAAGAAAAGACUGACCAUCAUGGACCUCCACCCAGGAGCAGGAAAAACAAAGAGAUACCUUCCAGCAAUAGUCAGAGAAGCCAUAAAACGAGGCUUGAGAACACUAAUCCUGGCCCCCACUAGAGUUGUGGCGGCUGAAAUGGAAGAAGCUCUCAGAGGACUUCCAAUAAGAUAUCAAACCCCAGCUAUCAGAGCUGAGCAUACCGGACGGGAGAUUGUGGAUCUAAUGUGUCACGCCACAUUUACCAUGAGGCUACUAUCACCAAUUAGAGUGCCAAAUUACAACCUGAUUAUCAUGGAUGAAGCCCAUUUCACAGACCCAGCAAGCAUAGCGGCUAGAGGAUACAUCUCAACUCGAGUAGAGAUGGGUGAAGCAGCUGGGAUUUUCAUGACAGCUACCCCUCCUGGAAGCAGAGACCCAUUUCCUCAGAGCAACGCACCAAUCAUGGAUGAAGAAAGGGAAAUUCCUGAGCGUUCGUGGAACUCUGGACAUGAGUGGGUUACGGAUUUUAAAGGGAAGACUGUUUGGUUUGUUCCAAGUAUAAAAGCAGGAAAUGAUAUAGCAGCUUGCCUGAGAAAGAAUGGGAAGAAAGUGAUACAACUCAGCAGGAAGACCUUUGAUUCUGAAUAUAUCAAGACUAGGACCAAUGAUUGGGACUUUGUGGUCACGACAGACAUUUCAGAAAUGGGUGCUAACUUCAAGGCUGAGAGGGUUAUAGACCCCAGACGCUGCAUGAAACCAGUCAUACUAACAGACGGUGAAGAGCGGGUUAUCCUGGCAGGACCCAUGCCAGUGACCCACUCUAGUGCAGCACAAAGAAGAGGGAGAGUAGGAAGAAAUCCAAAAAAUGAAAAUGACCAGUAUAUAUACAUGGGGGAACCUCUGGAAAAUGAUGAAGACUGUGCACACUGGAAAGAAGCUAAGAUGCUUCUAGAUAACAUCAACACGCCUGAAGGAAUCAUUCCCAGCAUGUUUGAACCAGAGCGUGAGAAGGUCGACGCCAUUGAUGGUGAAUACCGCUUGAGAGGAGAAGCGAGGAAAACAUUUGUGGACCUAAUGAGAAGAGGAGACCUACCAGUUUGGCUAGCCUACAGAGUGGCAGCUGAAGGUAUCAACUACGCAGACAGAAGAUGGUGCUUUGAUGGAGUCAAGAACAACCAAAUCUUGGAAGAAAAUGUGGAAGUGGAAAUUUGGACAAAAGAAGGAGAAAGGAAGAAAUUAAAACCCAGAUGGUUAGAUGCUAGGAUCUACUCUGACCCACUGGCACUUAAAGAAUUCAAGGAAUUCGCAGCUGGAAGAAAAUCCCUGACCCUGAAUCUAAUCACCGAGAUGGGUAGGCUCCCAACCUUCAUGACCCAGAAAGCAAGGAAUGCAUUGGACAACUUAGCAGUCCUACACACGGCUGAAGCAGGCGGAAGGGCGUACAAUCAUGCUCUUAGUGAACUGCCGGAGACUCUGGAGACAUUGCUUUUACUGACACUUUUGGCCACAGUCACAGGCGGAAUCUUCCUGUUCUUGAUGAGCGGAAAGGGUAUAGGGAAGAUGACCCGGGGAAUGUGCUGCCAUAGCACAGCCAGUAUUCUUCUAUGGUAUGCACAAAUACAGCCACAUUGGAUAGCAGCUUCAAUAAUACUGGAGUUUUUUCUCAUAGUCUUGCUCAUUCCAGAACCAGAAAAGCAGAGAACACCCCAAGAUAACCAAUUAACUUAUGUUGUCAUAGCCAUCCUUACAGUGGUGGCCGCAACCAUGGCAAAUGAGAUGGGUUUCCUGGAAAAAACAAAGAAAGAUUUCGGAUUGGGAAGCAUCACAACCCAGCAACCUGAGAGCAACAUCCUGGACAUAGAUCUACGUCCUGCAUCAGCUUGGACUCUAUAUGCUGUGGCAACAACUUUCAUCACACCAAUGUUGAGACAUAGCAUUGAAAAUUCCUCAGUGAAUGUGUCUCUAACAGCCAUUGCCAACCAAGCCACAGUGUUAAUGGGUCUUGGGAAAGGAUGGCCAUUGUCGAAAAUGGACAUCGGAGUUCCCCUUCUCGCUAUCGGAUGCUAUUCACAAGUCAACCCCAUAACCCUCACAGCAGCCCUUCUCUUAUUGGUAGCACAUUAUGCUAUCAUAGGACCAGGACUCCAAGCGAAAGCAACCAGAGAGGCUCAGAAAAGAGCAGCAGCGGGCAUCAUGAAAAACCCAACUGUGGAUGGAAUAACAGUGAUUGACCUAGAUCCAAUACCAUAUGAUCCAAAGUUUGAAAAGCAGUUGGGACAAGUAAUGCUCUUAGUCCUCUGCGUGACUCAAGUAUUGAUGAUGAGGACUACAUGGGCUUUAUGUGAAGCUCUAACUUUAGCGACCGGGCCCAUCUCUACACUGUGGGAAGGAAAUCCAGGGAGAUUCUGGAAUACAACUAUUGCAGUGUCAAUGGCUAACAUUUUUAGAGGGAGUUACCUGGCCGGAGCCGGACUUCUCUUUUCUAUCAUGAAGAACACGGCCAACACAAGAAGGGGAACUGGCAACACAGGAGAAACGCUUGUAGAGAAAUGGAAAAACCGGUUGAAUGCAUUGGGGAAGAGUGAAUUCCGAUUCUAUAAGAAAAGUGGAAUCCAGGAAGUGGAUAGAACGUUAGCAAAAGAAGGCAUCAAGAGAGGAGAAACGGACCAUCACGCUGUGUCGCGAGGCUCAGCGAAACUGAGAUGGUUCGUCGAGAGAAACCUUGUCACACCAGAAGGGAAAGUAGUGGACCUUGGCUGCGGCAGGGGGGGCUGGUCAUACUAUUGUGGGGGACUAAAGAAUGUAAAGGAAGUCAAAGGCCUAACAAAAGGAGGACCAGGACACGAAGAACCCAUUCCCAUGUCAACAUAUGGUUGGAAUCUGGUGCGUCUGCAAAGUGGAGUCGAUGUCUUUUUUACUCCGCCAGAAAAGUGUGACACAUUGCUGUGUGACAUAGGGGAGUCGUCACCAAACCCCACGGUCGAGGCAGGACGAACACUCAGAGUUCUAAACUUAGUGGAAAACUGGCUGAACAAUAAUACCCAAUUUUGCAUAAAGGUUCUUAAUCCAUAUAUGCCUUCAGUUAUAGAAAAAAUGGAAGCGCUACAAAGGAAAUACGGAGGAGCUUUGGUGAGGAAUCCACUCUCACGAAAUUCCACACACGAGAUGUACUGGGUAUCCAAUGCUUCCGGGAACAUAGUGUCAUCAGUGAACAUGAUUUCAAGAAUGUUGAUUAACAGAUUCACAAUGAGACACAAGAAGGCCACAUACGAGCCGGAUGUUGAUCUCGGAAGUGGAACCCGCAACAUCGGAAUUGAAAGUGAAGUACCAAAUCUAGACAUAAUUGGGAAAAGAAUAGAAAAAAUAAAACAAGAGCAUGAAACAUCAUGGCACUAUGAUCAAGACCACCCAUACAAAACGUGGGCCUACCAUGGCAGCUACGAAACAAAACAGACUGGAUCAGCAUCAUCCAUGGUGAACGGAGUGGUUAGGCUGCUAACAAAACCUUGGGACGUCAUCCCCAUGGUGACACAGAUGGCAAUGACAGACACGACUCCAUUUGGACAACAGCGCGUUUUCAAAGAGAAAGUGGACACGAGAACCCAAGAACCAAAAGAAGGCACGAAAAAACUAAUGAAAAUCACGGCAGAAUGGCUCUGGAAAGAACUAGGAAAGAAAAAGACACCUAGGAUAUGCACCAGAGAAGAAUUCACAAGAAAGGUGAGAAGCAAUGCAGCCUUAGGUGCCAUAUUCACUGAUGAGAACAAGUGGAAGUCGGCACGUGAAGCUGUUGAAGACAGUGGAUUUUGGGAAUUGGUUGACAAGGAAAGGAAUCUCCAUCUUGAAGGAAAGUGUGAGACAUGUGUGUAUAACAUGAUGGGAAAGAGAGAGAAGAAGCUAGGGGAGUUCGGCAAAGCAAAAGGCAGCAGAGCCAUAUGGUACAUGUGGCUCGGAGCACGCUUCUUAGAGUUUGAAGCCCUGGGAUUCUUGAAUGAAGAUCACUGGUUUUCCAGAGAGAACUCCCUGAGUGGAGUAGAAGGAGAAGGGCUGCACAAACUAGGCUACAUUCUAAGAGACGUGAGUAAGAAAGAAGGAGGAGCAAUGUACGCCGAUGACACCGCAGGAUGGGACACAAGAAUCACGCUAGAGGACUUGAAAAAUGAAGAAAUGGUGACAAACCACAUGGAAGGAGAACACAAGAAACUUGCUGAAGCCAUUUUCAGAUUAACGUACCAAAACAAAGUGGUGCGUGUGCAAAGACCGACACCAAGAGGCACAGUAAUGGACAUUAUAUCGAGAAGAGACCAAAGAGGUAGUGGACAAGUUGUCACCUACGGCCUCAACACUUUCACCAACAUGGAAGCCCAACUGAUCAGACAGAUGGAGGGAGAAGGAAUCUUCAAAAGCAUCCAGCACCUGACAGCCACAGAAGAAAUUGCAGUGAAAAACUGGUUAGUAAGAGUGGGGCGUGAGAGGUUAUCAAGAAUGGCCAUCAGCGGAGAUGAUUGUGUUGUGAAACCCUUAGAUGACAGGUUUGCAAACGCUCUAACAGCUUUAAAUGACAUGGGAAAGGUCAGGAAAGACAUACAACAAUGGGAACCUUCAAGAGGAUGGAACGAUUGGACACAAGUGCCCUUUUGUUCACACCAUUUCCAUGAGUUAAUCAUGAAGGACGGUCGUGUACUUGUGGUUCCAUGUAGAAACAAGAUGAAACUGAUUGGUAGGGCCCGAAUUUCCCAGGGGGCCGGGUGGUCCUUGCGGGAAACAGCUUGUUUGGGGAAGUCUUACGCCCAAAUGUGGAGCCUAAUGUACUUCCACAGACGUGACCUUAGGCUGGCGGCAAACGCUAUUUGCUCGGCAGUCCCUUCACAUUGGGUUCCAACAAGUCGAACAACCUGGUCCAUACACGCCACACAUGAGUGGAUGACAACAGAAGACAUGCUGACAGUCUGGAACAGGGUGUGGAUUCAAGAAAACCCAUGGAUGGAAGACAAAACUCCAGUAGAAUCAUGGGAGGAAAUCCCAUAUUUGGGGAAGAGAGAAGACCAGUGGUGCGGCUCUUUGAUUGGGCUAACAAGCAGGGCCACCUGGGCAAAGAACAUCCAAACAGCAAUAAAUCAAGUUAGAUCCUUAAUAGGCAAUGAGGAAUACACAGACUACAUGCCAUCUAUGAAAAGAUUCAGAAGAGAAGAGGAAGAGGCAGGAGUCUUGUGGUAG
		</sequence>
		<sequence>
			<taxon idref="MN018365"/>
			AUGAAUAACCAACGGAAAAAGGCGAGAAAUACGCCUUUCAAUAUGCUGAAACGCGAGAGAAACCGCGUGUCAACUGUGCAGCAGCUGACAAAGAGAUUCUCACUUGGAAUGCUACAGGGACGAGGACCACUGAAACUGUUCAUGGCCCUGGUGGCAUUCCUUCGUUUCCUAACAAUCCCGCCAACAGCAGGGAUAUUAAAAAGAUGGGGAACAAUCAAAAAAUCAAAGGCUAUCAAUGUCUUGAGAGGGUUCAGGAAAGAGAUUGGAAGGAUGCUGAACAUCUUGAACAGGAGACGCAGAACUGCAGGUAUAAUUAUUAUGAUGAUCCCAACAGUGAUGGCGUUCCAUUUAACCACACGCAAUGGAGAACCACACAUGAUCGUCAGUAGACAAGAGAAAGGGAAAAGUCUUCUGUUUAAAACAGAGAACGGUGUGAACAUGUGCACCCUCAUGGCCAUGGAUCUCGGUGAACUGUGUGAAGACACAAUCACUUACAAUUGUCCUCUUCUCAGGCAGAAUGAACCAGAAGACAUAGACUGUUGGUGCAACUCUACGUCUACAUGGGUAACUUAUGGGACAUGCACCGCUACAGGAGAACACAGAAGGGAAAAAAGAUCAGUCCCACUCGUUCCACAUGUGGGAAUGGGACUGGAGACACGAACUGAAACAUGGAUGUCAUCAGAAGGGGCCUGGAAACAUGCACAGAGAAUUGAAACUUGGGUCUUGAGACAUCCAGGCUUCACCAUAAUGGCAGCAUUCCUGGCAUACACCAUAGGAACGACAUAUUUCCAAAGAGUCCUGAUUUUCAUCUUACUGACAGCUGUUGCUCCUUCAAUGACAAUGCGUUGUAUAGGAAUAUCAAAUAGAGACUUUGUGGAAGGGGUUUCAGGAGGAAGCUGGGUUGACAUAGUCCUGGAACAUGGAAGCUGUGUGACGACGAUGGCAAAAAAUAAACCAACAUUGGAUUUUGAACUGAUAAAGACAGAAGCGAAACAUCCCGCCACUCUAAGGAAGUAUUGCAUAGAGGCAAAGCUGACCAACACAACAACAGCAUCUCGCUGCCCAACACAAGGAGAACCUAGCCUAAAUGAAGAACAGGACAAAAGAUUUGUCUGCAAACACUCCAUGGUAGAUAGAGGAUGGGGAAAUGGAUGCGGAUUAUUUGGAAAGGGAGGUAUCGUGACCUGUGCAAUGUUCACAUGCAAAAAGAACAUGGAAUGGAAAAUCGUGCAACCAGAAAACUUGGAGUACACCAUUGUGAUAACACCUCACUCAGGAGAAGAGAAUGCAGUCGGAAAUAACACAGGAAAACAGGACAAGGAAAUUAAAGUAACACCACAGAGUUCCAUCACAGAAGCAGAACUAACAGGCUAUGGCACUGUCACGAUGGAAUGCUCUCCGAGAACGGGACUCGACUUCAAUGAGAUGGUGUUGCUGCAAAUGGAAAACAAGGCUUGGCUGGUGCACAGGCAAUGGUUCUUAGACCUGCCAUUACCAUGGCUGCCCGGAGCAGACACACAAGGAUCAAAUUGGAUACAGAAGGAGACAUUGGUCACUUUCAAAAAUCCCCAUGCAAAGAAACAGGAUGUUGUUGUUCUAGGAUCCCAAGAAGGGGCUAUGCACACAGCACUUACAGGGGCCACGGAAAUCCAGAUGUCAUCAGGAAACUUACUGUUCACAGGACAUCUUAAAUGUAAGCUGAGGACCGCUGGACUACAGCUCAAAGGAAUGUCAUAUUCCAUGUGUACAGGAAAGUUCAAAGUUGUGAAGGAAAUAGCAGAAACACAACAUGGAACAAUAGUUAUCAGAGUACAAUAUGAAGGGGACGGUUCUCCGUGCAAGAUCCCUUUUGAAAUAAUGGAUUUGGAAAAAAGACAUGUCUUAGGUAGCUUGAUCACAGUCAACCCAAUUGUCACAGAAAAAGACAGCCCAGUCAACAUAGAAGCAGAACCUCCAUUCGGAGACAGCUACAUCAUUAUAGGAGUAGAACCGGGACAACUGAAGCUCAGCUGGUUUAAGAAAGGAAGCUCUAUUGGCCAAAUGUUUGAGACAACAAUGAGAGGAGCGAAGAGAAUGGCCAUUUUAGGUGACACAGCUUGGGAUUUUGGAUCCCUGGGAGGAGUGUUCACAUCUAUAGGAAAGGCCCUCCACCAAGUCUUUGGAGCAAUCUAUGGGGCUGCCUUCAGUGGGGUUUCAUGGACUAUGAAAAUCCUCAUAGGAGUUGUCAUCACAUGGAUAGGAAUGAAUUCACGUAGCACUUCACUGUCUGUGUCACUAGUAUUAGUGGGAGUCGUGACAUUGUACUUGGGAGUUAUGGUGCAGGCCGAUAGUGGUUGCGUUGUGAGCUGGAAAAACAAAGAACUGAAAUGUGGCAGCGGGAUUUUUAUCACAGACAACGUGCAUACAUGGACAGAACAAUACAAAUUCCAACCAGAAUCCCCUUCAAAGCUGGCUUCAGCUAUCCAGAAGGCUCAUGAAGAAGGCAUUUGUGGAAUCCGCUCAGUAACAAGACUGGAGAAUCUGAUGUGGAAACAAAUAACACCAGAACUGAAUCACAUUCUAACAGAAAAUGAGGUAAAGUUGACUAUCAUGACAGGAGACAUUAAAGGAAUCAUGCAGGCAGGAAAACGAUCUUUGCGGCCUCAGCCCACUGAGCUAAAGUAUUCAUGGAAAACAUGGGGUAAAGCAAAAAUGCUCUCCACAGAGCUUCAUAACCACACCUUUCUCAUUGAUGGCCCCGAAACAGCAGAAUGUCCCAACACAAAUAGAGCUUGGAACUCACUAGAGGUUGAAGACUAUGGCUUUGGAGUAUUCACCACUAACAUAUGGCUGAAAUUGAAAGAAAGGCAGGAUGUAUCUUGUGACUCAAAACUCAUGUCAGCAGCCAUAAAAGACAACAGAGCCGUCCACGCCGACAUGGGUUAUUGGAUAGAAAGCGCACUCAAUGACACAUGGAAGAUUGAGAAAGCCUCCUUUAUUGAAAUCAAAAGCUGCCACUGGCCAAAGUCACACACUCUCUGGAGUAAUGGAGUGCUAGAAAGUGAGAUGAUAAUUCCAAAGAAUUUUGCAGGACCAGUGUCACAACACAACUAUAGACCAGGCUAUCAUACACAAACGGCAGGACCCUGGCAUCUAGGCAGGCUUGAGAUGGACUUUGAUUUCUGCGAAGGAACUACAGUGGUGGUGACUGAAGACUGUGGAAAUAGAGGACCCUCCUUAAGAACAACUACUGCUUCUGGAAAACUCAUAACAGAAUGGUGCUGCCGAUCUUGCACAUUACUACCGCUAAGGUACAGAGGUGAGGAUGGAUGCUGGUAUGGAAUGGAAAUCAGACCAUUGAAAGAGAAAGAAGAGAACUUGGUCAACUCUUUGGUCACAGCCGGACAUGGACAGAUUGACAACUUCUCACUAGGAGUCUUGGGAAUGGCAUUGUUCCUGGAAGAGAUGCUUAGAACUCGAGUAGGGACGAAACAUGUAAUAUUACUAGUUGCAGUCUCUUUCGUGACAUUGAUCACAGGGAACAUGUCCUUUCGAGAUUUGGGGAGAGUGAUGGUCAUGGUGGGCGCUACUAUGACGGAUGACAUAGGCAUGGGCGUGACCUAUCUUGCCCUAUUAGCAGCCUUCAAGGUCAGACCAACUUUUGCAGCUGGACUACUCUUAAGAAAGCUGACCUCCAAGGAAUUGAUGAUGACCACCAUAGGAAUCGUACUCCUCUCUCAGAGCACCAUACCAGAGACCAUACUUGAACUGACUGACGCGUUGGCUUUGGGAAUGAUGGUUCUCAAAAUAGUAAGAAACAUGGAAAAGUAUCAACUAGCAGUGACUAUCAUGGCUAUCUUGUGCGUCCCAAAUGCAGUGAUAUUACAAAACGCAUGGAAAGUGAGCUGCACAGCACUGGCAGUGGUGUCCGUUUCCCCACUGCUUUUAACAUCUUCACAGCAGAAAACGGAUUGGAUACCACUGGCGUUGACGAUCAAAGGCCUUAAUCCAACAGCCAUUUUCUUAACAACCCUCUCAAGAACUAGCAAGAAAAGGAGCUGGACACUGAAUGAGGCUAUUAUGGCAGUCGGGAUGGUGAGCAUUUUAGCCAGUUCUUUCUUAAAGAAUGACAUUCCCAUGACAGGACCACUAGUGGCUGGAGGGCUUCUCACUGUGUGUUACGUGCUCACUGGAAGAUCGGCUGAUUUGGAACUGGAGAGAGCUGCUGACAUAAGAUGGGAAGAACAGGCAGAGAUAUCAGGAAGCAGUCCAAUUUUGUCGAUAACAAUAUCGGAAGAUGGCAGCAUGUCGAUAAAAAAUGAAGAAGAAGAACAAACACUGACCAUACUGAUUAGAACAGGACUGCUGGUGAUAUCAGGACUUUUCCCCGUGUCAAUACCAAUCACGGCAGCUGCAUGGUACCUGUGGGAAGUGAAAAAACAACGAGCCGGAGUAUUGUGGGAUGUCCCUUCACCUCCACCUGUGGGAAGGGCCGAACUGGAAGAUGGAGCCUAUAGAAUCAAGCAGAAAGGGAUUUUGGGAUACUCGCAGAUAGGAGCCGGAGUCUACAAAGAAGGAACUUUCCACACAAUGUGGCAUGUCACACGUGGUGCUGUUCUAAUGCAUAAAGGGAAGAGAAUUGAACCAUCAUGGGCGGACGUCAAAGAAGACCUAAUAUCGUAUGGAGGAGGUUGGAAGCUAGAAGGAGAAUGGAAGGAAGGAAUCAAUUCCCAAGUCCUGGCAUUAGAGCCUGGAAAGAAUCCAAGAGCCGUCCAAACAAAACCCGGUCUUUUUAAAACCAACACUGGGACCAUAGGCGCCGUAUCUCUGGACUUUUCUCCUGGAACGUCAGGAUCUCCAAUUGUCGACAAAAAGGUAAAAGUUGUGGACCUUUAUGGCAACGGUGUCGUCACAAGGAGUGGAACAUACGUGAGUGCCAUAGCCCAGACUGAAAAAAGCAUUGAAGACAACCCAGAGAUUGAAGAUGACAUCUUUCGAAAGAAAAGACUGACCAUCAUGGACCUCCACCCAGGAGCAGGAAAAACAAAGAGAUACCUUCCAGCAAUAGUCAGAGAAGCCAUAAAACGAGGCUUGAGAACACUAAUCCUGGCCCCCACUAGAGUUGUGGCGGCUGAACUGGAAGAUGCUCUCAGAGGACUUCCAAUAAGAUAUCAAACCCCAGCUAUCAGAGCUGAGCAUACUGGACGGGAGAUUGUGGAUCUAAUGUGUCACGCCACAUUCACCAUGAGGCUACUAUCACCAAUUAGAGUGCCAAAUUACAACCUGAUUAUCAUGGAUGAAGCCCAUUUCACAGACCCAGCAAGCAUAGCGGCUAGAGGAUACAUCUCAACUCGAGUAGAGAUGGGUGAAGCAGCUGGGAUUUUCAUGACAGCUACCCCUCCUGGAAGCAGAGACCCAUUUCCUCAGAGCAACGCACCAAUCAUGGAUGAAGAAAGGGAAAUUCCUGAGCGUUCGUGGAACUCUGGACAUGAGUGGGUUACGGAUUUUAAAGGGAAGACUGUUUGGUUUGUUCCAAGUAUAAAAGCAGGAAAUGACAUAGCAGCUUGCCUGAGAAAGAAUGGGAAGAAAGUGAUACAACUCAGCAGGAAGACCUUUGAUUCUGAAUAUAUCAAGACUAGGACCAAUGAUUGGGACUUUGUGGUCACGACAGACAUUUCAGAAAUGGGUGCUAACUUCAAGGCUGAGAGGGUUAUAGACCCCAGACGCUGCAUGAAACCAGUCAUACUAACAGAUGGUGAAGAGCGGGUUAUCCUGGCAGGACCCAUGCCAGUGACCCACUCUAGUGCAGCACAAAGAAGAGGGAGAGUAGGAAGAAAUCCAAAAAAUGAAAAUGACCAGUAUAUAUACAUGGGGGAACCUCUGGAAAAUGAUGAAGACUGCGCACACUGGAAAGAAGCUAAGAUGCUUCUAGAUAACAUCAACACGCCUGAAGGAAUCAUUCCCAGCAUGUUUGAACCAGAGCGUGAGAAGGUCGACGCCAUUGAUGGUGAAUACCGCUUGAGAGGAGAAGCGAGGAAAACAUUUGUGGACCUAAUGAGAAGAGGAGACCUACCAGUUUGGCUAGCCUACAGAGUGGCAGCUGAAGGUAUCAACUACGCAGACAGAAGAUGGUGCUUUGAUGGAGUCAAGAACAACCAAAUCUUGGAAGAAAAUGUGGAAGUGGAAAUUUGGACAAAAGAAGGAGAAAGGAAGAAAUUAAAACCCAGAUGGUUAGAUGCUAGGAUCUACUCUGACCCACUGGCACUUAAAGAAUUCAAGGAAUUCGCAGCUGGAAGAAAAUCCCUGACCCUGAAUCUAAUCACCGAGAUGGGCAGGCUCCCAACCUUCAUGACCCAGAAAGCAAGGAAUGCAUUGGACAACUUAGCAGUCCUACACACGGCUGAAGCAGGCGGAAGGGCGUACAAUCAUGCUCUUAGUGAACUGCCGGAGACUCUGGAGACAUUGCUUUUACUGACACUUUUGGCCACAGUCACAGGCGGAAUCUUCCUGUUCUUGAUGAGCGGAAAGGGUAUAGGGAAGAUGACACUGGGAAUGUGCUGCAUAGUCACAGCUAGUAUUCUUCUAUGGUAUGCACAAAUACAGCCACAUUGGAUAGCAGCUUCAAUAAUACUGGAGUUUUUUCUCAUAGUCUUGCUCAUUCCAGAACCAGAAAAGCAGAGAACACCCCAAGAUAACCAAUUAACUUAUGUUGUCAUAGCCAUCCUUACAGUGGUGGCCGCAACCAUGGCAAACGAGAUGGGUUUCCUGGAAAAAACAAAGAAAGAUUUUGGAUUGGGAAGCGUCACAACCCAGCAACCUGAGAGCAACAUCCUGGACAUAGAUCUACGUCCUGCAUCAGCUUGGACUCUAUAUGCUGUGGCAACAACUUUCAUCACACCAAUGUUGAGACAUAGCAUUGAAAAUUCCUCAGUGAAUGUGUCUCUAACAGCCAUUGCCAACCAAGCCACAGUGUUAAUGGGUCUUGGGAAAGGAUGGCCAUUGUCGAAAAUGGACAUCGGAGUUCCCCUUCUCGCUAUCGGAUGCUAUUCACAAGUCAACCCCAUAACCCUCACAGCAGCCCUUCUCUUAUUGGUAGCACAUUAUGCUAUCAUAGGGCCAGGACUCCAAGCGAAAGCAACCAGAGAGGCUCAGAAAAGAGCAGCAGCGGGCAUCAUGAAAAACCCAACUGUGGAUGGAAUAACAGUGAUUGACCUAGAUCCAAUACCAUAUGAUCCAAAGUUUGAAAAACAGUUGGGACAAGUAAUGCUCUUAGUCCUCUGCGUGACUCAAGUACUGAUGAUGAGGACUACAUGGGCUUUAUGUGAAGCUCUAACUUUAGCGACCGGGCCCAUCUCUACACUGUGGGAAGGAAAUCCAGGGAGAUUUUGGAAUACAACUAUUGCAGUGUCAAUGGCUAACAUUUUUAGAGGGAGUUAUCUGGCCGGAGCCGGACUUCUCUUUUCUAUCAUGAAGAACACGGCCAACACAAGAAGGGGAACUGGCAACACAGGAGAAACAGCUGAGGAGAAAUGGAAAAACCGGUUGAAUGCAUUGGGGAAGAGUGAAUUCCAGAUCUACAAGAAAAGUGGAAUCCAGGAAGUGGAUAGAACGUUAGCAAAAGAAGGCAUCAAGAGAGGAGAAACGGACCAUCACGCUGUGUCGCGAGGCUCAGCGAAACUGAGAUGGUUCGUCGAGAGAAACCUUGUCACACCAAAUCCACAUGGAGUGGACCUUGGCUGCGGCAGGGGGGGCUGGUCAUACUAUUGUGGGGGACUAAAGAAUGUAAAGGAAGUCAAAGGCCUAACAAAAGGAGGACCAGGACACGAAGAACCCAUUCCCAUGUCAACAUAUGGUUGGAAUCUGGUGCGUCUGCAAAGUGGAGUCGAUGUCUUUUUUACUCCGCCAGAAAAGUGUGACACAUUGCUGUGUGACAUAGGGGAGUCGUCACCAAACCCCACGGUUGAGGCAGGACGAACACUCAGAGUUCUAAACUUAGUGGAAAACUGGCUGAACAAUAAUACCCAAUUUUGCAUAAAGGUUCUUAAUCCAUAUAUGCCUUCAGUUAUAGAAAAAAUGGAAGCGCUACAAAGGAAAUACGGAGGAGCUUUGGUGAGGAAUCCACUCUCACGAAAUUCCACACACGAGAUGUACUGGGUAUCCAAUGCUUCCGGGAACAUAGUGUCAUCAGUGAACAUGAUUUCAAGAAUGUUGAUUAACAGAUUCACAAUGAGACACAAGAAGGCCACAUACGAGCCGGAUGUUGAUCUCGGAAGUGGAACCCGCAACAUCGGAAUUGAAAGUGAAGUACCAAAUCUAGACAUAAUUGGGAAAAGAAUAGAAAAAAUAAAACAAGAGCAUGAAACAUCAUGGCACUAUGAUCAAGACCACCCAUACAAAACGUGGGCCUACCAUGGCAGCUACGAAACAAAACAGACUGGAUCAGCAUCAUCCAUGGUGAACGGAGUGGUUAGGCUGCUAACAAAACCUUGGGACGUCAUCCCCAUGGUGACACAGAUGGCAAUGACAGACACGACUCCAUUUGGACAACAGCGCGUUUUCAAAGAGAAAGUGGACACGAGAACCCAAGAACCAAAAGAAGGCACGAAAAAACUAAUGAAAAUCACAGCAAAAUGGCUCUGGAAAGAACUAGGAAGGAAAAAGACACCUAGGAUGUGCACCAGAGAAGAAUUCACAAGAAAGGUGAGAAGCAAUGCAGCCUUAGGUGCCAUAUUCACUGAUGAGAACAAGUGGAAGUCGGCACGUGAAGCUGUUGAAGACAGUGGAUUUUGGGAAUUGGUUGACAAGGAAAGGAAUCUCCAUCUUGAAGGAAAGUGUGAGACAUGUGUGUAUAACAUGAUGGGAAAGAGAGAGAAGAAGCUAGGGGAGUUCGGCAAAGCAAAAGGCAGCAGAGCCAUAUGGUACAUGUGGCUUGGAGCACGCUUCUUAGAGUUUGAAGCCCUGGGAUUCUUGAAUGAAGAUCACUGGUUUUCCAGAGAGAACUCCCUGAGUGGAGUAGAAGGAGAAGGGCUGCACAAACUAGGCUACAUUCUAAGAGACGUGAGUAAGAAAGAAGGAGGAGCAAUGUACGCCGAUGACACCGCAGGAUGGGACACAAGAAUCACGCUAGAGGACUUGAAAAAUGAAGAAAUGGUGACAAACCACAUGGAAGGAGAACACAAGAAACUUGCUGAAGCCAUUUUCAGAUUAACGUACCAAAACAAAGUGGUGCGUGUGCAAAGACCGACAUCAAGAGGCACAGUAAUGGACAUUAUAUCGAGAAGAGACCAAAGAGGUAGUGGACAAGUUGUCACCUACGGCCUCAAUACUUUCACCAACAUGGAAGCCCAACUGAUCAGACAGAUGGAGGGAGAAGGAGUCUUCAAAAGCAUCCAGCACCUGACAGCCACAGAAGAAAUUGCAGUGAAAAACUGGUUAGUAAGAGUGGGGCGUGAGAGGUUAUCAAGAAUGGCCAUCAGCGGAGAUGAUGGUGCUGUUAAACCCUUAGAUGACAGGUUUGCAAACGCUCUAACAGCUUUAAAUGACAUGAGAAAGGUCAGGAAAGACAUACAACAAUGGGAACCUUCAAGAGGAUGGAACGACUGGACACAAGUGCCCUUUUGUUCACACCAUUUCCAUGAGUUAAUCAUGAAGGACGGUCGUGUACUUGUGGUUCCAUGUAGAAACCAGAAUAAACUGAUUGGUAGGGCCCGAAUUUCCCAGGGAGCCGGGUGGUCCUUGCGGGAAACAGCUUGUUUGGGGAAGUCUUACGCCCAAAUGUGGAGCCUAAUGUACUUCCACAGACGUGACCUUAGGCUGGCGGCAAACGCUAUUUGCUCGGCGGUCCCUUCACAUUGGGUUCCAACAAGUCGAACAACCUGGUCCAUGCACGCCACACAUGAGUGGAUGACAACAGAAGACAUGCUGACAGUCUGGAACAGGGUGUGGAUUCAAGAAAACCCAUGGAUGGAAGACAAAACUCCAGUAGAAUCAUGGGAGGAAAUCCCAUAUUUGGGGAAGAGAGAAGACCAGUGGUGCGGCUCAUUGAUUGGGCUAACAAGCAGGGCCACCUGGGCAAAGAACAUCCAAACAGCAAUAAAUCAAGUUAGAUCCCUAAUAGGUAAUGAGGAAUACACAGACUACAUGCCAUCUAUGAAAAGAUUCAGAAGAGAAGAGGAAGAGGCAGGAGUCUUGUGGUAG
		</sequence>
		<sequence>
			<taxon idref="KX380808"/>
			AUGAAUAACCAACGAAAAAAGGCGAGAAAUACGCCUUUCAAUAUGCUGAAACGCGAGAGAAACCGCGUGUCAACUGUGCAGCAGCUGACAAAGAGAUUCUCACUUGGAAUGCUACAGGGACGAGGACCAUUGAAACUGUUCAUGGCCCUGGUGGCAUUCCUUCGUUUCCUAACAAUCCCGCCAACAGCAGGGAUAUUAAAAAGAUGGGGAACAAUCAAAAAAUCAAAGGCUAUCAAUGUCUUGAGAGGGUUCAGGAAAGAGAUUGGAAGGAUGCUGAACAUCUUGAACAGGAGACGCAGAACUGCAGGUAUAAUUAUUAUGAUGAUCCCAACAGUGAUGGCGUUCCAUUUAACCACACGCAAUGGAGAACCACACAUGAUCGUCAGUAGACAAGAGAAAGGGAAAAGUCUUCUGUUUAAAACAGAGAACGGUGUGAACAUGUGCACCCUCAUGGCCAUGGACCUUGGUGAACUGUGUGAAGACACAAUCACUUACAAUUGUCCUCUUCUCAAGCAGAAUGAGCCAGAAGACAUAGACUGUUGGUGCAACUCUACGUCUACAUGGGUAACUUAUGGGACAUGCACAGCCACAGGAGAACACAGAAGGGAAAAAAGAUCAGUGGCACUCGUUCCACAUGUGGGAAUGGGACUGGAGACACGAACUGAAACAUGGAUGUCAUCAGAAGGGGCCUGGAAACAUGCACAGAGAAUUGAGACCUGGGUCUUGAGACAUCCAGGCUUCACCAUAAUGGCAGCAAUCCUGGCAUACACCAUAGGAACGACAUAUUUCCAAAGAGUCCUGAUUUUCAUCUUACUGACAGCUAUCGCUCCUUCAAUGACAAUGCGUUGUAUAGGAAUAUCAAAUAGAGACUUUGUGGAAGGGGUUUCAGGAGGAAGCUGGGUUGACAUAGUCUUGGAACAUGGAAGCUGUGUGACGACGAUGGCGAAAAAUAAACCAACACUGGAUUUUGAACUGAUUAAGACAGAAGCCAAACAUCCCGCCACUCUAAGGAAGUAUUGUAUAGAGGCAAAACUGACCAACACAACAACAGCAUCUCGCUGCCCAACACAAGGAGAACCUAGCCUAAAUGAAGAACAGGACAAAAGAUUUGUCUGCAAACACUCCAUGGUAGACAGAGGAUGGGGGAAUGGAUGCGGAUUAUUUGGAAAAGGAGGUAUCGUGACCUGUGCAAUGUUCACAUGCAAGAAGAACAUGGAAGGAAAAAUCGUGCAACCAGAAAACUUGGAGUACACCAUUGUGAUAACACCUCACUCAGGGGAAGAGAAUGCAGUUGGAAAUGACACAGGAAAACACGGCAAGGAAAUUAAAGUAACACCACAGAGUUCCAUCACAGAAGCAGAACUAACAGGCUAUGGCACUGUCACGAUGGAAUGCUCUCCGAGAACGGGACUCGACUUCAAUGAGAUGGUGUUGCUGCAAAUGGAAAACAAGGCUUGGCUGGUGCACAGGCAAUGGUUCUUAGACCUGCCAUUACCAUGGCUGCCCGGAGCAGACACACAAGGAUCAAAUUGGAUACAGAAGGAGACAUUGGUCACUUUCAAAAAUCCCCAUGCAAAGAAACAGGAUGUUGUUGUUUUAGGAUCCCAAGAAGGGGCUAUGCACACAGCACUCACAGGGGCCACGGAAAUCCAGAUGUCAUCAGGAAACUUACUAUUCACAGGACAUCUUAAAUGUAGGCUGAGAAUGGACAAACUACAGCUCAAAGGAAUGUCAUAUUCCAUGUGUACAGGAAAGUUCAAAGUUGUGAAGGAAAUAGCAGAAACACAACAUGGAACAAUAGUUAUCAGAGUACAAUAUGAAGGGGACGGUUCUCCGUGCAAGAUCCCUUUUGAAAUAAUGGAUUUGGAAAAAAGACAUGUCUUAGGUCGCUUGAUUACAGUCAACCCAAUUGUCACAGAAAAAGACAGCCCAGUCAACAUAGAAGCAGAACCUCCAUUCGGAGACAGCUAUAUCAUUAUAGGAGUAGAACCGGGACAACUGAAGCUCAGCUGGUUCAAGAAAGGAAGUUCUAUUGGCCAAAUGUUUGAGACAACAAUGAGAGGAGCGAAGAGAAUGGCCAUUUUAGGUGACACAGCUUGGGAUUUUGGAUCCCUGGGAGGAGUGUUCACAUCUAUAGGAAAGGCCCUCCACCAAGUCUUUGGAGCAAUCUAUGGGGCUGCCUUCAGUGGGGUUUCAUGGACUAUGAAAAUUCUCAUAGGAGUCGUCAUCACAUGGAUAGGAAUGAAUUCACGUAGCACCUCACUGUCUGUGUCACUAGUAUUAGUGGGAGUCGUGACAUUGUAUUUGGGAGUUAUGGUGCAGGCCGAUAGCGGUUGCGUUGUGAGCUGGAAAAACAAAGAACUGAAAUGUGGCAGUGGGAUUUUUAUCACAGACAACGUGCACACAUGGACAGAACAAUACAAAUUCCAACCAGAAUCCCCUUCAAAGCUGGCUUCAGCUAUCCAGAAGGCUCAUGAAGAAGGCAUUUGUGGAAUCCGUUCAGUAACAAGACUGGAGAAUCUGAUGUGGAAACAAAUAACACCAGAACUGAAUCACAUUCUAUCAGAAAAUGAGGUGAAGUUGACCAUCAUGACAGGAGACAUUAAAGGAAUCAUGCAGGCAGGAAAACGAUCCCUGCGGCCUCAACCCACUGAGCUGAAGUACUCUUGGAAAGCAUGGGGCAAAGCGAAAAUGCUCUCCACAGAGCUUCAUAACCACACCUUUCUCAUUGAUGGCCCCGAAACAGCAGAAUGUCCCAACACAAACAGAGCUUGGAACUCACUAGAGGUUGAAGAUUAUGGCUUUGGAGUGUUCACCACUAACAUAUGGCUGAAAUUGAAAGAAAGGCAGGAUGUAUUUUGUGACUCAAAACUCAUGUCGGCAGCCAUAAAAGACAACAGAGCCGUCCACGCCGACAUGGGUUAUUGGAUAGAAAGCGCACUAAAUGACACAUGGAAGAUUGAGAAAGCCUCUUUUAUUGAAAUUAAAAGCUGCCACUGGCCAAAGUCACACACUCUCUGGAGCAAUGGAGUGCUAGAAAGUGAGAUGAUAAUUCCAAAGAAUUUUGCAGGACCAGUGUCACAACACAAUUACAGACCAGGCUAUCAUACACAAACGGCAGGACCCUGGCAUCUAGGCAGGCUUGAGAUGGACUUUGAUUUCUGCGAAGGAACUACAGUGGUGGUGACUGAGGACUGUGGAAAUAGAGGACCCUCUUUAAGAACAACUACUGCUUCUGGAAAACUCAUAACAGAAUGGUGCUGCCGAUCUUGCACAUUACCACCGCUAAGGUACAGAGGUGAGGAUGGAUGCUGGUAUGGAAUGGAAAUCAGACCAUUGAAAGAGAAAGAAGAGAACUUGGUCAACUCUUUGGUCACAGCCGGACAUGGACAGAUUGACAACUUCUCACUAGGAGUCUUGGGAAUGGCAUUGUUUCUGGAAGAGAUGCUUAGAACCCGAGUAGGAACGAAACAUGCAAUAUUACUAGUUGCAGUCUCUUUCGUGACAUUGAUCACAGGGAACAUGUCCUUUCGAGAUUUGGGGAGAGUGAUGGUCAUGGUGGGCGCUACUAUGACGGAUGACAUAGGCAUGGGCGUGACUUAUCUUGCCCUAUUAGCAGCCUUCAAGGUCAGACCAACCUUUGCAGCUGGACUACUCUUAAGAAAGCUGACCUCCAAGGAAUUGAUGAUGACCACCAUAGGAAUCGUACUCCUCUCUCAGAGCACCAUACCAGAGACCAUACUUGAACUGACUGACGCGUUGGCUUUGGGGAUGAUGGUUCUCAAAAUAGUAAGAAACAUGGAAAAGUAUCAACUAGCAGUGACUAUCAUGGCUAUCUUGUGCGUCCCAAAUGCAGUGAUAUUACAAAACGCAUGGAAAGUGAGCUGCACAACACUGGCAGUGGUGUCCGUUUCCCCACUGCUUUUAACAUCCUCACAGCAGAAAGCGGAUUGGAUACCACUGGCGUUGACGAUCAAAGGCCUCAAUCCAACAGCCAUUUUCUUAACAACCCUCUCAAGAACUAGCAAGAAAAGGAGCUGGCCACUAAAUGAGGCUAUCAUGGCAGUAGGGAUGGUGAGCAUUUUAGCCAGUUCUCUCUUAAAGAAUGACAUUCCCAUGACAGGACCACUAGUGGCUGGAGGGCUUCUCACUGUGUGUUACGUGCUCACUGGAAGAUCGGCUGAUUUGGAACUGGAGAGGGCUGCUGACGUAAGAUGGGAAGAACAGGCAGAGAUAUCAGGAAGCAGUCCAAUUCUGUCGAUAACAAUAUCGGAAGAUGGUAGCAUGUCGAUAAAAAAUGAAGAAGAAGAACAAACACUGACCAUACUGAUUAGAACAGGACUGCUGGUGAUAUCAGGACUGUUUCCCGUGUCAAUACCAAUCACGGCAGCUGCAUGGUACCUGUGGGAAGUGAAAAAGCAACGAGCCGGAGUAUUGUGGGAUGUCCCUUCACCUCCACCUGUGGGAAAGGCCGAACUGGAAGAUGGAGCCUAUAGAAUCAAGCAGAAAGGGAUUCUAGGAUACUCGCAGAUAGGAGCCGGAGUCUACAAAGAAGGAACAUUCCACACAAUGUGGCAUGUCACACGUGGUGCUGUUCUAAUGCAUAAAGGGAAGAGAAUUGAACCAUCAUGGGCGGACGUCAAGAAAGACCUAAUAUCGUAUGGAGGAGGCUGGAAGCUAGAAGGAGAAUGGAAGGAAGGAGAAGAAGUCCAGGUCCUGGCAUUAGAGCCUGGAAAGAAUCCAAGAGCCGUCCAAACAAAACCCGGUCUUUUUAAAACUAACACUGGAACCAUAGGCGCCGUAUCUCUGGACUUUUCUCCUGGAACGUCAGGAUCUCCAAUUGUCGACAAAAAAGGAAAAGUUGUGGGCCUUUAUGGCAACGGUGUCGUCACAAGGAGUGGAACAUAUGUGAGUGCCAUAGCCCAGACUGAAAAAAGCAUUGAAGACAACCCAGAGAUUGAAGAUGACAUCUUUCGAAAGAAAAGAUUGACCAUCAUGGACCUCCACCCAGGAGCAGGAAAGACAAAGAGAUAUCUUCCAGCAAUAGUCAGAGAAGCCAUAAAACGAGGCUUGAGAACACUAAUCCUGGCCCCCACUAGAGUUGUGGCGGCUGAAAUGGAAGAAGCUCUCAGAGGACUUCCAAUAAGAUACCAAACCCCAGCUAUUAGAGCUGAACACACUGGACGGGAGAUUGUGGAUCUAAUGUGUCACGCCACAUUUACCAUGAGGCUACUAUCACCAAUUAGAGUGCCAAAUUACAACCUGAUUAUCAUGGAUGAAGCCCAUUUCACAGACCCAGCAAGCAUAGCAGCUAGAGGAUACAUUUCAACUCGAGUAGAGAUGGGUGAAGCAGCUGGGAUUUUCAUGACAGCUACCCCUCCUGGAAGCAGAGACCCAUUUCCUCAGAGCAACGCACCAAUCAUGGAUGAAGAAAGGGAAAUCCCUGAGCGUUCGUGGAACUCAGGACAUGAGUGGGUUACGGAUUUUAAAGGGAAGACUGUUUGGUUUGUUCCAAGUAUAAAAGCAGGAAAUGAUAUAGCAGCUUGCCUGAGAAAGAAUGGAAAGAAAGUGAUACAACUCAGCAGGAAGACUUUUGAUACUGAAUAUAUCAAGACUAGGACCAAUGAUUGGGACUUUGUGGUCACGACAGACAUUUCAGAAAUGGGUGCUAACUUCAAGGCUGAGAGGGUUAUAGACCCCAGACGCUGCAUGAAACCAGUCAUACUAACAGACGGCGAAGAGCGGGUGAUCCUGGCAGGACCCAUGCCAGUGACCCACUCUAGUGCAGCACAGAGAAGAGGGAGAGUAGGAAGAAAUCCAAAAAAUGAAAAUGACCAGUACAUAUACAUGGGGGAACCUCUGGAAAAUGAUGAAGACUGCGCACACUGGAAAGAAGCUAAGAUGCUUCUAGAUAACAUCAACACGCCUGAAGGAAUCAUUCCCAGCAUGUUUGAACCAGAGCGUGAAAAGGUCGACGCCAUUGAUGGUGAAUACCGCUUGAGAGGAGAAGCGAGGAAAACAUUUGUGGACCUAAUGAGAAGAGGGGACCUACCAGUUUGGCUAGCCUACAGAGUGGCAGCUGAAGGUAUCAACUACGCAGACAGAAGAUGGUGCUUUGAUGGAGUCAAGAACAACCAAAUCUUGGAAGAAAAUGUGGAGGUGGAAAUUUGGACAAAAGAAGGAGAAAGGAAGAAAUUAAAACCCAGAUGGUUAGAUGCUAGGAUCUACUCUGAUCCACUGGCGCUCAAAGAAUUCAAGGAAUUCGCAGCUGGAAGGAAAUCCCUGACCCUGAAUCUAAUUACCGAAAUGGGUAGGCUCCCAACCUUCAUGACCCAGAAAGCAAGGAAUGCAUUGGACAACUUAGCAGUCCUACAUACGGCUGAAGCAGGCGGAAGGGCGUAUAAUCAUGCUCUUAGUGAACUGCCAGAGACUCUGGAGACAUUGCUUUUACUGACACUUUUGGCCACAGUCACGGGCGGAAUCUUCCUGUUCUUGAUGAGCGGAAAAGGUAUAGGGAAGAUGACCCUGGGAAUGUGCUGCAUAAUCACAGCCAGUAUUCUCCUAUGGUAUGCACAAAUACAGCCACAUUGGAUAGCAGCUUCAAUAAUACUGGAGUUUUUUCUCAUAGUCUUGCUCAUUCCAGAGCCAGAAAAGCAGAGAACACCCCAAGAUAACCAAUUAACUUAUGUUGUCAUAGCCAUCCUUACAGUGGUGGCCGCAACCAUGGCAAACGAGAUGGGUUUCCUGGAAAAAACAAAGAAAGAUUUCGGAUUGGGAAGCAUUACAACCCAGCAACCUGAGAGCAACAUCCUGGACAUAGAUCUGCGUCCUGCAUCAGCCUGGACUCUAUAUGCCGUGGCAACAACUUUCAUCACACCAAUGUUGAGACAUAGCAUUGAAAAUUCCUCAGUGAAUGUGUCUCUAACAGCCAUCGCCAACCAAGCCACAGUGUUAAUGGGUCUUGGGAAAGGAUGGCCAUUGUCGAAAAUGGACAUCGGAGUUCCCCUUCUCGCUAUUGGAUGCUAUUCACAAGUCAACCCCAUAACCCUCACAGCAGCCCUUCUCUUAUUGGUAACACAUUAUGCUAUCAUAGGGCCAGGACUCCAAGCGAAAGCAACUAGAGAGGCUCAGAAAAGAGCAGCAGCGGGCAUCAUGAAAAUCCCAACUGUGGAUGGAAUAACAGUGAUUGACCUAGAUCCAAUACCCUAUGAUCCAAAGUUUGAAAAGCAGUUGGGACAAGUAAUGCUCUUAGUCCUCUGCGUGACUCAAGUAUUGAUGAUGAGGACUACAUGGGCUUUAUGUGAAGCUCUAACCUUAGCGACCGGGCCCAUCUCUACACUGUGGGAAGGAAAUCCAGGGAGAUUUUGGAACACAACUAUUGCAGUGUCAAUGGCUAACAUUUUUAGAGGGAGUUACCUGGCCGGAGCCGGACUUCUCUUUUCUAUCAUGAAGAACACGGCCAACACAAGAAGGGGAACUGGCAACACAGGAGAGACGCUUGGAGAGAAAUGGAAAAACCGGUUGAAUGCAUUGGGGAAGAGUGAAUUCCAGAUCUAUAAGAAAAGUGGAAUCCAGGAAGUGGAUAGAACUUUAGCAAAAGAAGGCAUCAAGAGAGGAGAAACGGACCAUCACGCUGUGUCGCGAGGCUCAGCGAAACUGAGAUGGUUCGUCGAGAGAAACCUGGUCACACCAGAAGGGAAAGUAGUGGACCUUGGCUGCGGCAGGGGGGGCUGGUCAUACUAUUGUGGGGGACUAAAGAAUGUAAAAGAAGUCAAAGGCCUAACAAAAGGAGGACCAGGACACGAAGAACCCAUUCCCAUGUCAACAUAUGGUUGGAAUCUGGUGCGUCUCCAAAGUGGAGUCGAUGUCUUUUUUACUCCGCCAGAAAAGUGUGACACAUUGCUGUGUGACAUAGGGGAGUCGUCACCAAACCCCACGGUUGAGGCAGGACGAACACUCAGAGUUCUAAACUUAGUGGAAAACUGGCUGAACAACAACACCCAAUUUUGCAUAAAGGUUCUUAACCCAUAUAUGCCUUCAGUUAUAGAAAAAAUGGAAGCGCUACAAAGGAAAUACGGAGGAGCUUUGGUGAGGAAUCCACUCUCACGAAAUUCCACACACGAGAUGUACUGGGUUUCCAAUGCUUCCGGGAACAUAGUGUCAUCAGUGAACAUGAUUUCAAGAAUGUUGAUUAACAGAUUCACAAUGAGACACAAGAAGGCCACAUACGAGCCGGAUGUUGAUCUCGGAAGUGGAACCCGCAACAUCGGAAUUGAAAGUGAGACACCAAAUUUAGACAUAAUUGGGAAAAGAAUAGAAAAAAUAAAACAAGAGCAUGAAACAUCAUGGCACUAUGACCAAGACCACCCAUACAAAACGUGGGCCUACCAUGGCAGCUACGAAACAAAACAGACUGGAUCAGCAUCAUCCAUGGUGAACGGAGUGGUUAGGCUGCUAACAAAACCUUGGGACGUCAUCCCUAUGGUGACACAGAUGGCAAUGACAGACACGACUCCAUUUGGACAACAGCGCGUUUUCAAAGAGAAAGUGGACACGAGAACCCAAGAACCAAAAGAAGGCACGAAAAAACUAAUGAAAAUCACGGCAGAAUGGCUCUGGAAAGAACUAGGAAAGAAAAAGACACCUAGGAUGUGCACCAGAGAAGAAUUCACAAGAAAGGUGAGAAGCAAUGCAGCCUUAGGUGCCAUAUUCACUGAUGAGAACAAGUGGAAGUCGGCACGUGAGGCUGUUGAAGACAGUGGAUUCUGGGAAUUGGUUGACAAGGAAAGGAAUCUCCAUCUUGAAGGAAAGUGUGAGACAUGUGUGUAUAACAUGAUGGGAAAGAGAGAGAAGAAGCUAGGGGAGUUCGGCAAAGCAAAAGGCAGCAGAGCCAUAUGGUACAUGUGGCUUGGAGCACGCUUCUUAGAGUUUGAAGCCCUAGGUUUCUUGAAUGAAGAUCACUGGUUUUCCAGAGAGAACUCCCUGAGUGGAGUGGAAGGAGAAGGGCUGCACAAACUAGGCUACAUUUUAAGAGACGUGAGUAAGAAAGAAGGAGGAGCAAUGUACGCCGAUGACACCGCAGGAUGGGACACAAGAAUCACACUAGAGGAUUUGAAAAAUGAAGAAAUGGUGACAAAUCACAUGGAAGGAGAACACAAGAAACUUGCUGAAGCCAUUUUCAGAUUAACGUACCAAAAUAAAGUAGUGCGUGUGCAAAGACCGACACCAAGAGGCACAGUAAUGGACAUUAUAUCGAGAAGAGACCAAAGAGGUAGUGGACAAGUUGUCACCUACGGCCUCAAUACUUUCACCAACAUGGAAGCUCAACUGAUCAGACAGAUGGAGGGAGAAGGACUCUUCAAAAGCAUCCAGCAUCUGACAGUCACAGAAGAAAUUGCAGUGAAAAACUGGUUAGUAAGAGUGGGGCGUGAGAGGUUAUCAAGAAUGGCCAUCAGCGGAGACGAUUGUGUUGUGAAACCCUUAGAUGACAGGUUUGCAAGCGCUCUAACAGCUCUAAAUGACAUGGGAAAGGUCAGGAAAGACAUACAACAAUGGGAACCUUCAAGAGGAUGGAACGAUUGGACACAAGUGCCCUUUUGUUCACACCAUUUCCAUGAGUUAAUCAUGAAGGACGGUCGUGUACUUGUGGUUCCAUGUAGAAACCAAGAUGAACUGAUUGGUAGGGCCCGAAUUUCCCAGGGAGCCGGGUGGUCCUUGCGGGAAACAGCCUGUUUGGGGAAGUCUUACGCCCAAAUGUGGAGCCUAAUGUACUUCCACAGACGUGACCUUAGGCUGGCGGCAAAUGCCAUUUGCUCGGCAGUCCCAUCACAUUGGGUUCCAACAAGUCGAACAACCUGGUCCAUACACGCCACACAUGAGUGGAUGACAACAGAAGACAUGCUGACAGUCUGGAACAGGGUGUGGAUCCAAGAAAACCCAUGGAUGGAAGACAAAACUCCAGUAGAAUCAUGGGAGGAAAUCCCAUAUUUGGGGAAGAGAGAAGACCAAUGGUGCGGCUCAUUGAUUGGGCUAACAAGCAGGGCCACCUGGGCAAAGAACAUCCAAACAGCAAUAAAUCAAGUUAGAUCCCUAAUAGGCAAUGAGGAAUACACAGACUACAUGCCAUCCAUGAAAAGAUUCAGAAGAGAAGAGGAAGAGGCAGGAGUCUUGUGGUAG
		</sequence>
		<sequence>
			<taxon idref="MK564476"/>
			AUGAAUAACCAACGAAAAAAGGCGAGAAAUACGCCUUUCAAUAUGCUGAAACGCGAGAGAAACCGCGUGUCAACUGUGCAGCAGCUGACAAAGAGAUUCUCACUUGGAAUGCUACAGGGACGAGGACCACUAAAACUGUUCAUGGCCCUGGUGGCAUUCCUUCGUUUCCUAACAAUCCCGCCAACAGCAGGGAUAUUAAAAAGAUGGGGAACAAUCAAAAAAUCAAAGGCCAUCAAUGUCUUGAGAGGGUUCAGGAAAGAGAUUGGAAGGAUGCUGAACAUCUUGAACAGGAGACGCAGAACUGCAGGUAUAAUUAUUAUGAUGAUCCCAACAGUGAUGGCGUUCCAUUUAACCACACGCAAUGGAGAACCACACAUGAUCGUCAGUAGACAAGAGAAAGGGAAAAGUCUUCUGUUUAAAACAGAGAACGGUGUGAACAUGUGCACCCUCAUGGCCAUGGACCUUGGUGAACUGUGUGAAGACACAAUCACUUACAAUUGUCCUCUUCUCAGGCAGAAUGAACCAGAAGACAUAGACUGUUGGUGCAACUCUACGUCUACAUGGGUAACUUAUGGGACAUGCACUGCUACAGGAGAACACAGAAGGGAAAAAAGAUCAGUGGCACUCGUUCCACAUGUGGGAAUGGGACUGGAGACACGAACUGAAACAUGGAUGUCAUCAGAAGGGGCCUGGAAACAUGCACAGAGAAUUGAAACUUGGGUCUUGAGACAUCCAGGCUUCACCAUAAUGGCAGCAAUCCUGGCAUACACCAUAGGAACGACAUAUUUCCAAAGAGUCCUGAUUUUCAUCUUACUGACAGCUGUCGCUCCCUCAAUGACAAUGCGCUGUAUAGGAAUAUCAAAUAGAGACUUUGUGGAAGGGGUUUCAGGAGGAAGCUGGGUUGACAUAGUCUUGGAACACGGAAGCUGUGUGACGACGAUGGCGAAAAACAAACCAACAUUGGAUUUUGAACUGAUAAAGACAGAAGCCAAACAUCCCGCCACUCUAAGGAAGUAUUGUAUAGAGGCAAAGCUGACCAAUACAACAACAGCAUCUCGCUGCCCAACACAAGGAGAACCUAGCCUAAAUGAAGAACAGGACAAAAGAUUUGUCUGCAAACACUCUAUGGUAGACAGAGGAUGGGGAAAUGGAUGCGGAUUAUUUGGAAAAGGAGGUAUCGUGACCUGUGCAAUGUUCACAUGCAAAAAGAACAUGGAAGGGAAAAUCGUGCAACCAGAAAAUUUGGAGUACACCAUUGUGAUAACACCUCACUCAGGGGAAGAAAAUGCAGUCGGAAAUGACACAGGAAAACACGGCAAGGAAAUUAAAGUAACACCACAGAGUUCCAUCACAGAAGCAGAACUAACAGGCUACGGCACCGUCACGAUGGAAUGCUCUCCGAGAACGGGACUCGACUUCAAUGAGAUGGUAUUGCUGCAAAUGGAAAACAAGGCUUGGCUGGUGCACAGGCAAUGGUUCUUAGACCUGCCAUUACCAUGGCUGCCCGGAGCAGAUACACAAGGAUCAAAUUGGAUACAGAAGGAGACAUUGGUCACUUUCAAAAAUCCCCAUGCAAAGAAACAGGAUGUUGUCGUUCUAGGAUCCCAAGAAGGGGCUAUGCACACAGCACUCACAGGGGCCACGGAAAUCCAGAUGUCAUCAGGAAACUUACUGUUCACAGGACACCUUAAAUGUAGGCUGAGAAUGGACAAACUACAGCUCAAAGGAAUGUCAUAUUCCAUGUGCACAGGAAAGUUCAAAGUUGUGAAGGAAAUAGCAGAAACACAACAUGGAACAAUAGUUAUCAGAGUACAAUAUGAAGGGGACGGUUCUCCGUGCAAGAUCCCUUUUGAAAUAAUGGAUUUGGAAAAAAGACAUGUCUUAGGUCGCUUGAUUACAGUCAACCCAAUUGUCACAGAAAAAGACAGCCCAGUCAACAUAGAAGCAGAACCUCCAUUCGGAGACAGCUACAUCAUUAUAGGAGUAGAACCGGGACAACUGAAGCUCAGCUGGUUCAAGAAAGGAAGCUCUAUUGGCCAGAUGUUUGAGACAACAAUGAGAGGAGCGAAGAGAAUGGCCAUUUUAGGUGACACAGCUUGGGAUUUUGGAUCCCUGGGAGGAGUGUUCACAUCUAUAGGAAAGGCUCUCCAUCAAGUCUUUGGAGCAAUCUAUGGGGCUGCCUUCAGUGGGGUUUCAUGGACUAUGAAAAUCCUCAUAGGAGUCGUCAUUACAUGGAUAGGAAUGAAUUCACGCAGCACCUCACUGUCUGUGUCACUAGUAUUAGUGGGAGUCGUGACAUUGUAUUUGGGAGUUAUGGUGCAGGCCGAUAGUGGUUGCGUUGUGAGCUGGAAAAACAAAGAACUGAAAUGUGGCAGUGGGAUUUUUAUCACAGACAACGUGCACACAUGGACAGAACAAUACAAAUUUCAACCAGAAUCCCCUUCAAAGCUGGCUUCAGCUAUCCAGAAGGCUCAUGAAGAAGGCAUUUGUGGAAUCCGCUCAGUAACAAGACUGGAGAAUCUGAUGUGGAAACAAAUAACACCAGAACUGAAUCACAUUCUAACAGAAAAUGAGGUAAAGUUGACUAUCAUGACAGGAGACAUUAAAGGAAUCAUGCAGGCAGGAAAACGAUCCCUGCGGCCUCAACCCACUGAGCUGAAGUACUCUUGGAAAGCAUGGGGCAAAGCGAAAAUGCUCUCCACAGAGCUUCAUAACCACACCUUUCUCAUUGAUGGCCCCGAAACAGCAGAAUGUCCCAACACAAACAGAGCUUGGAACUCACUAGAGGUUGAAGACUAUGGCUUUGGAGUAUUCACCACUAACAUAUGGCUGAAAUUGAAAGAAAGGCAGGAUGUAUCUUGUGACUCAAAACUCAUGUCAGCAGCCAUAAAAGACAACAGAGCCGUCCACGCCGACAUGGGUUAUUGGAUAGAAAGUGCACUCAAUGACACAUGGAAGAUUGAGAAAGCCUCUUUUAUUGAAGUUAAAAGCUGCCACUGGCCAAAGUCACACACUCUCUGGAGUAAUGGAGUGCUAGAAAGUGAGAUGAUAAUUCCAAAGAAUCUUGCAGGACCAGUGUCACAACACAAUUACAGACCAGGCUAUCACACACAAACGGCAGGACCCUGGCAUCUAGGUAGGCUUGAGAUGGACUUUGAUUUCUGCGAAGGAACUACAGUGGUGGUGACUGAGGACUGUGGAAAUAGAGGACCCUCUUUAAGAACAACUACUGCUUCCGGAAAACUCAUAACAGAAUGGUGCUGCCGAUCUUGCACAUUACCACCGCUAAGGUACAGAGGUGAGGAUGGAUGCUGGUAUGGAAUGGAAAUCAGACCAUUGAAAGAGAAAGAAGAGAACUUGGUCUACUCUUUGGUCACAGCCGGACAUGGACAGAUUGACAACUUCUCACUAGGAGUCUUGGGAAUGGCAUUGUUCCUGGAAGAGAUGCUUAGAACCCGAGUAGGAACGAGACAUGCAACAUUACUAGUUGCAGUCUCUUUCGUGACAUUGAUCACAGGGAACAUGUCCUUUCGAGAUUUGGGGAGAGUGAUGGUCAUGGUGGGCGCUACUAUGACGGAUGACAUAGGCAUGGGCGUGACCUAUCUUGCCCUAUUAGCAGCCUUCAAGGUCAGACCAACUUUUGCAGCUGGACUACUCUUAAGAAAGCUGACCUCCAAGGAAUUGAUGAUGACCACCAUAGGAAUCGUACUCCUCUCUCAGAGCACCAUACCAGAGACCAUACUUGAACUGACUGACGCGUUGGCUUUGGGGAUGAUGGUUCUCAAAAUAGUAAGAAACAUGGAAAAGUAUCAACUAGCAGUGACUAUCAUGGCUAUCUUGUGCGUCCCAAAUGCAGUGAUAUUACAAAACGCAUGGAAAGUGAGCUGCACAAUACUGGCAGUGGUGUCCGUUUCCCCACUGCUUUUAACAUCCUCACAGCAGAAAGCAGAUUGGAUACCACUGGCGUUGACGAUCAAAGGCCUCAAUCCAACAGCCAUUUUCUUAACAACCCUCUCAAGAACUAGCAAGAAAAGGAGCUGGCCACUAAAUGAGGCUAUUAUGGCAGUCGGGAUGGUGAGCAUCUUAGCUAGCUCUCUCUUAAAGAAUGAUAUUCCCAUGACAGGACCACUAGUGGCUGGAGGGCUUCUCACUGUGUGUUACGUGCUCACUGGAAGAUCGGCUGAUUUGGAACUGGAGAGAGCUGCUGACGUAAGAUGGGAAGAACAGGCAGAGAUAUCAGGAAGCAGUCCAAUUCUGUCGAUAACAAUAUCGGAAGAUGGUAGCAUGUCGAUAAAAAAUGAAGAAGAAGAACAAACACUGACCAUACUGAUUAGAACAGGACUGCUGGUGAUAUCAGGACUUUUUCCCGUGUCAAUACCAAUCACGGCAGCUGCAUGGUACCUGUGGGAAGUGAAAAAACAACGAGCCGGAGUAUUGUGGGACGUCCCUUCACCUCCACCCGUGGGAAAGGCCGAACUGGAAGAUGGAGCCUAUAGAAUCAAGCAGAAAGGGAUUCUAGGAUACUCGCAGAUAGGAGCCGGAGUCUACAAAGAAGGAACAUUCCACACAAUGUGGCAUGUCACACGUGGUGCUGUUCUAAUGCAUAAAGGGAAGAGAAUUGAACCAUCAUGGGCGGACGUCAAGAAAGACCUAAUAUCGUAUGGAGGAGGCUGGAAGCUAGAAGGAGAAUGGAAGGAAGGAGAAGAAGUCCAGGUCCUGGCAUUAGAGCCUGGAAAGAAUCCAAGAGCCGUCCAAACAAAACCCGGUCUUUUUAAAACUAACACUGGAACCAUAGGCGCCGUAUCUCUGGACUUUUCUCCUGGAACGUCAGGAUCUCCAAUUGUCGACAAAAAAGGAAAAGUUGUGGGCCUUUAUGGCAACGGUGUCGUCACAAGGAGUGGAACAUAUGUGAGCGCCAUAGCCCAGACUGAAAAAAGCAUUGAAGACAAUCCAGAGAUUGAAGAUGACAUCUUUCGAAAGAAAAGAUUGACCAUCAUGGACCUCCACCCAGGAGCAGGGAAAACAAAGAGAUAUCUUCCAGCAAUAGUCAGAGAAGCCAUAAAACGAGGCUUGAGAACACUAAUCCUGGCCCCCACUAGAGUUGUGGCGGCUGAAAUGGAAGAAGCUCUCAGAGGACUUCCAAUAAGAUACCAAACUCCAGCUAUCAGAGCUGAGCACACUGGACGGGAGAUUGUGGAUCUAAUGUGUCACGCCACAUUUACCAUGAGGCUACUAUCACCAAUUAGAGUGCCAAAUUACAACUUGAUUAUCAUGGAUGAAGCCCAUUUCACAGACCCAGCAAGCAUAGCAGCUAGAGGAUACAUUUCAACUCGAGUAGAGAUGGGUGAAGCAGCUGGGAUUUUCAUGACAGCUACCCCUCCUGGAAGCAGAGACCCAUUUCCUCAGAGCAACGCACCAAUCAUGGAUGAAGAAAGGGAAAUUCCUGAGCGCUCGUGGAACUCUGGACAUGAGUGGGUUACGGAUUUUAAAGGGAAGACUGUUUGGUUUGUUCCAAGUAUAAAAGCAGGAAAUGAUAUAGCAGCUUGCCUGAGAAAGAAUGGAAAGAAAGUGAUACAACUCAGCAGGAAGACCUUUGAUUCUGAAUAUAUCAAGACUAGGACCAAUGAUUGGGACUUUGUGGUCACGACAGACAUUUCAGAAAUGGGUGCUAACUUCAAGGCUGAGAGGGUUAUAGACCCCAGACGCUGCAUGAAACCAGUCAUACUAACAGACGGUGAAGAGCGGGUGAUCCUGGCAGGACCCAUGCCAGUGACCCACUCUAGUGCAGCACAAAGAAGAGGGAGAGUAGGAAGAAAUCCAAAAAAUGAAAAUGACCAGUACAUAUACAUGGGGGAACCUCUGGAAAAUGAUGAGGACUGCGCACACUGGAAAGAAGCUAAGAUGCUUCUAGAUAACAUCAACACGCCUGAAGGAAUCAUUCCCAGUAUGUUUGAACCAGAGCGUGAAAAGGUCGACGCCAUUGAUGGUGAAUACCGCUUGAGAGGAGAAGCGAGGAAAACAUUUGUGGACCUAAUGAGAAGAGGAGACCUACCAGUUUGGCUAGCCUACAGAGUGGCAGCUGAAGGUAUCAACUACGCAGAUAGAAGAUGGUGCUUUGAUGGAGUCAAGAACAACCAAAUCUUGGAAGAAAACGUGGAAGUGGAAAUUUGGACAAAAGAAGGAGAAAGGAAGAAAUUAAAACCCAGAUGGCUAGAUGCUAGGAUCUACUCUGACCCACUGGCGCUCAAAGAAUUCAAGGAAUUCGCAGCUGGAAGAAAAUCCCUGACCCUGAAUCUAAUCACCGAGAUGGGUAGGCUCCCGACCUUCAUGACCCAGAAAGCAAGGAAUGCAUUGGACAACUUAGCAGUCCUACAUACGGCUGAAGCAGGCGGAAGGGCGUACAAUCAUGCUCUUAGUGAACUGCCGGAGACUCUGGAGACAUUGCUCUUACUGACACUUUUGGCCACAGUCACAGGCGGAAUCUUCCUGUUCUUGAUGAGUGGAAAGGGUAUAGGAAAGAUGACUCUGGGAAUGUGCUGCAUAAUCACAGCCAGCAUUCUCCUAUGGUAUGCACAAAUACAGCCACAUUGGAUAGCAGCUUCAAUAAUAUUGGAGUUUUUUCUCAUAGUCUUGCUCAUUCCAGAACCAGAAAAGCAGAGAACACCCCAAGAUAACCAAUUAACUUAUGUUGUCAUAGCCAUCCUUACAGUGGUGGCCGCAACCAUGGCAAACGAGAUGGGUUUCCUGGAAAAAACAAAGAAAGAUUUCGGAUUGGGAAGCAUUACAACCCAGCAACCUGAGAGCAACAUCCUGGACAUAGAUCUACGUCCUGCAUCAGCUUGGACUCUAUAUGCCGUGGCAACAACUUUCAUCACACCAAUGUUGAGACAUAGCAUUGAAAAUUCUUCAGUGAAUGUGUCUCUAACAGCCAUUGCUAACCAAGCCACAGUGUUAAUGGGUCUUGGGAAAGGAUGGCCAUUGUCGAAAAUGGACAUCGGAGUUCCCCUUCUUGCUAUCGGAUGCUAUUCACAAGUCAACCCCAUAACCCUCACUGCAGCCCUUCUCUUAUUGGUAGCACAUUAUGCUAUCAUAGGGCCAGGACUCCAAGCUAAAGCAACUAGAGAGGCUCAGAAAAGAGCAGCAGCGGGCAUCAUGAAAAACCCAACUGUGGAUGGAAUAACAGUGAUUGACCUAGAUCCAAUACCCUAUGAUCCAAAGUUUGAAAAGCAGUUGGGACAAGUAAUGCUCUUAGUCCUCUGCGUGACUCAAGUAUUGAUGAUGAGGACUACAUGGGCUUUAUGUGAAGCUCUAACCUUAGCGACUGGGCCCAUCUCUACACUGUGGGAAGGAAAUCCAGGGAGAUUUUGGAACACAACUAUUGCAGUGUCAAUGGCUAACAUUUUUAGAGGGAGUUACCUGGCCGGAGCCGGACUUCUCUUUUCUAUCAUGAAGAACACGGCCAACACAAGAAGGGGAACUGGCAACACAGGAGAGACGCUUGGAGAGAAAUGGAAAAACCGGUUGAAUGCAUUGGGGAAGAGUGAAUUUCAGAUCUAUAAGAAAAGUGGAAUCCAGGAAGUGGAUAGAACUUUAGCAAAAGAAGGCAUCAAGAGAGGAGAAACGGACCAUCACGCUGUGUCGCGAGGCUCAGCGAAACUGAGAUGGUUCGUCGAGAGAAACCUGGUCACACCAGAAGGGAAAGUAGUGGACCUUGGCUGUGGCAGGGGGGGCUGGUCAUACUAUUGUGGAGGACUAAAGAAUGUAAAGGAAGUCAAAGGCCUAACAAAAGGAGGACCAGGACACGAAGAACCCAUUCCCAUGUCAACAUAUGGUUGGAAUCUGGUGCGCCUGCAAAGUGGAGUCGAUGUCUUUUUUACUCCGCCAGAAAAGUGUGACACAUUGCUGUGUGACAUAGGGGAGUCGUCACCAAACCCCACGGUUGAGGCAGGACGAACACUCAGAGUUCUAAACUUAGUGGAAAACUGGCUGAACAACAACACCCAAUUUUGCAUAAAGGUUCUUAACCCAUACAUGCCUUCAGUUAUAGAAAAAAUGGAAGCGCUACAAAGGAAAUACGGCGGAGCUUUGGUGAGGAAUCCACUCUCACGAAAUUCCACACACGAAAUGUACUGGGUAUCCAAUGCUUCCGGGAACAUAGUGUCAUCAGUGAACAUGAUUUCAAGAAUGUUGAUCAACAGAUUCACAAUGAGACACAAGAAGGCCACAUACGAGCCGGAUGUUGAUCUCGGAAGUGGAACCCGCAACAUCGGAAUUGAAAGUGAGAUACCAAAUUUAGACAUAAUUGGGAAAAGAAUAGAAAAAAUAAAACAAGAGCAUGAAACAUCAUGGCACUAUGACCAAGACCACCCAUACAAAACGUGGGCCUACCAUGGCAGCUACGAAACAAAACAGACUGGAUCAGCAUCAUCCAUGGUGAACGGAGUGGUUAGGCUGCUAACAAAACCUUGGGACGUCAUCCCUAUGGUGACACAGAUGGCAAUGACAGACACGACUCCAUUUGGACAACAGCGUGUCUUCAAAGAGAAAGUGGACACGAGAACCCAAGAACCAAAAGAAGGCACGAAAAAACUAAUGAAAAUCACGGCAGAAUGGCUCUGGAAAGAACUAGGGGAAAAAAAGACACCUAGGAUGUGCACCAGAGAAGAAUUCACAAGAAAGGUGAGAAGCAAUGCAGCCUUAGGUGCCAUAUUCACUGAUGAGAACAAGUGGAAGUCGGCACGUGAGGCUGUUGAAGAUAGUGGAUUUUGGGAAUUGGUUGACAAGGAAAGGAAUCUCCAUCUUGAAGGAAAGUGUGAGACAUGUGUGUAUAACAUGAUGGGAAAGAGAGAAAAGAAGCUAGGGGAGUUCGGCAAAGCAAAAGGCAGCAGAGCCAUAUGGUACAUGUGGCUUGGAGCACGCUUCUUAGAGUUUGAAGCCCUAGGAUUCUUGAAUGAAGAUCACUGGUUCUCCAGAGAGAACUCCCUGAGUGGAGUGGAAGGAGAAGGGCUGCACAAACUAGGCUACAUUUUAAGAGACGUGAGUAAGAAAGAAGGAGGAGCAAUGUACGCCGAUGACACCGCAGGAUGGGACACAAGAAUCACACUAGAGGACUUGAAAAAUGAAGAAAUGGUGACAAAUCACAUGGAAGGAGAACACAAGAAACUUGCUGAAGCCAUUUUCAGAUUAACGUACCAAAACAAAGUGGUGCGCGUGCAAAGACCGACACCAAGAGGCACAGUAAUGGACAUUAUAUCGAGAAGAGACCAAAGAGGUAGUGGACAAGUCGUCACCUACGGCCUCAACACUUUCACCAACAUGGAAGCCCAACUAAUCAGACAGAUGGAAGGAGAAGGAGUCUUCAAAAGCAUCCAGCACCUGACAGUCACAGAAGAAAUUGCAGUGAAAAACUGGUUAGUAAGAGUGGGGCGUGAGAGGUUAUCAAGAAUGGCCAUCAGUGGAGAUGAUUGUGUCGUGAAACCCCUGGAUGAUAGGUUUGCAAGCGCUCUAACAGCUCUAAAUGACAUGGGAAAGGUCAGGAAAGACAUACAACAAUGGGAACCUUCAAGAGGAUGGAACGAUUGGACACAAGUGCCCUUUUGUUCACACCAUUUCCAUGAGUUAAUCAUGAAGGACGGUCGUGUACUUGUGGUUCCAUGCAGAAACCAAGACGAACUGAUUGGUAGGGCCCGAAUUUCCCAGGGAGCCGGGUGGUCCUUGCGGGAAACAGCUUGUUUGGGGAAGUUUUACGCCCAAAUGUGGAGCCUAAUGUACUUCCACAGACGUGACCUUAGGCUGGCGGCGAAUGCCAUUUGCUCGGCAGUCCCAUCACAUUGGGUUCCAACAAGUCGAACAACCUGGUCUAUACACGCCACACAUGAGUGGAUGACCACAGAAGACAUGCUGACAGUUUGGAACAGGGUGUGGAUUCAAGAAAACCCAUGGAUGGAAGACAAAACUCCAGUAGAAUCAUGGGAGGAAAUCCCAUAUUUGGGGAAGAGAGAAGACCAAUGGUGCGGCUCAUUGAUUGGGCUAACAAGCAGGGCCACCUGGGCAAAGAACAUCCAAACAGCAAUAAAUCAAGUUAGAUCCCUAAUAGGCAAUGAGGAAUACACAGACUACAUGCCAUCCAUGAAAAGAUUCAGAAGAGAAGAGGAAGAGGCAGGAGUCUUGUGGUAG
		</sequence>
		<sequence>
			<taxon idref="MN018357"/>
			AUGAAUAACCAACGGAAAAAGGCGAGAAAUACGCCUUUCAAUAUGCUGAAACGCGAGAGAAACCGCGUGUCAACUGUGCAGCAGCUGACAAAGAGAUUCUCACUCGGAAUGCUACAGGGACGAGGACCAUUGAAACUGUUCAUGGCCCUGGUGGCAUUCCUUCGUUUCCUAACAAUCCCGCCAACAGCAGGGAUAUUAAAAAGAUGGGGAACAAUCAAAAAAUCAAAGGCUAUUAAUGUCUUGAGAGGGUUCAGGAAAGAGAUUGGAAGGAUGCUGAACAUCUUGAACAGAAGACGCAGAACUGCAGGUAUAAUUAUCAUGAUGAUUCCAACAGUGAUGGCGUUCCAUUUAACCACACGCAAUGGAGAACCACACAUGAUCGUCAGUAGACAAGAAAAAGGGAAAAGUCUUCUGUUUAAAACAGAGAACGGUGUGAACAUGUGUACCCUCAUGGCCAUGGACCUUGGUGAACUGUGUGAAGACACAAUCACUUAUAAUUGUCCUCUUCUCAGGCAGAAUGAACCAGAAGACAUAGACUGUUGGUGCAACUCUACGUCUACAUGGGUAACUUAUGGGACAUGCACCGCCACAGGAGAACACAGAAGGGAAAAAAGAUCAGUGGCACUCGUUCCGCAUGUGGGAAUGGGACUGGAGACACGAACUGAAACAUGGAUGUCAUCAGAAGGGGCCUGGAAACAUGCGCAGAGAAUUGAAACUUGGGUCUUGAGACAUCCAGGCUUCACCAUAAUGGCAGCAAUCCUGGCAUACACCAUAGGAACGACAUAUUUCCAAAGAGUCCUGAUUUUCAUCUUACUGACAGCUGUCGCUCCUUCAAUGACAAUGCGUUGUAUAGGAAUAUCAAAUAGAGACUUUGUGGAAGGGGUUUCAGGAGGAAGCUGGGUUGACAUAGUCUUGGAACAUGGAAGCUGUGUGACAACGAUGGCGAAAAAUAAACCAACAUUGGAUUUUGAACUGAUAAAAACAGAAGCCAAACAUCCCGCCACUCUAAGGAAGUAUUGUAUAGAGGCAAAGCUGACCAACACAACAACAGCAUCUCGCUGCCCAACACAAGGAGAACCUAGCCUAAAUGAAGAACAGGACAAAAGAUUUGUCUGCAAACACUCCAUGGUAGACAGAGGAUGGGGAAAUGGAUGCGGAUUAUUUGGAAAGGGAGGUAUCGUGACCUGUGCAAUGUUCACAUGCAAAAAGAACAUGGAAGGAAAAAUCGUGCAACCAGAAAAUUUGGAGUACACCAUUGUGAUAACACCUCACUCAGGGGAAGAGAAUGCAGUCGGAAAUGACACAGGAAAACACGGCAAGGAAAUUAAAGUGACACCACAGAGCUCCAUCACAGAAGCAGAACUAACAGGCUAUGGCACUGUCACGAUGGAAUGCUCUCCGAGAACGGGCCUCGACUUCAAUGAAAUGGUGUUGCUGCAAAUGGAAAACAAGGCUUGGCUGGUGCAUAGGCAAUGGUUCUUAGACCUGCCAUUACCAUGGCUGCCCGGAGCAGACACACAAGGAUCAAAUUGGAUACAGAAGGAGACAUUGGUCACUUUUAAAAAUCCCCAUGCAAAGAAACAGGAUGUUGUUGUUUUAGGAUCCCAAGAAGGGGCUAUGCACACAGCACUCACAGGGGCCACGGAAAUCCAGAUGUCAUCAGGAAACUUACUGUUCACAGGACAUCUUAAAUGCAGGUUGAGAAUGGACAAACUACAGCUCAAAGGAAUGUCAUAUUCCAUGUGUACAGGAAAGUUCAAAGUUGUGAAGGAAAUAGCAGAAACACAACAUGGAACAAUAGUUAUCAGAGUACAAUAUGAAGGGGACGGUUCUCCGUGCAAAAUCCCUUUUGAAAUAAUGGAUUUGGAAAAAAGACAUGUCUUAGGCCGCUUGAUCACAGUCAACCCAAUUGUCACAGAAAAAGACAGCCCAGUCAACAUAGAAGCAGAACCUCCAUUCGGAGACAGCUACAUCAUUAUAGGAGUAGAACCGGGACAACUGAAGCUCAGCUGGUUUAAGAAAGGAAGUUCUAUUGGCCAAAUGUUUGAGACAACAAUGAGAGGAGCGAAGAGAAUGGCCAUUUUAGGUGACACAGCUUGGGAUUUUGGAUCCCUGGGAGGAGUGUUUACAUCUAUAGGAAAGGCCCUCCACCAAGUCUUUGGAGCAAUCUAUGGGGCUGCCUUCAGUGGGGUUUCAUGGACUAUGAAAAUCCUCAUAGGAAUUGUCAUCACAUGGAUAGGAAUGAAUUCACGCAGCACCUCUCUGUCUGUGUCACUAGUAUUAGUGGGAAUCGUGACAUUGUAUUUGGGAGUUAUGGUGCAGGCUGAUAGUGGUUGCGUUGUGAGUUGGAAAAACAAAGAACUGAAAUGUGGCAGUGGGAUCUUUAUCACAGACAACGUGCACACAUGGACAGAACAAUACAAAUUCCAACCAGAAUCCCCUUCAAAACUGGCUUCAGCUAUCCAGAAGGCCCAUGAAGAGGGCAUUUGUGGAAUCCGCUCAGUGACAAGACUGGAGAAUCUGAUGUGGAAACAGAUAACACCAGAACUGAAUCACAUUCUAUCAGAAAAUGAGGUAAAGUUGACUAUCAUGACAGGAGACAUUAAAGGAAUCAUGCAGGCAGGAAAACGAUCUCUGCGGCCUCAACCCACUGAGCUGAAGUACUCUUGGAAAGCAUGGGGCAAAGCGAAAAUGCUCUCCACAGAGCUUCACAACCACACCUUUCUCAUUGAUGGCCCCGAAACAGCAGAAUGUCCCAACACAAACAGAGCUUGGAACUCACUAGAAGUUGAAGACUAUGGCUUUGGAGUAUUCACUACCAACAUAUGGCUGAAAUUGAAAGAAAGGCAGGAUGUAUUUUGUGACUCAAAACUCAUGUCGGCAGCCAUAAAAGACAAAAGAGCCGUCCACGCCGAUAUGGGUUAUUGGAUAGAAAGCGCACUCAACGACACAUGGAAGAUUGAGAAAGCCUCUUUUAUUGAAGUUAAAAGCUGCCACUGGCCAAAGUCACACACUCUCUGGAGCAAUGGAGUGCUAGAAAGUGAGAUGAUAAUUCCAAAGAAUUUUGCAGGACCAGUAUCACAACACAAUUACAGACCAGGCUAUCACACACAAACGGCAGGACCCUGGCAUCUAGGCAGGCUUGAGAUGGACUUUGACUUCUGUGAAGGAACCACAGUGGUGGUGACUGAGGACUGUGGAAAUAGAGGACCCUCUUUAAGAACAACCACUGCUUCUGGAAAACUCAUAACAGAAUGGUGCUGCAGAUCUUGCACAUUACCACCGCUAAGGUACAGAGGCGAGGAUGGAUGCUGGUAUGGAAUGGAAAUCAGACCAUUGAAAGAGAAAGAAGAGAACUUGGUCAACUCUUUGGUCACAGCCGGACAUGGACAGAUUGACAACUUCUCACUAGGAGUCUUGGGAAUGGCAUUGUUCCUGGAAGAGAUGCUCAGGACCCGAGUAGGAACGAAACAUGCAAUAUUAUUAGUUGCAGUCUCUUUCGUGACAUUGAUCACAGGGAACAUGUCCUUUCGAGAUUUGGGGAGAGUGAUGGUCAUGGUGGGCGCUACUAUGACGGAUGACAUAGGCAUGGGCGUGACUUAUCUUGCCCUAUUAGCAGCCUUCAAAGUCAGACCAACUUUUGCAGCUGGACUACUCUUAAGAAAGCUGACCUCCAAGGAAUUGAUGAUGACCACCAUAGGAAUUGUACUCCUCUCUCAGAGCACCAUACCAGAGACUAUACUUGAACUGACUGACGCGUUGGCUUUGGGGAUGAUGGUUCUCAAGAUAGUAAGAAACAUGGAAAAGUAUCAACUAGCAGUGACUAUCAUGGCUAUCCUGUGCGUCCCAAAUGCAGUGAUAUUACAAAACGCAUGGAAAGUGAGCUGCACGAUACUGGCAGUGGUGUCCGUUUCCCCACUGCUUCUAACAUCCUCACAGCAGAAAACGGAUUGGAUACCACUGGCGUUGACGAUCAAAGGCCUCAAUCCAACAGCCAUUUUCUUAACAACUCUCUCAAGAACUAGCAAGAAAAGGAGUUGGCCACUAAAUGAGGCUAUUAUGGCAGUCGGGAUGGUGAGCAUUUUAGCCAGUUCUCUCUUAAAGAAUGAUAUUCCCAUGACAGGACCGUUAGUGGCUGGAGGGCUUCUCACCGUGUGUUACGUGCUCACUGGAAGAUCGGCUGAUUUGGAACUGGAAAGAGCUGCUGACGUAAGAUGGGAGGAACAGGCAGAGAUAUCAGGGAGCAGUCCAAUUCUGUCGAUAACAAUAUCGGAAGAUGGCAGUAUGUCGAUAAAAAAUGAAGAAGAAGAACAAACAUUGACCAUACUUAUUAGAACAGGACUGCUGGUGAUAUCAGGACUUUUUCCCGUGUCAAUACCAAUCACGGCAGCUGCGUGGUACCUGUGGGAAGUGAAAAAACAACGAGCCGGAGUAUUGUGGGAUGUCCCUUCACCUCCACCUGUGGGAAAGGCCGAACUGGAAGAUGGAGCCUAUAGGAUCAAGCAGAAAGGGAUUUUAGGAUACUCGCAGAUCGGAGCCGGAGUUUACAAAGAAGGAACAUUCCACACAAUGUGGCAUGUCACACGUGGUGCUGUUCUAAUGCACAAAGGGAAGAGGAUUGAACCAUCAUGGGCGGACGUCAAGAAAGACCUAAUAUCGUAUGGAGGAGGCUGGAAGCUAGAAGGAGAAUGGAAGGAAGGAGAAGAAGUCCAGGUCCUGGCAUUAGAGCCUGGAAAGAAUCCAAGAGCCGUCCAAACAAAACCCGGUCUUUUUAAAACUAACACUGGAACCAUAGGCGCCGUAUCUCUGGACUUUUCUCCUGGAACGUCAGGAUCUCCAAUUGUCGACAAAAAAGGAAAAGUUGUGGGCCUUUAUGGCAACGGUGUCGUCACAAGGAGUGGAACAUAUGUGAGCGCCAUAGCCCAGACUGAAAAAAGCAUCGAAGACAAUCCAGAGAUUGAAGAUGACAUCUUUCGAAAGAAAAGAUUGACCAUCAUGGACCUCCACCCAGGAGCAGGAAAAACAAAGAGAUAUCUUCCAGCAAUAGUCAGAGAAGCCAUAAAACGAGGUUUGAGAACACUAAUCCUAGCCCCCACUAGAGUUGUGGCGGCUGAAAUGGAAGAAGCUCUCAGAGGACUUCCAAUAAGAUACCAAACCCCAGCUAUCAGAGCUGAGCACACUGGACGGGAGAUUGUGGAUCUAAUGUGUCACGCCACAUUCACCAUGAGGCUACUAUCACCAAUCAGAGUGCCAAAUUACAACCUGAUUAUCAUGGAUGAAGCCCAUUUUACAGACCCAGCAAGCAUAGCAGCUAGAGGAUACAUUUCAACUCGAGUAGAGAUGGGUGAAGCAGCUGGGAUUUUCAUGACAGCUACCCCUCCUGGAAGCAGAGACCCAUUUCCUCAGAGCAAUGCACCAAUCAUGGAUGAAGAAAGGGAAAUCCCUGAGCGUUCGUGGAACUCUGGACAUGAGUGGGUUACGGAUUUUAAAGGGAAGACUGUUUGGUUUGUUCCAAGUAUAAAAGCAGGAAAUGAUAUAGCAGCUUGCCUGAGAAAGAAUGGAAAGAAAGUGAUACAACUCAGCAGGAAGACCUUUGAUUCUGAAUAUGUCAAAACUAGGACAAAUGAUUGGGACUUUGUGGUCACGACAGACAUUUCAGAAAUGGGAGCCAACUUCAAGGCUGAGAGGGUUAUAGACCCCAGACGCUGCAUGAAACCAGUCAUACUAACAGACGGUGAAGAGCGGGUGAUCUUGGCAGGACCCAUGCCAGUGACCCACUCUAGUGCAGCACAAAGAAGAGGGAGAGUAGGAAGAAAUCCAAAAAAUGAAAAUGACCAGUACAUAUAUAUGGGGGAACCUCUGGAAAAUGAUGAAGACUGUGCGCACUGGAAAGAAGCUAAGAUGCUUCUAGAUAACAUCAACACGCCUGAAGGAAUCAUUCCCAGCAUGUUCGAACCAGAGCGUGAAAAGGUGGAUGCCAUUGAUGGUGAAUACCGUUUGAGAGGAGAAGCGAGGAAAACAUUUGUGGACCUAAUGAGAAGAGGAGACCUACCAGUCUGGCUAGCCUACAGAGUGGCAGCUGAAGGUAUCAACUACGCAGACAGAAGAUGGUGCUUUGAUGGAGUCAAGAACAACCAAAUCCUGGAAGAAAAUGUGGAAGUGGAAAUUUGGACAAAAGAAGGAGAAAGGAAGAAAUUAAAACCCAGAUGGUUGGACGCCAGGAUCUACUCUGACCCACUGGCGCUCAAAGAAUUCAAGGAAUUCGCAGCUGGAAGGAAAUCCCUGACCCUGAAUCUAAUAACCGAGAUGGGUAGGCUCCCAACCUUCAUGACCCAGAAAGCAAGGAAUGCAUUGGACAACUUAGCAGUCCUGCAUACGGCUGAAGCAGGCGGAAGAGCGUACAAUCAUGCUCUUAGUGAACUGCCGGAGACUCUGGAGACAUUGCUUUUACUGACACUUUUGGCCACAGUCACGGGUGGGAUCUUCCUGUUCUUGAUGAGCGGAAAAGGUAUAGGGAAGAUGACCCUGGGAAUGUGCUGCAUAAUCACGGCCAGUAUUCUCCUAUGGUAUGCACAAAUACAGCCACACUGGAUAGCAGCUUCAAUAAUACUGGAGUUUUUUCUCAUAGUCUUGCUCAUUCCAGAACCAGAGAAGCAGAGAACACCCCAAGAUAACCAAUUAACUUAUGUUGUCAUAGCCAUCCUUACAGUGGUGGCCGCAACCAUGGCAAACGAGAUGGGUUUCCUGGAAAAGACAAAGAAAGAUUUCGGAUUGGGAAGCAUUACAACCCAGCAACCUGAGAGCAACAUCCUGGACAUAGAUCUACGUCCUGCAUCAGCCUGGACUCUAUAUGCCGUGGCAACAACUUUCAUCACACCAAUGUUGAGACACAGCAUUGAAAAUUCCUCAGUGAAUGUAUCUCUAACAGCCAUUGCCAACCAGGCCACAGUGUUGAUGGGUCUUGGGAAAGGAUGGCCAUUGUCAAAAAUGGACAUCGGAGUUCCCCUUCUCGCUAUCGGAUGCUAUUCACAAGUCAACCCCAUAACUCUCACAGCAGCCCUUCUCUUAUUGGUAGCACAUUAUGCUAUCAUAGGGCCAGGACUCCAAGCAAAAGCAACUAGAGAGGCUCAGAAAAGAGCAGCAGCGGGCAUCAUGAAAAACCCAACUGUGGAUGGAAUAACAGUAAUUGACCUAGAUCCAAUACCCUAUGAUCCAAAGUUUGAAAAGCAGUUGGGACAAGUAAUGCUCUUAGUCCUCUGCGUGACUCAAGUAUUGAUGAUGAGGACUACAUGGGCUUUAUGUGAAGCUCUAACCUUAGCGACCGGGCCCAUCUCUACACUGUGGGAAGGAAAUCCAGGGAGAUUUUGGAAUACAACUAUUGCAGUGUCAAUGGCUAACAUUUUUAGAGGGAGUUACCUGGCCGGAGCCGGACUUCUCUUUUCUAUCAUGAAGAACACGGCCAACACAAGAAGGGGAACUGGCAACACAGGAGAGACGCUUGGAGAGAAAUGGAAAAACCGGUUGAAUGCAUUGGGGAAGAGUGAAUUCCAGAUCUAUAAGAAAAGUGGAAUCCAGGAAGUGGAUAGAACCUUAGCAAAGGAAGGCAUCAAAAGGGGAGAAACGGACCAUCACGCUGUGUCGCGAGGCUCGGCGAAACUGAGAUGGUUCGUCGAGAGAAACCUGGUCACACCAGAAGGGAAAGUAGUGGACCUUGGCUGCGGCAGGGGGGGCUGGUCAUACUAUUGUGGGGGACUAAAGAAUGUAAAAGAAGUCAAAGGCCUAACAAAAGGAGGACCAGGACAUGAAGAGCCCAUUCCCAUGUCAACAUAUGGUUGGAAUCUGGUGCGUCUUCAAAGUGGAGUUGAUGUCUUUUUCACUCCGCCAGAAAAGUGUGACACAUUGCUGUGUGACAUAGGGGAGUCGUCACCAAACCCCACGGUUGAGGCAGGACGAACACUCAGAGUUCUAAACUUAGUGGAAAACUGGCUGAACAACAACACCCAAUUUUGCAUAAAGGUUCUCAACCCAUAUAUGCCCUCAGUUAUAGAAAAAAUGGAAGCGCUACAAAGGAAAUACGGAGGAGCUUUGGUGAGGAAUCCACUCUCACGAAAUUCCACACACGAGAUGUACUGGGUAUCCAAUGCUUCCGGGAACAUAGUGUCAUCAGUGAAUAUGAUUUCAAGAAUGUUGAUUAACAGAUUCACAAUGAGACAUAAGAAGGCCACAUACGAGCCAGAUGUUGAUCUCGGAAGUGGAACCCGCAACAUCGGAAUUGAAAGUGAGACACCAAAUUUAGACAUAAUUGGGAAAAGAAUAGAAAAAAUAAAACAAGAGCAUGAAACAUCAUGGCACUAUGACCAAGACCACCCAUACAAAACGUGGGCCUACCAUGGCAGCUAUGAAACAAAACAGACUGGAUCAGCAUCAUCCAUGGUGAACGGAGUGGUUAGGCUGCUCACAAAACCUUGGGACGUCAUCCCUAUGGUGACACAGAUGGCAAUGACAGACACGACUCCAUUUGGACAACAGCGCGUUUUCAAGGAAAAAGUGGACACGAGAACCCAAGAGCCGAAAGAAGGUACGAAAAAACUAAUGAAAAUCACGGCAGAAUGGCUCUGGAAAGAACUAGGAAAGAAAAAGACACCUAGGAUGUGCACCAGAGAAGAAUUCACAAGAAAGGUGAGAAGCAAUGCAGCCUUAGGUGCCAUAUUCACUGAUGAGAACAAGUGGAAGUCGGCACGUGAGGCUGUUGAAGACAGUGGAUUUUGGGAAUUGGUUGACAAGGAAAGGAAUCUCCAUCUUGAAGGAAAGUGUGAGACAUGUGUGUAUAACAUGAUGGGAAAGAGAGAGAAGAAGCUAGGGGAGUUCGGCAAAGCAAAGGGCAGCAGAGCUAUAUGGUACAUGUGGCUUGGAGCACGCUUCUUAGAGUUUGAAGCCCUAGGAUUUUUGAAUGAAGACCACUGGUUUUCCAGAGAGAACUCCCUGAGUGGAGUGGAAGGAGAAGGGCUGCACAAACUAGGCUACAUUUUAAGAGACGUGAGUAAGAAAGAAGGAGGAGCAAUGUACGCCGAUGACACCGCAGGAUGGGACACAAGAAUCACACUAGAGGACUUAAAAAAUGAGGAAAUGGUGACAAACCACAUGGAAGGAGAACACAAGAAACUUGCUGAAGCCAUUUUCAGAUUAACGUACCAAAACAAGGUGGUGCGUGUGCAAAGACCGACACCAAGAGGCACAGUAAUGGACAUCAUAUCGAGAAGAGACCAAAGAGGUAGUGGACAAGUUGUCACCUACGGCCUCAAUACUUUCACCAACAUGGAAGCCCAACUGAUCAGACAGAUGGAGGGAGAAGGAGUCUUCAAAAGCAUCCAGCACCUGACAGUCACAGAAGAAAUUGCAGUGAAAAACUGGUUAGAAAGAGUGGGGCGUGAGAGGUUAUCAAGAAUGGCCAUCAGUGGAGAUGACUGUGUUGUGAAACCCUUAGAUGACAGAUUUGCAAGCGCUCUAACAGCUCUAAAUGACAUGGGAAAAGUUAGGAAAGACAUACAACAAUGGGAACCUUCAAGAGGAUGGAACGAUUGGACACAAGUGCCCUUUUGUUCACACCAUUUCCAUGAGUUAAUCAUGAAAGACGGUCGUGUACUUGUAGUUCCAUGUAGAAACCAAGAUGAACUGAUUGGUAGGGCCCGAAUUUCCCAGGGAGCCGGGUGGUCCCUGCGGGAAACAGCCUGUUUGGGGAAGUCUUACGCCCAAAUGUGGAGCCUGAUGUACUUCCACAGACGUGACCUUAGGCUGGCGGCAAAUGCCAUUUGCUCGGCAGUCCCAUCACAUUGGGUUCCAACAAGUCGAACAACCUGGUCCAUACACGCCACACAUGAGUGGAUGACAACAGAAGACAUGCUGACAGUCUGGAACAGGGUGUGGAUUCAAGAAAAUCCAUGGAUGGAAGACAAAACUCCAGUAGAAUCAUGGGAGGAAAUCCCAUAUCUGGGGAAAAGAGAAGACCAAUGGUGCGGCUCAUUGAUUGGGCUAACAAGCAGGGCUACCUGGGCAAAGAACAUCCAAACAGCAAUAAAUCAAGUUAGAUCCCUAAUAGGCAAUGAGGAAUACACAGACUACAUGCCAUCCAUGAAAAGAUUCAGAAGAGAAGAGGAAGAGGCAGGAGUCUUGUGGUAA
		</sequence>
		<sequence>
			<taxon idref="KX380835"/>
			AUGAAUAACCAACGGAAAAAGGCGAGAAAUACGCCUUUCAAUAUGCUGAAACGCGAGAGAAACCGCGUGUCAACUGUGCAGCAGCUGACAAAGAGAUUCUCACUUGGAAUGCUACAGGGACGAGGACCAUUGAAACUGUUCAUGGCCCUGGUGGCAUUCCUUCGUUUCCUAACAAUCCCGCCAACAGCAGGGAUAUUAAAAAGAUGGGGAACAAUCAAAAAAUCAAAGGCUAUCAAUGUCUUGAGAGGGUUCAGGAAAGAGAUUGGAAGGAUGCUGAACAUCUUGAACAGGAGACGCAGAACUGCAGGUAUAAUUAUUAUGAUGAUUCCAACAGUGAUGGCGUUCCAUUUAACCACACGCAAUGGAGAACCACACAUGAUCGUCAGUAGACAAGAAAAAGGGAAAAGUCUUCUGUUUAAAACAGAGAACGGUGUGAACAUGUGUACCCUCAUGGCCAUGGACCUUGGUGAACUGUGUGAAGACACAAUCACUUAUAAUUGUCCUCUUCUCAGGCAGAAUGAACCAGAAGACAUAGACUGUUGGUGCAACUCUACGUCUACAUGGGUAACUUAUGGGACAUGCACCGCUACAGGAGAACACAGAAGGGAAAAAAGAUCAGUGGCACUCGUUCCGCACGUGGGAAUGGGACUGGAGACACGAACUGAAACAUGGAUGUCAUCAGAAGGGGCCUGGAAACAUGCGCAGAGAAUUGAAACUUGGGUCUUGAGACAUCCAGGCUUCACUGUAAUGGCAGCAAUCCUGGCAUACACCAUAGGAACGACAUAUUUCCAAAGAGUUCUGAUUUUCAUCUUACUGACAGCUGUCGCUCCUUCAAUGACAAUGCGUUGUAUAGGAAUAUCAAAUAGAGACUUUGUGGAAGGGGUUUCAGGAGGAAGCUGGGUUGACAUAGUCUUGGAACAUGGAAGCUGUGUGACAACGAUGGCGAAAAAUAAACCAACAUUGGAUUUUGAACUGAUAAAAACAGAAGCCAAACAUCCCGCCACUCUAAGGAAGUAUUGUAUAGAGGCAAAGCUGACCAACACAACAACAGCAUCUCGCUGCCCAACACAAGGAGAACCUAGCCUAAAUGAAGAACAGGACAAAAGAUUUGUCUGCAAACACUCCAUGGUAGACAGAGGAUGGGGAAAUGGAUGCGGAUUAUUUGGAAAGGGAGGUAUCGUGACCUGUGCAAUGUUCACAUGCAAAAAGAACAUGGAAGGAAAAAUCGUGCAACCAGAAAAUUUGGAAUACACCAUUGUGAUAACACCUCACUCAGGGGAAGAGAAUGCAGUCGGAAAUGAUACAGGAAAACACGGCAAGGAAAUUAAAGUGACACCACAGAGCUCCAUCACAGAAGCAGAACUAACCGGCUAUGGCACUGCCACGAUGGAAUGCUCUCCGAGAACGGGCCUCGACUUCAAUGAGAUGGUGUUGCUGCAAAUGGAAAACAAGGCUUGGCUAGUGCACAGGCAAUGGUUCUUAGACCUGCCGUUACCAUGGCUGCCCGGAGCAGACACACAAGGAUCAAAUUGGAUACAGAAGGAGACAUUGGUCACUUUCAAAAAUCCCCAUGCAAAGAAACAGGAUGUUGUUGUGUUAGGAUCCCAAGAAGGGGCUAUGCACACAGCACUCACAGGGGCCACGGAAAUCCAGAUGUCAUCAGGAAACUUACUGUUCACAGGACAUCUUAAAUGCAGGCUGAGAAUGGACAAACUACAGCUCAAAGGAAUGUCAUAUUCCAUGUGUACAGGAAAGUUCAAAGUUGUGAAGGAAAUAGCAGAAACACAACAUGGAACAAUAGUUAUCAGAGUACAAUAUGAAGGGGACGGUUCUCCGUGCAAAAUCCCUUUUGAAAUAAUGGAUUUGGAAAAAAGACAUGUCUUAGGUCGCUUGAUCACAGUCAACCCAAUUGUCACAGAAAAAGACAGCCCAGUCAACAUAGAAGCAGAACCUCCAUUCGGAGACAGCUACAUCAUUAUAGGAGUAGAACCGGGGCAACUGAAGCUCAGCUGGUUUAAGAAAGGAAGUUCUAUUGGCCAAAUGUUUGAGACAACAAUGAGAGGAGCGAAGAGAAUGGCCAUUUUAGGUGACACAGCUUGGGAUUUUGGAUCUCUGGGAGGAGUGUUUACAUCUAUAGGAAAGGCCCUCCACCAAGUCUUUGGAGCAAUCUAUGGGGCUGCCUUCAGUGGGGUUUCAUGGACUAUGAAAAUCCUCAUAGGAGUUGUCAUCACAUGGAUAGGAAUGAAUUCACGCAGCACCUCACUGUCUGUGUCACUAGUAUUAGUGGGAAUCGUGACACUGUAUUUGGGAGUUAUGGUGCAGGCUGAUAGUGGCUGCGUUGUGAGCUGGAAAAACAAAGAACUGAAAUGUGGCAGUGGGAUCUUUAUCACAGACAACGUGCACACAUGGACAGAACAAUACAAAUUCCAACCAGAAUCCCCUUCAAAACUGGCUUCAGCUAUCCAGAAGGCCCAUGAAGAGGGCAUUUGUGGAAUCCGCUCAGUAACAAGACUGGAGAAUCUGAUGUGGAAACAAAUAACACCAGAACUGAAUCACAUUCUAUCAGAAAAUGAGGUAAAGUUGACUAUCAUGACAGGAGACAUUAAAGGAAUCAUGCAGGCAGGAAAACGAUCCCUGCGACCUCAACCCACUGAGCUGAAGUACUCUUGGAAAGCAUGGGGCAAAGCGAAAAUGCUCUCCACAGAGCUCCACAACCACACCUUUCUCAUUGAUGGCCCCGAAACAGCAGAAUGUCCCAACACAAACAGAGCUUGGAACUCACUAGAAGUUGAAGACUAUGGCUUUGGAGUAUUCACUACCAACAUAUGGCUGAAAUUGAAAGAAAGGCAGGAUGUAUUUUGUGACUCAAAACUCAUGUCAGCAGCCAUAAAAGACAACAGAGCCGUCCACGCCGAUAUGGGUUAUUGGAUAGAAAGCGCACUCAACGACACAUGGAAGAUUGAGAAAGCCUCUUUUAUUGAAGUUAAAAGCUGCCACUGGCCAAAGUCACACACUCUCUGGAGCAAUGGAGUGCUAGAAAGUGAGAUGAUAAUUCCAAAGAAUUUUGCAGGACCAGUGUCACAACACAAUUACAGACCAGGCUAUCAUACACAAACGGCAGGACCCUGGCAUCUAGGCAGGCUUGAGAUGGACUUUGACUUCUGCGAAGGAACCACAGUGGUGGUGACUGAGGACUGUGGAAAUAGAGGACCCUCUUUAAGAACAACUACUGCUUCUGGAAAACUCAUAACAGAAUGGUGCUGCCGAUCUUGCACAUUACCACCGCUAAGGUACAGAGGUGAGGAUGGAUGCUGGUAUGGAAUGGAAAUCAGACCAUUGAAAGAGAAAGAAGAGAACUUGGUCAACUCUUUGGUCACAGCCGGACAUGGACAGAUUGACAACUUCUCACUAGGAGUCUUGGGAAUGGCAUUGUUCCUGGAAGAGAUGCUCAGGACUCGAGUAGGAACGAAACAUGCAAUAUUAUUAGUUGCAGUCUCUUUCGUGACAUUGAUCACAGGGAACAUGUCCUUUCGAGAUUUGGGGAGAGUGAUGGUCAUGGUGGGCGCUACUAUGACGGAUGACAUAGGCAUGGGCGUGACUUAUCUUGCCCUAUUAGCAGCCUUCAAAGUCAGACCAACUUUUGCAGCUGGACUACUCUUAAGAAAGCUGACCUCCAAGGAAUUGAUGAUGACCACCAUAGGAAUUGUACUCCUCUCUCAGAGCACCAUACCAGAGACUAUACUUGAACUGACUGACGCGUUGGCUUUGGGGAUGAUGGUUCUCAAAAUAGUAAGAAACAUGGAAAAGUAUCAACUAGCAGUGACUAUCAUGGCUAUCCUGUGCGUCCCAAAUGCAGUGAUAUUACAAAACGCAUGGAAAGUGAGCUGCACGAUACUGGCAGUGGUGUCCGUUUCCCCACUGCUUUUAACAUCCUCACAGCAGAAAGCGGAUUGGAUACCACUGGCGUUGACAAUCAAAGGCCUCAAUCCAACAGCCAUUUUCUUAACAACCCUCUCAAGAACUAGCAAGAAAAGGAGCUGGCCACUAAAUGAGGCUAUUAUGGCAGUCGGGAUGGUGAGCAUUUUAGCCAGUUCUCUCUUAAAGAAUGAUAUUCCCAUGACAGGACCAUUAGUGGCUGGAGGGCUUCUCACUGUGUGUUACGUGCUCACUGGAAGAUCGGCUGAUUUGGAACUGGAAAGAGCUGCUGACGUAAGAUGGGAGGAACAGGCAGAGAUAUCAGGGAGCAGUCCAAUUCUGUCGAUAACAAUAUCGGAAGAUGGUAGUAUGUCGAUAAAAAAUGAAGAAGAAGAACAAACACUGACCAUACUUAUUAGAACAGGACUGCUGGUGAUAUCAGGACUUUUUCCCGUGUCAAUACCAAUCACGGCAGCUGCAUGGUACCUGUGGGAAGUGAAAAAACAACGAGCCGGAGUAUUGUGGGACGUCCCUUCACCUCCACCUGUGGGAAAAGCCGAACUGGAAGAUGGAGCCUAUAGAAUCAAGCAGAAAGGGAUUUUAGGAUACUCGCAGAUUGGAGCCGGAGUUUACAAAGAAGGAACAUUCCACACAAUGUGGCAUGUCACACGUGGUGCUGUUCUAAUGCACAAAGGGAAGAGGAUUGAACCAUCAUGGGCGGACGUCAAGAAAGACUUAAUAUCGUAUGGAGGAGGCUGGAAGCUAGAAGGAGAAUGGAAGGAAGGAGAAGAAGUCCAGGUCCUGGCACUAGAGCCUGGAAAGAAUCCAAGAGCCGUCCAAACAAAACCCGGUCUUUUUAAAACUAACACUGGAACCAUAGGCGCCGUAUCUCUGGACUUUUCUCCUGGAACGUCAGGAUCUCCAAUUGUCGACAAAAAAGGAAAAGUUGUGGGCCUUUAUGGCAACGGUGUCGUCACAAGGAGUGGGACAUAUGUGAGCGCCAUAGCCCAGACUGAAAAAAGCAUCGAAGACAAUCCAGAGAUUGAAGAUGACAUCUUUCGAAAGAAAAGAUUGACCAUCAUGGACCUCCACCCAGGAGCAGGAAAAACAAAGAGAUACCUUCCAGCAAUAGUCAGAGAAGCCAUAAAACGAGGCUUGAGAACACUAAUCCUGGCCCCCACUAGAGUUGUGGCGGCUGAAAUGGAAGAAGCUCUCAGAGGACUUCCAAUAAGAUACCAAACCCCAGCUAUCAGAGCUGAGCACACUGGACGGGAGAUUGUGGAUCUAAUGUGUCACGCCACAUUCACCAUGAGGCUACUAUCACCAAUCAGAGUGCCAAAUUACAACCUGAUUAUCAUGGAUGAAGCCCAUUUUACAGACCCAGCAAGCAUAGCAGCUAGAGGAUACAUUUCAACUCGAGUAGAGAUGGGUGAAGCAGCUGGGAUUUUCAUGACAGCCACCCCUCCUGGAAGCAGAGACCCAUUUCCUCAGAGCAACGCACCAAUCAUGGAUGAAGAAAGGGAAAUCCCUGAGCGUUCGUGGAACUCUGGACAUGAGUGGGUUACGGAUUUUAAAGGGAAGACUGUUUGGUUUGUUCCAAGUAUAAAAGCAGGAAAUGAUAUAGCAGCUUGCCUGAGAAAGAAUGGAAAGAAAGUGAUACAACUCAGCAGGAAGACCUUUGAUUCUGAAUAUAUCAAGACUAGGACCAAUGAUUGGGACUUUGUGGUCACGACAGACAUUUCAGAAAUGGGUGCCAACUUCAAGGCUGAGAGGGUUAUAGACCCCAGACGCUGCAUGAAACCAGUCAUACUAACAGACGGUGAAGAGCGGGUGAUCUUGGCAGGACCCAUGCCAGUGACCCACUCUAGUGCAGCACAAAGAAGAGGGAGAGUAGGAAGAAAUCCAAAAAAUGAAAAUGACCAGUACAUAUACAUGGGGGAACCUCUGGAAAAUGAUGAAGACUGUGCGCACUGGAAAGAAGCUAAGAUGCUUCUAGAUAACAUCAACACGCCUGAAGGAAUCAUUCCCAGCAUGUUCGAACCAGAGCGUGAAAAGGUGGAUGCCAUUGAUGGUGAAUACCGCUUGAGAGGAGAAGCGAGGAAAACAUUUGUGGACCUAAUGAGAAGAGGAGACCUACCAGUCUGGCUAGCCUACAGAGUGGCAGCUGAAGGUAUCAACUACGCAGACAGAAGAUGGUGCUUUGAUGGAGUCAAGAACAACCAAAUCCUGGAAGAAAAUGUGGAAGUGGAAAUUUGGACAAAAGAAGGAGAAAGGAAGAAAUUAAAACCCAGAUGGUUAGAUGCCAGGAUCUACUCUGACCCACUGGCGCUCAAAGAAUUCAAGGAAUUCGCAGCUGGAAGAAAAUCACUGACCUUGAAUCUAAUCACCGAGAUGGGUAGGCUCCCAACCUUCAUGACCCAGAAAGCAAGAAAUGCAUUGGACAACUUAGCAGUCCUGCAUACGGCUGAAGCAGGCGGAAGGGCGUACAAUCAUGCUCUUAGUGAACUGCCGGAGACUCUGGAGACAUUGCUUUUACUGACACUCUUGGCCACAGUCACGGGUGGAAUCUUCCUGUUCUUGAUGAGCGGAAAGGGUAUAGGGAAAAUGACCCUGGGAAUGUGCUGCAUAAUCACGGCCAGUAUUCUCCUAUGGUAUGCUCAAAUACAGCCACACUGGAUAGCAGCUUCAAUAAUACUGGAGUUUUUUCUCAUAGUCUUGCUCAUUCCAGAACCAGAGAAGCAGAGAACACCCCAAGAUAACCAAUUAACUUAUGUUGUCAUAGCCAUCCUUACAGUGGUGGCCGCAACCAUGGCAAACGAGAUGGGUUUCCUGGAAAAGACAAAGAAAGAUUUCGGAUUGGGAAGCAUUACAACCCAGCAACCUGACAGCAACAUCCUGGACAUAGAUCUACGUCCUGCAUCAGCUUGGACUCUAUAUGCCGUGGCAACAACUUUCAUCACACCAAUGUUGAGACACAGCAUUGAAAAUUCCUCAGUGAAUGUGUCUCUAACAGCCAUUGCUAACCAGGCCACAGUGUUAAUGGGUCUUGGGAAAGGAUGGCCAUUGUCAAAAAUGGACAUCGGAGUUCCCCUUCUCGCUAUCGGAUGCUACUCACAAGUCAACCCCAUAACUCUCACAGCAGCCCUUCUCUUAUUGGUAGCACACUAUGCUAUCAUAGGGCCAGGACUCCAAGCGAAAGCAACUAGAGAGGCUCAGAAAAGAGCAGCAGCGGGCAUCAUGAAAAACCCAACUGUGGAUGGAAUGACAGUGAUUGACCUAGAUCCAAUACCCUAUGAUCCAAAGUUUGAAAAGCAGUUGGGACAAGUAAUGCUCUUAGUCCUCUGCGUGACUCAAGUAUUGAUGAUGAGGACUACAUGGGCUUUAUGUGAAGCUCUAACCUUAGCGACCGGGCCCAUCUCUACACUGUGGGAAGGAAAUCCAGGGAGAUUUUGGAAUACAACUAUUGCAGUGUCAAUGGCUAACAUUUUUAGAGGGAGUUACCUAGCCGGAGCCGGACUUCUCUUUUCUAUCAUGAAGAACACGGCCAACACAAGAAGGGGAACUGGCAACACAGGAGAGACGCUUGGAGAGAAAUGGAAAAACCGGUUAAAUGCAUUGGGGAAGAGUGAAUUCCAGAUCUAUAAGAAAAGUGGAAUCCAGGAAGUGGAUAGAACCUUAGCAAAAGAAGGCAUCAAAAGGGGAGAAACGGACCAUCACGCUGUGUCGCGAGGCUCGGCGAAACUGAGAUGGUUCGUCGAGAGAAACCUGGUCACACCAGAAGGGAAAGUAGUGGACCUUGGCUGCGGCAGGGGGGGCUGGUCAUACUAUUGUGGGGGACUAAAGAAUGUAAAAGAAGUCAAAGGCCUAACAAAAGGAGGACCAGGACAUGAAGAGCCCAUUCCCAUGUCAACAUAUGGUUGGAAUCUGGUGCGUCUUCAAAGUGGAGUUGAUGUCUUUUUUACUCCGCCAGAGAAGUGUGACACAUUGCUGUGUGACAUAGGGGAGUCGUCACCAAACCCCACGGUUGAGGCAGGACGAACACUCAGAGUUCUAAACUUAGUGGAAAACUGGCUGAACAACAACACCCAAUUUUGCAUAAAGGUUCUCAACCCAUAUAUGCCUUCAGUUAUAGAAAAAAUGGAAGCGCUACAAAGGAAAUACGGAGGAGCUUUGGUGAGGAAUCCACUCUCACGAAAUUCCACACACGAGAUGUACUGGGUAUCCAAUGCUUCCGGGAACAUAGUGUCAUCAGUGAACAUGAUUUCAAGAAUGUUGAUUAACAGAUUCACAAUGAAACAUAAGAAGGCCACAUACGAGCCAGAUGUUGAUCUCGGAAGUGGGACCCGCAACAUCGGAAUUGAAAGUGAGACACCAAAUUUAGACAUAAUUGGGAAAAGAAUAGAAAAAAUAAAACAAGAGCAUGAAACAUCAUGGCACUAUGACCAGGACCACCCAUACAAAACGUGGGCCUACCAUGGCAGCUACGAAACAAAACAGACUGGAUCAGCAUCAUCCAUGGUGAACGGAGUAGUUAGGCUGCUAACAAAACCUUGGGACGUCAUCCCUAUGGUGACACAGAUGGCAAUGACAGACACGACUCCAUUUGGACAACAGCGCGUUUUCAAAGAAAAAGUGGACACGAGAACCCAAGAACCGAAAGAAGGCACGAAAAAACUAAUGAAAAUCACGGCAGAAUGGCUCUGGAAAGAACUAGGAAAGAAAAAGACACCUAGGAUGUGCACCAGAGAAGAAUUCACAAGAAAGGUGAGAAGCAAUGCAGCCUUAGGUGCCAUAUUCACUGAUGAGAACAAGUGGAAGUCGGCACGUGAGGCUGUUGAAGACAGUGGAUUUUGGGAAUUGGUUGACAAGGAAAGGAAUCUCCAUCUUGAAGGAAAGUGUGAGACAUGUGUGUAUAACAUGAUGGGAAAGAGAGAGAAGAAGCUAGGGGAGUUCGGUAAAGCAAAAGGCAGCAGAGCUAUAUGGUACAUGUGGCUUGGAGCACGCUUCUUAGAGUUCGAAGCCCUAGGAUUUUUGAAUGAAGACCACUGGUUUUCCAGAGAGAACUCCCUGAGUGGAGUGGAAGGAGAAGGGCUGCACAAACUAGGCUACAUUUUAAGAGACGUGAGUAAGAAAGAAGGAGGAGCAAUGUACGCCGAUGACACCGCAGGAUGGGACACAAGAAUCACACUAGAGGACUUAAAAAAUGAAGAAAUGGUGACAAACCACAUGGAAGGAGAACACAGGAAACUUGCUGAAGCUAUUUUCAGAUUAACGUACCAAAACAAGGUGGUGCGUGUGCAAAGACCGACACCAAGAGGCACAGUAAUGGACAUUAUAUCGAGAAGAGACCAAAGAGGUAGUGGACAAGUUGUCACUUACGGCCUCAAUACUUUCACCAACAUGGAAGCCCAACUGAUCAGACAGAUGGAGGGAGAAGGAGUCUUCAAAAGCAUCCAACACCUGACAGUCACAGAAGAAAUUGCAGUGAAAAACUGGUUAGAAAGAGUGGGGCGUGAGAGGUUAUCAAGAAUGGCCAUCAGUGGAGAUGAUUGUGUUGUGAAACCCUUAGAUGACAGGUUUGCAAGCGCUCUAACAGCUCUAAAUGACAUGGGAAAGGUUAGGAAAGACAUACAACAAUGGGAACCUUCAAGAGGAUGGAACGAUUGGACACAAGUGCCCUUUUGUUCACACCAUUUCCAUGAGUUAAUCAUGAAAGACGGUCGUGUACUUGUAGUUCCAUGCAGAAACCAAGAUGAACUGAUUGGUAGGGCCCGAAUUUCCCAGGGAGCCGGGUGGUCCUUGCGGGAAACAGCCUGUUUGGGGAAGUCUUACGCCCAAAUGUGGAGCCUGAUGUACUUCCACAGGCGUGACCUUAGGCUGGCGGCAAAUGCCAUUUGCUCGGCAGUCCCAUCACAUUGGGUUCCAAUAAGUCGAACAACCUGGUCCAUACACGCCACACAUGAGUGGAUGACAACAGAAGACAUGCUGACAGUCUGGAACAGGGUGUGGAUUCAAGAAAAUCCAUGGAUGGAAGACAAAACUCCAGUAGAAUCAUGGGAGGAAAUCCCAUAUCUGGGGAAAAGAGAAGACCAAUGGUGCGGCUCAUUGAUUGGGCUAACAAGCAGGGCCACCUGGGCAAAGAACAUCCAAACAGCAAUAAAUCAAGUUAGAUCCCUAAUAGGCAAUGAGGAAUACACAGACUACAUGCCAUCCAUGAAAAGAUUCAGAAGAGAAGAGGAAGAGGCAGGAGUCUUGUGGUAA
		</sequence>
		<sequence>
			<taxon idref="JN851127"/>
			AUGAAUAACCAACGAAAAAAGGCGAGAAAUACGCCUUUCAAUAUGCUGAAACGCGAGAGAAACCGCGUGUCAACUGUGCAGCAGCUGACAAAGAGAUUCUCACUUGGAAUGCUACAGGGACGAGGACCAUUGAAACUGUUCAUGGCCCUGGUGGCAUUCCUUCGUUUCCUAACAAUCCCGCCAACAGCAGGGAUAUUAAAAAGAUGGGGAACAAUCAAAAAAUCAAAGGCUAUCAAUGUCUUGAGAGGGUUCAGGAAAGAGAUUGGAAGGAUGCUGAACAUCUUGAACAGGAGACGCAGAACUGCAGGUAUAAUUAUUAUGAUGAUUCCAACAGUGAUGGCGUUCCAUUUAACCACACGCAACGGAGAACCACACAUGAUCGUCAGUAGACAAGAGAAAGGGAAAAGUCUUCUGUUCAAAACAGAGAAUGGUGUGAACAUGUGUACCCUCAUGGCCAUGGACCUUGGUGAACUGUGUGAAGACACAAUCACUUAUAAUUGUCCUCUUCUCAAGCAGAAUGAACCAGAAGACAUAGACUGUUGGUGCAACUCUACGUCUACAUGGGUAACUUAUGGGACAUGCACCGCCACAGGAGAACACAGAAGGGAAAAAAGAUCAGUAGCACUCGUUCCACAUGUGGGAAUGGGACUGGAGACACGAACUGAGACAUGGAUGUCAUCAGAAGGGGCCUGGAAACAUGCACAGAGAAUUGAAACUUGGGUCUUGAGACAUCCAGGCUUCACCAUAAUGGCAGCUAUCCUGGCAUACACCAUAGGAACAACAUAUUUCCAAAGAGUCCUGAUUUUCAUCUUACUGACAGCUGUCGCUCCUUCAAUGACAAUGCGUUGUAUAGGAAUAUCAAAUAGAGACUUUGUGGAAGGGGUUUCAGGAGGAAGCUGGGUUGAUAUAGUCUUGGAACAUGGAAGCUGUGUGACGACAAUGGCGAAAAAUAAACCAACAUUGGAUUUUGAACUGAUAAAGACAGAAGCCAAACAUCCCGCCACUCUAAGGAAGUAUUGUAUUGAGGCAAAGCUGACCAACACAACAACAGCAUCUCGCUGCCCAACACAAGGAGAACCUAGCCUAAGUGAAGAACAGGACAAAAGAUUUGUCUGCAAACACUCCAUGGUAGACAGAGGAUGGGGAAAUGGAUGCGGAUUAUUUGGAAAGGGAGGUAUCGUGACCUGUGCAAUGUUCACAUGCAAAAAGAACAUGGAAGGAAAAAUUGUGCAACCAGAAAACUUGGAGUACACCAUUGUGAUAACACCUCACUCAGGGGAAGAGAAUGCAGUUGGAAAUGACACAGGAAAACACGGCAAGGAAAUUAAAGUAACACCACAGAGUUCCAUUACAGAAGCAGAACUAACAGGCUAUGGCACUGUCACGAUGGAAUGCUCUCCGAGAACGGGCCUCGACUUCAAUGAGAUGGUGUUGCUGCAGAUGGAAAACAAGGCUUGGCUGGUGCACAGGCAAUGGUUCUUAGACUUGCCAUUACCAUGGCUGCCCGGAGCAGACACACAAGGAUCAAAUUGGAUACAGAAGGAGACAUUGGUCACUUUCAAAAAUCCCCAUGCAAAGAAACAAGAUGUUGUUGUUUUAGGAUCCCAAGAAGGGGCUAUGCACACAGCACUCACAGGGGCCACGGAAAUCCAGAUGUCAUCAGGAAACUUACUGUUCACAGGACAUCUUAAAUGCAGGCUGAGAAUGGACAAACUACAGCUCAAAGGAAUGUCAUAUUCCAUGUGUACAGGAAAGUUCAAAGUUGUGAAGGAAAUAGCAGAAACACAACAUGGAACAAUAGUUAUCAGAGUACAAUAUGAAGGGGACGGUUCUCCGUGCAAGAUCCCUUUUGAAAUAAUGGAUUUGGAAAAAAGACAUGUCUUAGGUCGCUUGAUUACAGUCAACCCAAUUGUCACAGAAAAGGACAGCCCAGUCAACAUAGAAGCAGAACCUCCAUUCGGAGAUAGCUACAUCAUUAUAGGAGUAGAGCCGGGACAACUGAAGCUUAGCUGGUUUAAGAAAGGAAGUUCUAUUGGCCAAAUGUUUGAGACAACAAUGAGAGGAGCGAAGAGAAUGGCCAUUUUAGGUGACACAGCUUGGGAUUUUGGAUCCCUGGGAGGAGUGUUCACAUCUAUAGGAAAGGCCCUCCACCAAGUCUUUGGAGCAAUCUAUGGGGCUGCUUUCAGUGGAGUUUCAUGGACUAUGAAAAUCCUCAUAGGAGUCGUCAUCACAUGGAUAGGAAUGAAUUCACGCAGCACCUCACUGUCUGUGUCACUAGUAUUAGUGGGAGUCGUGACAUUGUAUUUGGGGGUUAUGGUGCAGGCCGAUAGUGGUUGCGUUGUGAGUUGGAAAAACAAAGAACUGAAAUGUGGCAGUGGGAUUUUCAUUACAGACAACGUGCACACAUGGACAGAACAAUACAAAUUCCAACCAGAAUCCCCUUCAAAGUUGGCUUCAGCUAUCCAGAAGGCUCAUGAAGAGGGCAUUUGUGGAAUCCGCUCAGUAACAAGACUGGAGAAUCUGAUGUGGAAACAAAUAACACCAGAACUGAAUCACAUUCUAUCAGAAAAUGAGAUAAAGUUGACUAUCAUGACAGGAGACAUUAAAGGAAUCAUGCAGGCAGGAAAACGAUCCCUGCGGCCUCAACCCAUUGAGCUGAAGUACUCUUGGAAAGCAUGGGGCAAAGCGAAAAUGCUCUCCACAGAGCUUCAUAACCACACCUUUCUCAUUGAUGGCCCCGAAACAGCAGAAUGUCCCAAUACAAACAGAGCUUGGAACUCACUAGAAGUUGAAGACUAUGGUUUUGGAGUAUUCACCACCAACAUAUGGCUGAAAUUGAAAGAAAGGCAGGAUGUAUUUUGUGACUCAAAACUCAUGUCAGCAGUCAUAAAAGACAACAGAGCCGUCCACGCCGAUAUGGGUUAUUGGAUAGAAAGCGCACUCAAUGACACAUGGAAGAUUGAGAAAGCCUCUUUUAUUGAAGUUAAAAGCUGCCACUGGCCAAAGUCACAUACUCUCUGGAGCAAUGGAGUGCUAGAAAGUGAGAUGAUAAUUCCAAAGAAUUUUGCAGGACCAGUGUCACAACACAAUUACAGACCAGGCUAUCAUACACAAACGGCAGGACCCUGGCAUCUAGGCAGGCUUGAGAUGGACUUUGAUUUCUGCGAAGGAACCACAGUGGUGGUGACUGAGGAUUGUGGAAAUAGAGGACCCUCUUUAAGAACAACUACUGCUUCUGGAAAACUCAUAACAGAAUGGUGCUGCCGAUCUUGCACAUUACCACCGCUAAGGUACAGAGGUGAGGAUGGAUGCUGGUAUGGAAUGGAAAUCAGACCAUUGAAAGAGAAAGAAGAGAACUUGGUCAACUCUUUGGUCACAGCCGGACAUGGACAGAUUGACAACUUCUCACUAGGAGUCUUGGGAAUGGCAUUGUUCCUGGAAGAGAUGCUCAGGACCCGAGUAGGAACGAAACAUGCAAUAUUACUAGUUGCAGUCUCUUUCGUGACAUUGAUCACAGGGAACAUGUCUUUUCGAGAUUUGGGGAGAGUGAUGGUCAUGGUGGGCGCUACUAUGACGGAUGACAUAGGCAUGGGCGUGACCUAUCUUGCCCUAUUAGCAGCCUUCAAAGUCAGACCAACUUUUGCAGCUGGACUACUCUUAAGAAAGCUGACCUCCAAGGAAUUGAUGAUGACCACCAUAGGAAUCGUACUCCUCUCUCAGAGCACCAUACCAGAGACUAUACUUGAACUGACUGACGCGUUGGCUUUGGGGAUGAUGGUUCUCAAAAUAGUAAGAAACAUGGAAAAGUAUCAACUAGCAGUGACUAUCAUGGCUAUCUUGUGCGUCCCAAAUGCAGUGAUAUUACAAAACGCAUGGAAAGUGAGCUGCACAACACUGGCAGUGGUGUCCGUUUCCCCACUGCUUUUAACAUCCUCACGGCAGAAAGCGGAUUGGAUACCACUGGCGUUGACGAUCAAAGGCCUCAAUCCAACAGCCAUUUUCUUAACAACCCUCUCAAGAACUAGCAAGAAAAGGAGCUGGCCAUUAAAUGAGGCUAUUAUGGCAGUCGGGAUGGUGAGCAUUUUAGCCAGUUCUCUCUUAAAGAAUGAUAUUCCCAUGACAGGACCAUUAGUGGCUGGAGGGCUUCUCACUGUGUGUUACGUGCUUACUGGAAGAUCGGCUGAUUUGGAACUGGAGAGAGCUGCUGACGUAAGAUGGGAAGAACAGGCAGAGAUAUCAGGAAGCAGUCCAAUUCUGUCGAUAACAAUAUCGGAAGAUGGUAGCAUGUCGAUAAAAAAUGAAGAAGAAGAACAAACACUGACCAUACUCAUUAGAACAGGACUGCUGGUGAUAUCAGGACUUUUUCCCGUGUCAAUACCAAUCACGGCAGCUGCAUGGUACCUGUGGGAGGUGAAAAAACAACGAGCCGGAGUAUUGUGGGAUGUCCCUUCACCUCCACCUGUGGGAAAGGCCGAACUGGAAGAUGGAGCCUAUAGAAUCAAGCAGAAAGGGAUUCUAGGGUACUCGCAGAUCGGAGCCGGAGUUUACAAAGAAGGAACAUUCCACACAAUGUGGCAUGUCACACGUGGUGCUGUUCUAAUGCAUAAAGGGAAGAGAAUUGAACCAUCAUGGGCGGACGUCAAGAAAGACCUAAUAUCGUAUGGAGGAGGCUGGAAGCUAGAAGGAGAAUGGAAGGAAGGAGAAGAAGUCCAGGUCCUGGCAUUAGAGCCUGGAAAGAAUCCAAGAGCCGUCCAAACAAAACCCGGUCUUUUUAAAACUAACACUGGAACCAUAGGCGCCGUAUCUCUGGACUUUUCUCCCGGAACGUCAGGAUCUCCAAUCGUCGACAAAAAAGGAAAAGUUGUGGGCCUUUAUGGCAACGGUGUCGUCACAAGGAGUGGAACAUAUGUAAGUGCCAUAGCCCAGACUGAAAAAAGCAUCGAAGACAAUCCAGAGAUUGAAGAUGACAUCUUUCGAAAGAAAAGAUUGACCAUCAUGGACCUCCACCCAGGAGCAGGAAAAACAAAGAGAUACCUUCCAGCAAUAGUCAGAGAAGCCAUAAAACGAGGCUUGAGAACACUAAUUCUAGCCCCCACUAGAGUUGUGGCGGCCGAAAUGGAAGAAGCUCUCAGAGGACUUCCAAUAAGAUACCAAACCCCAGCUAUCAGAGCUGAGCACACUGGACGGGAGAUUGUGGAUCUAAUGUGUCACGCCACAUUUACCAUGAGGCUACUAUCACCAAUUAGAGUGCCAAAUUACAACCUGAUUAUCAUGGAUGAAGCCCAUUUCACAGACCCAGCAAGCAUAGCAGCUAGAGGAUACAUCUCAACUCGAGUAGAGAUGGGUGAAGCAGCUGGGAUUUUCAUGACAGCUACCCCUCCUGGAAGCAGAGACCCAUUUCCUCAGAGCAACGCACCAAUCAUGGAUGAAGAAAGGGAAAUCCCUGAGCGUUCGUGGAACUCUGGACAUGAGUGGGUUACGGAUUUUAAAGGGAAGACUGUUUGGUUUGUUCCAAGUAUAAAAGCAGGAAAUGAUAUAGCAGCUUGCCUGAGAAAGAAUGGAAAGAAAGUGAUACAACUCAGCAGGAAGACCUUUGAUUCUGAAUAUAUCAAGACUAGGACCAAUGAUUGGGACUUUGUGGUCACGACAGACAUUUCAGAAAUGGGUGCUAACUUCAAGGCUGAGAGGGUUAUAGACCCCAGACGCUGCAUGAAACCAGUCAUACUAACAGACGGUGAAGAGCGGGUGAUCUUGGCAGGACCCAUGCCAGUGACCCACUCUAGUGCAGCACAAAGAAGAGGGAGAGUAGGAAGAAAUCCAAAAAAUGAAAAUGACCAGUACAUAUACAUGGGGGAACCUCUGGAAAAUGAUGAAGACUGUGCACACUGGAAAGAAGCUAAGAUGCUUCUAGAUAACAUCAACACGCCUGAAGGAAUCAUUCCCAGCAUGUUCGAACCAGAGCGUGAAAAGGUGGACGCCAUUGAUGGUGAAUACCGCUUGAGAGGAGAAGCGAGGAAAACAUUCGUGGACCUAAUGAGAAGAGGAGACCUACCAGUCUGGCUAGCCUACAGAGUGGCAGCUGAAGGUAUCAACUACGCAGACAGGAGAUGGUGCUUUGAUGGAGUCAAGAACAAUCAAAUCUUGGAAGAAAAUGUGGAAGUGGAAAUUUGGACAAAAGAAGGAGAAAGGAAGAAAUUAAAACCCAGAUGGUUAGAUGCUAGGAUCUACUCUGACCCACUGGCGCUCAAAGAAUUCAAGGAAUUCGCAGCUGGAAGAAAAUCCCUAACCUUGAAUCUAAUCACCGAGAUGGGUAGGCUCCCAACCUUCAUGACCCAGAAAGCAAGGAAUGCAUUGGACAACUUAGCAGUCCUGCAUACGGCUGAAGCAGGCGGAAGGGCGUACAAUCAUGCUCUUAGUGAACUGCCGGAGACUCUGGAGACAUUGCUUUUACUGACACUUUUGGCCACAGUCACGGGCGGAAUCUUCCUGUUCUUGAUGAGUGGAAAGGGUAUAGGGAAGAUGACCCUGGGAAUGUGCUGCAUAAUCACGGCCAGUAUUCUCCUAUGGUAUGCACAAAUACAGCCACACUGGAUAGCAGCUUCAAUAAUACUGGAGUUUUUUCUCAUAGUCUUGCUCAUUCCAGAACCAGAAAAACAGAGAACACCCCAAGAUAACCAAUUAACUUAUGUUGUCAUAGCCAUCCUUACAGUGGUGGCCGCAACCAUGGCAAACGAGAUGGGUUUCCUGGAAAAAACAAAGAAAGAUUUCGGAUUGGGAAGCAUUACAACCCAGCAACCUGAGAGCAACAUCCUGGACAUAGAUCUACGUCCUGCAUCAGCUUGGACUCUAUAUGCCGUGGCAACAACUUUCAUCACACCAAUGUUGAGACAUAGCAUUGAAAAUUCCUCAGUGAAUGUGUCUCUAACAGCCAUUGCCAACCAAGCCACAGUGUUAAUGGGUCUUGGGAAAGGAUGGCCAUUGUCAAAAAUGGACAUCGGAGUUCCCCUUCUCGCUAUCGGAUGCUAUUCACAAGUCAACCCCAUAACUCUCACAGCAGCCCUUCUCUUAUUGGUGGCACAUUACGCUAUCAUAGGGCCAGGACUCCAAGCGAAAGCAACUAGAGAGGCUCAGAAAAGAGCAGCAGCGGGCAUCAUGAAAAACCCAACUGUGGAUGGAAUAACAGUGAUUGACCUAGAUCCAAUACCCUAUGAUCCAAAGUUUGAAAAGCAGUUGGGACAAGUAAUGCUCUUAGUCCUCUGCGUCACUCAAGUAUUGAUGAUGAGGACUACAUGGGCUUUAUGUGAAGCUCUAACCUUAGCGACCGGGCCCAUCUCUACACUGUGGGAAGGAAAUCCAGGGAGAUUUUGGAAUACAACCAUUGCAGUGUCAAUGGCCAACAUUUUUAGAGGGAGUUACCUGGCCGGAGCCGGACUUCUCUUUUCUAUCAUGAAGAACACGGCCAACACAAGAAGGGGAACUGGCAACACAGGAGAGACGCUUGGAGAGAAAUGGAAAAACCGGUUGAAUGCCUUGGGGAAGAGUGAAUUCCAGAUCUAUAAGAAAAGUGGAAUCCAGGAAGUGGAUAGAACCUUAGCAAAAGAAGGCAUCAAAAGAGGAGAAACAGACCAUCACGCUGUGUCACGAGGCUCGGCGAAACUGAGAUGGUUCAUCGAGAGAAACCUGGUCACACCAGAAGGGAAAGUAGUGGACCUUGGCUGCGGCAGGGGGGGCUGGUCAUACUAUUGUGGGGGACUAAAGAAUGUAAAAGAAGUCAAAGGCCUAACAAAAGGAGGACCAGGACACGAAGAACCCAUUCCCAUGUCAACAUAUGGCUGGAAUCUGGUGCGUCUUCAAAGUGGAGUUGACGUCUUUUUUACUCCGCCAGAAAAAUGUGACACAUUGCUGUGUGACAUAGGGGAGUCGUCACCAAACCCCACGGUUGAGGCAGGACGGACACUCAGAGUUCUAAACUUAGUGGAAAACUGGCUGAACAACAACACCCAAUUUUGCAUAAAGGUUCUCAACCCAUACAUGCCUUCAGUCAUAGAAAAAAUGGAAGCGCUGCAAAGGAAAUACGGAGGAGCUUUGGUGAGGAAUCCACUCUCACGAAAUUCUACACACGAGAUGUACUGGGUAUCCAAUGCUUCCGGGAACAUAGUGUCAUCAGUGAACAUGAUUUCAAGAAUGUUGAUUAACAGAUUCACAAUGAGACAUAAGAAGGCUACAUACGAGCCAGAUGUUGAUCUCGGAAGUGGAACCCGCAACAUCGGAAUUGAAAGUGAGACACCAAAUUUAGACAUAAUUGGGAAAAGAAUAGAAAAAAUAAAACAAGAGCAUGAAACAUCAUGGCACUAUGACCAAGACCACCCAUACAAAACGUGGGCCUACCACGGCAGUUACGAAACAAAACAGACUGGAUCAGCAUCAUCCAUGGUGAACGGAGUGGUUAGGCUGCUAACAAAACCUUGGGACGUCAUCCCUAUGGUGACACAGAUGGCAAUGACAGACACGACUCCGUUUGGACAACAGCGCGUUUUCAAAGAGAAAGUGGACACGAGAACCCAAGAACCGAAAGAAGGGACGAAAAAACUAAUGAAAAUCACGGCAGAAUGGCUCUGGAAAGAACUAGGAAAGAGAAAGACACCUAGGAUGUGCACCAGAGAAGAAUUCACAAGAAAGGUGAGAAGCAAUGCAGCCUUAGGUGCCAUAUUCACUGAUGAGAACAAGUGGAAGUCGGCACGUGAGGCUGUUGAAGACAGUGGAUUUUGGGAAUUGGUUGACAAGGAAAGGAAUCUCCAUCUUGAAGGAAAGUGUGAGACAUGUGUGUAUAACAUGAUGGGAAAGAGAGAGAAGAAGCUAGGGGAGUUCGGCAAAGCAAAAGGCAGCAGAGCCAUAUGGUACAUGUGGCUUGGAGCACGCUUCUUAGAGUUUGAAGCCCUAGGAUUCUUGAAUGAAGAUCACUGGUUUUCCAGAGAGAACUCCCUGAGUGGAGUGGAAGGAGAAGGGCUGCACAAACUAGGCUACAUUUUAAGAGACGUGAGUAAGAAAGAAGGAGGAGCAAUGUACGCCGAUGACACCGCAGGAUGGGACACAAGAAUCACACUAGAGGACUUAAAAAAUGAAGAAAUGGUGACAAACCACAUGGAAGGAGUACACAAGAAACUUGCUGAAGCCAUUUUCAGAUUAACGUACCAAAACAAGGUGGUGCGUGUGCAAAGACCGACACCAAGAGGCACAGUAAUGGACAUUAUAUCGAGAAGAGACCAAAGAGGUAGUGGACAAGUUGUCACCUACGGCCUCAAUACUUUCACCAACAUGGAAGCCCAACUGAUCAGACAGAUGGAGGGAGAAGGAGUCUUCAAAAGCAUCCAGCACCUGACAGUCACAGAAGAAAUUGCAGUGAAAAACUGGUUAGUAAGAGUGGGGCGUGAGAGGUUAUCAAGAAUGGCCAUUAGUGGAGAUGAUUGUGUUGUGAAACCCUUAGAUGACAGGUUUGCAAGUGCUCUAACAGCUCUAAAUGACAUGGGAAAGGUUAGGAAAGACAUACAACAAUGGGAACCUUCAAGAGGAUGGAACGACUGGACACAAGUGCCCUUUUGUUCACACCAUUUCCAUGAGUUAAUCAUGAAAGACGGUCGUGUACUCGUAGUUCCAUGUAGAAACCAAGAUGAACUGAUUGGUAGGGCCCGAAUUUCCCAGGGAGCCGGGUGGUCCUUGCGGGAAACAGCCUGUUUGGGGAAGUCUUACGCCCAAAUGUGGAGCCUGAUGUACUUCCACAGACGUGACCUCAGGCUGGCGGCAAAUGCCAUUUGCUCGGCAGUCCCAUCACAUUGGGUUCCAACAAGUCGAACAACCUGGUCCAUACACGCCACACAUGAGUGGAUGACAACAGAAGACAUGCUGACAGUCUGGAACAGGGUGUGGAUUCAAGAAAACCCAUGGAUGGAAGACAAAACUCCAAUAGAAUCAUGGGAGGAAAUCCCAUAUUUGGGGAAAAGAGAAGACCAAUGGUGCGGCUCACUGAUUGGGCUAACAAGCAGGGCCACCUGGGCAAAGAACAUCCAAACAGCAAUAAAUCAAGUUAGAUCCCUAAUAGGCAAUGAGGAAUACACAGACUACAUGCCAUCCAUGAAAAGAUUCAGAAGAGAAGAGGAAGAAGCAGGAGUAUUGUGGUAG
		</sequence>
		<sequence>
			<taxon idref="KR779782"/>
			AUGAAUAACCAACGGAAAAAGGCGAGAAAUACGCCUUUCAAUAUGCUGAAACGCGAGAGAAACCGCGUGUCAACUGUGCAACAGCUGACAAAGAGAUUCUCACUUGGAAUGCUACAGGGACGAGGACCAUUAAAACUGUUCAUGGCCCUAGUGGCUUUCCUUCGUUUCCUAACAAUCCCGCCAACAGCAGGGAUAUUAAAAAGAUGGGGAACAAUCAAAAAAUCAAAGGCUAUCAAUGUCUUGAGAGGGUUCAGGAAAGAGAUUGGAAGGAUGCUGAACAUCUUGAACAGGAGACGCAGAACUGCAGGUAUAAUUAUUAUGAUGAUCCCAACAGUGAUGGCGUUCCAUUUAACCACACGCAACGGAGAACCACACAUGAUCGUUAGCAGACAAGAGAAGGGGAAAAGUCUCCUGUUUAAAACAGAGAACGGUGUGAACAUGUGUACCCUCAUGGCCAUGGACCUUGGUGAACUGUGUGAAGACACAAUCACUUAUAAUUGUCCUCUUCUCAGGCAGAAUGAACCAGAAGACAUAGACUGUUGGUGCAACUCUACGUCUACAUGGGUAACUUAUGGGACAUGCACCGCCACAGGAGAACACAGAAGGGAAAAAAGAUCAGUGGCACUCGUUCCACAUGUGGGAAUGGGACUGGAGACACGAACUGAAACAUGGAUGUCAUCAGAAGGGGCCUGGAAACAUGCCCAGAGAAUUGAAACUUGGAUCUUGAGACAUCCAGGCUUCACCAUAAUGGCAGCAAUCCUGGCAUACACCAUAGGAACAACAUAUUUCCAAAGAGUCCUGAUUUUCAUUUUACUGACAGCUGUCACUCCUUCAAUGGCAAUGCGUUGUAUAGGAAUAUCAAAUAGAGACUUUGUGGAAGGGGUUUCAGGAGGAAGCUGGGUUGAUAUAGUCUUGGAACAUGGAAGCUGUGUGACGACGAUGGCGAAAAAUAAACCAACGUUGGAUUUUGAACUGAUAAAAACAGAAGCCAAACAUCCCGCCACUCUAAGGAAGUAUUGUGUAGAGGCAAAGCUGACCAACACAACAACAGCAUCUCGCUGCCCAACACAAGGAGAACCUAGCCUAAACGAAGAACAGGACAAAAGAUUCGUCUGCAAACACUCCAUGGUAGACAGAGGAUGGGGAAAUGGAUGCGGAUUAUUUGGAAAGGGAGGCAUCGUGACCUGUGCAAUGUUCACAUGCAAAAAGAACAUGGAAGGAAAAGUCGUGCAACCAGAAAACUUGGAGUACACCAUCGUGAUAACACCUCACUCAGGGGAAGAGAAUGCAGUCGGAAAUGACACAGGAAAACAUGGCAAGGAAAUUAAAGUAACACCACAGAGUUCCAUCACAGAAGCAGAACUAACAGGCUAUGGCACUGUCACGAUGGAAUGCUCUCCGAGAACGGGCCUCGACUUCAAUGAGAUGGUGUUGCUGCAAAUGGAAAACAAGGCUUGGCUGGUGCACAGGCAAUGGUUCUUAGACCUGCCGUUACCAUGGCUGCCCGGAGCAGACACACAAGGAUCAAAUUGGAUACAGAAGGAGACACUGGUCACUUUCAAAAAUCCCCAUGCAAAGAAACAGGAUGUUGUUGUUUUAGGUUCCCAAGAAGGGGCCAUGCACACGGCACUCACAGGGGCCACGGAAAUCCAGAUGUCAUCAGGAAACUUACUGUUCACAGGACAUCUUAAGUGCAGGCUGAGAAUGGACAAACUACAGCUCAAAGGAAUGUCAUAUUCCAUGUGUACAGGAAAGUUCAAAGUUGUGAAGGAAAUAGCAGAAACACAACAUGGAACAAUAGUUAUUAGAGUACAAUAUGAAGGGGACGGUUCUCCGUGCAAGAUCCCUUUUGAAAUAAUGGACUUGGAAAAAAGGCAUGUCUUAGGUCGCUUGAUUACAGUCAACCCAAUUGUCACAGAAAAAGACAGCCCAGUCAACAUAGAAGCAGAACCUCCAUUUGGAGACAGCUACAUCAUUAUAGGAGUAGAACCGGGACAACUGAAGCUCAGCUGGUUUAAGAAAGGAAGUUCUAUUGGCCAAAUGUUUGAGACAACAAUGAGAGGAGCGAAGAGAAUGGCCAUUUUAGGUGACACAGCUUGGGAUUUUGGAUCCCUGGGAGGAGUGUUCACAUCUAUAGGAAAGGCCCUCCACCAAGUCUUUGGAGCUAUCUAUGGGGCUGCCUUCAGUGGGGUUUCAUGGACUAUGAAAAUCCUCAUAGGAGUCGUCAUCACAUGGAUAGGAAUGAAUUCACGCAGCACCUCACUGUCUGUGUCACUAGUAUUAGUGGGGGUCGUGACAUUGUAUUUGGGAGUUAUGGUGCAGGCCGAUAGUGGUUGCGUUGUGAGUUGGAAAAACAAAGAACUGAAAUGUGGUAGUGGGAUUUUUAUCACAGACAACGUGCACACAUGGACAGAACAAUACAAAUUCCAACCAGAAUCCCCUUCAAAGCUGGCUUCAGCUAUCCAGAAGGCUCAUGAACAAGGCAUUUGUGGAAUCCGCUCAGUAACAAGACUGGAGAAUCUGAUGUGGAAACAAAUAACACCAGAAUUGAAUCACAUUCUAACAGAAAAUGAAGUAAAGUUGACUAUCAUGACAGGAGACAUCAAAGGAAUCAUGCAGGCAGGAAAACGAUCCCUGCGGCCUCAACCCACUGAGCUGAAGUACUCCUGGAAAGCAUGGGGCAAAGCGAAAAUGCUUUCCACAGAGCUUCAUAACCACACCUUUCUCAUUGAUGGCCCCGAAACAGCAGAAUGUCCCAACACAAACAGAGCUUGGAACUCACUAGAAGUUGAAGACUAUGGCUUUGGAGUAUUCACCACUAACAUAUGGCUGAAAUUGAAAGAAAGGCAGGAUGUGUUUUGUGACUCAAAACUCAUGUCAGCAGCCAUAAAGGACAAUAGAGCCGUCCACGCCGAUAUGGGUUAUUGGAUAGAAAGCGCACUCAAUGACACAUGGAAGAUUGAGAAAGCCUCUUUUAUUGAAGUUAAAAGCUGCCACUGGCCAAAGUCACACACUCUCUGGAGUAAUGGAGUGCUGGAAAGUGAGAUGAUAAUUCCAAAGAAUUUUGCAGGACCAGUGUCACAACACAAUUACAGACCAGGCUACCACACACAAACGGCAGGACCCUGGCAUCUAGGUAGGCUUGAGAUGGACUUUGAUUUCUGCGAAGGAACCACAGUGGUGGUGACUGAGGACUGUGGAAAUAGAGGACCCUCCUUAAGAACAACUACUGCUUCUGGAAAACUCAUAACAGAGUGGUGCUGCCGAUCUUGCACAUUACCACCGCUAAGGUACAGAGGUGAGGAUGGAUGCUGGUAUGGUAUGGAAAUCAGGCCAUUGAAAGAGAAAGAAGAGAACUUGGUCAACUCUUUGGUCACAGCCGGACAUGGACAGAUUGACAACUUCUCACUAGGAGUCUUGGGAAUGGCAUUGUUCCUGGAAGAGAUGCUCAGGACUCGAGUAGGAACGAAACAUGCAAUAUUACUAGUUGCAGUCUCUUUCGUGACAUUGAUCACAGGGAACAUGUCCUUUCGAGAUUUGGGGAGAGUGAUGGUCAUGGUGGGCGCUACUAUGACGGAUGACAUAGGCAUGGGCGUGACUUAUCUUGCCCUAUUAGCAGCCUUCAAAGUCAGACCAACUUUUGCGGCUGGACUACUCUUAAGAAAGCUGACCUCCAAGGAAUUGAUGAUGACCACCAUAGGAAUCGUACUCCUCUCUCAGAGUACCAUACCAGAGAGCAUACUUGAACUGACUGACGCGUUGGCUUUGGGGAUGAUGGUUCUCAAAAUAGUGAGAAACAUGGAAAAGUAUCAGCUAGCAGUGACUAUCAUGGCCAUCUUGUGCGUCCCAAAUGCAGUGAUAUUGCAAAACGCAUGGAAAGUGAGCUGCACAACACUGGCAGUGGUGUCCGUUUCCCCACUGCUUUUAACAUCCUCACAGCAGAAAGCGGAUUGGAUACCACUGGCGUUGACGAUCAAAGGCCUCAAUCCAACAGCCAUUUUCUUAACAACUCUCUCAAGAACUAGCAAGAAAAGGAGCUGGCCACUAAAUGAGGCUAUUAUGGCAGUCGGGAUGGUGAGCAUUCUAGCCAGUUCUCUCUUAAAGAAUGAUAUUCCCAUGACAGGACCAUUAGUGGCUGGAGGGCUUCUCACUGUGUGUUACGUGCUCACUGGAAGAUCGGCUGAUUUGGAACUGGAAAGAGCUGCUGACGUAAGAUGGGAAGAACAGGCAGAGAUAUCAGGAAGUAGUCCAAUUCUGUCGAUAACAAUAUCGGAAGAUGGUAGCAUGUCGAUAAAGAAUGAAGAAGAAGAACAGACACUGACCAUACUCAUUAGAACAGGACUACUGGUGAUAUCAGGACUUUUUCCUGUGUCAAUACCAAUCACGGCAGCUGCAUGGUACCUUUGGGAAGUGAAAAAACAACGAGCAGGAGUAUUGUGGGAUGUCCCUUCACCCCCACCUGUGGGAAAGGCCGAACUGGAAGAUGGAGCCUAUAGAAUCAAGCAGAAAGGGAUCCUAGGAUACUCACAGAUUGGAGCCGGAGUUUACAAAGAAGGAACAUUCCACACAAUGUGGCAUGUCACACGUGGUGCUGUCCUAAUGCAUAAAGGGAAGAGAAUUGAACCAUCAUGGGCGGACGUCAAGAAAGACCUAAUAUCGUAUGGAGGAGGCUGGAAGCUGGAAGGAGAAUGGAAGGAAGGAGAAGAAGUCCAGGUCCUGGCAUUAGAGCCUGGAAAGAAUCCAAGAGCCGUCCAAACAAAACCCGGUCUUUUUAAAACCAACACUGGAACCAUAGGCGCCGUGUCUCUGGACUUUUCUCCUGGAACGUCAGGAUCUCCAAUCGUCGAUAAAAAAGGAAAAGUUGUGGGCCUUUAUGGCAACGGUGUCGUCACAAGGAGUGGAACAUAUGUGAGUGCCAUAGCCCAGACUGAAAAAAGCAUCGAAGACAAUCCAGAGAUUGAAGAUGACAUCUUUAGAAAGAAAAGAUUGACCAUCAUGGACCUCCACCCAGGAGCAGGAAAAACAAAGAGAUACCUUCCAGCAAUAGUCAGAGAAGCCAUAAAACGAGGCUUGAGAACACUAAUCCUGGCCCCCACUAGAGUUGUGGCGGCUGAAAUGGAAGAAGCUCUCAGAGGACUUCCAAUAAGAUACCAAACCCCAGCUAUCAGAGCUGAGCACACUGGGCGGGAGAUUGUGGAUCUAAUGUGUCACGCCACAUUUACCAUGAGGCUAUUAUCACCAAUUAGAGUGCCAAAUUACAACCUGAUCAUCAUGGAUGAAGCCCAUUUCACAGACCCAGCAAGCAUAGCAGCUAGAGGAUACAUUUCAACUCGAGUAGAGAUGGGUGAAGCAGCUGGGAUUUUCAUGACAGCUACCCCUCCUGGAAGCAGAGACCCAUUUCCCCAGAGCAAUGCACCAAUCAUGGAUGAAGAAAGAGAAAUCCCUGAGCGUUCGUGGAACUCUGGACAUGAGUGGGUUACGGAUUUUAAAGGGAAGACUGUUUGGUUUGUUCCAAGUAUAAAAGCAGGGAAUGAUAUAGCAGCUUGCCUGAGAAAGAAUGGAAAGAAAGUGAUACAACUCAGCAGGAAAACUUUUGAUUCUGAAUAUAUCAAGACUAGGACCAAUGAUUGGGACUUUGUGGUCACGACAGACAUUUCAGAAAUGGGUGCUAACUUCAAGGCUGAGAGGGUUAUAGACCCCAGACGCUGCAUGAAACCAGUCAUAUUAACAGACGGUGAAGAGCGGGUGAUCUUGGCAGGACCCAUGCCAGUGACCCAUUCUAGUGCAGCACAAAGAAGAGGGAGAGUAGGAAGAAAUCCAAAAAAUGAAAAUGACCAGUACAUAUACAUGGGGGAACCUCUGGAAAAUGAUGAAGACUGUGCACACUGGAAAGAAGCUAAGAUGCUCUUGGAUAACAUCAACACGCCUGAAGGAAUCAUUCCCAGCAUGUUCGAACCAGAACGUGAAAAGGUGGAUGCCAUUGAUGGUGAAUACCGCUUGAGAGGAGAAGCGAGGAAAACUUUUGUGGACCUAAUGAGAAGAGGAGAUUUACCAGUCUGGCUAGCCUACAGAGUGGCGGCUGAAGGCAUCAACUACGCAGACAGAAGAUGGUGCUUUGAUGGAGUCAAGAACAACCAAAUCUUGGAAGAAAAUGUGGAAGUAGAAAUUUGGACAAAAGAAGGAGAAAGGAAGAAAUUAAAACCCAGAUGGUUGGAUGCUAGGAUCUACUCUGACCCAUUGGCGCUCAAAGAAUUCAAGGAAUUUGCAGCUGGAAGAAAGUCCCUGACCCUGAAUCUAAUCACAGAGAUGGGUAGACUCCCAACCUUCAUGACCCAGAAAGCAAAGAAUGCACUCGACAACUUAGCAGUCCUGCAUACGGCUGAAGCAGGCGGAAGGGCGUACAAUCAUGCUCUUAGUGAACUGCCGGAGACUCUGGAGACAUUGCUUUUACUGACACUUUUGGCCACAGUCACGGGCGGAAUCUUCCUGUUCUUGAUGAGCGGAAAGGGUAUAGGGAAGAUGACCCUGGGAAUGUGUUGCAUAAUCACGGCUAGUAUCCUCUUAUGGUAUGCACAAAUACAGCCACACUGGAUAGCAGCUUCAAUAAUACUGGAGUUUUUUCUCAUAGUCUUGCUCAUUCCAGAACCAGAAAAACAGAGAACACCCCAAGAUAACCAGUUAACUUAUGUUGUCAUAGCCAUCCUUACAGUAGUGGCCGCAACCAUGGCAAACGAGAUGGGUUUCCUGGAAAAAACAAAGAAAGAUUUCGGAUUGGGAAGCAUUACAACCCAGCAACCUGAGAGUAACAUCCUGGACAUAGAUCUACGUCCUGCAUCAGCUUGGACUCUAUAUGCCGUGGCAACAACUUUCAUCACACCAAUGUUGAGGCAUAGCAUUGAAAACUCCUCAGUGAAUGUGUCUCUAACAGCCAUUGCCAACCAAGCCACAGUGUUAAUGGGUCUUGGGAAAGGAUGGCCAUUGUCAAAAAUGGACAUUGGAGUUCCCCUUCUCGCUAUCGGGUGCUAUUCACAAGUCAACCCCAUAACUCUCACUGCAGCCCUUCUCUUAUUGGUAGCCCAUUAUGCUAUCAUAGGGCCAGGACUCCAAGCGAAAGCAACUAGAGAGGCUCAGAAAAGAGCAGCAGCGGGCAUCAUGAAAAACCCAACUGUGGAUGGAAUGACAGUGAUUGACCUAGAUCCAAUACCCUAUGAUCCAAAGUUUGAAAAGCAGUUAGGACAAGUAAUGCUCUUAGUCCUCUGCGUGACUCAAGUAUUGAUGAUGAGGACUACAUGGGCUUUAUGUGAAGCUCUAACCUUAGCAACCGGGCCCAUCUCUACACUGUGGGAAGGAAAUCCAGGGAGAUUUUGGAAUACAACUAUUGCAGUGUCAAUGGCUAACAUUUUUAGAGGGAGUUACCUGGCCGGAGCCGGACUUCUCUUUUCUAUCAUGAAAAACACGGCCAACACAAGAAGGGGAACUGGCAACACAGGAGAGACGCUUGGAGAGAAAUGGAAAAACCGGUUGAAUGCAUUAGGGAAGAGUGAAUUCCAGAUCUACAAGAAAAGUGGAAUCCAGGAAGUGGAUAGAACCUUAGCAAAAGAAGGCAUCAAAAGAGGAGAAACGGACCAUCACGCUGUGUCGCGAGGCUCAGCGAAACUGAGAUGGUUCGUCGAGAGAAACCUGGUCACACCAGAAGGGAAAGUAGUGGACCUUGGCUGCGGCAGGGGGGGCUGGUCAUACUAUUGUGGGGGACUAAAGAAUGUAAAAGAAGUUAAAGGCCUAACAAAAGGAGGACCAGGACACGAAGAACCCAUUCCCAUGUCAACAUAUGGUUGGAAUCUGGUGCGUCUUCAAAGUGGAGUUGAUGUUUUUUUUACUCCGCCAGAAAAGUGUGACACACUGCUGUGUGACAUAGGGGAGUCGUCACCAAACCCCACGGUUGAGGCAGGACGAACACUCAGAGUUCUAAACUUAGUGGAAAAUUGGCUGAACAACAACACCCAAUUUUGCAUAAAGGUUCUCAACCCAUACAUGCCCUCAGUUAUAGAAAAAAUGGAAGCACUACAAAGGAAAUACGGAGGAGCUUUGGUGAGGAAUCCACUCUCACGAAAUUCCACACACGAGAUGUACUGGGUAUCCAAUGCUUCCGGGAACAUAGUGUCAUCAGUGAACAUGAUUUCAAGAAUGUUGAUUAACAGAUUCACAAUGAGACACAAGAAAGCCACAUACGAGCCAGAUGUUGACCUCGGAAGUGGAACCCGCAACAUCGGAAUCGAAAGUGAGACACCAAAUUUAGACAUAAUUGGGAAAAGAAUAGAAAAAAUAAAACAAGAGCAUGAAACAUCAUGGCACUAUGACCAAGACCACCCAUACAAAACGUGGGCCUACCAUGGCAGCUACGAAACAAAACAGACUGGAUCAGCAUCAUCCAUGGUGAACGGAGUGGUUAGGCUGCUAACAAAACCUUGGGACGUCAUCCCUAUGGUGACACAGAUGGCAAUGACAGACACGACUCCAUUUGGACAACAGCGCGUUUUCAAAGAGAAAGUGGACACGAGAACCCAAGAACCGAAAGAAGGCACGAAAAAACUAAUGAAAAUUACGGCAGAAUGGCUCUGGAAAGAACUAGGAAAGAAAAAGACACCUAGGAUGUGCACCAGAGAAGAAUUCACAAGAAAGGUGAGAAGCAAUGCAGCCUUAGGUGCCAUAUUCACUGAUGAGAACAAGUGGAAGUCGGCACGUGAGGCUGUUGAAGACAGUGGAUUUUGGGAAUUGGUUGACAAGGAAAGGAAUCUCCAUCUUGAAGGAAAGUGUGAAACAUGUGUGUAUAACAUGAUGGGAAAGAGAGAGAAGAAGCUAGGGGAGUUUGGCAAAGCAAAAGGCAGCAGAGCCAUAUGGUACAUGUGGCUUGGAGCACGCUUCUUAGAGUUUGAAGCUCUAGGAUUCUUGAACGAAGAUCACUGGUUUUCCAGAGAGAACUCCCUGAGUGGAGUGGAAGGAGAAGGGCUACACAAACUAGGCUACAUUUUAAGAGACGUGAGUAAGAAAGAAGGAGGAGCAAUGUAUGCUGAUGACACCGCAGGAUGGGACACAAGAAUCACACUAGAGGACUUAAAAAAUGAAGAAAUGGUGACAAACCACAUGGAAGGAGAACACAAGAAACUUGCUGAAGCCAUUUUCAAAUUAACGUACCAAAACAAGGUGGUGCGUGUGCAAAGACCAACACCAAGAGGCACAGUAAUGGACAUUAUAUCGAGAAGAGACCAAAGAGGUAGUGGACAAGUUGUCACCUACGGCCUCAAUACUUUCACCAAUAUGGAAGCCCAACUGAUCAGACAGAUGGAGGGAGAAGGAGUUUUCAAAAGCAUCCAGCAACUGACAGUUAAAGAAGAAAUUGCAGUGAAAAACUGGUUAAUAAGAGUGGGGCGUGAGAGGUUAUCAAGAAUGGCCAUCAGUGGAGAUGAUUGUGUUGUGAAACCCUUAGAUGACAGGUUUGCAAGUGCUCUAACAGCUCUAAAUGACAUGGGAAAGGUUAGGAAAGACAUACAACAAUGGGAACCUUCAAGAGGAUGGAACGAUUGGACACAAGUGCCCUUUUGUUCACACCAUUUCCAUGAGUUAAUCAUGAAGGACGGUCGUGUGCUCGUAGUUCCAUGCAGAAACCAAGAUGAACUGAUUGGUAGGGCCCGAAUUUCCCAGGGAGCCGGGUGGUCCUUGCGGGAAACAGCCUGUCUGGGGAAGUCCUACGCCCAAAUGUGGAGCCUGAUGUACUUCCACAGACGUGACCUUAGGCUGGCGGCAAAUGCCAUUUGCUCGGCAGUCCCAUCACAUUGGGUUCCAACAAGUCGAACAACCUGGUCCAUACACGCCACACAUGAGUGGAUGACAACAGAAGACAUGCUGACAGUCUGGAACAGGGUGUGGAUUCAAGAAAACCCAUGGAUGGAAGACAAAACUCCAGUAGAAUCAUGGGAGGAAAUCCCGUAUUUGGGGAAAAGAGAAGACCAAUGGUGCGGCUCAUUGAUUGGGCUAACAAGCAGGGCCACCUGGGCAAAGAACAUCCAAACAGCAAUAAAUCAAGUUAGAUCCCUAAUAGGCAAUGAGGAAUACACAGACUACAUGCCAUCUAUGAAAAGAUUCAGAAGAGAAGAGGAAGAGGCAGGAGUCUUGUGGUAG
		</sequence>
		<sequence>
			<taxon idref="JN851120"/>
			AUGAAUAACCAACGGAAAAAGGCGAGAAAUACGCCUUUCAAUAUGCUGAAACGCGAGAGAAACCGCGUGUCAACUGUGCAACAGCUGACAAAGAGAUUCUCACUUGGAAUGCUACAGGGACGAGGACCAUUAAAACUGUUCAUGGCCCUAGUGGCUUUCCUUCGUUUCCUAACAAUCCCGCCAACAGCAGGGAUAUUAAAAAGAUGGGGAACAAUCAAAAAAUCAAAGGCUAUCAAUGUCCUGAGAGGGUUCAGGAAAGAGAUUGGAAGGAUGCUGAACAUCUUGAACAGGAGACGCAGAACUGCAGGUAUAAUUAUUAUGAUGAUCCCAACAGUGAUGGCGUUCCAUUUAACCACACGCAACGGAGAACCACACAUGAUCGUUAGUAGACAAGAGAAGGGGAAAAGUCUCCUGUUUAAAACAGAGAACGGUGUGAACAUGUGUACCCUCAUGGCCAUGGACCUUGGUGAACUGUGUGAAGACACAAUCACUUAUAAUUGUCCUCUUCUCAGGCAGAAUGAACCAGAAGACAUAGACUGUUGGUGCAACUCUACGUCUACAUGGGUAACUUAUGGGACAUGCACCGCCACAGGAGAACACAGAAGGGAAAAAAGAUCAGUGGCACUCGUUCCACAUGUGGGAAUGGGACUGGAGACACGAACUGAAACAUGGAUGUCAUCAGAAGGGGCCUGGAAACAUGCCCAGAGAAUUGAAACUUGGAUCUUGAGACAUCCAGGCUUCACCAUAAUGGCAGCAAUCCUGGCAUACACCGUAGGAACAACAUAUUUCCAAAGAGUCCUGAUUUUCAUUUUACUGACAGCUGUCACUCCUUCAAUGGCAAUGCGUUGUAUAGGAAUAUCAAAUAGAGACUUUGUGGAAGGGGUUUCAGGAGGAAGCUGGGUUGAUAUAGUCUUGGAACAUGGAAGCUGUGUGACGACGAUGGCGAAAAAUAAACCAACGUUGGAUUUUGAACUGAUAAAAACAGAAGCCAAACAUCCCGCCACUCUAAGGAAGUAUUGUGUAGAGGCAAAGCUGACCAACACAACAACAGCAUCCCGCUGCCCAACACAAGGAGAACCUAGCCUAAACGAAGAACAGGACAAAAGAUUCGUCUGCAAACACUCCAUGGUAGACAGAGGAUGGGGAAAUGGAUGCGGAUUAUUUGGAAAGGGAGGCAUCGUGACCUGUGCAAUGUUCACAUGCAAAAAGAACAUGGAAGGAAAAGUCGUGCAACCAGAAAACUUGGAGUACACCAUCGUGAUAACACCUCAUUCAGGGGAAGAGAAUGCAGUCGGAAAUGACACAGGAAAACAUGGCAAGGAAAUUAAAGUAACACCACAGAGUUCCAUCACAGAAGCAGAACUAACAGGCUAUGGCACUGUCACGAUGGAAUGCUCUCCGAGAACGGGCCUCGACUUCAAUGAGAUGGUGUUGCUGCAAAUGGAAAACAAGGCUUGGCUGGUGCACAGGCAAUGGUUCUUAGACCUGCCGUUACCAUGGCUGCCCGGAGCAGACACACAAGGAUCAAAUUGGAUACAGAAGGAGACACUGGUCACUUUCAAAAAUCCCCAUGCAAAGAAACAGGAUGUUGUUGUUUUAGGUUCCCAAGAAGGGGCCAUGCACACGGCACUCACAGGGGCCACGGAAAUCCAGAUGUCAUCAGGAAACUUACUGUUCACAGGACAUCUUAAGUGCAGGCUGAGAAUGGACAAACUACAGCUCAAAGGAAUGUCAUAUUCCAUGUGUACAGGAAAGUUCAAAGUUGUGAAGGAAAUAGCAGAAACACAACAUGGAACAAUAGUUAUUAGAGUACAAUAUGAAGGGGACGGUUCUCCGUGCAAGAUCCCUUUUGAAAUAAUGGACUUGGAAAAAAGGCAUGUCUUAGGUCGCUUGAUUACAGUCAACCCAAUUGUCACAGAAAAAGACAGCCCAGUCAACAUAGAAGCAGAACCUCCAUUUGGAGACAGCUACAUCAUUAUAGGAGUAGAACCAGGACAACUGAAGCUCAGCUGGUUUAAGAAAGGAAGUUCUAUUGGCCAAAUGUUUGAGACAACAAUGAGAGGAGCGAAGAGAAUGGCCAUUUUAGGUGACACAGCUUGGGAUUUUGGAUCCCUGGGAGGAGUGUUCACAUCUAUAGGAAAGGCCCUCCACCAAGUCUUUGGAGCUAUCUAUGGGGCUGCCUUCAGUGGGGUUUCAUGGACUAUGAAAAUCCUCAUAGGAGUCGUCAUCACAUGGAUAGGAAUGAAUUCACGCAGCACCUCACUGUCUGUGUCACUAGUAUUAGUGGGGGUCGUGACAUUGUAUUUGGGAGUUAUGGUGCAGGCCGAUAGUGGUUGCGUUGUGAGUUGGAAAAACAAAGAACUGAAAUGUGGUAGUGGGAUUUUUAUCACAGACAACGUGCACACAUGGACAGAACAAUACAAAUUCCAACCAGAAUCCCCUUCAAAGCUGGCUUCAGCUAUCCAGAAGGCUCAUGAAGAAGGCAUUUGUGGAAUCCGCUCAGUAACAAGACUGGAGAAUCUGAUGUGGAAACAAAUAACACCAGAAUUGAAUCACAUUCUAACAGAAAAUGAAGUAAAGUUGACUAUCAUGACAGGAGACAUCAAAGGAAUCAUGCAGGCAGGAAAACGAUCCCUGCGGCCUCAACCCACUGAGCUGAAGUACUCCUGGAAAGCAUGGGGCAAAGCGAAAAUGCUUUCCACAGAGCUUCAUAACCACACCUUUCUCAUUGAUGGCCCCGAAACAGCAGAAUGUCCCAACACAAACAGAGCUUGGAACUCACUAGAAGUUGAAGACUAUGGCUUUGGAGUAUUCACCACUAACAUAUGGCUGAAAUUGAAAGAAAGGCAGGAUGUGUUUUGUGACUCAAAACUCAUGUCAGCAGCCAUAAAGGACAAUAGAGCCGUCCACGCCGAUAUGGGUUAUUGGAUAGAAAGCGCACUCAAUGACACAUGGAAGAUUGAGAAAGCCUCUUUUAUUGAAGUUAAAAGCUGCCACUGGCCAAAGUCACACACUCUCUGGAGUAAUGGAGUGCUGGAAAGUGAGAUGAUAAUUCCAAAGAAUUUUGCAGGACCAGUGUCACAACACAAUUACAGACCAGGCUACCACACACAAACGGCAGGACCCUGGCAUCUAGGUAGGCUUGAGAUGGACUUUGAUUUCUGCGAAGGAACCACAGUGGUGGUGACUGAGGACUGUGGAAAUAGAGGACCCUCCUUAAGAACAACUACUGCUUCUGGAAAACUCAUAACAGAGUGGUGCUGCCGAUCUUGCACAUUACCACCGCUAAGGUACAGAGGUGAGGAUGGAUGCUGGUAUGGUAUGGAAAUCAGGCCAUUGAAAGAGAAAGAAGAGAACUUGGUCAACUCUUUGGUCACAGCCGGACAUGGACAGAUUGACAACUUCUCACUAGGAGUCUUGGGAAUGGCAUUGUUCCUGGAAGAGAUGCUCAGGACUCGAGUAGGAACGAAACAUGCAAUAUUACUAGUUGCAGUCUCUUUCGUGACAUUGAUCACAGGGAACAUGUCCUUUCGAGAUUUGGGGAGAGUGAUGGUCAUGGUGGGCGCUACUAUGACGGAUGACAUAGGCAUGGGCGUGACUUAUCUUGCCCUAUUAGCAGCCUUCAAAGUCAGACCAACUUUUGCGGCUGGACUACUCUUAAGAAAGCUGACCUCCAAGGAAUUGAUGAUGACCACCAUAGGAAUCGUACUCCUCUCUCAGAGUACCAUACCAGAGAGCAUACUUGAACUGACUGACGCGUUGGCUUUGGGGAUGAUGGUUCUCAAAAUAGUGAGAAACAUGGAAAAGUAUCAGCUAGCAGUGACUAUCAUGGCCAUCUUGUGCGUCCCAAAUGCAGUGAUAUUGCAAAACGCAUGGAAAGUGAGCUGCACAACACUGGCAGUGGUGUCCGUUUCCCCACUGCUUUUAACAUCCUCACAGCAGAAAGCGGAUUGGAUACCACUGGCGUUGACGAUCAAAGGCCUCAAUCCAACAGCCAUUUUCUUAACAACUCUCUCAAGAACUAGCAAGAAAAGGAGCUGGCCACUAAAUGAGGCUAUUAUGGCAGUCGGGAUGGUGAGCAUUCUAGCCAGUUCUCUCUUAAAGAAUGAUAUUCCCAUGACAGGACCAUUAGUGGCUGGAGGGCUUCUCACUGUGUGUUACGUGCUCACUGGAAGAUCGGCUGAUUUGGAACUGGAAAGAGCUGCUGACGUAAGAUGGGAAGAACAGGCAGAGAUAUCAGGAAGUAGUCCAAUUCUGUCGAUAACAAUAUCGGAAGAUGGUAGCAUGUCGAUAAAGAAUGAAGAAGAAGAACAGACACUGACCAUACUCAUUAGAACAGGACUACUGGUGAUAUCAGGACUUUUUCCUGUGUCAAUACCAAUCACGGCUGCUGCAUGGUACCUUUGGGAAGUGAAAAAACAACGAGCAGGAGUAUUGUGGGAUGUCCCUUCACCCCCACCUGUGGGAAAGGCCGAACUGGAAGAUGGAGCCUAUAGAAUCAAGCAGAAAGGGAUCCUAGGAUACUCACAGAUUGGAGCCGGAGUUUACAAAGAAGGAACAUUCCACACAAUGUGGCAUGUCACACGUGGUGCUGUCCUAAUGCAUAAAGGGAAGAGAAUUGAACCAUCAUGGGCGGACGUCAAGAAAGACCUAAUAUCGUAUGGAGGAGGCUGGAAGCUGGAAGGAGAAUGGAAGGAAGGAGAAGAAGUCCAGGUCCUGGCAUUAGAGCCUGGAAAGAAUCCAAGAGCCGUCCAAACAAAACCCGGUCUUUUUAAAACCAACACUGGAACCAUAGGCGCCGUGUCUCUGGACUUUUCUCCUGGAACGUCAGGAUCUCCAAUCGUCGAUAAAAAAGGAAAAGUUGUGGGCCUUUAUGGCAACGGUGUCGUCACAAGGAGUGGAACAUAUGUGAGUGCCAUAGCCCAGACUGAAAAAAGCAUCGAAGACAAUCCAGAGAUUGAAGAUGACAUCUUUAGAAAGAAAAGAUUGACCAUCAUGGACCUCCACCCAGGAGCAGGAAAAACAAAGAGAUACCUUCCAGCAAUAGUCAGAGAAGCCAUAAAACGAGGCUUGAGAACACUAAUCCUGGCCCCCACUAGAGUUGUGGCGGCUGAAAUGGAAGAAGCUCUCAGAGGACUUCCAAUAAGAUACCAAACCCCAGCUAUCAGAGCUGAGCACACUGGGCGGGAGAUUGUGGAUCUAAUGUGUCACGCCACAUUUACCAUGAGGCUAUUAUCACCAAUUAGAGUGCCAAAUUACAACCUGAUCAUCAUGGAUGAAGCCCAUUUCACAGACCCAGCAAGCAUAGCAGCUAGAGGAUACAUUUCAACUCGAGUAGAGAUGGGUGAAGCAGCUGGGAUUUUCAUGACAGCUACCCCUCCUGGAAGCAGAGACCCAUUUCCCCAGAGCAAUGCACCAAUCAUGGAUGAAGAAAGAGAAAUCCCUGAGCGUUCGUGGAACUCUGGACAUGAGUGGGUUACGGAUUUUAAAGGGAAGACUGUUUGGUUUGUUCCAAGUAUAAAAGCAGGGAAUGAUAUAGCAGCUUGCCUGAGAAAGAAUGGAAAGAAAGUGAUACAACUCAGCAGGAAAACUUUUGAUUCUGAAUAUAUCAAGACUAGGACCAAUGAUUGGGACUUUGUGGUCACGACAGACAUUUCAGAAAUGGGUGCUAACUUCAAGGCUGAGAGGGUUAUAGACCCCAGACGCUGCAUGAAACCAGUCAUAUUAACAGACGGUGAAGAGCGGGUGAUCUUGGCAGGACCCAUGCCAGUGACCCAUUCUAGUGCAGCACAAAGAAGAGGGAGAGUAGGAAGAAAUCCAAAAAAUGAAAAUGACCAGUACAUAUACAUGGGGGAACCUCUGGAAAAUGAUGAAGACUGUGCACACUGGAAAGAAGCUAAGAUGCUCUUGGAUAACAUCAACACGCCUGAAGGAAUCAUUCCCAGCAUGUUCGAACCAGAGCGUGAAAAGGUGGAUGCCAUUGAUGGUGAAUACCGCUUGAGAGGAGAGGCGAGGAAAACUUUUGUGGACCUAAUGAGAAGAGGAGAUUUACCAGUCUGGCUAGCCUACAGAGUGGCGGCUGAAGGCAUCAACUACGCAGACAGAAGAUGGUGCUUUGAUGGAGUCAAGAACAACCAAAUCUUGGAAGAAAAUGUGGAAGUAGAAAUUUGGACAAAAGAAGGAGAAAGGAAGAAAUUAAAACCCAGAUGGUUGGAUGCUAGGAUCUACUCUGACCCAUUGGCGCUCAAAGAAUUCAAGGAAUUCGCAGCUGGAAGAAAGUCCCUGACCCUGAAUCUAAUCACAGAGAUGGGUAGACUCCCAACCUUCAUGACCCAGAAAGCAAAGAAUGCACUCGACAACUUAGCAGUCCUGCAUACGGCUGAAGCAGGCGGAAGGGCGUACAAUCAUGCUCUUAGUGAACUGCCGGAGACUCUGGAGACAUUGCUUUUACUGACACUUUUGGCCACAGUCACGGGCGGAAUCUUCCUGUUCUUGAUGAGCGGAAAGGGUAUAGGGAAGAUGACCCUGGGAAUGUGCUGCAUAAUCACGGCUAGUAUCCUCUUAUGGUAUGCACAAAUACAGCCACACUGGAUAGCAGCUUCAAUAAUACUGGAGUUUUUUCUCAUAGUCUUGCUCAUUCCAGAACCAGAAAAACAGAGAACACCCCAAGAUAACCAGUUAACUUAUGUUGUCAUAGCCAUCCUUACAGUAGUGGCCGCAACCAUGGCAAACGAGAUGGGUUUCCUGGAAAAGACAAAGAAAGAUUUCGGAUUGGGAAGCAUUACAACCCAGCAACCUGAGAGUAACAUCCUGGACAUAGAUCUACGUCCUGCAUCAGCUUGGACUCUAUAUGCCGUGGCAACAACUUUCAUCACACCAAUGUUGAGGCAUAGCAUUGAAAACUCCUCAGUGAAUGUGUCUCUAACAGCCAUUGCCAACCAAGCCACAGUGUUAAUGGGUCUUGGGAAAGGAUGGCCAUUGUCAAAAAUGGACAUCGGAGUUCCCCUUCUCGCUAUCGGGUGCUAUUCACAAGUCAACCCCAUAACUCUCACUGCAGCCCUUCUCUUAUUGGUAGCCCAUUAUGCUAUCAUAGGGCCAGGACUCCAAGCGAAAGCAACUAGAGAGGCUCAGAAAAGAGCAGCAGCGGGCAUCAUGAAAAACCCAACUGUGGAUGGAAUGACAGUGAUUGACUUAGAUCCAAUACCCUAUGAUCCAAAGUUUGAAAAGCAGUUGGGACAAGUAAUGCUCUUAGUCCUCUGCGUGACUCAAGUAUUGAUGAUGAGGACUACAUGGGCUUUAUGUGAAGCUCUAACCUUAGCAACCGGGCCCAUCUCUACACUGUGGGAAGGAAAUCCAGGGAGAUUUUGGAAUACAACUAUUGCAGUGUCAAUGGCUAACAUUUUUAGAGGGAGUUACCUGGCCGGAGCCGGACUUCUCUUUUCUAUCAUGAAAAACACGGCCAACACAAGAAGGGGAACUGGCAACACAGGAGAGACGCUUGGAGAGAAAUGGAAAAACCGGUUGAAUGCAUUAGGGAAGAGUGAAUUCCAGAUCUACAAGAAAAGUGGAAUCCAGGAAGUGGAUAGAACCUUAGCAAAAGAAGGCAUCAAAAGAGGAGAAACGGACCAUCACGCUGUGUCGCGAGGCUCAGCGAAACUGAGAUGGUUCGUCGAGAGAAACCUGGUCACACCAGAAGGGAAAGUAGUGGACCUUGGCUGCGGCAGGGGGGGCUGGUCAUACUAUUGUGGGGGACUAAAGAAUGUAAAAGAAGUUAAAGGCCUAACAAAAGGAGGACCAGGACACGAAGAACCCAUUCCCAUGUCAACAUAUGGUUGGAAUCUGGUGCGUCUUCAAAGUGGAGUUGAUGUUUUUUUUACUCCGCCAGAAAAGUGUGACACACUGCUGUGUGACAUAGGGGAGUCGUCACCAAACCCCACGGUUGAGGCAGGACGAACACUCAGAGUUCUAAACUUAGUGGAAAAUUGGCUGAACAACAACACCCAAUUUUGCAUAAAGGUUCUCAACCCAUACAUGCCCUCAGUUAUAGAAAAAAUGGAAGCACUACAAAGGAAAUACGGAGGAGCUUUGGUGAGGAAUCCACUCUCACGAAAUUCCACACACGAGAUGUACUGGGUAUCCAAUGCUUCCGGGAACAUAGUGUCAUCAGUGAACAUGAUUUCAAGAAUGUUGAUUAACAGAUUCACAAUGAGACACAAGAAAGCCACAUACGAGCCAGAUGUUGACCUCGGAAGUGGAACCCGCAACAUCGGAAUUGAAAGUGAGACACCAAAUUUAGACAUAAUUGGGAAAAGAAUAGAAAAAAUAAAACAAGAGCAUGAAACAUCAUGGCACUAUGACCAAGACCACCCAUACAAAACGUGGGCCUACCAUGGCAGCUACGAAACAAAACAGACUGGAUCAGCAUCAUCCAUGGUGAACGGAGUGGUUAGGCUGCUAACAAAACCUUGGGACGUCAUCCCUAUGGUGACACAGAUGGCAAUGACAGACACGACUCCAUUUGGACAACAGCGCGUUUUCAAAGAGAAAGUGGACACGAGAACCCAAGAACCGAAAGAAGGCACGAAAAAACUAAUGAAAAUUACGGCAGAAUGGCUCUGGAAAGAACUAGGAAAGAAAAAGACACCUAGGAUGUGCACCAGAGAAGAAUUCACAAGAAAGGUGAGAAGCAAUGCAGCCUUAGGUGCCAUAUUCACUGAUGAGAACAAGUGGAAGUCGGCACGUGAGGCUGUUGAAGACAGUGGAUUUUGGGAAUUGGUUGACAAGGAAAGGAAUCUCCAUCUUGAAGGAAAGUGUGAAACAUGUGUGUAUAACAUGAUGGGAAAGAGAGAGAAGAAGCUAGGGGAGUUCGGCAAAGCAAAAGGCAGCAGAGCCAUAUGGUACAUGUGGCUUGGAGCACGCUUCUUAGAGUUUGAAGCUCUAGGAUUCUUGAACGAAGAUCACUGGUUUUCCAGAGAGAACUCCCUGAGUGGAGUGGAAGGAGAAGGGCUACACAAGCUAGGCUACAUUUUAAGAGACGUGAGUAAGAAAGAAGGAGGAGCAAUGUAUGCUGAUGACACCGCAGGAUGGGACACAAGAAUCACACUAGAGGACUUAAAAAAUGAAGAAAUGGUGACAAACCACAUGGAAGGAGAACACAAGAAACUUGCUGAAGCCAUUUUCAAAUUAACGUACCAAAACAAGGUGGUGCGUGUGCAAAGACCAACACCAAGAGGCACAGUAAUGGACAUUAUAUCGAGAAGAGACCAAAGAGGUAGUGGACAAGUUGUCACCUACGGCCUCAAUACUUUCACCAAUAUGGAAGCCCAACUGAUCAGACAGAUGGAGGGAGAAGGAGUUUUCAAAAGCAUCCAGCAACUGACAGUUAAAGAAGAAAUUGCAGUGAAAAACUGGUUAAUAAGAGUGGGGCGUGAGAGGUUAUCAAGAAUGGCCAUCAGUGGAGAUGAUUGUGUUGUGAAACCCUUAGAUGACAGGUUUGCAAGUGCUCUAACAGCUCUAAAUGACAUGGGAAAGGUUAGGAAAGACAUACAACAAUGGGAACCUUCAAGAGGAUGGAACGAUUGGACACAAGUGCCUUUUUGUUCACACCAUUUCCAUGAGUUAAUCAUGAAGGACGGUCGUGUGCUCGUAGUUCCAUGCAGAAACCAAGAUGAACUGAUUGGUAGGGCCCGAAUUUCCCAGGGAGCCGGGUGGUCCUUGCGGGAAACAGCCUGUCUGGGGAAGUCCUACGCCCAAAUGUGGAGCCUGAUGUACUUCCACAGACGUGACCUUAGGCUGGCGGCAAAUGCCAUUUGCUCGGCAGUCCCAUCACAUUGGGUUCCAACAAGUCGAACAACCUGGUCCAUACACGCCACACAUGAGUGGAUGACAACAGAAGACAUGCUGACAGUCUGGAACAGGGUGUGGAUUCAAGAAAACCCAUGGAUGGAAGACAAAACUCCAGUAGAAUCAUGGGAGGAAAUCCCGUAUUUGGGGAAAAGAGAAGACCAAUGGUGCGGCUCAUUGAUUGGGCUAACAAGCAGGGCCACCUGGGCAAAGAACAUCCAAACAGCAAUAAAUCAAGUUAGAUCCCUAAUAGGCAAUGAGGAAUACACAGACUACAUGCCAUCUAUGAAAAGAUUCAGAAUAGAAGAGGAAGAGGCAGGAGUCUUGUGGUAG
		</sequence>
		<sequence>
			<taxon idref="JN851117"/>
			AUGAAUAACCAACGGAAAAAGGCGAGAAAUACGCCUUUCAAUAUGCUGAAACGCGAGAGAAACCGCGUGUCAACUGUGCAACAGCUGACAAAGAGAUUCUCACUUGGAAUGCUACAGGGACGAGGACCAUUAAAACUGUUCAUGGCCCUAGUGGCUUUCCUUCGUUUCCUAACAAUCCCGCCAACAGCAGGGAUAUUAAAAAGAUGGGGAACAAUCAAAAAAUCAAAGGCUAUCAAUGUCUUGAGAGGGUUCAGGAAAGAGAUUGGAAGGAUGCUGAACAUCUUGAACAGGAGACGCAGAACUGCAGGUAUAAUUAUUAUGAUGAUCCCAACAGUGAUGGCGUUCCAUUUAACCACACGCAACGGAGAACCACACAUGAUCGUUAGUAGACAAGAGAAGGGGAAAAGUCUCCUGUUUAAAACAGAGAACGGUGUGAACAUGUGUACCCUCAUGGCCAUGGACCUUGGUGAACUGUGUGAAGACACAAUCACUUAUAAUUGUCCUCUUCUCAGGCAGAAUGAACCAGAAGACAUAGACUGUUGGUGCAACUCUACGUCUACAUGGGUAACUUAUGGGACAUGCACCGCCACAGGAGAACACAGAAGGGAAAAAAGAUCAGUGGCACUCGUUCCACAUGUGGGAAUGGGACUGGAGACACGAACUGAAACAUGGAUGUCAUCAGAAGGGGCCUGGAAACAUGCCCAGAGAAUUGAAACUUGGAUCUUGAGACAUCCAGGCUUCACCAUAAUGGCAGCAAUCCUGGCAUACACCAUAGGAACAACAUAUUUCCAAAGAGUCCUGAUUUUCAUUUUACUGACAGCUGUCACUCCUUCAAUGGCAAUGCGUUGUAUAGGAAUAUCAAAUAGAGACUUUGUGGAAGGGGUUUCAGGAGGAAGCUGGGUUGAUAUAGUCUUGGAACAUGGAAGCUGUGUGACGACGAUGGCGAAAAAUAAACCAACGUUGGAUUUUGAACUGAUAAAAACAGAAGCCAAACAUCCCGCCACUCUAAGGAAGUAUUGUGUAGAGGCAAAGCUGACCAACACAACAACAGCAUCUCGCUGCCCAACACAAGGAGAACCUAGCCUAAACGAAGAACAGGACAAAAGAUUCGUCUGCAAACACUCCAUGGUAGACAGAGGAUGGGGAAAUGGAUGCGGAUUAUUUGGAAAGGGAGGCAUCGUGACCUGUGCAAUGUUCACAUGCAAAAAGAACAUGGAAGGAAAAGUCGUGCAACCAGAAAACUUGGAGUACACCAUCGUGAUAACACCUCACUCAGGGGAAGAGAAUGCAGUCGGAAAUGACACAGGAAAACAUGGCAAGGAAAUUAAAGUAACACCACAGAGUUCCAUCACAGAAGCAGAACUAACAGGCUAUGGCACUGUCACGAUGGAAUGCUCUCCGAGAACGGGCCUCGACUUCAAUGAGAUGGUGUUGCUGCAAAUGGAAAACAAGGCUUGGCUGGUGCACAGGCAAUGGUUCUUAGACCUGCCGUUACCAUGGCUGCCCGGAGCAGACACACAAGGAUCAAAUUGGAUACAGAAGGAGACACUGGUCACUUUCAAAAAUCCCCAUGCAAAGAAACAGGAUGUUGUUGUUUUAGGUUCCCAAGAAGGGGCCAUGCACACGGCACUCACAGGGGCCACGGAAAUCCAGAUGUCAUCAGGAAACUUACUGUUCACAGGACAUCUUAAGUGCAGGCUGAGAAUGGACAAACUACAGCUCAAAGGAAUGUCAUAUUCCAUGUGUACAGGAAAGUUCAAAGUUGUGAAGGAAAUAGCAGAAACACAACAUGGAACAAUAGUUAUUAGAGUACAAUAUGAAGGGGACGGUUCUCCGUGCAAGAUCCCUUUUGAAAUAAUGGACUUGGAAAAAAGGCAUGUCUUAGGUCGCUUGAUUACAGUCAACCCAAUUGUCACAGAAAAAGACAGCCCAGUCAACAUAGAAGCAGAACCUCCAUUUGGAGACAGCUACAUCAUUAUAGGAGUAGAACCRGGACAACUGAAGCUCAGCUGGUUUAAGAAAGGAAGUUCUAUUGGCCAAAUGUUUGAGACAACAAUGAGAGGAGCGAAGAGAAUGGCCAUUUUAGGUGACACAGCUUGGGAUUUUGGAUCCCUGGGAGGAGUGUUCACAUCUAUAGGAAAGGCCCUCCACCAAGUUUUUGGAGCUAUCUAUGGGGCUGCCUUCAGUGGGGUUUCAUGGACUAUGAAAAUCCUCAUAGGAGUCGUCAUCACAUGGAUAGGAAUGAAUUCACGCAGCACCUCACUGUCUGUGUCACUAGUAUUGGUGGGGGUCGUGACAUUGUAUUUGGGAGUUAUGGUGCAGGCCGAUAGUGGUUGCGUUGUGAGUUGGAAAAACAAAGAACUGAAAUGUGGUAGUGGGAUUUUUAUCACAGACAACGUGCACACAUGGACAGAACAAUACAAAUUCCAACCAGAAUCCCCUUCAAAGCUGGCUUCAGCUAUCCAGAAGGCUCAUGAAGAAGGCAUUUGUGGAAUCCGCUCAGUAACAAGACUGGAGAAUCUGAUGUGGAAACAAAUAACACCAGAAUUGAAUCACAUUCUAACAGAAAAUGAAGUAAAGUUGACUAUCAUGACAGGAGACAUCAAAGGAAUCAUGCAGGCAGGAAAACGAUCCCUGCGGCCUCAACCCACUGAGCUGAAGUACUCCUGGAAAGCAUGGGGCAAAGCGAAAAUGCUUUCCACAGAGCUUCAUAACCACACCUUUCUCAUUGAUGGCCCCGAAACAGCAGAAUGUCCCAACACAAACAGAGCUUGGAACUCACUAGAAGUUGAAGACUAUGGCUUUGGAGUAUUCACCACUAACAUAUGGCUGAAAUUGAAAGAAAGGCAGGAUGUGUUUUGUGACUCAAAACUCAUGUCAGCAGCCAUAAAGGACAAUAGAGCCGUCCACGCCGAUAUGGGUUAUUGGAUAGAAAGCGCACUCAAUGACACAUGGAAGAUUGAGAAAGCCUCUUUUAUUGAAGUUAAAAGCUGCCACUGGCCAAAGUCACACACUCUCUGGAGUAAUGGAGUGCUGGAAAGUGAGAUGAUAAUUCCAAAGAAUUUUGCAGGACCAGUGUCACAACACAAUUACAGACCAGGCUACCACACACAAACGGCAGGACCCUGGCAUCUAGGUAGGCUUGAGAUGGACUUUGAUUUCUGCGAAGGAACCACAGUGGUGGUGACUGAGGACUGUGGAAAUAGAGGACCCUCCUUAAGAACAACUACUGCUUCUGGAAAACUCAUAACAGAGUGGUGCUGCCGAUCUUGCACAUUACCACCGCUAAGGUACAGAGGUGAGGAUGGAUGCUGGUAUGGUAUGGAAAUCAGGCCAUUGAAAGAGAAAGAAGAGAACUUGGUCAACUCUUUGGUCACAGCCGGACAUGGACAGAUUGACAACUUCUCACUAGGAGUCUUGGGAAUGGCAUUGUUCCUGGAAGAGAUGCUCAGGACUCGAGUAGGAACGAAACAUGCAAUAUUACUAGUUGCAGUCUCUUUCGUGACAUUGAUCACAGGGAACAUGUCCUUUCGAGAUUUGGGGAGAGUGAUGGUCAUGGUGGGCGCUACUAUGACGGAUGACAUAGGCAUGGGCGUGACUUAUCUUGCCCUAUUAGCAGCCUUCAAAGUCAGACCAACUUUUGCGGCUGGACUACUCUUAAGAAAGCUGACCUCCAAGGAAUUGAUGAUGACCACCAUAGGAAUCGUACUCCUCUCUCAGAGUACCAUACCAGAGAGCAUACUUGAACUGACUGACGCGUUGGCUUUGGGGAUGAUGGUUCUCAAAAUAGUGAGAAACAUGGAAAAGUAUCAGCUAGCAGUGACUAUCAUGGCCAUCUUGUGCGUCCCAAAUGCAGUGAUAUUGCAAAACGCAUGGAAAGUGAGCUGCACAACACUGGCAGUGGUGUCCGUUUCCCCACUGCUUUUAACAUCCUCACAGCAGAAAGCGGAUUGGAUACCACUGGCGUUGACGAUCAAAGGCCUCAAUCCAACAGCCAUUUUCUUAACAACUCUCUCAAGAACUAGCAAGAAAAGGAGCUGGCCACUAAAUGAGGCUAUUAUGGCAGUCGGGAUGGUGAGCAUUCUAGCCAGUUCUCUCUUAAAGAAUGAUAUUCCCAUGACAGGACCAUUAGUGGCUGGAGGGCUUCUCACUGUGUGUUACGUGCUCACUGGAAGAUCGGCUGAUUUGGAACUGGAAAGAGCUGCUGACGUAAGAUGGGAAGAACAGGCAGAGAUAUCAGGAAGUAGUCCAAUUCUGUCGAUAACAAUAUCGGAAGAUGGUAGCAUGUCGAUAAAGAAUGAAGAAGAAGAACAGACACUGACCAUACUCAUUAGAACAGGACUACUGGUGAUAUCAGGACUUUUUCCUGUGUCAAUACCAAUCACGGCAGCUGCAUGGUACCUUUGGGAAGUGAAAAAACAACGAGCAGGAGUAUUGUGGGAUGUCCCUUCACCUCCACCUGUGGGAAAGGCCGAACUGGAAGAUGGAGCCUAUAGAAUCAAGCAGAAAGGGAUCCUAGGAUACUCACAGAUUGGGGCCGGAGUUUACAAAGAAGGAACAUUCCACACAAUGUGGCAUGUCACACGUGGUGCUGUCCUAAUGCAUAAAGGGAAGAGAAUUGAACCAUCAUGGGCGGACGUCAAGAAAGACCUAAUAUCGUAUGGAGGAGGCUGGAAGCUGGAAGGAGAAUGGAAGGAAGGAGAAGAAGUCCAGGUCCUGGCAUUAGAGCCUGGAAAGAAUCCAAGAGCCGUCCAAACAAAACCCGGUCUUUUUAAAACCAACACUGGAACCAUAGGCGCCGUGUCUCUGGACUUUUCUCCUGGAACGUCAGGAUCUCCAAUCGUCGAUAAAAAAGGAAAAGUUGUGGGCCUUUAUGGCAACGGUGUCGUCACAAGGAGUGGAACAUAUGUGAGUGCCAUAGCCCAGACUGAAAAAAGCAUCGAAGACAAUCCAGAGAUUGAAGAUGACAUCUUUAGAAAGAAAAGAUUGACCAUCAUGGACCUCCACCCAGGAGCAGGAAAAACAAAGAGAUACCUUCCAGCAAUAGUCAGAGAAGCCAUAAAACGAGGCUUGAGAACACUAAUCCUGGCCCCCACUAGAGUUGUGGCGGCUGAAAUGGAAGAAGCUCUCAGAGGACUUCCAAUAAGAUACCAAACCCCAGCUAUCAGAGCUGAGCACACUGGGCGGGAGAUUGUGGAUCUAAUGUGUCACGCCACAUUUACCAUGAGGCUGUUAUCACCAAUUAGAGUGCCAAAUUACAACCUGAUCAUCAUGGAUGAAGCCCAUUUCACAGACCCAGCAAGCAUAGCAGCUAGAGGAUACAUUUCAACUCGAGUAGAGAUGGGUGAAGCAGCUGGGAUUUUCAUGACAGCUACCCCUCCUGGAAGCAGAGACCCAUUUCCCCAGAGCAAUGCACCAAUCAUGGAUGAAGAAAGAGAAAUCCCUGAGCGUUCGUGGAACUCUGGACAUGAGUGGGUUACGGAUUUUAAAGGGAAGACUGUUUGGUUUGUUCCAAGUAUAAAAGCAGGGAAUGAUAUAGCAGCUUGCCUGAGAAAGAAUGGAAAGAAAGUGAUACAACUCAGCAGGAAAACUUUUGAUUCUGAAUAUAUCAAGACUAGGACCAAUGAUUGGGACUUUGUGGUCACGACAGACAUUUCAGAAAUGGGUGCUAACUUCAAGGCUGAGAGGGUUAUAGACCCCAGACGCUGCAUGAAACCAGUCAUAUUAACAGACGGUGAAGAGCGGGUGAUCUUGGCAGGACCCAUGCCAGUGACCCAUUCUAGUGCAGCACAAAGAAGAGGGAGAGUAGGAAGAAAUCCAAAAAAUGAAAAUGACCAGUACAUAUACAUGGGGGAACCUCUGGAAAAUGAUGAAGACUGUGCACACUGGAAAGAAGCUAAGAUGCUCUUGGAUAACAUCAACACGCCUGAAGGAAUCAUUCCCAGCAUGUUCGAACCAGAGCGUGAAAAGGUGGAUGCCAUUGAUGGUGAAUACCGCUUGAGAGGAGAAGCGAGGAAAACUUUUGUGGACCUAAUGAGAAGAGGAGAUUUACCAGUCUGGCUAGCCUACAGAGUGGCGGCUGAAGGCAUCAACUACGCAGACAGAAGAUGGUGCUUUGAUGGAGUCAAGAACAACCAAAUCUUGGAAGAAAAUGUGGAAGUAGAAAUUUGGACAAAAGAAGGAGAAAGGAAGAAAUUAAAACCCAGAUGGUUGGAUGCUAGGAUCUACUCUGACCCAUUGGCGCUCAAAGAAUUCAAGGAAUUCGCAGCUGGAAGAAAGUCCCUGACCCUGAAUCUAAUCACAGAGAUGGGUAGACUCCCAACCUUCAUGACCCAGAAAGCAAAGAAUGCACUCGACAACUUAGCAGUCCUGCAUACGGCUGAAGCAGGCGGAAGGGCGUACAAUCAUGCUCUUAGUGAACUGCCGGAGACUCUGGAGACAUUGCUUUUACUGACACUUUUGGCCACAGUCACGGGCGGAAUCUUCCUGUUCUUGAUGAGCGGAAAGGGUAUAGGGAAGAUGACCCUGGGAAUGUGCUGCAUAAUCACGGCUAGUAUCCUCUUAUGGUAUGCACAAAUACAGCCACACUGGAUAGCAGCUUCAAUAAUACUGGAGUUUUUUCUCAUAGUCUUGCUCAUUCCAGAACCAGAAAAACAGAGAACACCCCAAGAUAACCAGUUAACUUAUGUUGUCAUAGCCAUCCUUACAGUAGUGGCCGCAACCAUGGCAAACGAGAUGGGUUUCCUGGAAAAAACAAAGAAAGAUUUCGGAUUGGGAAGCAUUACAACCCAGCAACCUGAGAGUAACAUCCUGGACAUAGAUCUACGUCCUGCAUCAGCUUGGACUCUAUAUGCCGUGGCAACAACUUUCAUCACACCAAUGUUGAGGCAUAGCAUUGAAAACUCCUCAGUGAAUGUGUCUCUAACAGCCAUUGCCAACCAAGCCACAGUGUUAAUGGGUCUUGGGAAAGGAUGGCCAUUGUCAAAAAUGGACAUCGGAGUUCCCCUUCUCGCUAUCGGGUGCUAUUCACAAGUCAACCCCAUAACUCUCACUGCAGCCCUUCUCUUAUUGGUAGCCCAUUAUGCUAUCAUAGGGCCAGGACUCCAAGCGAAAGCAACUAGAGAGGCUCAGAAAAGAGCAGCAGCGGGCAUCAUGAAAAACCCAACUGUGGAUGGAAUGACAGUGAUUGACCUAGAUCCAAUACCCUAUGAUCCAAAGUUUGAAAAGCAGUUGGGACAAGUAAUGCUCUUAGUCCUCUGCGUGACUCAAGUAUUGAUGAUGAGGACUACAUGGGCUUUAUGUGAAGCUCUAACCUUAGCAACCGGGCCCAUCUCUACACUGUGGGAAGGAAAUCCAGGGAGAUUUUGGAAUACAACCAUUGCAGUGUCAAUGGCUAACAUUUUUAGAGGGAGUUACCUGGCCGGAGCCGGACUUCUCUUUUCUAUCAUGAAAAACACGGCCAACACAAGAAGGGGAACUGGCAACACAGGAGAGACGCUUGGAGAGAAAUGGAAAAACCGGUUGAAUGCAUUAGGGAAGAGUGAAUUCCAGAUCUACAAGAAAAGUGGAAUCCAGGAAGUGGAUAGAACCUUAGCAAAAGAAGGCAUCAAAAGAGGAGAAACGGACCAUCACGCUGUGUCGCGAGGCUCAGCGAAACUGAGAUGGUUCGUCGAGAGAAACCUGGUCACACCAGAAGGGAAAGUAGUGGACCUUGGCUGCGGCAGGGGGGGCUGGUCAUACUAUUGUGGGGGACUAAAGAAUGUAAAAGAAGUUAAAGGCCUAACAAAAGGAGGACCAGGACACGAAGAACCCAUUCCCAUGUCGACAUAUGGUUGGAAUCUGGUGCGUCUUCAAAGUGGAGUUGAUGUUUUUUUUACUCCGCCAGAAAAGUGUGACACACUGCUGUGUGACAUAGGGGAGUCGUCACCAAACCCCACGGUUGAGGCAGGACGAACACUCAGAGUUCUAAACUUAGUGGAAAAUUGGCUGAACAACAACACCCAAUUUUGCAUAAAGGUUCUCAACCCAUACAUGCCCUCAGUUAUAGAAAAAAUGGAAGCACUACAAAGGAAAUACGGAGGAGCUUUGGUGAGGAAUCCACUCUCACGAAAUUCCACACACGAGAUGUACUGGGUAUCCAAUGCUUCCGGGAACAUAGUGUCAUCAGUGAACAUGAUUUCAAGAAUGUUGAUUAACAGAUUCACAAUGAGACACAAGAAAGCCACAUACGAGCCAGAUGUUGACCUCGGAAGUGGAACCCGCAACAUCGGAAUUGAAAGUGAGACACCAAAUUUAGACAUAAUUGGGAAAAGAAUAGAAAAAAUAAAACAAGAGCAUGAAACAUCAUGGCACUAUGACCAAGACCACCCAUACAAAACGUGGGCCUACCAUGGCAGCUACGAAACAAAACAGACUGGAUCAGCAUCAUCCAUGGUGAACGGAGUGGUUAGGCUGCUAACAAAACCUUGGGACGUCAUCCCUAUGGUGACACAGAUGGCAAUGACAGACACGACUCCAUUUGGACAACAGCGCGUUUUCAAAGAGAAAGUGGACACGAGAACCCAAGAACCGAAAGAAGGCACGAAAAAACUAAUGAAAAUUACGGCAGAAUGGCUCUGGAAAGAACUAGGAAAGAAAAAGACACCUAGGAUGUGCACCAGAGAAGAAUUCACAAGAAAGGUGAGAAGCAAUGCAGCCUUAGGUGCCAUAUUCACUGAUGAGAACAAGUGGAAGUCGGCACGUGAGGCUGUUGAAGACAGUGGAUUUUGGGAAUUGGUUGACAAGGAAAGGAAUCUCCAUCUUGAAGGAAAGUGUGAAACAUGUGUGUAUAACAUGAUGGGAAAGAGAGAGAAGAAGCUAGGGGAGUUCGGCAAAGCAAAAGGCAGCAGAGCCAUAUGGUACAUGUGGCUUGGAGCACGCUUCUUAGAGUUUGAAGCUCUAGGAUUCUUGAACGAAGAUCACUGGUUUUCCAGAGAGAACUCCCUGAGUGGAGUGGAAGGAGAAGGGCUACACAAGCUAGGCUACAUUUUAAGAGACGUGAGUAAGAAAGAAGGAGGAGCAAUGUAUGCUGAUGACACCGCAGGAUGGGACACAAGAAUCACACUAGAGGACUUAAAAAAUGAAGAAAUGGUGACAAACCACAUGGGAGGAGAACACAAGAAACUUGCUGAAGCCAUUUUCAAAUUAACGUACCAAAACAAGGUGGUGCGUGUGCAAAGACCAACACCAAGAGGCACAGUAAUGGACAUUAUAUCGAGAAGAGACCAAAGAGGUAGUGGACAAGUUGUCACCUACGGCCUCAAUACUUUCACCAAUAUGGAAGCCCAACUGAUCAGACAGAUGGAGGGAGAAGGAGUUUUCAAAAGCAUCCAGCAACUGACAGUUAAAGAAGAAAUUGCAGUGAAAAACUGGUUAAUAAGAGUGGGGCGUGAGAGGUUAUCAAGAAUGGCCAUCAGUGGAGAUGAUUGUGUUGUGAAACCCUUAGAUGACAGGUUUGCAAGUGCUCUAACAGCUCUAAAUGACAUGGGAAAGGUUAGGAAAGACAUACAACAAUGGGAACCUUCAAGAGGAUGGAACGAUUGGACACAAGUGCCCUUUUGUUCACACCAUUUCCAUGAGUUAAUCAUGAAGGACGGUCGUGUGCUCGUAGUUCCAUGCAGAAACCAAGAUGAACUGAUUGGUAGGGCCCGAAUUUCCCAGGGAGCCGGGUGGUCCUUGCGGGAAACAGCCUGUCUGGGGAAGUCCUACGCCCAAAUGUGGAGCCUGAUGUACUUCCACAGACGUGACCUUAGGCUGGCGGCAAAUGCCAUUUGCUCGGCAGUCCCAUCACAUUGGGUUCCAACAAGUCGAACAACCUGGUCCAUACACGCCACACAUGAGUGGAUGACAACAGAAGACAUGCUGACAGUCUGGAACAGGGUGUGGAUUCAAGAAAACCCAUGGAUGGAAGACAAAACUCCAGUAGAGUCAUGGGAGGAAAUCCCGUAUUUGGGGAAAAGAGAAGACCAAUGGUGCGGCUCAUUGAUUGGGCUAACAAGCAGGGCCACCUGGGCAAAGAACAUCCAAACAGCAAUAAAUCAAGUUAGAUCCCUAAUAGGCAAUGAGGAAUACACAGACUACAUGCCAUCUAUGAAAAGAUUCAGAAGAGAAGAGGAAGAGGCAGGAGUCUUGUGGUAG
		</sequence>
		<sequence>
			<taxon idref="JN851116"/>
			AUGAAUAACCAACGGAAAAAGGCGAGAAAUACGCCUUUCAAUAUGCUGAAACGCGAGAGAAACCGCGUGUCAACUGUGCAACAGCUGACAAAGAGAUUCUCACUUGGAAUGCUACAGGGACGAGGACCAUUAAAACUGUUCAUGGCCCUAGUGGCUUUCCUUCGUUUCCUAACAAUCCCGCCAACAGCAGGGAUAUUAAAAAGAUGGGGAACAAUCAAAAAAUCAAAGGCUAUCAAUGUCUUGAGAGGGUUCAGGAAAGAGAUUGGAAGGAUGCUGAACAUCUUGAACAGGAGACGCAGAACUGCAGGUAUAAUUAUUAUGAUGAUCCCAACAGUGAUGGCGUUCCAUUUAACCACACGCAACGGAGAACCACACAUGAUCGUUAGUAGACAAGAGAAGGGGAAAAGUCUCCUGUUUAAAACAGAGAACGGUGUGAACAUGUGUACCCUCAUGGCCAUGGACCUUGGUGAACUGUGUGAAGACACAAUCACUUAUAAUUGUCCUCUUCUCAGGCAGAAUGAACCAGAAGACAUAGACUGUUGGUGCAACUCUACGUCUACAUGGGUAACUUAUGGGACAUGCACCGCCACAGGAGAACACAGAAGGGAAAAAAGAUCAGUGGCACUCGUUCCACAUGUGGGAAUGGGACUGGAGACACGAACUGAAACAUGGAUGUCAUCAGAAGGGGCCUGGAAACAUGCCCAGAGAAUUGAAACUUGGAUCUUGAGACAUCCAGGCUUCACCAUAAUGGCAGCAAUCCUGGCAUACACCAUAGGAACAACAUAUUUCCAAAGAGUCCUGAUUUUCAUUUUACUGACAGCUGUCACUCCUUCAAUGGCAAUGCGUUGUAUAGGAAUAUCAAAUAGAGACUUUGUGGAAGGGGUUUCAGGAGGAAGCUGGGUUGAUAUAGUCUUGGAACAUGGAAGCUGUGUGACGACGAUGGCGAAAAAUAAACCAACGUUGGAUUUUGAACUGAUAAAAACAGAAGCCAAACAUCCCGCCACUCUAAGGAAGUAUUGUGUAGAGGCAAAGCUGACCAACACAACAACAGCAUCUCGCUGCCCAACACAAGGAGAACCUAGCCUAAACGAAGAACAGGACAAAAGAUUCGUCUGCAAACACUCCAUGGUAGACAGAGGAUGGGGAAAUGGAUGCGGAUUAUUUGGAAAGGGAGGCAUCGUGACCUGUGCAAUGUUCACAUGCAAAAAGAACAUGGAAGGAAAAGUCGUGCAACCAGAAAACUUGGAGUACACCAUCGUGAUAACACCUCACUCAGGGGAAGAGAAUGCAGUCGGAAAUGACACAGGAAAACAUGGCAAGGAAAUUAAAGUAACACCACAGAGUUCCAUCACAGAAGCAGAACUAACAGGCUAUGGCACUGUCACGAUGGAAUGCUCUCCGAGAACGGGCCUCGACUUCAAUGAGAUGGUGUUGCUGCAAAUGGAAAACAAGGCUUGGCUGGUGCACAGGCAAUGGUUCUUAGACCUGCCGUUACCAUGGCUGCCCGGAGCAGACACACAAGGAUCAAAUUGGAUACAGAAGGAGACACUGGUCACUUUCAAAAAUCCCCAUGCAAAGAAACAGGAUGUUGUUGUUUUAGGUUCCCAAGAAGGGGCCAUGCACACGGCACUCACAGGGGCCACGGAAAUCCAGAUGUCAUCAGGAAACUUACUGUUCACAGGACAUCUUAAGUGCAGGCUGAGAAUGGACAAACUACAGCUCAAAGGAAUGUCAUAUUCCAUGUGUACAGGAAAGUUCAAAGUUGUGAAGGAAAUAGCAGAAACACAACAUGGAACAAUAGUUAUUAGAGUACAAUAUGAAGGGGACGGUUCUCCGUGCAAGAUCCCUUUUGAAAUAAUGGACUUGGAAAAAAGGCAUGUCUUAGGUCGCUUGAUUACAGUCAACCCAAUUGUCACAGAAAAAGACAGCCCAGUCAACAUAGAAGCAGAACCUCCAUUUGGAGACAGCUACAUCAUUAUAGGAGUAGAACCAGGACAACUGAAGCUCAGCUGGUUUAAGAAAGGAAGUUCUAUUGGCCAAAUGUUUGAGACAACAAUGAGAGGAGCGAAGAGAAUGGCCAUUUUAGGUGACACAGCUUGGGAUUUUGGAUCCCUGGGAGGAGUGUUCACAUCUAUAGGAAAGGCCCUCCACCAAGUCUUUGGAGCUAUCUAUGGGGCUGCCUUCAGUGGGGUUUCAUGGACUAUGAAAAUCCUCAUAGGAGUCGUCAUCACAUGGAUAGGAAUGAAUUCACGCAGCACCUCACUGUCUGUGUCACUAGUAUUAGUGGGGGUCGUGACAUUGUAUUUGGGAGUUAUGGUGCAGGCCGAUAGUGGUUGCGUUGUGAGUUGGAAAAACAAAGAACUGAAAUGUGGUAGUGGGAUUUUUAUCACAGACAACGUGCACACAUGGACAGAACAAUACAAAUUCCAACCAGAAUCCCCUUCAAAGCUGGCUUCAGCUAUCCAGAAGGCUCAUGAAGAAGGCAUUUGUGGAAUCCGCUCAGUAACAAGACUGGAGAAUCUGAUGUGGAAACAAAUAACACCAGAAUUGAAUCACAUUCUAACAGAAAAUGAAGUAAAGUUGACUAUCAUGACAGGAGACAUCAAAGGAAUCAUGCAGGCAGGAAAACGAUCCCUGCGGCCUCAACCCACUGAGCUGAAGUACUCCUGGAAAGCAUGGGGCAAAGCGAAAAUGCUUUCCACAGAGCUUCAUAACCACACCUUUCUCAUUGAUGGCCCCGAAACAGCAGAAUGUCCCAACACAAACAGAGCUUGGAACUCACUAGAAGUUGAAGACUAUGGCUUUGGAGUAUUCACCACUAACAUAUGGCUGAAAUUGAAAGAAAGGCAGGAUGUGUUUUGUGACUCAAAACUCAUGUCAGCAGCCAUAAAGGACAAUAGAGCCGUCCACGCCGAUAUGGGUUAUUGGAUAGAAAGCGCACUCAAUGACACAUGGAAGAUUGAGAAAGCCUCUUUUAUUGAAGUUAAAAGCUGCCACUGGCCAAAGUCACACACUCUCUGGAGUAAUGGAGUGCUGGAAAGUGAGAUGAUAAUUCCAAAGAAUUUUGCAGGACCAGUGUCACAACACAAUUACAGACCAGGCUACCACACACAAACGGCAGGACCCUGGCAUCUAGGUAGGCUUGAGAUGGACUUUGAUUUCUGCGAAGGAACCACAGUGGUGGUGACUGAGGACUGUGGAAAUAGAGGACCCUCCUUAAGAACAACUACUGCUUCUGGAAAACUCAUAACAGAGUGGUGCUGCCGAUCUUGCACAUUACCACCGCUAAGGUACAGAGGUGAGGAUGGAUGCUGGUAUGGUAUGGAAAUCAGGCCAUUGAAAGAGAAAGAAGAGAACUUGGUCAACUCUUUGGUCACAGCCGGACAUGGACAGAUUGACAACUUCUCACUAGGAGUCUUGGGAAUGGCAUUGUUCCUGGAAGAGAUGCUCAGGACUCGAGUAGGAACGAAACAUGCAAUAUUACUAGUUGCAGUCUCUUUCGUGACAUUGAUCACAGGGAACAUGUCCUUUCGAGAUUUGGGGAGAGUGAUGGUCAUGGUGGGCGCUACUAUGACGGAUGACAUAGGCAUGGGCGUGACUUAUCUUGCCCUAUUAGCAGCCUUCAAAGUCAGACCAACUUUUGCGGCUGGACUACUCUUAAGAAAGCUGACCUCCAAGGAAUUGAUGAUGACCACCAUAGGAAUCGUACUCCUCUCUCAGAGUACCAUACCAGAGAGCAUACUUGAACUGACUGACGCGUUGGCUUUGGGGAUGAUGGUUCUCAAAAUAGUGAGAAACAUGGAAAAGUAUCAGCUAGCAGUGACUAUCAUGGCAAUCUUGUGCGUCCCAAAUGCAGUGAUAUUGCAAAACGCAUGGAAAGUGAGCUGCACAAUACUGGCAGUGGUGUCCGUUUCCCCACUGCUUUUAACAUCCUCACAGCAGAAAGCGGAUUGGAUACCACUGGCGUUGACGAUCAAAGGCCUCAAUCCAACAGCCAUUUUCUUAACAACUCUCUCAAGAACUAGCAAGAAAAGGAGCUGGCCACUAAAUGAGGCUAUUAUGGCAGUCGGGAUGGUGAGCAUUCUAGCCAGUUCUCUCUUAAAGAAUGAUAUUCCCAUGACAGGACCAUUAGUGGCUGGAGGGCUUCUCACUGUGUGUUACGUGCUCACUGGAAGAUCGGCUGAUUUGGAACUGGAAAGAGCUGCUGACGUAAGAUGGGAAGAACAGGCAGAGAUAUCAGGAAGUAGUCCAAUUCUGUCGAUAACAAUAUCGGAAGAUGGUAGCAUGUCGAUAAAGAAUGAAGAAGAAGAACAGACACUGACCAUACUCAUUAGAACAGGACUACUGGUGAUAUCAGGACUUUUUCCUGUGUCAAUACCAAUCACGGCAGCUGCAUGGUACCUUUGGGAAGUGAAAAAACAACGAGCAGGAGUAUUGUGGGAUGUCCCUUCACCCCCACCUGUGGGAAAGGCCGAACUGGAAGAUGGAGCCUAUAGAAUCAAGCAGAAAGGGAUCCUAGGAUACUCACAGAUUGGAGCCGGAGUUUACAAAGAAGGAACAUUCCACACAAUGUGGCAUGUCACACGUGGUGCUGUCCUAAUGCAUAAAGGGAAGAGAAUUGAACCAUCAUGGGCGGACGUCAAGAAAGACCUAAUAUCGUAUGGAGGAGGCUGGAAGCUGGAAGGAGAAUGGAAGGAAGGAGAAGAAGUCCAGGUCCUGGCAUUAGAGCCUGGAAAGAAUCCAAGAGCCGUCCAAACAAAACCCGGUCUUUUUAAAACCAACACUGGAACCAUAGGCGCCGUGUCUCUGGACUUUUCUCCUGGAACGUCAGGAUCUCCAAUCGUCGAUAAAAAAGGAAAAGUUGUGGGCCUUUAUGGCAACGGUGUCGUCACAAGGAGUGGAACAUAUGUGAGUGCCAUAGCCCAGACUGAAAAAAGCAUCGAAGACAAUCCAGAGAUUGAAGAUGACAUCUUUAGAAAGAAAAGAUUGACCAUCAUGGACCUCCACCCAGGAGCAGGAAAAACAAAGAGAUACCUUCCAGCAAUAGUCAGAGAAGCCAUAAAACGAGGCUUGAGAACACUAAUCCUGGCCCCCACUAGAGUUGUGGCGGCUGAAAUGGAAGAAGCUCUCAGAGGACUUCCAAUAAGAUACCAAACCCCAGCUAUCAGAGCUGAGCACACUGGGCGGGAGAUUGUGGAUCUAAUGUGUCACGCCACAUUUACCAUGAGGCUAUUAUCACCAAUUAGAGUGCCAAAUUACAACCUGAUCAUCAUGGAUGAAGCCCAUUUCACAGACCCAGCAAGCAUAGCAGCUAGAGGAUACAUUUCAACUCGAGUAGAGAUGGGUGAAGCAGCUGGGAUUUUCAUGACAGCUACCCCUCCUGGAAGCAGAGACCCAUUUCCCCAGAGCAAUGCACCAAUCAUGGAUGAAGAAAGAGAAAUCCCUGAGCGUUCGUGGAACUCUGGACAUGAGUGGGUUACGGAUUUUAAAGGGAAGACUGUUUGGUUUGUUCCAAGUAUAAAAGCAGGGAAUGAUAUAGCAGCUUGCCUGAGAAAGAAUGGAAAGAAAGUGAUACAACUCAGCAGGAAAACUUUUGAUUCUGAAUAUAUCAAGACUAGGACCAAUGAUUGGGACUUUGUGGUCACGACAGACAUUUCAGAAAUGGGUGCUAACUUCAAGGCUGAGAGGGUUAUAGACCCCAGACGCUGCAUGAAACCAGUCAUAUUAACAGACGGUGAAGAGCGGGUGAUCUUGGCAGGACCCAUGCCAGUGACCCAUUCUAGUGCAGCACAAAGAAGAGGGAGAGUAGGAAGAAAUCCAAAAAAUGAAAAUGACCAGUACAUAUACAUGGGGGAACCUCUGGAAAAUGAUGAAGACUGUGCACACUGGAAAGAAGCUAAGAUGCUCUUGGAUAACAUCAACACGCCUGAAGGAAUCAUUCCUAGCAUGUUCGAACCAGAGCGUGAAAAGGUGGAUGCCAUUGAUGGUGAAUACCGCUUGAGAGGAGAAGCGAGGAAAACUUUUGUGGACCUAAUGAGAAGAGGAGAUUUACCAGUCUGGCUAGCCUACAGAGUGGCGGCUGAAGGCAUCAACUACGCAGACAGAAGAUGGUGCUUUGAUGGAGUCAAGAACAACCAAAUCUUGGAAGAAAAUGUGGAAGUAGAAAUUUGGACAAAAGAAGGAGAAAGGAAGAAAUUAAAACCCAGAUGGUUGGAUGCUAGGAUCUACUCUGACCCAUUGGCGCUCAAAGAAUUCAAGGAAUUCGCAGCUGGAAGAAAGUCCCUGACCCUGAAUCUAAUCACAGAGAUGGGUAGACUCCCAACCUUCAUGACCCAGAAAGCAAAGAAUGCACUCGACAACUUAGCAGUCCUGCAUACGGCUGAAGCAGGCGGAAGGGCGUACAAUCAUGCUCUUAGUGAACUGCCGGAGACUCUGGAGACAUUGCUUUUACUGACACUUUUGGCCACAGUCACGGGCGGAAUCUUCCUGUUCUUGAUGAGCGGAAAGGGUAUAGGGAAGAUGACCCUGGGAAUGUGCUGCAUAAUCACGGCUAGUAUCCUCUUAUGGUAUGCACAAAUACAGCCACACUGGAUAGCAGCUUCAAUAAUACUGGAGUUUUUUCUCAUAGUCUUGCUCAUUCCAGAACCAGAAAAACAGAGAACACCCCAAGAUAACCAGUUAACUUAUGUUGUCAUAGCCAUCCUUACAGUAGUGGCCGCAACCAUGGCAAACGAGAUGGGUUUCCUAGAAAAAACAAAGAAAGAUUUCGGAUUGGGAAGCAUUACAACCCAGCAACCUGAGAGUAACAUCCUGGACAUAGAUCUACGUCCUGCAUCAGCUUGGACUCUAUAUGCCGUGGCAACAACUUUCAUCACACCAAUGUUGAGGCAUAGCAUUGAAAACUCCUCAGUGAAUGUGUCUCUAACAGCCAUUGCCAACCAAGCCACAGUGUUAAUGGGUCUUGGGAAAGGAUGGCCAUUGUCAAAAAUGGACAUCGGAGUUCCCCUUCUCGCUAUCGGGUGCUAUUCACAAGUCAACCCCAUAACUCUCACUGCAGCCCUUCUCUUAUUGGUAGCCCAUUAUGCUAUCAUAGGGCCAGGACUCCAAGCGAAAGCAACUAGAGAGGCUCAGAAAAGAGCAGCAGCGGGCAUCAUGAAAAACCCAACUGUGGAUGGAAUGACAGUGAUUGACCUAGAUCCAAUACCCUAUGAUCCAAAGUUUGAAAAGCAGUUGGGACAAGUAAUGCUCUUAGUCCUCUGCGUGACUCAAGUAUUGAUGAUGAGGACUACAUGGGCUUUAUGUGAAGCUCUAACCUUAGCAACCGGGCCCAUCUCUACACUGUGGGAAGGAAAUCCAGGGAGAUUUUGGAAUACAACUAUUGCAGUGUCAAUGGCUAACAUUUUUAGAGGGAGUUACCUGGCCGGAGCCGGACUUCUCUUUUCUAUCAUGAAAAACACGGCCAACACAAGAAGGGGAACUGGCAACACAGGAGAGACGCUUGGGGAGAAAUGGAAAAACCGGUUGAAUGCAUUAGGGAAGAGUGAAUUCCAGAUCUACAAGAAAAGUGGAAUCCAGGAAGUGGAUAGAACCUUAGCAAAAGAAGGCAUCAAAAGAGGAGAAACGGACCAUCACGCUGUGUCGCGAGGCUCAGCGAAACUGAGAUGGUUCGUCGAGAGAAACCUGGUCACACCAGAAGGGAAAGUAGUGGACCUUGGCUGCGGCAGGGGGGGCUGGUCAUACUAUUGUGGGGGACUAAAGAAUGUAAAAGAAGUUAAAGGCCUAACAAAAGGAGGACCAGGACACGAAGAACCCAUUCCCAUGUCAACAUAUGGUUGGAAUCUGGUGCGUCUUCAAAGUGGAGUUGAUGUUUUUUUUACUCCGCCAGAAAAGUGUGACACACUGCUGUGUGACAUAGGGGAGUCGUCACCAAACCCCACGGUUGAGGCAGGACGAACACUCAGAGUUCUAAACUUAGUGGAAAAUUGGCUGAACAACAACACCCAAUUUUGCAUAAAGGUUCUCAACCCAUACAUGCCCUCAGUUAUAGAAAAAAUGGAAGCACUACAAAGGAAAUACGGAGGAGCUUUGGUGAGGAAUCCACUCUCACGAAAUUCCACACACGAGAUGUACUGGGUAUCCAAUGCUUCCGGGAACAUAGUGUCAUCAGUGAACAUGAUUUCAAGAAUGUUGAUUAACAGAUUCACAAUGAGACACAAGAAAGCCACAUACGAGCCAGAUGUUGACCUCGGAAGUGGAACCCGCAACAUCGGAAUUGAAAGUGAGACACCAAAUUUAGACAUAAUUGGGAAAAGAAUAGAAAAAAUAAAACAAGAGCAUGAAACAUCAUGGCACUAUGACCAAGACCACCCAUACAAAACGUGGGCCUACCAUGGCAGCUACGAAACAAAACAGACUGGAUCAGCAUCAUCCAUGGUGAACGGAGUGGUUAGGCUGCUAACAAAACCUUGGGACGUCAUCCCUAUGGUGACACAGAUGGCAAUGACAGACACGACUCCAUUUGGACAACAGCGCGUUUUCAAAGAGAAAGUGGACACGAGAACCCAAGAACCGAAAGAAGGCACGAAAAAACUAAUGAAAAUUACUGCAGAAUGGCUCUGGAAAGAACUAGGAAAGAAAAAGACACCUAGGAUGUGCACCAGAGAAGAAUUCACAAGAAAGGUGAGAAGCAAUGCAGCCUUAGGUGCCAUAUUCACUGAUGAGAACAAGUGGAAGUCGGCACGUGAGGCUGUUGAAGACAGUGGAUUUUGGGAAUUGGUUGACAAGGAAAGGAAUCUCCAUCUUGAAGGAAAGUGUGAAACAUGUGUGUAUAACAUGAUGGGAAAGAGAGAGAAGAAGCUAGGGGAGUUCGGCAAAGCAAAAGGCAGCAGAGCCAUAUGGUACAUGUGGCUUGGAGCACGCUUCUUAGAGUUUGAAGCUCUAGGAUUCUUGAACGAAGAUCACUGGUUUUCCAGAGAGAACUCCCUGAGUGGAGUGGAAGGAGAAGGGCUACACAAGCUAGGCUACAUUUUAAGAGACGUGAGUAAGAAAGAAGGAGGAGCAAUGUAUGCUGAUGACACCGCAGGAUGGGACACAAGAAUCACACUAGAGGACUUAAAAAAUGAAGAAAUGGUGACAAACCACAUGGAAGGAGAACACAAGAAACUUGCUGAAGCCAUUUUCAAAUUAACGUACCAAAACAAGGUGGUGCGUGUGCAAAGACCAACACCAAGAGGCACAGUAAUGGACAUUAUAUCGAGAAGAGACCAAAGAGGUAGUGGACAAGUUGUCACCUACGGCCUCAAUACUUUCACCAAUAUGGAAGCCCAACUGAUCAGACAGAUGGAGGGAGAAGGAGUUUUCAAAAGCAUCCAGCAACUGACAGUUAAAGAAGAAAUUGCAGUGAAAAACUGGUUAAUAAGAGUGGGGCGUGAGAGGUUAUCAAGAAUGGCCAUCAGUGGAGAUGAUUGUGUUGUGAAACCCUUAGAUGACAGGUUUGCAAGUGCUCUAACAGCUCUAAAUGACAUGGGAAAGGUUAGGAAAGACAUACAACAAUGGGAACCUUCAAGAGGAUGGAACGAUUGGACACAAGUGCCCUUUUGUUCACACCAUUUCCAUGAGUUAAUCAUGAAGGACGGUCGUGUGCUCGUAGUUCCAUGCAGAAACCAAGAUGAACUGAUUGGUAGGGCCCGAAUUUCCCAGGGAGCCGGGUGGUCCUUGCGGGAAACAGCCUGUCUGGGGAAGUCCUACGCCCAAAUGUGGAGCCUGAUGUACUUCCACAGACGUGACCUUAGGCUGGCGGCAAAUGCCAUUUGCUCGGCAGUCCCAUCACAUUGGGUUCCAACAAGUCGAACAACCUGGUCCAUACACGCCACACAUGAGUGGAUGACAACAGAAGACAUGCUGACAGUCUGGAACAGGGUGUGGAUUCAAGAAAACCCAUGGAUGGAAGACAAAACUCCAGUAGAAUCAUGGGAGGAAAUCCCGUAUUUGGGGAAAAGAGAAGACCAAUGGUGCGGCUCAUUGAUUGGGCUAACAAGCAGGGCCACCUGGGCAAAGAACAUCCAAACAGCAAUAAAUCAAGUUAGAUCCCUAAUAGGCAAUGAGGAAUACACAGACUACAUGCCAUCUAUGAAAAGAUUCAGAAGAGAAGAGGAAGAGGCAGGAGUCUUGUGGUAG
		</sequence>
		<sequence>
			<taxon idref="KM279608"/>
			AUGAAUAACCAACGGAAAAAGGCGAGAAAUACGCCUUUCAAUAUGCUGAAACGUGAGAGAAACCGCGUGUCAACUGUGCAACAGCUGACAAAGAGAUUCUCACUUGGAAUGCUACAGGGACGAGGACCAUUAAAACUGUUCAUGGCCCUAGUGGCUUUCCUUCGUUUCCUAACAAUCCCGCCGACAGCAGGGAUAUUAAAAAGAUGGGGAACAAUCAAAAAAUCAAAGGCUAUCAAUGUCUUGAGAGGGUUCAGGAAAGAGAUUGGAAGGAUGCUGAACAUCUUGAACAGGAGACGCAGAACUGCAGGUAUAAUUAUUAUGAUGAUCCCAACAGUGAUGGCGUUCCACUUAACCACACGCAACGGAGAACCACACAUGAUCGUGAGUAGACAAGAGAAGGGGAAAAGUCUCCUGUUUAAAACAGAGAACGGUGUGAACAUGUGUACCCUCAUGGCCAUGGACCUUGGUGAACUGUGUGAAGACACAAUCACAUAUAACUGUCCUCUUCUCAGGCAGAAUGAACCAGAAGACAUAGACUGUUGGUGCAACUCUACGUCUACAUGGGUAACUUAUGGGACAUGCACCGUCACAGGAGAACACAGAAGGGAAAAAAGAUCAGUGGCACUCGUUCCACAUGUGGGAAUGGGACUGGAGACACGAACUGAAACAUGGAUGUCAUCAGAAGGGGCCUGGAAACAUGCCCAGAGAAUUGAAACUUGGAUCUUGAGACAUCCAGGCUUCACCAUAAUGGCAGCAAUCCUGGCAUACACCAUAGGAACAACAUACCUCCAAAGAGUCCUGAUUUUCAUUUUACUGACAGCUGUCACUCCUUCAAUGGCAAUGCGUUGUAUAGGAAUAUCAAAUAGAGACUUUGUGGAAGGGGUUUCAGGAGGAAGCUGGGUCGAUAUAGUCUUGGAACAUGGAAGCUGUGUGACGACGAUGGCGAAAAAUAAACCAACAUUGGAUUUUGAACUGAUAAAAACAGAAGCCAAACAUCCCGCCACUCUAAGGAAGUAUUGUGUAGAGGCAAAGCUGACCAACACAACAACAGCAUCUCGCUGCCCAACACAAGGAGAACCUAGCCUAAAUGAAGAACAGGACAAAAGAUUCGUCUGCAAACACUCCAUGGUAGACAGAGGAUGGGGAAAUGGAUGCGGAUUAUUUGGAAAGGGAGGCAUCGUGACCUGUGCAAUGUUCACAUGCAAAAAGAACAUGGAAGGAAAAGUCGUGCAACCAGAAAACUUGGAGUACACCAUCGUGAUAACACCUCACUCAGGGGAAGAGAAUGCAGUCGGAAAUGACACAGGAAAACAUGGCAAGGAAAUUAAAGUAACACCACAGAGUUCCAUCACAGAAGCAGAACUAACAGGCUAUGGCACUGUCACGAUGGAAUGCUCUCCGAGAACGGGUCUCGACUUCAAUGAGAUGGUGUUGCUGCAAAUGGAAAACAAGGCUUGGCUGGUGCACAGGCAAUGGUUCUUAGACCUGCCGUUACCAUGGUUGCCCGGAGCAGACACACAAGGAUCAAAUUGGAUACAGAAGGAGACACUGGUCACCUUCAAAAAUCCCCAUGCAAAGAAACAGGAUGUUGUUGUUUUAGGAUCCCAAGAAGGGGCCAUGCACACGGCACUCACAGGGGCCACGGAAAUCCAGAUGUCAUCAGGAAACUUACUGUUCACAGGACAUCUUAAGUGCAGGCUGAGAAUGGACAAACUACAGCUCAAAGGAAUGUCAUAUUCCAUGUGUACAGGAAAGUUCAAAGUUGUGAAGGAAAUAGCAGAAACACAACAUGGAACAAUAGUUAUUAGAGUACAAUAUGAAGGGGACGGUUCUCCGUGCAAGAUCCCUUUUGAAAUAAUGGACUUGGAAAAAAGGCAUGUCUUAGGUCGCUUGAUUACAGUCAACCCAAUUGUCACAGAAAAAGACAACCCAGUCAACAUAGAAGCAGAACCUCCAUUUGGAGACAGCUACAUCAUUAUAGGAGUAGAACCGGGACAACUGAAGCUCAGCUGGUAUAAGAAAGGAAGUUCUAUUGGCCAAAUGUUUGAGACAACAAUGAGAGGAGCGAAGAGAAUGGCCAUUUUAGGUGACACAGCUUGGGAUUUUGGAUCCCUGGGAGGAGUGUUCACAUCCAUAGGAAAGGCCCUCCACCAAGUCUUUGGAGCUAUCUAUGGGGCUGCCUUCAGCGGGGUUUCAUGGACUAUGAAAAUCCUCAUAGGAGUCGUCAUCACAUGGAUAGGAAUGAAUUCACGCAGCACCUCACUGUCUGUGUCACUAGUAUUAGUGGGGGUCGUGACAUUGUAUUUGGGAGUUAUGGUGCAGGCCGAUAGUGGUUGCGUUGUGAGUUGGAGAAACAAAGAACUGAAAUGUGGUAGUGGGAUUUUUAUCACAGACAACGUGCACACAUGGACAGAACAAUACAAAUUCCAACCAGAAUCCCCUUCAAAGCUGGCUUCAGCUAUCCAGAAGGCUCAUGAAGAAGGCAUUUGUGGAAUCCGCUCAGUAACAAGACUGGAGAAUCUGAUGUGGAAACAAAUAACACCAGAAUUGAAUCACAUUCUAACGGAAAAUGAAGUAAAGUUGACUAUCAUGACAGGAGACAUCAAAGGAAUCAUGCAGGCAGGAAAACGAUCCCUGCGGCCUCAACCCACUGAGCUGAAGUACUCCUGGAAAGCAUGGGGCAAAGCGAAAAUGCUUUCCACAGAGCUUCAUAACCACACCUUUCUCAUUGAUGGCCCCGAAACAGCAGAAUGUCCCAACACAAACAGAGCUUGGAACUCACUAGAAGUUGAAGACUAUGGCUUUGGAGUGUUCACCACUAACAUAUGGCUGAAAUUGAAAGAAAGGCAGGAUGUGUUUUGUGACUCAAAACUCAUGUCAGCAGCCAUAAAGGACAAUAGAGCCGUCCACGCCGAUAUGGGUUAUUGGAUAGAAAGCGCACUCAAUGACACAUGGAAGAUUGAGAAAGCCUCUUUUAUUGAAGUUAAAAGCUGCCACUGGCCAAAGUCACACACUCUCUGGAGUAAUGGAGUGCUGGAAAGUGAGAUGAUAAUUCCAAAGAAUUUUGCAGGACCAGUGUCACAACACAAUUACAGACCAGGCUACCACACACAAACGGCAGGACCCUGGCAUCUAGGUAGGCUUGAGAUGGACUUUGAUUUCUGCGAAGGAACCACAGUGGUGGUGACUGAGGACUGUGGAAAUAGAGGACCCUCCUUAAGAACAACUACUGCUUCUGGAAAACUCAUAACAGAGUGGUGCUGCCGAUCUUGCACAUUACCACCGCUAAGGUACAGAGGUGAGGAUGGAUGCUGGUAUGGUAUGGAAAUCAGGCCAUUGAAAGAGAAAGAAGAGAACUUGGUCAACUCUUUGGUCACAGCCGGACAUGGACAGAUUGACAACUUCUCACUAGGAGUCUUGGGAAUGGCAUUGUUCCUGGAAGAGAUGCUCAGGACUCGAGUAGGAACGAAACAUGCGAUAUUACUAGUUGCAGUCUCUUUCGUGACAUUGAUCACAGGGAAUAUGUCCUUUCGAGAUUUGGGGAGAGUGAUGGUCAUGGUGGGCGCUACUAUGACGGAUGACAUAGGCAUGGGCGUGACUUAUCUUGCCCUAUUAGCAGCCUUCAAAGUUAGACCAACUUUUGCGGCUGGACUACUCUUAAGAAAGCUGACCUCCAAGGAAUUGAUGAUGACCACCAUAGGAAUCGUACUCCUCUCUCAGAGUACCAUACCAGAGAGCAUACUUGAACUGACUGACGCGUUGGCUUUGGGGAUGAUGGUUCUCAAAAUAGUGAGAAACAUGGAAAAGUAUCAGCUAGCAGUGACUAUCAUGGCCAUCUUGUGCGUCCCGAAUGCAGUGAUAUUGGAAAACGCAUGGAAAGUGAGCUGCACAACACUGGCAGUGGUGUCCGUCUCCCCACUGCUUUUAACAUCCUCACAGCAGAAAGCGGAUUGGAUACCACUGGCGUUGACGAUCAAAGGCCUCAAUCCAACAGCCAUUUUCUUAACAACUCUCUCAAGAACUAGCAAGAAAAGGAGCUGGCCACUAAAUGAGGCUAUUAUGGCAGUCGGGAUGGUGAGCAUUCUAGCCAGUUCUCUCUUAAAGAAUGACAUUCCCAUGACAGGACCAUUAGUGGCUGGAGGGCUUCUCACUGUGUGUUACGUGCUCACUGGAAGAUCGGCUGACUUGGAACUGGAAAGAGCUGCUGACGUAAGAUGGGAAGAACAGGCAGAGAUAUCAGGAAGUAGUCCAAUUCUGUCGAUAACAAUAUCGGAAGAUGGUAGCAUGUCGAUAAAGAAUGAAGAAGAAGAACAGACACUGACCAUACUCAUUAGAACAGGACUACUGGUGAUAUCAGGACUUUUUCCUGUGUCAAUACCAAUCACGGCAGCUGCAUGGUACCUUUGGGAAGUGAAAAAACAACGAGCAGGAGUAUUGUGGGAUGUCCCUUCACCGCCACCUGUGGGAAAGGCCGAACUGGAAGAUGGAGCCUAUAGAAUCAAGCAGAAAGGGAUCCUAGGAUACUCACAGAUUGGAGCCGGAGUUUACAAAGAAGGAACAUUCCACACAAUGUGGCAUGUCACACGUGGUGCUGUCCUAAUGCAUAAAGGGAAGAGAAUUGAACCAUCAUGGGCGGACGUCAAGAAAGACCUAAUAUCGUAUGGAGGAGGCUGGAAGCUGGAAGGAGAGUGGAAGGAAGGAGAAGAAGUCCAGGUCCUGGCAUUAGAGCCUGGAAAGAAUCCAAGAGCCGUCCAAACAAAACCCGGUCUUUUUAAAACCAACACUGGAACCAUAGGCGCCGUGUCUCUGGACUUUUCUCCUGGAACGUCAGGAUCUCCAAUCGUCGAUAAAAAAGGAAAAGUUGUGGGCCUUUAUGGCAACGGUGUCGUCACAAGGAGUGGAACAUAUGUGAGUGCCAUAGCCCAGACUGAAAAAAGCAUCGAAGACAAUCCAGAGAUUGAAGAUGACAUCUUUAGAAAGAAAAGAUUGACCAUCAUGGACCUCCACCCAGGAGCAGGGAAAACAAAGAGAUACCUUCCAGCAAUAGUCAGAGAAGCCAUAAAACGAGGCUUGAGAACACUAAUCCUGGCCCCCACUAGAGUUGUGGCGGCUGAAAUGGAAGAAGCUCUCAGAGGACUUCCAAUAAGAUACCAAACCCCAGCUAUCAGAGCUGAGCACACUGGGCGGGAGAUUGUGGAUCUAAUGUGUCACGCCACAUUUACCAUGAGGCUAUUAUCACCAAUUAGAGUGCCAAAUUACAACCUGAUCAUCAUGGAUGAAGCCCAUUUCACAGACCCAGCAAGCAUAGCAGCUAGAGGAUACAUUUCAACUCGAGUAGAGAUGGGUGAAGCAGCUGGGAUUUUCAUGACAGCUACCCCUCCUGGAAGCAGAGACCCAUUUCCCCAGAGCAAUGCACCAAUCAUGGAUGAAGAAAGAGAAAUCCCUGAGCGUUCGUGGAACUCUGGACAUGAGUGGGUUACGGAUUUUAAAGGGAAGACAGUUUGGUUUGUUCCAAGUAUAAAAGCAGGGAAUGAUAUAGCAGCUUGCCUGAGAAAGAAUGGAAAGAAAGUGAUACAACUCAGCAGGAAGACUUUUGAUUCUGAAUAUAUCAAGACUAGGACCAAUGAUUGGGACUUUGUGGUCACGACAGACAUUUCAGAAAUGGGUGCUAACUUCAAGGCUGAGAGGGUUAUAGACCCCAGACGCUGCAUGAAACCAGUCAUAUUAACGGACGGUGAAGAGCGGGUGAUUUUGGCAGGACCCAUGCCAGUGACCCAUUCUAGUGCAGCACAAAGAAGAGGGAGAGUAGGAAGAAAUCCAAAAAAUGAAAAUGACCAGUACAUAUACAUGGGGGAACCUCUGGAAAAUGAUGAAGACUGUGCACAUUGGAAAGAAGCUAAGAUGCUCUUGGAUAACAUCAACACGCCUGAAGGAAUCAUUCCCAGCAUGUUCGAACCAGAGCGUGAAAAGGUGGAUGCCAUUGAUGGUGAAUACCGCUUGAGAGGAGAAGCGAGGAAAACUUUUGUGGACCUAAUGAGAAGAGGAGAUUUACCAGUCUGGCUAGCCUACAAAGUGGCGGCUGAAGGCAUCAACUACGCAGACAGAAGAUGGUGCUUUGAUGGAGUCAAGAACAACCAAAUCUUGGAAGAAAAUGUGGAAGUAGAAAUUUGGACAAAAGAAGGAGAAAGGAAGAAAUUAAAACCCAGAUGGUUGGAUGCUAGGAUCUACUCUGACCCAUUGGCGCUCAAAGAAUUCAAGGAAUUCGCAGCUGGAAGAAAGUCCCUGACCCUGAAUCUAAUCACAGAGAUGGGUAGACUCCCAACCUUUAUGACCCAGAAAGCAAAGAAUGCACUCGACAACUUAGCAGUUCUGCAUACGGCUGAAGCAGGCGGAAGGGCGUACAAUCAUGCUCUUAGUGAACUGCCGGAGACUCUGGAGACAUUGCUUUUACUGACACUUUUGGCCACAGUCACGGGCGGAAUCUUCCUGUUUUUGAUGAGCGGAAAGGGUAUAGGGAAGAUGACCCUGGGAAUGUGCUGCAUAAUCACGGCUAGUAUCCUCUUAUGGUAUGCACAAAUACAGCCACACUGGAUAGCAGCUUCAAUAAUACUGGAGUUUUUUCUCAUAGUCUUGCUCAUUCCAGAACCAGAAAAACAGAGAACACCCCAAGAUAACCAGUUAACUUAUGUUGUCAUAGCCAUCCUUACAGUAGUGGCCGCAACCAUGGCAAACGAGAUGGGUUUCCUGGAAAAAACAAAGAAAGAUUUCGGAUUGGGAAGCAUUACAACCCAGCAACCUGAGAGUAACAUCCUGGACAUAGAUCUACGUCCUGCAUCAGCUUGGACUCUAUAUGCCGUGGCAACAACCUUCAUCACACCAAUGUUGAGGCAUAGCAUUGAAAACUCCUCAGUGAAUGUGUCUCUAACAGCCAUUGCCAACCAAGCCACAGUGUUAAUGGGUCUUGGGAAAGGAUGGCCAUUGUCAAAAAUGGACAUCGGAGUUCCCCUUCUCGCUAUCGGGUGCUAUUCACAAGUUAACCCCAUAACUCUCACUGCAGCCCUUCUCUUAUUGGUAGCCCAUUAUGCUAUCAUAGGGCCAGGACUCCAAGCGAAAGCAACUAGAGAGGCUCAGAAAAGAGCAGCAGCGGGCAUCAUGAAAAACCCAACUGUGGAUGGAAUAACAGUGAUUGACCUAGAUCCAAUACCCUAUGAUCCAAAGUUUGAAAAGCAGUUGGGACAAGUAAUGCUCUUAGUCCUCUGCGUGACUCAAGUAUUGAUGAUGAGGACUACAUGGGCUUUAUGUGAAGCUCUAACCUUAGCAACCGGGCCCAUCUCUACACUGUGGGAAGGAAAUCCAGGGAGAUUUUGGAAUACAACUAUUGCAGUGUCAAUGGCUAACAUUUUUAGAGGGAGUUACCUGGCCGGAGCCGGACUUCUCUUUUCUAUCAUGAAAAACACGGCCAACACAAGAAGGGGAACUGGCAACACAGGAGAGACGCUUGGAGAGAAAUGGAAAAACCGGUUGAAUGCAUUGGGGAAGAGUGAAUUCCAGAUCUACAAGAAAAGUGGAAUCCAGGAAGUGGAUAGAACCUUAGCAAAAGAAGGCAUCAAAAGAGGAGAAACGGACCAUCACGCUGUGUCGCGAGGCUCAGCGAAACUGAGAUGGUUCGUCGAGAGAAACCUGGUCACACCAGAAGGGAAAGUGGUGGACCUUGGCUGCGGCAGGGGGGGCUGGUCAUACUAUUGUGGGGGACUAAAGAAUGUAAAAGAAGUUAAAGGCCUAACAAAAGGAGGACCAGGACACGAAGAACCCAUUCCCAUGUCAACAUAUGGUUGGAAUCUGGUGCGUCUUCAAAGUGGAGUUGACGUUUUUUUUACUCCGCCAGAAAAGUGUGACACAUUGCUGUGUGACAUAGGGGAGUCGUCACCAAACCCCACGGUUGAGGCAGGACGAACACUCAGAGUUCUAAACUUAGUGGAAAAUUGGCUGAACAACAACACCCAAUUUUGCAUAAAGGUUCUCAACCCAUACAUGCCUUCAGUUAUAGAGAAAAUGGAAGCACUACAAAGGAAAUACGGAGGAGCUUUGGUGAGGAAUCCACUCUCACGAAAUUCCACACACGAGAUGUACUGGGUAUCCAAUGCUUCCGGGAACAUAGUGUCAUCAGUGAACAUGAUUUCAAGAAUGUUGAUUAACAGAUUCACGAUGAGACACAAGAAAGCCACAUACGAGCCAGAUGUUGACCUCGGAAGUGGAACCCGCAACAUCGGAAUUGAAAGUGAGACACCAAAUUUAGACAUAAUUGGGAAAAGAAUAAAAAAAAUAAAACAAGAGCAUGAAACAUCAUGGCACUAUGACCAAGACCACCCAUACAAAACGUGGGCCUACCAUGGCAGCUACGAAACAAAACAGACUGGAUCAGCAUCAUCCAUGGUGAACGGAGUGGUUAGGCUGCUAACAAAACCUUGGGACGUCAUCCCUAUGGUGACACAGAUGGCAAUGACAGACACGACUCCAUUUGGACAACAGCGCGUUUUCAAAGAGAAAGUGGACACGAGAACCCAAGAACCGAAAGAAGGCACGAAAAAACUAAUGAAAAUCACGGCAGAAUGGCUCUGGAAAGAACUAGGAAAGAAAAAGACACCUAGGAUGUGCACCAGAGAAGAAUUCACAAGAAAGGUGAGAAGCAAUGCAGCCCUAGGUGCCAUAUUCACUGAUGAGAACAAGUGGAAGUCGGCACGUGAGGCUGUUGAAGACAGUGGAUUUUGGGAAUUGGUUGACAAGGAAAGGAAUCUCCAUCUUGAAGGAAAGUGUGAAACAUGUGUGUAUAACAUGAUGGGAAAGAGAGAGAAGAAACUAGGGGAGUUCGGCAAAGCAAAAGGCAGCAGAGCCAUAUGGUACAUGUGGCUUGGAGCACGCUUCUUAGAGUUUGAAGCUCUAGGAUUCUUGAAUGAAGAUCACUGGUUUUCCAGAGAGAACUCCCUGAGUGGAGUGGAAGGAGAAGGGCUACACAAACUAGGCUACAUUUUAAGGGACGUGAGUAAGAAAGAAGGAGGAGCAAUGUAUGCCGAUGACACCGCAGGAUGGGACACAAGAAUCACACUAGAGGACUUAAAAAAUGAAGAAAUGGUGACAAACCACAUGGAAGGAGAACACAAGAAACUUGCUGAAGCCAUUUUCAAAUUAACGUACCAAAACAAGGUGGUGCGUGUGCAAAGACCAACACCAAGAGGCACAGUAAUGGACAUCAUAUCGAGAAGAGACCAAAGAGGUAGUGGACAAGUUGUCACCUACGGCCUCAAUACUUUCACCAAUAUGGAAGCCCAACUGAUCAGACAGAUGGAAGGAGAAGGAGUCUUCAAAAGCAUCCAGCAACUGACAGUUAAAGAAGAAAUUGCAGUGAAAAACUGGUUAAUAAGAGUGGGGCGUGAGAGGUUAUCAAGAAUGGCUAUCAGUGGAGAUGAUUGUGUUGUGAAACCCUUAGAUGACAGGUUUGCAAGUGCUCUAACAGCUCUAAAUGACAUGGGAAAAGUUAGGAAAGACAUACAACAAUGGGAACCUUCAAGAGGAUGGAACGAUUGGACACAAGUGCCCUUUUGUUCACACCAUUUCCAUGAGUUGAUCAUGAAGGACGGUCGUGUGCUCGUAGUUCCAUGCAGAAACCAAGAUGAACUGAUUGGUAGGGCCCGAAUUUCCCAGGGAGCCGGGUGGUCCUUGCGGGAAACAGCCUGUCUGGGGAAGUCCUACGCCCAAAUGUGGAGCCUGAUGUACUUCCACAGACGUGACCUUAGGCUGGCGGCAAAUGCCAUUUGCUCGGCAGUCCCAUCACAUUGGGUUCCAACAAGUCGAACAACCUGGUCCAUACACGCCACACAUGAGUGGAUGACAACAGAAGACAUGCUGACAGUCUGGAACAGGGUGUGGAUUCAAGAAAACCCAUGGAUGGAAGACAAAACUCCAGUAGAGUCAUGGGAGGAAAUCCCGUAUUUGGGGAAAAGAGAAGACCAAUGGUGCGGCUCAUUGAUUGGGCUGACAAGCAGGGCCACCUGGGCAAAGAACAUCCAAACAGCAAUAAAUCAAGUUAGAUCCCUAAUAGGCAAUGAGGAAUACACAGACUACAUGCCAUCUAUGAAAAGAUUCAGAAGAGAAGAGGAAGAGGCAGGAGUCUUGUGGUAG
		</sequence>
		<sequence>
			<taxon idref="KM279605"/>
			AUGAAUAACCAACGGAAAAAGGCGAGAAAUACGCCUUUCAAUAUGCUGAAACGCGAGAGAAACCGCGUGUCAACUGUGCAACAGCUGACAAAGAGAUUCUCACUUGGAAUGCUACAGGGACGAGGACCAUUAAAACUGUUCAUGGCCCUAGUGGCUUUCCUUCGUUUCCUAACAAUCCCGCCGACAGCAGGGAUAUUAAAAAGAUGGGGAACAAUCAAAAAAUCAAAGGCUAUCAAUGUCUUGAGAGGGUUCAGGAAAGAGAUUGGAAGGAUGCUGAACAUCUUGAACAGGAGACGCAGAACUGCAGGUAUAAUUAUUAUGAUGAUCCCAACAGUGAUGGCGUUCCACUUAACCACACGCAACGGAGAACCACACAUGAUCGUGAGUAGACAAGAGAAGGGGAAAAGUCUCCUGUUUAAAACAGAGAACGGUGUGAACAUGUGUACCCUCAUGGCCAUGGACCUUGGUGAACUGUGUGAAGACACAAUCACAUAUAACUGUCCUCUUCUCAGGCAGAAUGAACCAGAAGACAUAGACUGUUGGUGCAACUCUACGUCUACAUGGGUAACUUAUGGGACAUGCACCGCCACAGGAGAACACAGAAGGGAAAAAAGAUCAGUGGCACUCGUUCCACAUGUGGGAAUGGGACUGGAGACACGAACUGAAACAUGGAUGUCAUCAGAAGGGGCCUGGAAACAUGCCCAGAGAAUUGAAACUUGGAUCUUGAGACAUCCAGGCUUCACCAUAAUGGCAGCAAUCCUGGCAUACACCAUAGGAACAACAUACUUCCAAAGAGUCCUGAUUUUCAUUUUACUGACAGCUGUCACUCCUUCAAUGGCAAUGCGUUGUAUAGGAAUAUCAAAUAGAGACUUUGUGGAAGGGGUUUCAGGAGGAAGCUGGGUUGAUAUAGUCUUGGAACAUGGAAGCUGUGUGACGACGAUGGCGAAAAAUAAACCAACAUUGGAUUUUGAACUGAUAAAAACAGAAGCCAAACAUCCCGCCACUCUAAGGAAGUAUUGUGUAGAGGCAAAGCUGACCAACACAACAACAGCAUCUCGCUGCCCAACACAAGGAGAACCUAGCCUAAAUGAAGAACAGGACAAAAGAUUCGUCUGCAAACACUCCAUGGUAGACAGAGGAUGGGGAAAUGGAUGCGGAUUAUUUGGAAAGGGAGGCAUCGUGACCUGUGCAAUGUUCACAUGCAAAAAGAACAUGGAAGGAAAAGUCGUGCAACCAGAAAACUUGGAGUACACCAUCGUGAUAACACCUCACUCAGGGGAAGAGAAUGCAGUCGGAAAUGACACAGGAAAACAUGGCAAGGAAAUUAAAGUAACACCACAGAGUUCCAUCACAGAAGCAGAACUAACAGGCUAUGGCACUGUCACGAUGGAAUGCUCUCCGAGAACGGGUCUCGACUUCAAUGAGAUGGUGUUGCUGCAAAUGGAAAACAAGGCUUGGCUGGUGCACAGGCAAUGGUUCUUAGACCUGCCGUUACCAUGGCUGCCCGGAGCAGACACACAAGGAUCAAAUUGGAUACAGAAGGAGACACUGGUCACUUUCAAAAAUCCCCAUGCAAAGAAACAGGAUGUUGUUGUUUUAGGAUCCCAAGAAGGGGCCAUGCACACGGCACUCACAGGGGCCACGGAAAUCCAGAUGUCAUCAGGAAACUUACUGUUCACAGGACAUCUUAAGUGCAGGCUGAGAAUGGACAAACUACAGCUCAAAGGAAUGUCAUAUUCCAUGUGUACAGGAAAGUUCAAAGUUGUGAAGGAAAUAGCAGAAACACAACAUGGAACAAUAGUUAUUAGAGUACAAUAUGAAGGGGACGGUUCUCCGUGCAAGAUCCCUUUUGAAAUAAUGGACUUGGAAAAAAGGCAUGUCUUAGGUCGCUUGAUUACAGUCAACCCAAUUGUCACAGAAAAAGACAACCCAGUCAACAUAGAAGCAGAACCUCCAUUUGGAGACAGCUACAUCAUUAUAGGAGUAGAACCGGGACAACUGAAGCUCAGCUGGUUUAAGAAAGGAAGUUCUAUUGGCCAAAUGUUUGAGACAACAAUGAGAGGAGCGAAGAGAAUGGCCAUUUUAGGUGACACAGCUUGGGAUUUUGGAUCCCUGGGAGGAGUGUUCACAUCCAUAGGAAAGGCCCUCCACCAAGUCUUUGGAGCUAUCUAUGGGGCUGCCUUCAGCGGGGUUUCAUGGACUAUGAAAAUCCUCAUAGGAGUCGUCAUCACAUGGAUAGGAAUGAAUUCACGCAGCACCUCACUGUCUGUGUCACUAGUAUUAGUGGGGGUCGUGACAUUGUAUUUGGGAGUUAUGGUGCAGGCCGAUAGUGGUUGUGUUGUGAGUUGGAAAAACAAAGAACUGAAAUGUGGUAGUGGGAUUUUUAUCACAGACAACGUGCACACAUGGACAGAACAAUACAAAUUCCAACCAGAAUCCCCUUCAAAGCUGGCUUCAGCUAUCCAGAAGGCUCAUGAAGAAGGCAUUUGUGGAAUCCGCUCAGUAACAAGACUGGAGAAUCUGAUGUGGAAACAAAUAACACCAGAAUUGAAUCACAUUCUAACGGAAAAUGAAGUAAAGUUGACUAUCAUGACAGGAGACAUCAAAGGAAUCAUGCAGGCAGGAAAACGAUCCCUGCGGCCUCAACCCACUGAGCUGAAGUACUCCUGGAAAGCAUGGGGCAAAGCGAAAAUGCUUUCCACAGAGCUUCAUAACCACACCUUUCUCAUUGAUGGCCCCGAAACAGCAGAAUGUCCCAACACAAACAGAGCUUGGAACUCACUAGAAGUUGAAGACUAUGGCUUUGGAGUGUUCACCACUAACAUAUGGCUGAAAUUGAAAGAAAGGCAGGAUGUGUUUUGUGACUCAAAACUCAUGUCAGCAGCCAUAAAGGACAAUAGAGCCGUCCACGCCGAUAUGGGUUAUUGGAUAGAAAGCGCACUCAAUGACACAUGGAAGAUUGAGAAAGCCUCUUUUAUUGAAGUUAAAAGCUGCCACUGGCCAAAGUCACACACUCUCUGGAGUAAUGGAGUGCUGGAAAGUGAGAUGAUAAUUCCAAAGAAUUUUGCAGGACCAGUGUCACAACACAAUUACAGACCAGGCUACCACACACAAACGGCAGGACCCUGGCAUCUAGGUAGGCUUGAGAUGGACUUUGAUUUCUGCGAAGGAACCACAGUGGUGGUGACUGAGGACUGUGGAAAUAGAGGACCCUCCUUAAGAACAACUACUGCUUCUGGAAAACUCAUAACAGAGUGGUGCUGCCGAUCUUGCACAUUACCACCGCUAAGGUACAGAGGUGAGGAUGGAUGCUGGUAUGGUAUGGAAAUCAGGCCAUUGAAAGAGAAAGAAGAGAACUUGGUCAACUCUUUGGUCACAGCCGGACAUGGACAGAUUGACAACUUCUCACUAGGAGUCUUGGGAAUGGCAUUGUUCCUGGAAGAGAUGCUCAGGACUCGAGUAGGAACGAAACAUGCAAUAUUACUAGUUGCAGUCUCUUUCGUGACAUUGAUCACAGGGAAUAUGUCCUUUCGAGAUUUGGGGAGAGUGAUGGUCAUGGUGGGCGCUACUAUGACGGAUGACAUAGGCAUGGGCGUGACUUAUCUUGCCCUAUUAGCAGCCUUCAAAGUCAGACCAACUUUUGCGGCUGGACUACUCUUAAGAAAGCUGACCUCCAAGGAAUUGAUGAUGACCACCAUAGGAAUCGUACUCCUCUCUCAGAGUACCAUACCAGAGAGCAUACUUGAACUGACUGACGCGUUGGCUUUGGGGAUGAUGGUUCUCAAAAUAGUGAGAAACAUGGAAAAGUAUCAGCUAGCAGUGACUAUCAUGGCCAUCUUGUGCGUCCCAAAUGCAGUGAUAUUGGAAAACGCAUGGAAAGUGAGCUGCACAACACUGGCAGUGGUGUCCGUUUCCCCACUGCUUUUAACAUCCUCACAGCAGAAAGCGGAUUGGAUACCACUGGCGUUGACGAUCAAAGGCCUCAAUCCAACAGCCAUUUUCUUAACAACUCUCUCAAGAACUAGCAAGAAAAGGAGCUGGCCACUAAAUGAGGCUAUUAUGGCAGUCGGGAUGGUGAGCAUUCUAGCCAGUUCUCUCUUAAAGAAUGACAUUCCCAUGACAGGACCAUUAGUGGCUGGAGGGCUUCUCACUGUGUGUUACGUGCUCACUGGAAGAUCGGCUGACUUGGAACUGGAAAGAGCUGCUGACGUAAGAUGGGAAGAACAGGCAGAGAUAUCAGGAAGUAGUCCAAUUCUGUCGAUAACAAUAUCGGAAGAUGGUAGCAUGUCGAUAAAGAAUGAAGAAGAAGAACAGACACUGACCAUACUCAUUAGAACAGGACUACUGGUGAUAUCAGGACUUUUUCCUGUGUCAAUACCAAUCACGGCAGCUGCAUGGUACCUUUGGGAAGUGAAAAAACAACGAGCAGGAGUAUUGUGGGAUGUCCCUUCACCGCCACCUGUGGGAAAGGCCGAACUGGAAGAUGGAGCCUAUAGAAUCAAGCAGAAAGGGAUCCUAGGAUACUCACAGAUUGGAGCCGGAGUUUACAAAGAAGGAACAUUCCACACAAUGUGGCAUGUCACACGUGGUGCUGUCCUAAUGCAUAAAGGGAAGAGAAUUGAACCAUCAUGGGCGGACGUCAAGAAAGACCUAAUAUCGUAUGGAGGAGGCUGGAAGCUGGAAGGAGAGUGGAAGGAAGGAGAAGAAGUCCAGGUCCUGGCAUUAGAGCCUGGAAAGAAUCCAAGAGCCGUCCAAACAAAACCCGGUCUUUUUAAAACCAACACUGGAACCAUAGGCGCCGUGUCUCUGGACUUUUCUCCUGGAACGUCAGGAUCUCCAAUCGUCGAUAAAAAAGGAAAAGUUGUGGGCCUUUAUGGCAACGGUGUCGUCACAAGGAGUGGAACAUAUGUGAGUGCCAUAGCCCAGACUGAAAAAAGCAUCGAAGACAAUCCAGAGAUUGAAGAUGACAUCUUUAGAAAGAAAAGAUUGACCAUCAUGGACCUCCACCCAGGAGCAGGAAAAACAAAGAGAUACCUUCCAGCAAUAGUCAGAGAAGCCAUAAAACGAGGCUUGAGAACACUAAUCCUGGCCCCCACUAGAGUUGUGGCGGCUGAAAUGGAAGAAGCUCUCAGAGGACUUCCAAUAAGAUACCAAACCCCAGCUAUCAGAGCUGAGCACACUGGGCGGGAGAUUGUGGAUCUAAUGUGUCACGCCACAUUUACCAUGAGGCUAUUAUCACCAAUUAGAGUGCCAAAUUACAACCUGAUCAUCAUGGAUGAAGCCCAUUUCACAGACCCAGCAAGCAUAGCAGCUAGAGGAUACAUUUCAACUCGAGUAGAGAUGGGUGAAGCAGCUGGGAUUUUCAUGACAGCUACCCCUCCUGGAAGCAGAGACCCAUUUCCCCAGAGCAAUGCACCAAUCAUGGAUGAAGAAAGAGAAAUCCCUGAGCGUUCGUGGAACUCUGGACAUGAGUGGGUUACGGAUUUUAAAGGGAAGACUGUUUGGUUUGUUCCAAGUAUAAAAGCAGGGAAUGAUAUAGCAGCUUGCCUGAGAAAGAAUGGAAAGAAAGUGAUACAACUCAGCAGGAAGACUUUUGAUUCUGAAUAUAUCAAGACUAGGACCAAUGAUUGGGACUUUGUGGUCACGACAGACAUUUCAGAAAUGGGUGCUAACUUCAAGGCUGAGAGGGUUAUAGACCCCAGACGCUGCAUGAAACCAGUCAUAUUAACGGACGGUGAAGAGCGGGUGAUCUUGGCAGGACCCAUGCCAGUGACCCAUUCUAGUGCAGCACAAAGAAGAGGGAGAGUAGGAAGAAAUCCAAAAAAUGAAAAUGACCAGUACAUAUACAUGGGGGAACCUCUGGAAAAUGAUGAAGACUGUGCACAUUGGAAAGAAGCUAAGAUGCUCUUGGAUAACAUCAACACGCCUGAAGGAAUCAUUCCCAGCAUGUUCGAACCAGAGCGUGAAAAGGUGGAUGCCAUUGAUGGUGAAUACCGCUUGAGAGGAGAAGCGAGGAAAACUUUUGUGGACCUAAUGAGAAGAGGAGAUUUACCAGUCUGGCUAGCCUACAAAGUGGCGGCUGAAGGCAUCAACUACGCAGACAGAAGAUGGUGCUUUGAUGGAGUCAAGAACAACCAAAUCUUGGAAGAAAAUGUGGAAGUAGAAAUUUGGACAAAAGAAGGAGAAAGGAAGAAAUUAAAACCCAGAUGGUUGGAUGCUAGGAUCUACUCUGACCCAUUGGCGCUCAAAGAAUUCAAGGAAUUCGCAGCUGGAAGAAAGUCCCUGACCCUGAAUCUAAUCACAGAGAUGGGUAGACUCCCAACCUUCAUGACCCAGAAAGCAAAGAAUGCACUCGACAACUUAGCAGUCCUGCAUACGGCUGAAGCAGGCGGAAGGGCGUACAAUCAUGCUCUUAGUGAACUGCCGGAGACUCUGGAGACAUUGCUUUUACUGACACUUUUGGCCACAGUCACGGGCGGAAUCUUCCUGUUUUUGAUGAGCGGAAAGGGUAUAGGGAAGAUGACCCUGGGAAUGUGCUGCAUAAUCACGGCUAGUAUCCUCUUAUGGUAUGCACAAAUACAGCCACACUGGAUAGCAGCUUCAAUAAUACUGGAGUUUUUUCUCAUAGUCUUGCUCAUUCCAGAACCAGAAAAACAGAGAACACCCCAAGAUAACCAGUUAACUUAUGUUGUCAUAGCCAUCCUUACAGUAGUGGCCGCAACCAUGGCAAACGAGAUGGGUUUCCUGGAAAAAACAAAGAAAGAUUUCGGAUUGGGAAGCAUUACAACCCAGCAACCUGAGAGUAACAUCCUGGACAUAGAUCUACGUCCUGCAUCAGCUUGGACUCUAUAUGCCGUGGCAACAACUUUCAUCACACCAAUGUUGAGGCAUAGCAUUGAAAACUCCUCAGUGAAUGUGUCUCUAACAGCCAUUGCCAACCAAGCCACAGUGUUAAUGGGUCUUGGGAAAGGAUGGCCAUUGUCAAAAAUGGACAUCGGAGUUCCCCUUCUCGCUAUCGGGUGCUAUUCACAAGUUAACCCCAUAACUCUCACUGCAGCCCUUCUCUUAUUGGUAGCCCAUUAUGCUAUCAUAGGGCCAGGACUCCAAGCGAAAGCAACUAGAGAGGCUCAGAAAAGAGCAGCAGCGGGCAUCAUGAAAAACCCAACUGUGGAUGGAAUAACAGUGAUUGACCUAGAUCCAAUACCCUAUGAUCCAAAGUUUGAAAAGCAGUUGGGACAAGUAAUGCUCUUAGUCCUCUGCGUGACUCAAGUAUUGAUGAUGAGGACUACAUGGGCUUUAUGUGAAGCUCUAACCUUAGCAACCGGGCCCAUCUCUACACUGUGGGAAGGAAAUCCAGGGAGAUUUUGGAAUACAACUAUUGCAGUGUCAAUGGCUAACAUUUUUAGAGGGAGUUACCUGGCCGGAGCCGGACUUCUCUUUUCUAUCAUGAAAAACACGGCCAACACAAGAAGGGGAACUGGCAACACAGGAGAGACGCUUGGAGAGAAAUGGAAAAACCGGUUGAAUGCAUUGGGGAAGAGUGAAUUCCAGAUCUACAAGAAAAGUGGAAUCCAGGAAGUGGAUAGAACCUUAGCAAAAGAAGGCAUCAAAAGAGGAGAAACGGACCAUCACGCUGUGUCGCGAGGCUCAGCGAAACUGAGAUGGUUCGUCGAGAGAAACCUGGUCACACCAGAAGGGAAAGUAGUGGACCUUGGCUGCGGCAGGGGGGGCUGGUCAUACUAUUGUGGGGGACUAAAGAAUGUAAAAGAAGUUAAAGGCCUAACAAAAGGAGGACCAGGACACGAAGAACCCAUUCCCAUGUCAACAUAUGGUUGGAAUCUGGUGCGUCUUCAAAGUGGAGUUGAUGUUUUUUUUACUCCGCCAGAAAAGUGUGACACAUUGCUGUGUGACAUAGGGGAGUCGUCACCAAACCCCACGGUUGAGGCAGGACGAACACUCAGAGUUCUAAACUUAGUGGAAAAUUGGCUGAACAACAACACCCAAUUUUGCAUAAAGGUUCUCAACCCAUACAUGCCCUCAGUUAUAGAAAAAAUGGAAGCACUACAAAGGAAAUACGGAGGAGCUUUGGUGAGGAAUCCACUCUCACGAAAUUCCACACACGAGAUGUACUGGGUAUCCAAUGCUUCCGGGAACAUAGUGUCAUCAGUGAACAUGAUUUCAAGAAUGUUGAUUAACAGAUUCACAAUGAGACACAAGAAAGCCACAUACGAGCCAGAUGUUGACCUCGGAAGUGGAACCCGCAACAUCGGAAUUGAAAGUGAGACACCAAAUUUAGACAUAAUUGGGAAAAGAAUAGAAAAAAUAAAACAAGAGCAUGAAACAUCAUGGCACUAUGACCAAGACCACCCAUACAAAACGUGGGCCUACCAUGGCAGCUACGAAACAAAACAGACUGGAUCAGCAUCAUCCAUGGUGAACGGAGUGGUUAGGCUGCUAACAAAACCUUGGGACGUCAUCCCUAUGGUGACACAGAUGGCAAUGACAGACACGACUCCAUUUGGACAACAGCGCGUUUUCAAAGAGAAAGUGGACACGAGAACCCAAGAACCGAAAGAAGGCACGAAAAAACUAAUGAAAAUCACGGCAGAAUGGCUCUGGAAAGAACUAGGAAAGAAAAAGACACCUAGGAUGUGCACCAGAGAAGAAUUCACAAGAAAGGUGAGAAGCAAUGCAGCCUUAGGUGCCAUAUUCACUGAUGAGAACAAGUGGAAGUCGGCACGUGAGGCUGUUGAAGACAGUGGAUUUUGGGAAUUGGUUGACAAGGAAAGGAAUCUCCAUCUUGAAGGAAAGUGUGAAACAUGUGUGUAUAACAUGAUGGGAAAGAGAGAGAAGAAGCUAGGGGAGUUCGGCAAAGCAAAAGGCAGCAGAGCCAUAUGGUACAUGUGGCUUGGAGCACGCUUCUUAGAGUUUGAAGCUCUAGGAUUCUUGAAUGAAGAUCACUGGUUUUCCAGAGAGAACUCCCUGAGUGGAGUGGAAGGAGAAGGGCUACACAAACUAGGCUACAUUUUAAGGGACGUGAGUAAGAAAGAAGGAGGAGCAAUGUAUGCCGAUGACACCGCAGGAUGGGACACAAGAAUCACACUAGAGGACUUAAAAAAUGAAGAAAUGGUGACAAACCACAUGGAAGGAGAACACAAGAAACUUGCUGAAGCCAUUUUCAAAUUAACGUACCAAAACAAGGUGGUGCGUGUGCAAAGACCAACACCAAGAGGCACAGUAAUGGACAUCAUAUCGAGAAGAGACCAAAGAGGUAGUGGACAAGUUGUCACCUACGGCCUCAAUACUUUCACCAAUAUGGAAGCCCAACUGAUCAGACAGAUGGAAGGAGAAGGAGUCUUCAAAAGCAUCCAGCAACUGACAGUUAAAGAAGAAAUUGCAGUGAAAAACUGGUUAAUAAGAGUGGGGCGUGAGAGGUUAUCAAGAAUGGCCAUCAGUGGAGAUGAUUGUGUUGUGAAACCCUUAGAUGACAGGUUUGCAAGUGCUCUAACAGCUCUAAAUGACAUGGGAAAAGUUAGGAAAGACAUACAACAAUGGGAACCUUCAAGAGGAUGGAACGAUUGGACACAAGUGCCCUUUUGUUCACACCAUUUCCAUGAGUUGAUCAUGAAGGACGGUCGUGUGCUCGUAGUUCCAUGCAGAAACCAAGAUGAACUGAUUGGUAGGGCCCGAAUUUCCCAGGGAGCCGGGUGGUCCUUGCGGGAAACAGCCUGUCUGGGGAAGUCCUACGCCCAAAUGUGGAGCCUGAUGUACUUCCACAGACGUGACCUUAGGCUGGCGGCAAAUGCCAUUUGCUCGGCAGUCCCAUCACAUUGGGUUCCAACAAGUCGAACAACCUGGUCCAUACACGCCACACAUGAGUGGAUGACAACAGAAGACAUGCUGACAGUCUGGAACAGGGUGUGGAUUCAAGAAAACCCAUGGAUGGAAGACAAAACUCCAGUAGAGUCAUGGGAGGAAAUCCCGUAUUUGGGGAAAAGAGAAGACCAAUGGUGCGGCUCAUUGAUUGGGCUGACAAGCAGGGCCACCUGGGCAAAGAACAUCCAAACAGCAAUAAAUCAAGUUAGAUCCCUAAUAGGCAAUGAGGAAUACACAGACUACAUGCCAUCUAUGAAAAGAUUCAGAAGAGAAGAGGAAGAGGCAGGAGUCUUGUGGUAG
		</sequence>
		<sequence>
			<taxon idref="KM279578"/>
			AUGAAUAACCAACGGAAAAAGGCGAGAAAUACGCCUUUCAAUAUGCUGAAACGCGAGAGAAACCGCGUGUCAACUGUGCAACAGCUGACAAAGAGAUUCUCACUUGGAAUGCUACAGGGACGAGGAACAUUAAAACUGUUCAUGGCCCUAGUGGCUUUCCUUCGUUUCCUAACAAUCCCGCCAACAGCAGGGAUAUUAAAAAGAUGGGGAACAAUCAAAAAAUCAAAAGCUAUCAAUGUCUUGAGAGGGUUCAGGAAAGAGAUUGGAAGGAUGCUGAAUAUCUUGAACAGGAGACGCAGAACUGCAGGUAUAAUUAUUAUGAUGAUCCCAACAGUGAUGGCGUUCCAUUUAACCACACGCAACGGAGAACCACACAUGAUCGUUAGUAGACAAGAGAAAGGGAAAAGUCUCCUGUUUAAAACAGAGAACGGUGUGAACAUGUGUACCCUCAUGGCCAUGGACCUUGGUGAACUGUGUGAAGACACAAUCACUUAUAAUUGUCCUCUUCUCAGGCAGAAUGAACCAGAAGACAUAGACUGUUGGUGCAACUCCACGUCUACAUGGGUAACUUAUGGGACAUGCACCGCCACAGGAGAACACAGAAGGGAAAAAAGAUCAGUGGCACUCGUUCCACAUGUGGGAAUGGGACUGGAGACACGAACUGAAACAUGGAUGUCAUCAGAAGGGGCCUGGAAACAUGCCCAGAGAAUUGAAACUUGGAUCUUGAGACAUCCAGGCUUCACCAUAAUGGCAGCUAUCCUGGCAUACACCAUAGGAACAACAUAUUUCCAAAGAGUCCUGAUUUUCAUUUUACUGACAGCUGUCACUCCUUCAAUGGCAAUGCGUUGUAUAGGAAUAUCAAAUAGAGACUUUGUGGAAGGGGUUUCAGGAGGAAGCUGGGUUGAUAUAGUCUUGGAACAUGGAAGCUGUGUGACGACGAUGGCGAAAAAUAAACCAACGCUGGAUUUUGAACUGAUAAAAACAGAAGCCAAACAUCUCGCCACUCUAAGGAAGUAUUGUGUAGAGGCAAAGCUGACCAACACAACAACAGCAUCUCGCUGCCCAACACAAGGAGAACCUAGCCUAAAUGAAGAACAGGACAAAAGAUUCGUCUGCAAACACUCCAUGGUAGACAGAGGAUGGGGAAAUGGAUGCGGAUUAUUUGGAAAGGGAGGCAUCGUGACCUGUGCAAUGUUCACAUGCAAAAAGAACAUGGAAGGAAAAGUCGUGCAACCAGAAAACUUGGAGUACACCAUCGUGAUAACACCUCACUCAGGGGAAGAGAAUGCAGUCGGAAAUGACACAGGAAAACAUGGCAAGGAAAUUAAAGUAACACCACAGAGUUCCAUCACAGAAGCAGAACUAACAGGCUACGGCACUGUCACGAUGGAAUGCUCUCCGAGAACGGGCCUCGACUUCAAUGAGAUGGUGUUGCUGCAAAUGGAAAACAAGGCUUGGCUGGUGCACAGGCAAUGGUUCUUAGACCUGCCGUUACCAUGGCUGCCCGGAGCAGACACACAAGGAUCAAAUUGGAUACAGAAGGAGACACUGGUCACUUUCAAAAAUCCCCAUGCAAAGAAACAGGAUGUAGUUGUUUUAGGUUCCCAAGAAGGGGCCAUGCACACGGCACUCACAGGGGCCACGGAAAUCCAGAUGUCAUCAGGAAACUUACUGUUCACAGGACAUCUUAAGUGCAGGCUGAGAAUGGACAAACUACAGCUCAAAGGAAUGUCAUAUUCCAUGUGUACAGGAAAGUUCAAAGUUGUGAAGGAAAUAGCAGAAACACAACAUGGAACAAUAGUUAUUAGAGUACAAUAUGAAGGGGACGGUUCCCCGUGCAAGAUCCCUUUUGAAAUAAUGGACUUGGAAAAAAGGCAUGUCUUAGGACGCUUGAUUACCGUCAACCCAAUUGUCACAGAAAAAGACAGCCCAGUCAACAUAGAAGCAGAACCUCCAUUUGGAGACAGUUACAUCAUUAUAGGAGUAGAACCAGGACAACUGAAGCUUAGCUGGUUUAAGAAAGGAAGUUCUAUUGGCCAAAUGUUUGAGACAACAAUGAGAGGAGCGAAGAGAAUGGCCAUUCUAGGUGACACAGCUUGGGAUUUUGGAUCCCUGGGAGGAGUGUUCACAUCUAUAGGAAAGGCCCUCCACCAAGUCUUUGGAGCUAUCUAUGGGGCUGCCUUCAGUGGGGUUUCAUGGACUAUGAAAAUCCUCAUAGGAGUCGUCAUCACAUGGAUAGGAAUGAAUUCACGCAGCACCUCACUGUCUGUGUCACUAGUAUUAGUGGGGGUCGUGACAUUGUAUUUGGGAGUUAUGGUGCAGGCCGAUAGUGGGUGCGUUGUGAGUUGGAAAAACAAAGAACUGAAAUGUGGUAGUGGGAUUUUUAUCACAGACAACGUGCACACAUGGACAGAACAAUACAAAUUCCAACCAGAAUCCCCUUCAAAGCUGGCUUCAGCUAUCCAGAAGGCUCAUGAAGAAGGCAUUUGUGGAAUCCGCUCAGUAACAAGACUGGAGAAUCUGAUGUGGAAACAAAUAACACCAGAAUUGAAUCACAUUCUAACAGAAAAUGAAGUAAAGUUGACUAUCAUGACAGGAGACAUCAAAGGAAUCAUGCAGGCAGGAAAACGAACCCUGCGGCCUCAACCCACUGAGCUGAAGUACUCCUGGAAGGCAUGGGGCAAAGCGAAAAUGCUUUCCACAGAGCUUCAUAACCACACCUUUCUCAUUGAUGGCCCCGAAACAGCAGAAUGUCCCAACACAAACAGAGCUUGGAACUCACUAGAAGUUGAAGACUAUGGCUUUGGAGUAUUCACCACUAACAUAUGGCUGAAAUUGAAAGAAAGGCAGGAUGUGUUUUGUGACUCAAAACUCAUGUCAGCAGCCAUAAAGGACAAUAGAGCCGUCCACGCCGAUAUGGGUUAUUGGAUAGAAAGCGCACUCAAUGACACAUGGAAGAUUGAGAAAGCCUCUUUUAUUGAAGUUAAAAGCUGCCACUGGCCAAAGUCACACACUCUCUGGAGUAAUGGAGUGCUGGAAAGUGAGAUGAUAAUUCCAAAGAAUUUUGCAGGACCAGUUUCACAACACAAUUACAGACCAGGCUACCACACACAAACGGCAGGACCCUGGCAUCUAGGUAGGCUUGAGAUGGACUUUGAUUUCUGCGAAGGAACCACAGUGGUGGUGACUGAGGACUGUGGAAAUAGAGGACCCUCCUUAAGAACAACUACUGCUUCUGGAAAACUCAUAACAGAGUGGUGCUGCCGAUCUUGCACAUUACCACCGCUAAGGUACAGAGGUGAGGAUGGAUGCUGGUAUGGUAUGGAAAUCAGGCCAUUGAAAGAGAAAGAAGAGAACCUGGUCAACUCUUUGGUCACAGCCGGACAUGGACAGAUUGACAACUUCUCACUAGGAGUCUUGGGAAUGGCAUUGUUCCUGGAAGAGAUGCUCAGGACUCGAGUAGGAACGAAACAUGCAAUAUUACUAGUUGCAGUCUCUUUCGUGACAUUGAUCACAGGGAACAUGUCCUUUCGAGAUUUGGGGAGAGUGAUGGUCAUGGUGGGCGCUACUAUGACGGAUGACAUAGGCAUGGGCGUGACUUAUCUUGCCCUAUUAGCAGCCUUUAAAAUCAGACCAACCUUUGCGGCUGGACUACUCUUAAGAAAGCUGACCUCCAAGGAAUUGAUGAUGACCACCAUAGGAAUCGUACUCCUCUCUCAGAGUACCAUACCAGAGAGCAUACUUGAACUGACUGACGCGUUGGCUUUGGGGAUGAUGGUUCUUAAAAUAGUGAGAAACAUGGAAAAGUAUCAGCUAGCAGUGACUAUCAUGGCAAUCUUGUGCGUCCCAAAUGCAGUGAUAUUGCAAAAUGCAUGGAAAGUGAGCUGCACAACACUGGCAGUGGUGUCCGUUUCCCCACUGCUUUUAACAUCCUCACAGCAGAAAGCGGAUUGGAUACCACUGGCGUUGACGAUCAAAGGCCUUAAUCCAACAGCCAUUUUCUUAACAACUCUCUCAAGAACUAGCAAGAAAAGGAGCUGGCCACUAAAUGAGGCUAUUAUGGCAGUCGGGAUGGUGAGCAUUCUAGCUAGUUCUCUCUUAAAGAAUGAUAUUCCCAUGACAGGACCAUUAGUGGCUGGAGGGCUUCUCACUGUGUGUUACGUGCUCACCGGAAGGUCGGCUGACUUGGAACUGGAAAGAGCUGCUGACGUAAGAUGGGAAGAACAGGCAGAGAUAUCAGGAAGUAGUCCAAUUCUGUCGAUAACAAUAUCGGAAGAUGGUAGCAUGUCGAUAAAGAAUGAAGAAGAAGAACAGACACUGACCAUACUCAUCAGAACAGGACUACUGGUGAUAUCAGGACUUUUUCCUGUGUCAAUACCAAUCACGGCAGCUGCAUGGUACCUUUGGGAAGUGAAAAAACAACGAGCAGGAGUAUUGUGGGAUGUCCCUUCACCCCCACCUGUGGGAAAGGCCGAACUGGAAGAUGGAGCCUAUAGAAUCAAGCAGAAAGGGAUCCUAGGAUACUCACAGAUUGGAGCCGGAGUUUACAAAGAAGGAACAUUCCACACAAUGUGGCAUGUCACACGUGGUGCUGUCCUAAUGCAUAAAGGGAAGAGAAUUGAACCAUCAUGGGCGGACGUCAAGAAAGACCUAAUAUCGUAUGGAGGAGGCUGGAAGCUGGAAGGAGAAUGGAAGGAAGGAGAAGAAGUCCAGGUCCUGGCAUUAGAGCCCGGAAAGAAUCCAAGAGCCGUCCAAACAAAACCCGGUCUUUUUAAAACCAACACUGGAACCAUAGGCGCCGUGUCUCUGGACUUUUCUCCUGGAACGUCAGGAUCUCCAAUCGUCGAUAAAAAAGGAAAAGUUGUGGGCCUUUAUGGCAACGGUGUCGUCACAAGGAGUGGAACAUAUGUGAGUGCCAUAGCCCAGACUGAAAAAAGCAUCGAAGACAAUCCAGAGAUUGAAGAUGACAUCUUUAGAAAGAAAAGAUUGACCAUCAUGGACCUCCACCCAGGAGCAGGAAAAACAAAGAGAUACCUUCCAGCAAUAGUCAGAGAAGCCAUAAAACGAGGCUUGAGAACACUAAUCCUGGCCCCCACUAGAGUUGUGGCGGCUGAAAUGGAAGAAGCUCUCAGAGGACUUCCAAUAAGAUACCAAACCCCAGCUAUUAGAGCUGAGCACACUGGGCGGGAGAUUGUGGAUCUAAUGUGUCAUGCCACAUUUACCAUGAGGCUAUUAUCACCAAUUAGAGUGCCAAAUUACAACCUGAUCAUCAUGGAUGAAGCCCAUUUCACAGACCCAGCAAGCAUAGCAGCUAGAGGAUACAUUUCAACUCGAGUAGAGAUGGGUGAAGCAGCUGGGAUUUUCAUGACAGCCACCCCUCCUGGAAGCAGAGACCCAUUUCCCCAGAGCAACGCACCAAUCAUGGAUGAAGAAAAAGAAAUCCCUGAGCGUUCGUGGAACUCUGGACAUGAGUGGGUUACGGAUUUUAAAGGGAAGACUGUUUGGUUUGUUCCAAGUAUAAAAGCAGGGAAUGAUAUAGCAGCUUGCCUGAGAAAGAAUGGAAAGAAAGUGAUACAACUCAGCAGGAAAACUUUUGAUUCUGAAUAUAUCAAGACUAGGACCAAUGAUUGGGACUUUGUGGUCACGACAGACAUUUCAGAAAUGGGUGCUAACUUCAAGGCUGAGAGGGUUAUAGACCCCAGACGCUGCAUGAAACCAGUCAUAUUAACAGACGGUGAAGAGCGGGUGAUCUUGGCAGGACCCAUGCCAGUGACCCAUUCUAGUGCAGCACAAAGAAGAGGGAGAGUAGGAAGAAAUCCAAAAAAUGAAAAUGACCAGUACAUAUACAUGGGGGAACCUCUGGAAAAUGAUGAAGACUGUGCACACUGGAAAGAAGCUAAGAUGCUCUUGGAUAACAUCAACACGCCUGAAGGGAUCAUUCCCAGCAUGUUCGAACCAGAGCGUGAAAAGGUGGAUGCCAUUGAUGGUGAAUACCGCUUGAGAGGAGAAGCGAGGAAAACUUUUGUGGACCUAAUGAGAAGAGGAGAUUUACCAGUCUGGCUAGCCUACAGAGUGGCGGCUGAAGGCAUCAACUACGCAGACAGAAGAUGGUGCUUUGAUGGAGUCAAGAACAACCAAAUCCUGGAAGAAAAUGUGGAAGUAGAAAUUUGGACAAAAGAAGGAGAAAGGAAGAAAUUAAAACCCAGAUGGUUGGAUGCUAGGACCUACUCUGACCCAUUGGCGCUCAAAGAAUUCAAGGAAUUCGCAGCUGGAAGAAAGUCCCUGACCCUGAAUCUAAUCACAGAGAUGGGUAGACUCCCAACCUUCAUGACCCAGAAAGCAAAGAAUGCACUCGACAACUUAGCAGUCCUGCAUACGGCUGAAGCAGGCGGAAGGGCGUACAAUCAUGCUCUUAGUGAACUGCCGGAGACUCUGGAGACAUUGCUUUUACUGACACUUUUAGCCACAGUCACGGGCGGAAUCUUCCUGUUCUUGAUGAGCGGAAAGGGUAUAGGGAAGAUGACCCUGGGAAUGUGCUGCAUAAUCACGGCUAGUAUCCUCUUAUGGUAUGCACAAAUACAGCCACACUGGAUAGCAGCUUCAAUAAUACUGGAGUUUUUUCUCAUAGUCUUGCUCAUUCCAGAACCAGAAAAACAGAGAACACCCCAAGAUAACCAGUUAACUUAUGUUGUCAUAGCCAUCCUUACAGUAGUGGCCGCAACCAUGGCAAACGAGAUGGGUUUCCUGGAAAAAACAAAGAAAGAUUUCGGAUUGGGAAGCAUUACAACCCAGCAACCUGAGAGUAACAUCCUGGACAUAGAUCUACGUCCUGCAUCAGCUUGGACUCUAUAUGCCGUGGCAACAACUUUCAUCACACCAAUGUUGAGGCAUAGCAUUGAAAACUCCUCAGUGAAUGUGUCCCUAACAGCCAUUGCCAACCAAGCCACAGUGUUAAUGGGUCUUGGGAAAGGAUGGCCAUUGUCAAAAAUGGACAUCGGAGUUCCCCUUCUCGCUAUCGGGUGCUAUUCACAAGUCAACCCCAUAACUCUCACUGCAGCCCUUCUCUUAUUGGUAGCCCAUUAUGCCAUCAUAGGGCCAGGACUCCAAGCGAAAGCAACUAGAGAGGCUCAGAAAAGAGCAGCAGCGGGCAUCAUGAAAAACCCAACUGUGGAUGGAAUGACAGUGAUUGACCUAGAUCCAAUACCCUAUGAUCCAAAGUUUGAAAAGCAGUUGGGACAAGUAAUGCUCUUAGUCCUCUGCGUGACCCAAGUAUUGAUGAUGAGGACUACAUGGGCUUUAUGUGAAGCUCUAACCUUAGCAACCGGGCCCAUCUCUACACUGUGGGAAGGAAAUCCAGGGAGAUUUUGGAAUACAACUAUUGCAGUGUCAAUGGCUAACAUUUUUAGAGGGAGUUACCUGGCCGGAGCCGGACUUCUCUUUUCUAUCAUGAAAAACACGGCCAACACAAGAAGGGGAACUGGCAACACAGGAGAGACGCUUGGGGAGAAAUGGAAAAACCGGUUGAAUGCAUUAGGGAAGAGUGAAUUCCAGAUCUACAAGAAAAGUGGAAUCCAGGAAGUGGACAGAACCUUAGCAAAAGAAGGCAUCAAAAGAGGAGAAACGGACCAUCACGCUGUGUCGCGAGGCUCAGCGAAACUGAGAUGGUUCGUCGAGAGAAACCUGGUCACACCAGAAGGGAAAGUAGUGGACCUUGGCUGCGGCAGGGGGGGCUGGUCAUACUAUUGUGGGGGACUAAAGAAUGUAAAAGAAGUCAAAGGCCUAACAAAAGGAGGACCAGGACACGAAGAACCCAUUCCCAUGUCAACAUAUGGUUGGAAUCUGGUGCGCCUUCAAAGUGGAGUUGAUGUUUUCUUCACUCCGCCAGAAAAGUGUGACACACUGCUGUGUGACAUAGGGGAGUCGUCACCAAACCCCACGGUUGAGGCAGGACGAACACUCAGAGUUCUAAACUUAGUGGAAAAUUGGCUGAACAACAACACCCAAUUUUGCAUAAAGGUUCUUAACCCAUACAUGCCCUCAGUUAUAGAAAAAAUGGAAGCACUACAAAGGAAAUACGGAGGAGCUUUGGUGAGGAAUCCACUCUCACGAAAUUCCACACACGAGAUGUACUGGGUAUCCAAUGCUUCCGGGAAUAUAGUGUCAUCAGUGAACAUGAUUUCAAGAAUGUUGAUUAACAGAUUCACAAUGAGACACAAGAAAGCCACAUACGAGCCAGAUGUUGACCUCGGAAGUGGAACCCGCAACAUCGGAAUUGAAAGUGAGACACCAAAUUUAGACAUAAUUGGGAAAAGAAUAGAAAAAAUAAAACAAGAGCAUGAAACAUCAUGGCACUAUGACCAAGACCACCCAUACAAAACGUGGGCCUACCAUGGCAGCUACGAAACAAAACAGACUGGAUCAGCAUCAUCCAUGGUGAACGGAGUGGUUAGGCUGCUAACAAAACCUUGGGACGUCAUCCCUAUGGUGACACAGAUGGCAAUGACAGACACGACUCCAUUUGGACAACAGCGCGUUUUCAAAGAGAAAGUGGACACGAGAACCCAAGAACCGAAAGAAGGCACGAAAAAACUAAUGAAAAUUACUGCAGAAUGGCUCUGGAAAGAACUAGGAAAGAAAAAGACACCUAGGAUGUGCACCAGAGAAGAAUUCACAAGAAAGGUGAGAAGCAAUGCAGCCUUAGGUGCCAUAUUCACUGAUGAGAACAAGUGGAAGUCGGCACGUGAGGCUGUUGAAGACAGUGGAUUUUGGGAAUUGGUUGACAAGGAAAGGAAUCUCCAUCUUGAAGGAAAGUGUGAAACAUGCGUGUAUAACAUGAUGGGAAAGAGAGAGAAGAAGCUAGGGGAGUUCGGCAAAGCAAAAGGCAGCAGAGCCAUAUGGUACAUGUGGCUUGGAGCACGCUUCUUAGAGUUUGAAGCUCUAGGAUUCUUGAACGAAGAUCACUGGUUUUCCAGAGAGAACUCCCUGAGUGGAGUGGAAGGAGAAGGGCUACACAAGCUAGGCUACAUUUUAAGAGACGUGAGUAAGAAAGAAGGAGGAGCAAUGUAUGCUGAUGACACCGCAGGAUGGGACACAAGAAUCACACUAGAGGACUUGAAAAAUGAAGAAAUGGUGACAAACCACAUGGAAGGAGAACACAAGAAACUUGCUGAAGCCAUUUUCAAAUUAACGUACCAAAACAAGGUGGUGCGUGUGCAAAGACCAACACCAAGAGGCACAGUAAUGGACAUUAUAUCGAGAAGAGACCAAAGAGGUAGUGGACAAGUUGUCACCUACGGCCUCAAUACUUUCACCAAUAUGGAAGCCCAACUGAUCAGACAGAUGGAGGGAGAAGGAGUUUUCAAAAGCAUCCAGCAACUGACAGUAAAAGAAGAAAUUGCAGUGAAAAACUGGUUAAUAAGAGUGGGGCGUGAGAGGUUAUCAAGAAUGGCCAUCAGUGGAGAUGAUUGUGUUGUGAAACCCUUAGAUGACAGGUUUGCAAGUGCUCUAACAGCUCUAAAUGACAUGGGAAAGGUUAGGAAAGACAUACAACAAUGGGAACCUUCAAGAGGAUGGAACGAUUGGACACAAGUGCCCUUUUGUUCACACCAUUUCCAUGAGUUAAUCAUGAAGGACGGUCGUGUGCUCGUAGUUCCAUGCAGAAACCAAGAUGAACUGAUUGGCAGGGCCCGAAUUUCCCAGGGAGCCGGGUGGUCCUUGCGGGAAACAGCCUGUCUGGGGAAGUCCUACGCCCAAAUGUGGAGCCUGAUGUACUUCCACAGACGUGACCUUAGGCUGGCGGCAAAUGCCAUUUGCUCGGCAGUCCCAUCACAUUGGAUUCCAACAAGUCGAACAACCUGGUCCAUACACGCCACACAUGAGUGGAUGACAACAGAAGACAUGUUGACAGUCUGGAACAGGGUGUGGAUUCAAGAAAACCCAUGGAUGGAAGACAAAACUCCAGUAGAAUCAUGGGAGGAAAUCCCGUAUUUGGGGAAAAGAGAAGACCAAUGGUGCGGCUCAUUGAUUGGGCUAACAAGCAGGGCCACCUGGGCAAAGAACAUCCAAACAGCAAUAAAUCAAGUUAGAUCCCUAAUAGGCAAUGAGGAAUACACAGACUACAUGCCAUCUAUGAAAAGAUUCAGAAGAGAAGAGGAAGAGGCAGGAGUCUUGUGGUAG
		</sequence>
		<sequence>
			<taxon idref="KM279575"/>
			AUGAAUAACCAACGGAAAAAGGCGAGAAAUACGCCUUUCAAUAUGCUGAAACGCGAGAGAAACCGCGUGUCAACUGUGCAACAGCUGACAAAGAGAUUCUCACUUGGAAUGCUACAGGGACGAGGAACAUUAAAACUGUUCAUGGCCCUAGUGGCUUUCCUUCGUUUCCUAACAAUCCCGCCAACAGCAGGGAUAUUAAAAAGAUGGGGAACAAUCAAAAAAUCAAAAGCUAUCAAUGUCUUGAGAGGGUUCAGGAAAGAGAUUGGAAGGAUGCUGAAUAUCUUGAACAGGAGACGCAGAACUGCAGGUAUAAUUAUUAUGAUGAUCCCAACAGUGAUGGCGUUCCAUUUAACCACACGCAACGGAGAACCACACAUGAUCGUUAGUAGACAAGAGAAAGGGAAAAGUCUCCUGUUUAAAACAGAGAACGGUGUGAACAUGUGUACCCUCAUGGCCAUGGACCUUGGUGAACUGUGUGAAGACACAAUCACUUAUAAUUGUCCUCUUCUCAGGCAGAAUGAACCAGAAGACAUAGACUGUUGGUGCAACUCCACGUCUACAUGGGUAACUUAUGGGACAUGCACCGCCACAGGAGAACACAGAAGGGAAAAAAGAUCAGUGGCACUCGUUCCACAUGUGGGAAUGGGACUGGAGACACGAACUGAAACAUGGAUGUCAUCAGAAGGGGCCUGGAAACAUGCCCAGAGAAUUGAAACUUGGAUCUUGAGACAUCCAGGCUUCACCAUAAUGGCAGCUAUCCUGGCAUACACCAUAGGAACAACAUAUUUCCAAAGAGUCCUGAUUUUCAUUUUACUGACAGCUGUCACUCCUUCAAUGGCAAUGCGUUGUAUAGGAAUAUCAAAUAGAGACUUUGUGGAAGGGGUUUCAGGAGGAAGCUGGGUUGAUAUAGUCUUGGAACAUGGAAGCUGUGUGACGACGAUGGCGAAAAAUAAACCAACGCUGGAUUUUGAACUGAUAAAAACAGAAGCCAAACAUCUCGCCACUCUAAGGAAGUAUUGUGUAGAGGCAAAGCUGACCAACACAACAACAGCAUCUCGCUGCCCAACACAAGGAGAACCUAGCCUAAAUGAAGAACAGGACAAAAGAUUCGUCUGCAAACACUCCAUGGUAGACAGAGGAUGGGGAAAUGGAUGCGGAUUAUUUGGAAAGGGAGGCAUCGUGACCUGUGCAAUGUUCACAUGCAAAAAGAACAUGGAAGGAAAAGUCGUGCAACCAGAAAACUUGGAGUACACCAUCGUGAUAACACCUCACUCAGGGGAAGAGAAUGCAGUCGGAAAUGACACAGGAAAACAUGGCAAGGAAAUUAAAGUAACACCACAGAGUUCCAUCACAGAAGCAGAACUAACAGGCUACGGCACUGUCACGAUGGAAUGCUCUCCGAGAACGGGCCUCGACUUCAAUGAGAUGGUGUUGCUGCAAAUGGAAAACAAGGCUUGGCUGGUGCACAGGCAAUGGUUCUUAGACCUGCCGUUACCAUGGCUGCCCGGAGCAGACACACAAGGAUCAAAUUGGAUACAGAAGGAGACACUGGUCACUUUCAAAAAUCCCCAUGCAAAGAAACAGGAUGUAGUUGUUUUAGGUUCCCAAGAAGGGGCCAUGCACACGGCACUCACAGGGGCCACGGAAAUCCAGAUGUCAUCAGGAAACUUACUGUUCACAGGACAUCUUAAGUGCAGGCUGAGAAUGGACAAACUACAGCUCAAAGGAAUGUCAUAUUCCAUGUGUACAGGAAAGUUCAAAGUUGUGAAGGAAAUAGCAGAAACACAACAUGGAACAAUAGUUAUUAGAGUACAAUAUGAAGGGGACGGUUCCCCGUGCAAGAUCCCUUUUGAAAUAAUGGACUUGGAAAAAAGGCAUGUCUUAGGACGCUUGAUUACCGUCAACCCAAUUGUCACAGAAAAAGACAGCCCAGUCAACAUAGAAGCAGAACCUCCAUUUGGAGACAGUUACAUCAUUAUAGGAGUAGAACCAGGACAACUGAAGCUCAGCUGGUUUAAGAAAGGAAGUUCUAUUGGCCAAAUGUUUGAGACAACAAUGAGAGGAGCGAAGAGAAUGGCCAUUCUAGGUGACACAGCUUGGGAUUUUGGAUCCCUGGGAGGAGUGUUCACAUCUAUAGGAAAGGCCCUCCACCAAGUCUUUGGAGCUAUCUAUGGGGCUGCCUUCAGUGGGGUUUCAUGGACUAUGAAAAUCCUCAUAGGAGUCGUCAUCACAUGGAUAGGAAUGAAUUCACGCAGCACCUCACUGUCUGUGUCACUAGUAUUAGUGGGGGUCGUGACAUUGUAUUUGGGAGUUAUGGUGCAGGCCGAUAGUGGGUGCGUUGUGAGUUGGAAAAACAAAGAACUGAAAUGUGGUAGUGGGAUUUUUAUCACAGACAACGUGCACACAUGGACAGAACAAUACAAAUUCCAACCAGAAUCCCCUUCAAAGCUGGCUUCAGCUAUCCAGAAGGCUCAUGAAGAAGGCAUUUGUGGAAUCCGCUCAGUAACAAGACUGGAGAAUCUGAUGUGGAAACAAAUAACACCAGAAUUGAAUCACAUUCUAACAGAAAAUGAAGUAAAGUUGACUAUCAUGACAGGAGACAUCAAAGGAAUCAUGCAGGCAGGAAAACGAACCCUGCGGCCUCAACCCACUGAGCUGAAGUACUCCUGGAAGGCAUGGGGCAAAGCGAAAAUGCUUUCCACAGAGCUUCAUAACCACACCUUUCUCAUUGAUGGCCCCGAAACAGCAGAAUGUCCCAACACAAACAGAGCUUGGAACUCACUAGAAGUUGAAGACUAUGGCUUUGGAGUAUUCACCACUAACAUAUGGCUGAAAUUGAAAGAAAGGCAGGAUGUGUUUUGUGACUCAAAACUCAUGUCAGCAGCCAUAAAGGACAAUAGAGCCGUCCACGCCGAUAUGGGUUAUUGGAUAGAAAGCGCACUCAAUGACACAUGGAAGAUUGAGAAAGCCUCUUUUAUUGAAGUUAAAAGCUGCCACUGGCCAAAGUCACACACUCUCUGGAGUAAUGGAGUGCUGGAAAGUGAGAUGAUAAUUCCAAAGAAUUUUGCAGGACCAGUUUCACAACACAAUUACAGACCAGGCUACCACACACAAACGGCAGGACCCUGGCAUCUAGGUAGGCUUGAGAUGGACUUUGAUUUCUGCGAAGGAACCACAGUGGUGGUGACUGAGGACUGUGGAAAUAGAGGACCCUCCUUAAGAACAACUACUGCUUCUGGAAAACUCAUAACAGAGUGGUGCUGCCGAUCUUGCACAUUACCACCGCUAAGGUACAGAGGUGAGGAUGGAUGCUGGUAUGGUAUGGAAAUCAGGCCAUUGAAAGAGAAAGAAGAGAACCUGGUCAACUCUUUGGUCACAGCCGGACAUGGACAGAUUGACAACUUCUCACUAGGAGUCUUGGGAAUGGCAUUGUUCCUGGAAGAGAUGCUCAGGACUCGAGUAGGAACGAAACAUGCAAUAUUACUAGUUGCAGUCUCUUUCGUGACAUUGAUCACAGGGAACAUGUCCUUUCGAGAUUUGGGGAGAGUGAUGGUCAUGGUGGGCGCUACUAUGACGGAUGACAUAGGCAUGGGCGUGACUUAUCUUGCCCUAUUAGCAGCCUUUAAAAUCAGACCAACCUUUGCGGCUGGACUACUCUUAAGAAAGCUGACCUCCAAGGAAUUGAUGAUGACCACCAUAGGAAUCGUACUCCUCUCUCAGAGUACCAUACCAGAGAGCAUACUUGAACUGACUGACGCGUUGGCUUUGGGGAUGAUGGUUCUUAAAAUAGUGAGAAACAUGGAAAAGUAUCAGCUAGCAGUGACUAUCAUGGCAAUCUUGUGCGUCCCAAAUGCAGUGAUAUUGCAAAAUGCAUGGAAAGUGAGCUGCACAACACUGGCAGUGGUGUCCGUUUCCCCACUGCUUUUAACAUCCUCACAGCAGAAAGCGGAUUGGAUACCACUGGCGUUGACGAUCAAAGGCCUCAAUCCAACAGCCAUUUUCUUAACAACUCUCUCAAGAACUAGCAAGAAAAGGAGCUGGCCACUAAAUGAGGCUAUUAUGGCAGUCGGGAUGGUGAGCAUUCUAGCUAGUUCUCUCUUAAAGAAUGAUAUUCCCAUGACAGGACCAUUAGUGGCUGGAGGGCUUCUCACUGUGUGUUACGUGCUCACCGGAAGGUCGGCUGACUUGGAACUGGAAAGAGCUGCUGACGUAAGAUGGGAAGAACAGGCAGAGAUAUCAGGAAGUAGUCCAAUUCUGUCGAUAACAAUAUCGGAAGAUGGUAGCAUGUCGAUAAAGAAUGAAGAAGAAGAACAGACACUGACCAUACUCAUCAGAACAGGACUACUGGUGAUAUCAGGACUUUUUCCUGUGUCAAUACCAAUCACGGCAGCUGCAUGGUACCUUUGGGAAGUGAAAAAACAACGAGCAGGAGUAUUGUGGGAUGUCCCUUCACCCCCACCUGUGGGAAAGGCCGAACUGGAAGAUGGAGCCUAUAGAAUCAAGCAGAAAGGGAUCCUAGGAUACUCACAGAUUGGAGCCGGAGUUUACAAAGAAGGAACAUUCCACACAAUGUGGCAUGUCACACGUGGUGCUGUCCUAAUGCAUAAAGGGAAGAGAAUUGAACCAUCAUGGGCGGACGUCAAGAAAGACCUAAUAUCGUAUGGAGGAGGCUGGAAGCUGGAAGGAGAAUGGAAGGAAGGAGAAGAAGUCCAGGUCCUGGCAUUAGAGCCCGGAAAGAAUCCAAGAGCCGUCCAAACAAAACCCGGUCUUUUUAAAACCAACACUGGAACCAUAGGCGCCGUGUCUCUGGACUUUUCUCCUGGAACGUCAGGAUCUCCAAUCGUCGAUAAAAAAGGAAAAGUUGUGGGCCUUUAUGGCAACGGUGUCGUCACAAGGAGUGGAACAUAUGUGAGUGCCAUAGCCCAGACUGAAAAAAGCAUCGAAGACAAUCCAGAGAUUGAAGAUGACAUCUUUAGAAAGAAAAGAUUGACCAUCAUGGACCUCCACCCAGGAGCAGGAAAAACAAAGAGAUACCUUCCAGCAAUAGUCAGAGAAGCCAUAAAACGAGGCUUGAGAACACUAAUCCUGGCCCCCACUAGAGUUGUGGCGGCUGAAAUGGAAGAAGCUCUCAGAGGACUUCCAAUAAGAUACCAAACCCCAGCUAUUAGAGCUGAGCACACUGGGCGGGAGAUUGUGGAUCUAAUGUGUCAUGCCACAUUUACCAUGAGGCUAUUAUCACCAAUUAGAGUGCCAAAUUACAACCUGAUCAUCAUGGAUGAAGCCCAUUUCACAGACCCAGCAAGCAUAGCAGCUAGAGGAUACAUUUCAACUCGAGUAGAGAUGGGUGAAGCAGCUGGGAUUUUCAUGACAGCCACCCCUCCUGGAAGCAGAGACCCAUUUCCCCAGAGCAACGCACCAAUCAUGGAUGAAGAAAAAGAAAUCCCUGAGCGUUCGUGGAACUCUGGACAUGAGUGGGUUACGGAUUUUAAAGGGAAGACUGUUUGGUUUGUUCCAAGUAUAAAAGCAGGGAAUGAUAUAGCAGCUUGCCUGAGAAAGAAUGGAAAGAAAGUGAUACAACUCAGCAGGAAAACUUUUGAUUCUGAAUAUAUCAAGACUAGGACCAAUGAUUGGGACUUUGUGGUCACGACAGACAUUUCAGAAAUGGGUGCUAACUUCAAGGCUGAGAGGGUUAUAGACCCCAGACGCUGCAUGAAACCAGUCAUAUUAACAGACGGUGAAGAGCGGGUGAUCUUGGCAGGACCCAUGCCAGUGACCCAUUCUAGUGCAGCACAAAGAAGAGGGAGAGUAGGAAGAAAUCCAAAAAAUGAAAAUGACCAGUACAUAUACAUGGGGGAACCUCUGGAAAAUGAUGAAGACUGUGCACACUGGAAAGAAGCUAAGAUGCUCUUGGAUAACAUCAACACGCCUGAAGGGAUCAUUCCCAGCAUGUUCGAACCAGAGCGUGAAAAGGUGGAUGCCAUUGAUGGUGAAUACCGCUUGAGAGGAGAAGCGAGGAAAACUUUUGUGGACCUAAUGAGAAGAGGAGAUUUACCAGUCUGGCUAGCCUACAGAGUGGCGGCUGAAGGCAUCAACUACGCAGACAGAAGAUGGUGCUUUGAUGGAGUCAAGAACAACCAAAUCUUGGAAGAAAAUGUGGAAGUAGAAAUUUGGACAAAAGAAGGAGAAAGGAAGAAAUUAAAACCCAGAUGGUUGGAUGCUAGGAUCUACUCUGACCCAUUGGCGCUCAAAGAAUUCAAGGAAUUCGCAGCUGGAAGAAAGUCCCUGACCCUGAAUCUAAUCACAGAGAUGGGUAGACUCCCAACCUUCAUGACCCAGAAAGCAAAGAAUGCACUCGACAACUUAGCAGUCCUGCAUACGGCUGAAGCAGGCGGAAGGGCGUACAAUCAUGCUCUUAGUGAACUGCCGGAGACUCUGGAGACAUUGCUUUUACUGACACUUUUGGCCACAGUCACGGGCGGAAUCUUCCUGUUCUUGAUGAGCGGAAAGGGUAUAGGGAAGAUGACCCUGGGAAUGUGCUGCAUAAUCACGGCUAGUAUCCUCUUGUGGUAUGCACAAAUACAGCCACACUGGAUAGCAGCUUCAAUAAUACUGGAGUUUUUUCUCAUAGUCUUGCUCAUUCCAGAACCAGAAAAACAGAGAACACCCCAAGAUAACCAGUUAACUUAUGUUGUCAUAGCCAUCCUUACAGUAGUGGCCGCAACUAUGGCAAACGAGAUGGGUUUCCUGGAAAAAACAAAGAAAGAUUUCGGAUUGGGAAGCAUUACAACCCAGCAACCUGAGAGUAACAUCCUGGACAUAGAUCUACGUCCUGCAUCAGCUUGGACUCUAUAUGCCGUGGCAACAACUUUCAUCACACCAAUGUUGAGGCAUAGCAUUGAAAACUCCUCAGUGAAUGUGUCCCUAACAGCCAUUGCCAACCAAGCCACAGUGUUAAUGGGUCUUGGGAAAGGAUGGCCAUUGUCAAAAAUGGACAUCGGAGUUCCCCUUCUCGCUAUCGGGUGCUAUUCACAAGUCAACCCCAUAACUCUCACUGCAGCCCUUCUCUUAUUGGUAGCCCAUUAUGCCAUCAUAGGGCCAGGACUCCAAGCGAAAGCAACUAGAGAGGCUCAGAAAAGAGCAGCAGCGGGCAUCAUGAAAAACCCAACUGUGGAUGGAAUGACAGUGAUUGACCUAGAUCCAAUACCCUAUGAUCCAAAGUUUGAAAAGCAGUUGGGACAAGUAAUGCUCUUAGUCCUCUGCGUGACCCAAGUAUUGAUGAUGAGGACUACAUGGGCUUUAUGUGAAGCUCUAACCUUAGCAACCGGGCCCAUCUCUACACUGUGGGAAGGAAAUCCAGGGAGAUUUUGGAAUACAACUAUUGCAGUGUCAAUGGCUAACAUUUUUAGAGGGAGUUACCUGGCCGGAGCCGGACUUCUCUUUUCUAUCAUGAAAAACACGGCCAACACAAGAAGGGGAACUGGCAACACAGGAGAGACGCUUGGGGAGAAAUGGAAAAACCGGUUGAAUGCAUUAGGGAAGAGUGAAUUCCAGAUCUACAAGAAAAGUGGAAUCCAGGAAGUGGACAGAACCUUAGCAAAAGAAGGCAUCAAAAGAGGAGAAACGGACCAUCACGCUGUGUCGCGAGGCUCAGCGAAACUGAGAUGGUUCGUCGAGAGAAACCUGGUCACACCAGAAGGGAAAGUAGUGGACCUUGGCUGCGGCAGGGGGGGCUGGUCAUACUAUUGUGGGGGACUAAAGAAUGUAAAAGAAGUCAAAGGCCUAACAAAAGGAGGACCAGGACACGAAGAACCCAUUCCCAUGUCAACAUAUGGUUGGAAUCUGGUGCGCCUUCAAAGUGGAGUUGAUGUUUUCUUCACUUCGCCAGAAAAGUGUGACACACUGCUGUGUGACAUAGGGGAGUCGUCACCAAACCCCACGGUUGAGGCAGGACGAACACUCAGAGUUCUAAACUUAGUGGAAAAUUGGCUGAACAACAACACCCAAUUUUGCAUAAAGGUUCUUAACCCAUACAUGCCCUCAGUUAUAGAAAAAAUGGAAGCACUACAAAGGAAAUACGGAGGAGCUUUGGUGAGGAAUCCACUCUCACGAAAUUCCACACACGAGAUGUACUGGGUAUCCAAUGCUUCCGGGAAUAUAGUGUCAUCAGUGAACAUGAUUUCAAGAAUGUUGAUUAACAGAUUCACAAUGAGACACAAGAAAGCCACAUACGAGCCAGAUGUUGACCUCGGAAGUGGAACCCGCAACAUCGGAAUUGAAAGUGAGACACCAAAUUUAGACAUAAUUGGGAAAAGAAUAGAAAAAAUAAAACAAGAGCAUGAAACAUCAUGGCACUAUGACCAAGACCACCCAUACAAAACGUGGGCCUACCAUGGCAGCUACGAAACAAAACAGACUGGAUCAGCAUCAUCCAUGGUGAACGGAGUGGUUAGGCUGCUAACAAAACCUUGGGACGUCAUCCCUAUGGUGACACAGAUGGCAAUGACAGACACGACUCCAUUUGGACAACAGCGCGUUUUCAAAGAGAAAGUGGACACGAGAACCCAAGAACCGAAAGAAGGCACGAAAAAACUAAUGAAAAUUACUGCAGAAUGGCUCUGGAAAGAACUAGGAAAGAAAAAGACACCUAGGAUGUGCACCAGAGAAGAAUUCACAAGAAAGGUGAGAAGCAAUGCAGCCUUAGGUGCCAUAUUCACUGAUGAGAACAAGUGGAAGUCGGCACGUGAGGCUGUUGAAGACAGUGGAUUUUGGGAAUUGGUUGACAAGGAAAGGAAUCUCCAUCUUGAAGGAAAGUGUGAAACAUGCGUGUAUAACAUGAUGGGAAAGAGAGAGAAGAAGCUAGGGGAGUUCGGCAAAGCAAAAGGCAGCAGAGCCAUAUGGUACAUGUGGCUUGGAGCACGCUUCUUAGAGUUUGAAGCUCUAGGAUUCUUGAACGAAGAUCACUGGUUUUCCAGAGAGAACUCCCUGAGUGGAGUGGAAGGAGAAGGGCUACACAAGCUAGGCUACAUUUUAAGAGACGUGAGUAAGAAAGAAGGAGGAGCAAUGUAUGCUGAUGACACCGCAGGAUGGGACACAAGAAUCACACUAGAGGACUUGAAAAAUGAAGAAAUGGUGACAAACCACAUGGAAGGAGAACACAAGAAACUUGCUGAAGCCAUUUUCAAAUUAACGUACCAAAACAAGGUGGUGCGUGUGCAAAGACCAACACCAAGAGGCACAGUAAUGGACAUUAUAUCGAGAAGAGACCAAAGAGGUAGUGGACAAGUUGUCACCUACGGCCUCAAUACUUUCACCAAUAUGGAAGCCCAACUGAUCAGACAGAUGGAGGGAGAAGGAGUUUUCAAAAGCAUCCAGCAACUGACAGUAAAAGAAGAAAUUGCAGUGAAAAACUGGUUAAUAAGAGUGGGGCGUGAGAGGUUAUCAAGAAUGGCCAUCAGUGGAGAUGAUUGUGUUGUGAAACCCUUAGAUGACAGGUUUGCAAGUGCUCUAACAGCUCUAAAUGACAUGGGAAAGGUUAGGAAAGACAUACAACAAUGGGAACCUUCAAGAGGAUGGAACGAUUGGACACAAGUGCCCUUUUGUUCACACCAUUUCCAUGAGUUAAUCAUGAAGGACGGUCGUGUGCUCGUAGUUCCAUGCAGAAACCAAGAUGAACUGAUUGGCAGGGCCCGAAUUUCCCAGGGAGCCGGGUGGUCCUUGCGGGAAACAGCCUGUCUGGGGAAGUCCUACGCCCAAAUGUGGAGCCUGAUGUACUUCCACAGACGUGACCUUAGGCUGGCGGCAAAUGCCAUUUGCUCGGCAGUCCCAUCACAUUGGAUUCCAACAAGUCGAACAACCUGGUCCAUACACGCCACACAUGAGUGGAUGACAACAGAAGACAUGUUGACAGUCUGGAACAGGGUGUGGAUUCAAGAAAACCCAUGGAUGGAAGACAAAACUCCAGUAGAAUCAUGGGAGGAAAUCCCGUAUUUGGGGAAAAGAGAAGACCAAUGGUGCGGCUCAUUGAUUGGGCUAACAAGCAGGGCCACCUGGGCAAAGAACAUCCAAACAGCAAUAAAUCAAGUUAGAUCCCUAAUAGGCAAUGAGGAAUACACAGACUACAUGCCAUCUAUGAAAAGAUUCAGAAGAGAAGAGGAAGAGGCAGGAGUCUUGUGGUAG
		</sequence>
		<sequence>
			<taxon idref="KM279573"/>
			AUGAAUAACCAACGGAAAAAGGCGAGAAAUACGCCUUUCAAUAUGCUGAAACGCGAGAGAAACCGCGUGUCAACUGUGCAACAGCUGACAAAGAGAUUCUCACUUGGAAUGCUACAGGGACGAGGAACAUUAAAACUGUUCAUGGCCCUAGUGGCUUUCCUUCGUUUCCUAACAAUCCCGCCAACAGCAGGGAUAUUAAAAAGAUGGGGAACAAUCAAAAAAUCAAAAGCUAUCAAUGUCUUGAGAGGGUUCAGGAAAGAGAUUGGAAGGAUGCUGAAUAUCUUGAACAGGAGACGCAGAACUGCAGGUAUAAUUAUUAUGAUGAUCCCAACAGUGAUGGCGUUCCAUUUAACCACACGCAACGGAGAACCACACAUGAUCGUUAGUAGACAAGAGAAAGGGAAAAGUCUCCUGUUUAAAACAGAGAACGGUGUGAACAUGUGUACCCUCAUGGCCAUGGACCUUGGUGAACUGUGUGAAGACACAAUCACUUAUAAUUGUCCUCUUCUCAGGCAGAAUGAACCAGAAGACAUAGACUGUUGGUGCAACUCCACGUCUACAUGGGUAACUUAUGGGACAUGCACCGCCACAGGAGAACACAGAAGGGAAAAAAGAUCAGUGGCACUCGUUCCACAUGUGGGAAUGGGACUGGAGACACGAACUGAAACAUGGAUGUCAUCAGAAGGGGCCUGGAAACAUGCCCAGAGAAUUGAAACUUGGAUCUUGAGACAUCCAGGCUUCACCAUAAUGGCAGCUAUCCUGGCAUACACCAUAGGAACAACAUAUUUCCAAAGAGUCCUGAUUUUCAUUUUACUGACAGCUGUCACUCCUUCAAUGGCAAUGCGUUGUAUAGGAAUAUCAAAUAGAGACUUUGUGGAAGGGGUUUCAGGAGGAAGCUGGGUUGAUAUAGUCUUGGAACAUGGAAGCUGUGUGACGACGAUGGCGAAAAAUAAACCAACGCUGGAUUUUGAACUGAUAAAAACAGAAGCCAAACAUCUCGCCACUCUAAGGAAGUAUUGUGUAGAGGCAAAGCUGACCAACACAACAACAGCAUCUCGCUGCCCAACACAAGGAGAACCUAGCCUAAAUGAAGAACAGGAUAAAAGAUUCGUCUGCAAACACUCCAUGGUAGACAGAGGAUGGGGAAAUGGAUGCGGAUUAUUUGGAAAGGGAGGCAUCGUGACCUGUGCAAUGUUCACAUGCAAAAAGAACAUGGAAGGAAAAGUCGUGCAACCAGAAAACUUGGAGUACACCAUCGUGAUAACACCUCACUCAGGGGAAGAGAAUGCAGUCGGAAAUGACACAGGAAAACAUGGCAAGGAAAUUAAAGUAACACCACAGAGUUCCAUCACAGAAGCAGAACUAACAGGCUACGGCACUGUCACGAUGGAAUGCUCUCCGAGAACGGGCCUCGACUUCAAUGAGAUGGUGUUGCUGCAAAUGGAAAACAAGGCUUGGCUGGUGCACAGGCAAUGGUUCUUAGACCUGCCGUUACCAUGGCUGCCCGGAGCAGACACACAAGGAUCAAAUUGGAUACAGAAGGAGACACUGGUCACUUUCAAAAAUCCCCAUGCAAAGAAACAGGAUGUAGUUGUUUUAGGUUCCCAAGAAGGGGCCAUGCACACGGCACUCACAGGGGCCACGGAAAUCCAGAUGUCAUCAGGAAACUUACUGUUCACAGGACAUCUUAAGUGCAGGCUGAGAAUGGACAAACUACAGCUCAAAGGAAUGUCAUAUUCCAUGUGUACAGGAAAGUUCAAAGUUGUGAAGGAAAUAGCAGAAACACAACAUGGAACAAUAGUUAUUAGAGUACAAUAUGAAGGGGACGGUUCCCCGUGCAAGAUCCCUUUUGAAAUAAUGGACUUGGAAAAAAGGCAUGUCUUAGGACGCUUGAUUACCGUCAACCCAAUUGUCACAGAAAAAGACAGCCCAGUCAACAUAGAAGCAGAACCUCCAUUUGGAGACAGUUACAUCAUUAUAGGAGUAGAACCAGGACAACUGAAGCUCAGCUGGUUUAAGAAAGGAAGUUCUAUUGGCCAAAUGUUUGAGACAACAAUGAGAGGAGCGAAGAGAAUGGCCAUUCUAGGUGACACAGCUUGGGAUUUUGGAUCCCUGGGAGGAGUGUUCACAUCUAUAGGAAAGGCCCUCCACCAAGUCUUUGGAGCUAUCUAUGGGGCUGCCUUCAGUGGGGUUUCAUGGACUAUGAAAAUCCUCAUAGGAGUCGUCAUCACAUGGAUAGGAAUGAAUUCACGCAGCACCUCACUGUCUGUGUCACUAGUACUAGUGGGGGUCGUGACAUUGUAUUUGGGAGUUAUGGUGCAGGCCGAUAGUGGGUGCGUUGUGAGUUGGAAAAACAAAGAACUGAAAUGUGGUAGUGGGAUUUUUAUCACAGACAACGUGCACACAUGGACAGAACAAUACAAAUUCCAACCAGAAUCCCCUUCAAAGCUGGCUUCAGCUAUCCAGAAGGCUCAUGAAGAAGGCAUUUGUGGAAUCCGCUCAGUAACAAGACUGGAGAAUCUGAUGUGGAAACAAAUAACACCAGAAUUGAAUCACAUUCUAACAGAAAAUGAAGUAAAGUUGACUAUCAUGACAGGAGACAUCAAAGGAAUCAUGCAGGCAGGAAAACGAACCCUGCGGCCUCAACCCACUGAGCUGAAGUACUCCUGGAAGGCAUGGGGCAAAGCGAAAAUGCUUUCCACAGAGCUUCAUAACCACACCUUUCUCAUUGAUGGCCCCGAAACAGCAGAAUGUCCCAACACAAACAGAGCUUGGAACUCACUAGAAGUUGAAGACUAUGGCUUUGGAGUAUUCACCACUAACAUAUGGCUGAAAUUGAAAGAAAGGCAGGAUGUGUUUUGUGACUCAAAACUCAUGUCAGCAGCCAUAAAGGACAAUAGAGCCGUCCACGCCGAUAUGGGUUAUUGGAUAGAAAGCGCACUCAAUGACACAUGGAAGAUUGAGAAAGCCUCUUUUAUUGAAGUUAAAAGCUGCCACUGGCCAAAGUCACACACUCUCUGGAGUAAUGGAGUGCUGGAAAGUGAGAUGAUAAUUCCAAAGAAUUUUGCAGGACCAGUUUCACAACACAAUUACAGACCAGGCUACCACACACAAACGGCAGGACCCUGGCAUCUAGGUAGGCUUGAGAUGGACUUUGAUUUCUGCGAAGGAACCACAGUGGUGGUGACUGAGGACUGUGGAAAUAGAGGACCCUCCUUAAGAACAACUACUGCUUCUGGAAAACUCAUAACAGAGUGGUGCUGCCGAUCUUGCACAUUACCACCGCUAAGGUACAGAGGUGAGGAUGGAUGCUGGUAUGGUAUGGAAAUCAGGCCAUUGAAAGAGAAAGAAGAGAACCUGGUCAACUCUUUGGUCACAGCCGGACAUGGACAGAUUGACAACUUCUCACUAGGAGUCUUGGGAAUGGCAUUGUUCCUGGAAGAGAUGCUCAGGACUCGAGUAGGAACGAAACAUGCAAUAUUACUAGUUGCAGUCUCUUUCGUGACAUUGAUCACAGGGAACAUGUCCUUUCGAGAUUUGGGGAGAGUGAUGGUCAUGGUGGGCGCUACUAUGACGGAUGACAUAGGCAUGGGCGUGACUUAUCUUGCCCUAUUAGCAGCCUUUAAAAUCAGACCAACCUUUGCGGCUGGACUACUCUUAAGAAAGCUGACCUCCAAGGAAUUGAUGAUGACCACCAUAGGAAUCGUACUCCUCUCUCAGAGUACCAUACCAGAGAGCAUACUUGAACUGACUGACGCGUUGGCUUUGGGGAUGAUGGUUCUUAAAAUAGUGAGAAACAUGGAAAAGUAUCAGCUAGCAGUGACUAUCAUGGCAAUCUUGUGCGUCCCAAAUGCAGUGAUAUUGCAAAAUGCAUGGAAAGUGAGCUGCACAACACUGGCAGUGGUGUCCGUUUCCCCACUGCUUUUAACAUCCUCACAGCAGAAAGCGGAUUGGAUACCACUGGCGUUGACGAUCAAAGGCCUCAAUCCAACAGCCAUUUUCUUAACAACUCUCUCAAGAACUAGCAAGAAAAGGAGCUGGCCACUAAAUGAGGCUAUUAUGGCAGUCGGGAUGGUGAGCAUUCUAGCUAGUUCUCUCUUAAAGAAUGAUAUUCCCAUGACAGGACCAUUAGUGGCUGGAGGGCUUCUCACUGUGUGUUACGUGCUCACCGGAAGGUCGGCUGACUUGGAACUGGAAAGAGCUGCUGACGUAAGAUGGGAAGAACAGGCAGAGAUAUCAGGAAGUAGUCCAAUUCUGUCGAUAACAAUAUCGGAAGAUGGUAGCAUGUCGAUAAAGAAUGAAGAAGAAGAACAGACACUGACCAUACUCAUCAGAACAGGACUACUGGUGAUAUCAGGACUUUUUCCUGUGUCAAUACCAAUCACGGCAGCUGCAUGGUACCUUUGGGAAGUGAAAAAACAACGAGCAGGAGUAUUGUGGGAUGUCCCUUCACCCCCACCUGUGGGAAAGGCCGAACUGGAAGAUGGAGCCUAUAGAAUCAAGCAGAAAGGGAUCCUAGGAUACUCACAGAUUGGAGCCGGAGUUUACAAAGAAGGAACAUUCCACACAAUGUGGCAUGUCACACGUGGUGCUGUCCUAAUGCAUAAAGGGAAGAGAAUUGAACCAUCAUGGGCGGACGUCAAGAAAGACCUAAUAUCGUAUGGAGGAGGCUGGAAGCUGGAAGGAGAAUGGAAGGAAGGAGAAGAAGUCCAGGUCCUGGCAUUAGAGCCCGGAAAGAAUCCAAGAGCCGUCCAAACAAAACCCGGUCUUUUUAAAACCAACACUGGAACCAUAGGCGCCGUGUCUCUGGACUUUUCUCCUGGAACGUCAGGAUCUCCAAUCGUCGAUAAAAAAGGAAAAGUUGUGGGCCUUUAUGGCAACGGUGUCGUCACAAGGAGUGGAACAUAUGUGAGUGCCAUAGCCCAGACUGAAAAAAGCAUCGAAGACAAUCCAGAGAUUGAAGAUGACAUCUUUAGAAAGAAAAGAUUGACCAUCAUGGACCUCCACCCAGGAGCAGGAAAAACAAAGAGAUACCUUCCAGCAAUAGUCAGAGAAGCCAUAAAACGAGGCUUGAGAACACUAAUCCUGGCCCCCACUAGAGUUGUGGCGGCUGAAAUGGAAGAAGCUCUCAGAGGACUUCCAAUAAGAUACCAAACCCCAGCUAUUAGAGCUGAGCACACUGGGCGGGAGAUUGUGGAUCUAAUGUGUCAUGCCACAUUUACCAUGAGGCUAUUAUCACCAAUUAGAGUGCCAAAUUACAACCUGAUCAUCAUGGAUGAAGCCCAUUUCACAGACCCAGCAAGCAUAGCAGCUAGAGGAUACAUUUCAACUCGAGUAGAGAUGGGUGAAGCAGCUGGGAUUUUCAUGACAGCCACCCCUCCUGGAAGCAGAGACCCAUUUCCCCAGAGCAACGCACCAAUCAUGGAUGAAGAAAAAGAAAUCCCUGAGCGUUCGUGGAACUCUGGACAUGAGUGGGUUACGGAUUUUAAAGGGAAGACUGUUUGGUUUGUUCCAAGUAUAAAAGCAGGGAAUGAUAUAGCAGCUUGCCUGAGAAAGAAUGGAAAGAAAGUGAUACAACUCAGCAGGAAAACUUUUGAUUCUGAAUAUAUCAAGACUAGGACCAAUGAUUGGGACUUUGUGGUCACGACAGACAUUUCAGAAAUGGGUGCUAACUUCAAGGCUGAGAGGGUUAUAGACCCCAGACGCUGCAUGAAACCAGUCAUAUUAACAGACGGUGAAGAGCGGGUGAUCUUGGCAGGACCCAUGCCAGUGACCCAUUCUAGUGCAGCACAAAGAAGAGGGAGAGUAGGAAGAAAUCCAAAAAAUGAAAAUGACCAGUACAUAUACAUGGGGGAACCUCUGGAAAAUGAUGAAGACUGUGCACACUGGAAAGAAGCUAAGAUGCUCUUGGAUAACAUCAACACGCCUGAAGGGAUCAUUCCCAGCAUGUUCGAACCAGAGCGUGAAAAGGUGGAUGCCAUUGAUGGUGAAUACCGCUUGAGAGGAGAAGCGAGGAAAACUUUUGUGGACCUAAUGAGAAGAGGAGAUUUACCAGUCUGGCUAGCCUACAGAGUGGCGGCUGAAGGCAUCAACUACGCAGACAGAAGAUGGUGCUUUGAUGGAGUCAAGAACAACCAAAUCUUGGAAGAAAAUGUGGAAGUAGAAAUUUGGACAAAAGAAGGAGAAAGGAAGAAAUUAAAACCCAGAUGGUUGGAUGCUAGGAUCUACUCUGACCCAUUGGCGCUCAAAGAAUUCAAGGAAUUCGCAGCUGGAAGAAAGUCCCUGACCCUGAAUCUAAUCACAGAGAUGGGUAGACUCCCAACCUUCAUGACCCAGAAAGCAAAGAAUGCACUCGACAACUUAGCAGUCCUGCAUACGGCUGAAGCAGGCGGAAGGGCGUACAAUCAUGCUCUUAGUGAACUGCCGGAGACUCUGGAGACAUUGCUUUUACUGACACUUUUGGCCACAGUCACGGGCGGAAUCUUCCUGUUCUUGAUGAGCGGAAAGGGUAUAGGGAAGAUGACCCUGGGAAUGUGCUGCAUAAUCACGGCUAGUAUCCUCUUAUGGUAUGCACAAAUACAGCCACACUGGAUAGCAGCUUCAAUAAUACUGGAGUUUUUUCUCAUAGUCUUGCUCAUUCCAGAACCAGAAAAACAGAGAACACCCCAAGAUAACCAGUUAACUUAUGUUGUCAUAGCCAUCCUUACAGUAGUGGCCGCAACCAUGGCAAACGAGAUGGGUUUCCUGGAAAAAACAAAGAAAGAUUUCGGAUUGGGAAGCAUUACAACCCAGCAACCUGAGAGUAACAUCCUGGACAUAGAUCUACGUCCUGCAUCAGCUUGGACUCUAUAUGCCGUGGCAACAACUUUCAUCACACCAAUGUUGAGGCAUAGCAUUGAAAACUCCUCAGUGAAUGUGUCCCUAACAGCCAUUGCCAACCAAGCCACAGUGUUAAUGGGUCUUGGGAAAGGAUGGCCAUUGUCAAAAAUGGACAUCGGAGUUCCCCUUCUCGCUAUCGGGUGCUAUUCACAAGUCAACCCCAUAACUCUCACUGCAGCCCUUCUCUUAUUGGUAGCCCAUUAUGCCAUCAUAGGGCCAGGACUCCAAGCGAAAGCAACUAGAGAGGCUCAGAAAAGAGCAGCAGCGGGCAUCAUGAAAAACCCAACUGUGGAUGGAAUGACAGUGAUUGACCUAGAUCCAAUACCCUAUGAUCCAAAGUUUGAAAAGCAGUUGGGACAAGUAAUGCUCUUAGUCCUCUGCGUGACCCAAGUAUUGAUGAUGAGGACUACAUGGGCUUUAUGUGAAGCUCUAACCUUAGCAACCGGGCCCAUCUCUACACUGUGGGAAGGAAAUCCAGGGAGAUUUUGGAAUACAACUAUUGCAGUGUCAAUGGCUAACAUUUUUAGAGGGAGUUACCUGGCCGGAGCCGGACUUCUCUUUUCUAUCAUGAAAAACACGGCCAACACAAGAAGGGGAACUGGCAACACAGGAGAGACGCUUGGGGAGAAAUGGAAAAACCGGUUGAAUGCAUUAGGGAAGAGUGAAUUCCAGAUCUACAAGAAAAGUGGAAUCCAGGAAGUGGACAGAACCUUAGCAAAAGAAGGCAUCAAAAGAGGAGAAACGGACCAUCACGCUGUGUCGCGAGGCUCAGCGAAACUGAGAUGGUUCGUCGAGAGAAACCUGGUCACACCAGAAGGGAAAGUAGUGGACCUUGGCUGCGGCAGGGGGGGCUGGUCAUACUAUUGUGGGGGACUAAAGAAUGUAAAAGAAGUCAAAGGCCUAACAAAAGGAGGACCAGGACACGAAGAACCCAUUCCCAUGUCAACAUAUGGUUGGAAUCUGGUGCGCCUUCAAAGUGGAGUUGAUGUUUUCUUCACUUCGCCAGAAAAGUGUGACACACUGCUGUGUGACAUAGGGGAGUCGUCACCAAACCCCACGGUUGAGGCAGGACGAACACUCAGAGUUCUAAACUUAGUGGAAAAUUGGCUGAACAACAACACCCAAUUUUGCAUAAAGGUUCUUAACCCAUACAUGCCCUCAGUUAUAGAAAAAAUGGAAGCACUACAAAGGAAAUACGGAGGAGCUUUGGUGAGGAAUCCACUCUCACGAAAUUCCACACACGAGAUGUACUGGGUAUCCAAUGCUUCCGGGAAUAUAGUGUCAUCAGUGAACAUGAUUUCAAGAAUGUUGAUUAACAGAUUCACAAUGAGACACAAGAAAGCCACAUACGAGCCAGAUGUUGACCUCGGAAGUGGAACCCGCAACAUCGGAAUUGAAAGUGAGACACCAAAUUUAGACAUAAUUGGGAAAAGAAUAGAAAAAAUAAAACAAGAGCAUGAAACAUCAUGGCACUAUGACCAAGACCACCCAUACAAAACGUGGGCCUACCAUGGCAGCUACGAAACAAAACAGACUGGAUCAGCAUCAUCCAUGGUGAACGGAGUGGUUAGGCUGCUAACAAAACCUUGGGACGUCAUCCCUAUGGUGACACAGAUGGCAAUGACAGACACGACUCCAUUUGGACAACAGCGCGUUUUCAAAGAGAAAGUGGACACGAGAACCCAAGAACCGAAAGAAGGCACGAAAAAACUAAUGAAAAUUACUGCAGAAUGGCUCUGGAAAGAACUAGGAAAGAAAAAGACACCUAGGAUGUGCACCAGAGAAGAAUUCACAAGAAAGGUGAGAAGCAAUGCAGCCUUAGGUGCCAUAUUCACUGAUGAGAACAAGUGGAAGUCGGCACGUGAGGCUGUUGAAGACAGUGGAUUUUGGGAAUUGGUUGACAAGGAAAGGAAUCUCCAUCUUGAAGGAAAGUGUGAAACAUGCGUGUAUAACAUGAUGGGAAAGAGAGAGAAGAAGCUAGGGGAGUUCGGCAAAGCAAAAGGCAGCAGAGCCAUAUGGUACAUGUGGCUUGGAGCACGCUUCUUAGAGUUUGAAGCUCUAGGAUUCUUGAACGAAGAUCACUGGUUUUCCAGAGAGAACUCCCUAAGUGGAGUGGAAGGAGAAGGGCUACACAAGCUAGGCUACAUUUUAAGAGACGUGAGUAAGAAAGAAGGAGGAGCAAUGUAUGCUGAUGACACCGCAGGAUGGGACACAAGAAUCACACUAGAGGACUUGAAAAAUGAAGAAAUGGUGACAAACCACAUGGAAGGAGAACACAAGAAACUUGCUGAAGCCAUUUUCAAAUUAACGUACCAAAACAAGGUGGUGCGUGUGCAAAGACCAACACCAAGAGGCACAGUAAUGGACAUUAUAUCGAGAAGAGACCAAAGAGGUAGUGGACAAGUUGUCACCUACGGCCUCAAUACUUUCACCAAUAUGGAAGCCCAACUGAUCAGACAGAUGGAGGGAGAAGGAGUUUUCAAAAGCAUCCAGCAACUGACAGUAAAAGAAGAAAUUGCAGUGAAAAACUGGUUAAUAAGAGUGGGGCGUGAGAGGUUAUCAAGAAUGGCCAUCAGUGGAGAUGAUUGUGUUGUGAAACCCUUAGAUGACAGGUUUGCAAGUGCUCUAACAGCUCUAAAUGACAUGGGAAAGGUUAGGAAAGACAUACAACAAUGGGAACCUUCAAGAGGAUGGAACGAUUGGACACAAGUGCCCUUUUGUUCACACCAUUUCCAUGAGUUAAUCAUGAAGGACGGUCGUGUGCUCGUAGUUCCAUGCAGAAACCAAGAUGAACUGAUUGGCAGGGCCCGAAUUUCCCAGGGAGCCGGGUGGUCCUUGCGGGAAACAGCCUGUCUGGGGAAGUCCUACGCCCAAAUGUGGAGCCUGAUGUACUUCCACAGACGUGACCUUAGGCUGGCGGCAAAUGCCAUUUGCUCGGCAGUCCCAUCACAUUGGAUUCCAACAAGUCGAACAACCUGGUCCAUACACGCCACACAUGAGUGGAUGACAACAGAAGACAUGUUGACAGUCUGGAACAGGGUGUGGAUUCAAGAAAACCCAUGGAUGGAAGACAAAACUCCAGUAGAAUCAUGGGAGGAAAUCCCGUAUUUGGGGAAAAGAGAAGACCAAUGGUGCGGCUCAUUGAUUGGGCUAACAAGCAGGGCCACCUGGGCAAAGAACAUCCAAACAGCAAUAAAUCAAGUUAGAUCCCUAAUAGGCAAUGAGGAAUACACAGACUACAUGCCAUCUAUGAAAAGAUUCAGAAGAGAAGAGGAAGAGGCAGGAGUCUUGUGGUAG
		</sequence>
		<sequence>
			<taxon idref="KM279574"/>
			AUGAAUAACCAACGGAAAAAGGCGAGAAAUACGCCUUUCAAUAUGCUGAAACGCGAGAGAAACCGCGUGUCAACUGUGCAACAGCUGACAAAGAGAUUCUCACUUGGAAUGCUACAGGGACGAGGAACAUUAAAACUGUUCAUGGCCCUAGUGGCUUUCCUUCGUUUCCUAACAAUCCCGCCAACAGCAGGGAUAUUAAAAAGAUGGGGAACAAUCAAAAAAUCAAAAGCUAUCAAUGUCUUGAGAGGGUUCAGGAAAGAGAUUGGAAGGAUGCUGAAUAUCUUGAACAGGAGACGCAGAACUGCAGGUAUAAUUAUUAUGAUGAUCCCAACAGUGAUGGCGUUCCAUUUAACCACACGCAACGGAGAACCACACAUGAUCGUUAGUAGACAAGAGAAAGGGAAAAGUCUCCUGUUUAAAACAGAGAACGGUGUGAACAUGUGUACCCUCAUGGCCAUGGACCUUGGUGAACUGUGUGAAGACACAAUCACUUAUAAUUGUCCUCUUCUCAGGCAGAAUGAACCAGAAGACAUAGACUGUUGGUGCAACUCCACGUCUACAUGGGUAACUUAUGGGACAUGCACCGCCACAGGAGAACACAGAAGGGAAAAAAGAUCAGUGGCACUCGUUCCACAUGUGGGAAUGGGACUGGAGACACGCACUGAAACAUGGAUGUCAUCAGAAGGGGCCUGGAAACAUGCCCAGAGAAUUGAAACUUGGAUCUUGAGACAUCCAGGCUUCACCAUAAUGGCAGCUAUCCUGGCAUACACCAUAGGAACAACAUAUUUCCAAAGAGUCCUGAUUUUCAUUUUACUGACAGCUGUCACUCCUUCAAUGGCAAUGCGUUGUAUAGGAAUAUCAAAUAGAGACUUUGUGGAAGGGGUUUCAGGAGGAAGCUGGGUUGAUAUAGUCUUGGAACAUGGAAGCUGUGUGACGACGAUGGCGAAAAAUAAACCAACGCUGGAUUUUGAACUGAUAAAAACAGAAGCCAAACAUCUCGCCACUCUAAGGAAGUAUUGUGUAGAGGCAAAGCUGACCAACACAACAACAGCAUCUCGCUGCCCAACACAAGGAGAACCUAGCCUAAAUGAAGAACAGGACAAAAGAUUCGUCUGCAAACACUCCAUGGUAGACAGAGGAUGGGGAAAUGGAUGCGGAUUAUUUGGAAAGGGAGGCAUCGUGACCUGUGCAAUGUUCACAUGCAAAAAGAACAUGGAAGGAAAAGUCGUGCAACCAGAAAACUUGGAGUACACCAUCGUGAUAACACCUCACUCAGGGGAAGAGAAUGCAGUCGGAAAUGACACAGGAAAACAUGGCAAGGAAAUUAAAGUAACACCACAGAGUUCCAUCACAGAAGCAGAACUAACAGGCUACGGCACUGUCACGAUGGAAUGCUCUCCGAGAACGGGCCUCGACUUCAAUGAGAUGGUGUUGCUGCAAAUGGAAAACAAGGCUUGGCUGGUGCACAGGCAAUGGUUCUUAGACCUGCCGUUACCAUGGCUGCCCGGAGCAGACACACAAGGAUCAAAUUGGAUACAGAAGGAGACACUGGUCACUUUCAAAAAUCCCCAUGCAAAGAAACAGGAUGUAGUUGUUUUAGGUUCCCAAGAAGGGGCCAUGCACACGGCACUCACAGGGGCCACGGAAAUCCAGAUGUCAUCAGGAAACUUACUGUUCACAGGACAUCUUAAGUGCAGGCUGAGAAUGGACAAACUACAGCUCAAAGGAAUGUCAUAUUCCAUGUGUACAGGAAAGUUCAAAGUUGUGAAGGAAAUAGCAGAAACACAACAUGGAACAAUAGUUAUUAGAGUACAAUAUGAAGGGGACGGUUCCCCGUGCAAGAUCCCUUUUGAAAUAAUGGACUUGGAAAAAAGGCAUGUCUUAGGACGCUUGAUUACCGUCAACCCAAUUGUCACAGAAAAAGACAGCCCAGUCAACAUAGAAGCAGAACCUCCAUUUGGAGACAGUUACAUCAUUAUAGGAGUAGAACCAGGACAACUGAAGCUCAGCUGGUUUAAGAAAGGAAGUUCUAUUGGCCAAAUGUUUGAGACAACAAUGAGAGGAGCGAAGAGAAUGGCCAUUCUAGGUGACACAGCUUGGGAUUUUGGAUCCCUGGGAGGAGUGUUCACAUCUAUAGGAAAGGCCCUCCACCAAGUCUUUGGAGCUAUCUAUGGGGCUGCCUUCAGUGGGGUUUCAUGGACUAUGAAAAUCCUCAUAGGAGUCGUCAUCACAUGGAUAGGAAUGAAUUCACGCAGCACCUCACUGUCUGUGUCACUAGUAUUAGUGGGGGUCGUGACAUUGUAUUUGGGAGUUAUGGUGCAGGCCGAUAGUGGGUGCGUUGUGAGUUGGAAAAACAAAGAACUGAAAUGUGGUAGUGGGAUUUUUAUCACAGACAACGUGCACACAUGGACAGAACAAUACAAAUUCCAACCAGAAUCCCCUUCAAAGCUGGCUUCAGCUAUCCAGAAGGCUCAUGAAGAAGGCAUUUGUGGAAUCCGCUCAGUAACAAGACUGGAGAAUCUGAUGUGGAAACAAAUAACACCAGAAUUGAAUCACAUUCUAACAGAAAAUGAAGUAAAGUUGACUAUCAUGACAGGAGACAUCAAAGGAAUCAUGCAGGCAGGAAAACGAACCCUGCGGCCUCAACCCACUGAGCUGAAGUACUCCUGGAAGGCAUGGGGCAAAGCGAAAAUGCUUUCCACAGAGCUUCAUAACCACACCUUUCUCAUUGAUGGCCCCGAAACAGCAGAAUGUCCCAACACAAACAGAGCUUGGAACUCACUAGAAGUUGAAGACUAUGGCUUUGGAGUAUUCACCACUAACAUAUGGCUGAAAUUGAAAGAAAGGCAGGAUGUGUUUUGUGACUCAAAACUCAUGUCAGCAGCCAUAAAGGACAAUAGAGCCGUCCACGCCGAUAUGGGUUAUUGGAUAGAAAGCGCACUCAAUGACACAUGGAAGAUUGAGAAAGCCUCUUUUAUUGAAGUUAAAAGCUGCCACUGGCCAAAGUCACACACUCUCUGGAGUAAUGGAGUGCUGGAAAGUGAGAUGAUAAUUCCAAAGAAUUUUGCAGGACCAGUUUCACAACACAAUUACAGACCAGGCUACCACACACAAACGGCAGGACCCUGGCAUCUAGGUAGGCUUGAGAUGGACUUUGAUUUCUGCGAAGGAACCACAGUGGUGGUGACUGAGGACUGUGGAAAUAGAGGACCCUCCUUAAGAACAACUACUGCUUCUGGAAAACUCAUAACAGAGUGGUGCUGCCGAUCUUGCACAUUACCACCGCUAAGGUACAGAGGUGAGGAUGGAUGCUGGUAUGGUAUGGAAAUCAGGCCAUUGAAAGAGAAAGAAGAGAACCUGGUCAACUCUUUGGUCACAGCCGGACAUGGACAGAUUGACAACUUCUCACUAGGAGUCUUGGGAAUGGCAUUGUUCCUGGAAGAGAUGCUCAGGACUCGAGUAGGAACGAAACAUGCAAUAUUACUAGUUGCAGUCUCUUUCGUGACAUUGAUCACAGGGAACAUGUCCUUUCGAGAUUUGGGGAGAGUGAUGGUCAUGGUGGGCGCUACUAUGACGGAUGACAUAGGCAUGGGCGUGACUUAUCUUGCCCUAUUAGCAGCCUUUAAAAUCAGACCAACCUUUGCGGCUGGACUACUCUUAAGAAAGCUGACCUCCAAGGAAUUGAUGAUGACCACCAUAGGAAUCGUACUCCUCUCUCAGAGUACCAUACCAGAGAGCAUACUUGAACUGACUGACGCGUUGGCUUUGGGGAUGAUGGUUCUUAAAAUAGUGAGAAACAUGGAAAAGUAUCAGCUAGCAGUGACUAUCAUGGCAAUCUUGUGCGUCCCAAAUGCAGUGAUAUUGCAAAAUGCAUGGAAAGUGAGCUGCACAACACUGGCAGUGGUGUCCGUUUCCCCACUGCUUUUAACAUCCUCACAGCAGAAAGCGGAUUGGAUACCACUGGCGUUGACGAUCAAAGGCCUCAAUCCAACAGCCAUUUUCUUAACAACUCUCUCAAGAACUAGCAAGAAAAGGAGCUGGCCACUAAAUGAGGCUAUUAUGGCAGUCGGGAUGGUGAGCAUUCUAGCUAGUUCUCUCUUAAAGAAUGAUAUUCCCAUGACAGGACCAUUAGUGGCUGGAGGGCUUCUCACUGUGUGUUACGUGCUCACCGGAAGGUCGGCUGACUUGGAACUGGAAAGAGCUGCUGACGUAAGAUGGGAAGAACAGGCAGAGAUAUCAGGAAGUAGUCCAAUUCUGUCGAUAACAAUAUCGGAAGAUGGUAGCAUGUCGAUAAAGAAUGAAGAAGAAGAACAGACACUGACCAUACUCAUCAGAACAGGACUACUGGUGAUAUCAGGACUUUUUCCUGUGUCAAUACCAAUCACGGCAGCUGCAUGGUACCUUUGGGAAGUGAAAAAACAACGAGCAGGAGUAUUGUGGGAUGUCCCUUCACCCCCACCUGUGGGAAAGGCCGAACUGGAAGAUGGAGCCUAUAGAAUCAAGCAGAAAGGGAUCCUAGGAUACUCACAGAUUGGAGCCGGAGUUUACAAAGAAGGAACAUUCCACACAAUGUGGCAUGUCACACGUGGUGCUGUCCUAAUGCAUAAAGGGAAGAGAAUUGAACCAUCAUGGGCGGACGUCAAGAAAGACCUAAUAUCGUAUGGAGGAGGCUGGAAGCUGGAAGGAGAAUGGAAGGAAGGAGAAGAAGUCCAGGUCCUGGCAUUAGAGCCCGGAAAGAAUCCAAGAGCCGUCCAAACAAAACCCGGUCUUUUUAAAACCAACACUGGAACCAUAGGCGCCGUGUCUCUGGACUUUUCUCCUGGAACGUCAGGAUCUCCAAUCGUCGAUAAAAAAGGAAAAGUUGUGGGCCUUUAUGGCAACGGUGUCGUCACAAGGAGUGGAACAUAUGUGAGUGCCAUAGCCCAGACUGAAAAAAGCAUCGAAGACAAUCCAGAGAUUGAAGAUGACAUCUUUAGAAAGAAAAGAUUGACCAUCAUGGACCUCCACCCAGGAGCAGGAAAAACAAAGAGAUACCUUCCAGCAAUAGUCAGAGAAGCCAUAAAACGAGGCUUGAGAACACUAAUCCUGGCCCCCACUAGAGUUGUGGCGGCUGAAAUGGAAGAAGCUCUCAGAGGACUUCCAAUAAGAUACCAAACCCCAGCUAUUAGAGCUGAGCACACUGGGCGGGAGAUUGUGGAUCUAAUGUGUCAUGCCACAUUUACCAUGAGGCUAUUAUCACCAAUUAGAGUGCCAAAUUACAACCUGAUCAUCAUGGAUGAAGCCCAUUUCACAGACCCAGCAAGCAUAGCAGCUAGAGGAUACAUUUCAACUCGAGUAGAGAUGGGUGAAGCAGCUGGGAUUUUCAUGACAGCCACCCCUCCUGGAAGCAGAGACCCAUUUCCCCAGAGCAACGCACCAAUCAUGGAUGAAGAAAAAGAAAUCCCUGAGCGUUCGUGGAACUCUGGACAUGAGUGGGUUACGGAUUUUAAAGGGAAGACUGUUUGGUUUGUUCCAAGUAUAAAAGCAGGGAAUGAUAUAGCAGCUUGCCUGAGAAAGAAUGGAAAGAAAGUGAUACAACUCAGCAGGAAAACUUUUGAUUCUGAAUAUAUCAAGACUAGGACCAAUGAUUGGGACUUUGUGGUCACGACAGACAUUUCAGAAAUGGGUGCUAACUUCAAGGCUGAGAGGGUUAUAGACCCCAGACGCUGCAUGAAACCAGUCAUAUUAACAGACGGUGAAGAGCGGGUGAUCUUGGCAGGACCCAUGCCAGUGACCCAUUCUAGUGCAGCACAAAGAAGAGGGAGAGUAGGAAGAAAUCCAAAAAAUGAAAAUGACCAGUACAUAUACAUGGGGGAACCUCUGGAAAAUGAUGAAGACUGUGCACACUGGAAAGAAGCUAAGAUGCUCUUGGAUAACAUCAACACGCCUGAAGGGAUCAUUCCCAGCAUGUUCGAACCAGAGCGUGAAAAGGUGGAUGCCAUUGAUGGUGAAUACCGCUUGAGAGGAGAAGCGAGGAAAACUUUUGUGGACCUAAUGAGAAGAGGAGAUUUACCAGUCUGGCUAGCCUACAGAGUGGCGGCUGAAGGCAUCAACUACGCAGACAGAAGAUGGUGCUUUGAUGGAGUCAAGAACAACCAAAUCUUGGAAGAAAAUGUGGAAGUAGAAAUUUGGACAAAAGAAGGAGAAAGGAAGAAAUUAAAACCCAGAUGGUUGGAUGCUAGGAUCUACUCUGACCCAUUGGCGCUCAAAGAAUUCAAGGAAUUCGCAGCUGGAAGAAAGUCCCUGACCCUGAAUCUAAUCACAGAGAUGGGUAGACUCCCAACCUUCAUGACCCAGAAAGCAAAGAAUGCACUCGACAACUUAGCAGUCCUGCAUACGGCUGAAGCAGGCGGAAGGGCGUACAAUCAUGCUCUUAGUGAACUGCCGGAGACUCUGGAGACAUUGCUUUUACUGACACUUUUGGCCACAGUCACGGGCGGAAUCUUCCUGUUCUUGAUGAGCGGAAAGGGUAUAGGGAAGAUGACCCUGGGAAUGUGCUGCAUAAUCACGGCUAGUAUCCUCUUAUGGUAUGCACAAAUACAGCCACACUGGAUAGCAGCUUCAAUAAUACUGGAGUUUUUUCUCAUAGUCUUGCUCAUUCCAGAACCAGAAAAACAGAGAACACCCCAAGAUAACCAGUUAACUUAUGUUGUCAUAGCCAUCCUUACAGUAGUGGCCGCAACCAUGGCAAACGAGAUGGGUUUCCUGGAAAAAACAAAGAAAGAUUUCGGAUUGGGAAGCAUUACAACCCAGCAACCUGAGAGUAACAUCCUGGACAUAGAUCUACGUCCUGCAUCAGCUUGGACUCUAUAUGCCGUGGCAACAACUUUCAUCACACCAAUGUUGAGGCAUAGCAUUGAAAACUCCUCAGUGAAUGUGUCCCUAACAGCCAUUGCCAACCAAGCCACAGUGUUAAUGGGUCUUGGGAAAGGAUGGCCAUUGUCAAAAAUGGACAUCGGAGUUCCCCUUCUCGCUAUCGGGUGCUAUUCACAAGUCAACCCCAUAACUCUCACUGCAGCCCUUCUCUUAUUGGUAGCCCAUUAUGCCAUCAUAGGGCCAGGACUCCAAGCGAAAGCAACUAGAGAGGCUCAGAAAAGAGCAGCAGCGGGCAUCAUGAAAAACCCAACUGUGGAUGGAAUGACAGUGAUUGACCUAGAUCCAAUACCCUAUGAUCCAAAGUUUGAAAAGCAGUUGGGACAAGUAAUGCUCUUAGUCCUCUGCGUGACCCAAGUAUUGAUGAUGAGGACUACAUGGGCUUUAUGUGAAGCUCUAACCUUAGCAACCGGGCCCAUCUCUACACUGUGGGAAGGAAAUCCAGGGAGAUUUUGGAAUACAACUAUUGCAGUGUCAAUGGCUAACAUUUUUAGAGGGAGUUACCUGGCCGGAGCCGGACUUCUCUUUUCUAUCAUGAAAAACACGGCCAACACAAGAAGGGGAACUGGCAACACAGGAGAGACGCUUGGGGAGAAAUGGAAAAACCGGUUGAAUGCAUUAGGGAAGAGUGAAUUCCAGAUCUACAAGAAAAGUGGAAUCCAGGAAGUGGACAGAACCUUAGCAAAAGAAGGCAUCAAAAGAGGAGAAACGGACCAUCACGCUGUGUCGCGAGGCUCAGCGAAACUGAGAUGGUUCGUCGAGAGAAACCUGGUCACACCAGAAGGGAAAGUAGUGGACCUUGGCUGCGGCAGGGGGGGCUGGUCAUACUAUUGUGGGGGACUAAAGAAUGUAAAAGAAGUCAAAGGCCUAACAAAAGGAGGACCAGGACACGAAGAACCCAUUCCCAUGUCAACAUAUGGUUGGAAUCUGGUGCGCCUUCAAAGUGGAGUUGAUGUUUUCUUCACUUCGCCAGAAAAGUGUGACACACUGCUGUGUGACAUAGGGGAGUCGUCACCAAACCCCACGGUUGAGGCAGGACGAACACUCAGAGUUCUAAACUUAGUGGAAAAUUGGCUGAACAACAACACCCAAUUUUGCAUAAAGGUUCUUAACCCAUACAUGCCCUCAGUUAUAGAAAAAAUGGAAGCACUACAAAGGAAAUACGGAGGAGCUUUGGUGAGGAAUCCACUCUCACGAAAUUCCACACACGAGAUGUACUGGGUAUCCAAUGCUUCCGGGAAUAUAGUGUCAUCAGUGAACAUGAUUUCAAGAAUGUUGAUUAACAGAUUCACAAUGAGACACAAGAAAGCCACAUACGAGCCAGAUGUUGACCUCGGAAGUGGAACCCGCAACAUCGGAAUUGAAAGUGAGACACCAAAUUUAGACAUAAUUGGGAAAAGAAUAGAAAAAAUAAAACAAGAGCAUGAAACAUCAUGGCACUAUGACCAAGACCACCCAUACAAAACGUGGGCCUACCAUGGCAGCUACGAAACAAAACAGACUGGAUCAGCAUCAUCCAUGGUGAACGGAGUGGUUAGGCUGCUAACAAAACCUUGGGACGUCAUCCCUAUGGUGACACAGAUGGCAAUGACAGACACGACUCCAUUUGGACAACAGCGCGUUUUCAAAGAGAAAGUGGACACGAGAACCCAAGAACCGAAAGAAGGCACGAAAAAACUAAUGAAAAUUACUGCAGAAUGGCUCUGGAAAGAACUAGGAAAGAAAAAGACACCUAGGAUGUGCACCAGAGAAGAAUUCACAAGAAAGGUGAGAAGCAAUGCAGCCUUAGGUGCCAUAUUCACUGAUGAGAACAAGUGGAAGUCGGCACGUGAGGCUGUUGAAGACAGUGGAUUUUGGGAAUUGGUUGACAAGGAAAGGAAUCUCCAUCUUGAAGGAAAGUGUGAAACAUGCGUGUAUAACAUGAUGGGAAAGAGAGAGAAGAAGCUAGGGGAGUUCGGCAAAGCAAAAGGCAGCAGAGCCAUAUGGUACAUGUGGCUUGGAGCACGCUUCUUAGAGUUUGAAGCUCUAGGAUUCUUGAACGAAGAUCACUGGUUUUCCAGAGAGAACUCCCUGAGUGGAGUGGAAGGAGAAGGGCUACACAAGCUAGGCUACAUUUUAAGAGACGUGAGUAAGAAAGAAGGAGGAGCAAUGUAUGCUGAUGACACCGCAGGAUGGGACACAAGAAUCACACUAGAGGACUUGGAAAAUGAAGAAAUGGUGACAAACCACAUGGAAGGAGAACACAAGAAACUUGCUGAAGCCAUUUUCAAAUUAACGUACCAAAACAAGGUGGUGCGUGUGCAAAGACCAACACCAAGAGGCACAGUAAUGGACAUUAUAUCGAGAAGAGACCAAAGAGGUAGUGGACAAGUUGUCACCUACGGCCUCAAUACUUUCACCAAUAUGGAAGCCCAACUGAUCAGACAGAUGGAGGGAGAAGGAGUUUUCAAAAGCAUCCAGCAACUGACAGUAAAAGAAGAAAUUGCAGUGAAAAACUGGUUAACAAGAGUGGGGCGUGAGAGGUUAUCAAGAAUGGCCAUCAGUGGAGAUGAUUGUGUUGUGAAACCCUUAGAUGACAGGUUUGCAAGUGCUCUAACAGCUCUAAAUGACAUGGGAAAGGUUAGGAAAGACAUACAACAAUGGGAACCUUCAAGAGGAUGGAACGAUUGGACACAAGUGCCCUUUUGUUCACACCAUUUCCAUGAGUUAAUCAUGAAGGACGGUCGUGUGCUCGUAGUUCCAUGCAGAAACCAAGAUGAACUGAUUGGCAGGGCCCGAAUUUCCCAGGGAGCCGGGUGGUCCUUGCGGGAAACAGCCUGUCUGGGGAAGUCCUACGCCCAAAUGUGGAGCCUGAUGUACUUCCACAGACGUGACCUUAGGCUGGCGGCAAAUGCCAUUUGCUCGGCAGUCCCAUCACAUUGGAUUCCAACAAGUCGAACAACCUGGUCCAUACACGCCACACAUGAGUGGAUGACAACAGAAGACAUGUUGACAGUCUGGAACAGGGUGUGGAUUCAAGAAAACCCAUGGAUGGAAGACAAAACUCCAGUAGAAUCAUGGGAGGAAAUCCCGUAUUUGGGGAAAAGAGAAGACCAAUGGUGCGGCUCAUUGAUUGGGCUAACAAGCAGGGCCACCUGGGCAAAGAACAUCCAAACAGCAAUAAAUCAAGUUAGAUCCCUAAUAGGCAAUGAGGAAUACACAGACUACAUGCCAUCUAUGAAAAGAUUCAGAAGAGAAGAGGAAGAGGCAGGAGUCUUGUGGUAG
		</sequence>
		<sequence>
			<taxon idref="KX380837"/>
			AUGAAUAACCAACGGAAAAAGGCGAGAAAUACGCCUUUCAAUAUGCUGAAACGCGAGAGAAACCGCGUGUCAACUGUGCAACAGCUGACAAAGAGAUUCUCACUUGGAAUGCUACAGGGACGAGGAACAUUAAAACUGUUCAUGGCCCUAGUGGCUUUCCUUCGUUUCCUAACAAUCCCGCCAACAGCAGGGAUAUUAAAAAGAUGGGGAACAAUCAAAAAAUCAAAAGCUAUCAAUGUCUUGAGAGGGUUCAGGAAAGAGAUUGGAAGGAUGCUGAAUAUCUUGAACAGGAGACGCAGAACUGCAGGUAUAAUUAUUAUGAUGAUCCCAACAGUGAUGGCGUUCCAUUUAACCACACGCAACGGAGAACCACACAUGAUCGUUAGUAGACAAGAGAAAGGGAAAAGUCUCCUGUUUAAAACAGAGAACGGUGUGAACAUGUGUACCCUCAUGGCCAUGGACCUUGGUGAACUGUGUGAAGACACAAUCACUUAUAAUUGUCCUCUUCUCAGGCAGAAUGAACCAGAAGACAUAGACUGUUGGUGCAACUCCACGUCUACAUGGGUAACUUAUGGGACAUGCACCGCCACAGGAGAACACAGAAGGGAAAAAAGAUCAGUGGCACUCGUUCCACAUGUGGGAAUGGGACUGGAGACACGAACUGAAACAUGGAUGUCAUCAGAAGGGGCCUGGAAACAUGCCCAGAGAAUUGAAACUUGGAUCUUGAGACAUCCAGGCUUCACCAUAAUGGCAGCUAUCCUGGCAUACACCAUAGGAACAACAUAUUUCCAAAGAGUCCUGAUUUUCAUUUUACUGACAGCUGUCACUCCUUCAAUGGCAAUGCGUUGUAUAGGAAUAUCAAAUAGAGACUUUGUGGAAGGGGUUUCAGGAGGAAGCUGGGUUGAUAUAGUCUUGGAACAUGGAAGCUGUGUGACGACGAUGGCGAAAAAUAAACCAACGCUGGAUUUUGAACUGAUAAAAACAGAAGCCAAACAUCUCGCCACUCUAAGGAAGUAUUGUGUAGAGGCAAAGCUGACCAACACAACAACAGCAUCUCGCUGCCCAACACAAGGAGAACCUAGCCUAAAUGAAGAACAGGACAAAAGAUUCGUCUGCAAACACUCCAUGGUAGACAGAGGAUGGGGAAAUGGAUGCGGAUUAUUUGGAAAGGGAGGCAUCGUGACCUGUGCAAUGUUCACAUGCAAAAAGAACAUGGAAGGAAAAGUCGUGCAACCAGAAAACUUGGAGUACACCAUCGUGAUAACACCUCACUCAGGGGAAGAGAAUGCAGUCGGAAAUGACACAGGAAAACAUGGCAAGGAAAUUAAAGUAACACCACAGAGUUCCAUCACAGAAGCAGAACUAACAGGCUACGGCACUGUCACGAUGGAAUGCUCUCCGAGAACGGGCCUCGACUUCAAUGAGAUGGUGUUGCUGCAAAUGGAAAACAAGGCUUGGCUGGUGCACAGGCAAUGGUUCUUAGACCUGCCGUUACCAUGGCUGCCCGGAGCAGACACACAAGGAUCAAAUUGGAUACAGAAGGAGACACUGGUCACUUUCAAAAAUCCCCAUGCAAAGAAACAGGAUGUAGUUGUUUUAGGUUCCCAAGAAGGGGCCAUGCACACGGCACUCACAGGGGCCACGGAAAUCCAGAUGUCAUCAGGAAACUUACUGUUCACAGGACAUCUUAAGUGCAGGCUGAGAAUGGACAAACUACAGCUCAAAGGAAUGUCAUAUUCCAUGUGUACAGGAAAGUUCAAAGUUGUGAAGGAAAUAGCAGAAACACAACAUGGAACAAUAGUUAUUAGAGUACAAUAUGAAGGGGACGGUUCCCCGUGCAAGAUCCCUUUUGAAAUAAUGGACUUGGAAAAAAGGCAUGUCUUAGGACGCUUGAUUACCGUCAACCCAAUUGUCACAGAAAAAGACAGCCCAGUCAACAUAGAAGCAGAACCUCCAUUUGGAGACAGUUACAUCAUUAUAGGAGUAGAACCAGGACAACUGAAGCUCAGCUGGUUCAAGAAAGGAAGUUCUAUUGGCCAAAUGUUUGAGACAACAAUGAGAGGAGCGAAGAGAAUGGCCAUUCUAGGUGACACAGCUUGGGAUUUUGGAUCCCUGGGAGGAGUGUUCACAUCUAUAGGAAAGGCCCUCCACCAAGUCUUUGGAGCUAUCUAUGGGGCUGCCUUCAGUGGGGUUUCAUGGACUAUGAAAAUCCUCAUAGGAGUCGUCAUCACAUGGAUAGGAAUGAAUUCACGCAGCACCUCACUGUCUGUGUCACUAGUAUUAGUGGGGGUCGUGACAUUGUAUUUGGGAGUUAUGGUGCAGGCCGAUAGUGGGUGCGUUGUGAGUUGGAAAAACAAAGAACUGAAAUGUGGUAGUGGGAUUUUUAUCACAGACAACGUGCACACAUGGACAGAACAAUACAAAUUCCAACCAGAAUCCCCUUCAAAGCUGGCUUCAGCUAUCCAGAAGGCUCAUGAAGAAGGCAUUUGUGGAAUCCGCUCAGUAACAAGACUGGAGAAUCUGAUGUGGAAACAAAUAACACCAGAAUUGAAUCACAUUCUAACAGAAAAUGAAGUAAAGUUGACUAUCAUGACAGGAGACAUCAAAGGAAUCAUGCAGGCAGGAAAACGAACCCUGCGGCCUCAACCCACUGAGCUGAAGUACUCCUGGAAGGCAUGGGGCAAAGCGAAAAUGCUUUCCACAGAGCUUCAUAACCACACCUUUCUCAUUGAUGGCCCCGAAACAGCAGAAUGUCCCAACACAAACAGAGCUUGGAACUCACUAGAAGUUGAAGACUAUGGCUUUGGAGUAUUCACCACUAACAUAUGGCUGAAAUUGAAAGAAAGGCAGGAUGUGUUUUGUGACUCAAAACUCAUGUCAGCAGCCAUAAAGGACAAUAGAGCCGUCCACGCCGAUAUGGGUUAUUGGAUAGAAAGCGCACUCAAUGACACAUGGAAGAUUGAGAAAGCCUCUUUUAUUGAAGUUAAAAGCUGCCACUGGCCAAAGUCACACACUCUCUGGAGUAAUGGAGUGCUGGAAAGUGAGAUGAUAAUUCCAAAGAAUUUUGCAGGACCAGUUUCACAACACAAUUACAGACCAGGCUACCACACACAAACGGCAGGACCCUGGCAUCUAGGUAGGCUUGAGAUGGACUUUGAUUUCUGCGAAGGAACCACAGUGGUGGUGACUGAGGACUGUGGAAAUAGAGGACCCUCCUUAAGAACAACUACUGCUUCUGGAAAACUCAUAACAGAGUGGUGCUGCCGAUCUUGCACAUUACCACCGCUAAGGUACAGAGGUGAGGAUGGAUGCUGGUAUGGUAUGGAAAUCAGGCCAUUGAAAGAGAAAGAAGAGAACCUGGUCAACUCUUUGGUCACAGCCGGACAUGGACAGAUUGACAACUUCUCACUAGGAGUCUUGGGAAUGGCAUUGUUCCUGGAAGAGAUGCUCAGGACUCGAGUAGGAACGAAACAUGCAAUAUUACUAGUUGCAGUCUCUUUCGUGACAUUGAUCACAGGGAACAUGUCCUUUCGAGAUUUGGGGAGAGUGAUGGUCAUGGUGGGCGCUACUAUGACGGAUGACAUAGGCAUGGGCGUGACUUAUCUUGCCCUAUUAGCAGCCUUUAAAAUCAGACCAACCUUUGCGGCUGGACUACUCUUAAGAAAGCUGACCUCCAAGGAAUUGAUGAUGACCACCAUAGGAAUCGUACUCCUCUCUCAGAGUACCAUACCAGAGAGCAUACUUGAACUGACUGACGCGUUGGCUUUGGGGAUGAUGGUUCUUAAAAUAGUGAGAAACAUGGAAAAGUAUCAGCUAGCAGUGACUAUCAUGGCAAUCUUGUGCGUCCCAAAUGCAGUGAUAUUGCAAAAUGCAUGGAAAGUGAGCUGCACAACACUGGCAGUGGUGUCCGUUUCCCCACUGCUUUUAACAUCCUCACAGCAGAAAGCGGAUUGGAUACCACUGGCGUUGACGAUCAAAGGCCUCAAUCCAACAGCCAUUUUCUUAACAACUCUCUCAAGAACUAGCAAGAAAAGGAGCUGGCCACUAAAUGAGGCUAUUAUGGCAGUCGGGAUGGUGAGCAUUCUAGCUAGUUCUCUCUUAAAGAAUGAUAUUCCCAUGACAGGACCAUUAGUGGCUGGAGGGCUUCUCACUGUGUGUUACGUGCUCACCGGAAGGUCGGCUGACUUGGAACUGGAAAGAGCUGCUGACGUAAGAUGGGAAGAACAGGCAGAGAUAUCAGGAAGUAGUCCAAUUCUGUCGAUAACAAUAUCGGAAGAUGGUAGCAUGUCGAUAAAGAAUGAAGAAGAAGAACAGACACUGACCAUACUCAUCAGAACAGGACUACUGGUGAUAUCAGGACUUUUUCCUGUGUCAAUACCAAUCACGGCAGCUGCAUGGUACCUUUGGGAAGUGAAAAAACAACGAGCAGGAGUAUUGUGGGAUGUCCCUUCACCCCCACCUGUGGGAAAGGCCGAACUGGAAGAUGGAGCCUAUAGAAUCAAGCAGAAAGGGAUCCUAGGAUACUCACAGAUUGGAGCCGGAGUUUACAAAGAAGGAACAUUCCACACAAUGUGGCAUGUCACACGUGGUGCUGUCCUAAUGCAUAAAGGGAAGAGAAUUGAACCAUCAUGGGCGGACGUCAAGAAAGACCUAAUAUCGUAUGGAGGAGGCUGGAAGCUGGAAGGAGAAUGGAAGGAAGGAGAAGAAGUCCAGGUCCUGGCAUUAGAGCCCGGAAAGAAUCCAAGAGCCGUCCAAACAAAACCCGGUCUUUUUAAAACCAACACUGGAACCAUAGGCGCCGUGUCUCUGGACUUUUCUCCUGGAACGUCAGGAUCUCCAAUCGUCGAUAAAAAAGGAAAAGUUGUGGGCCUUUAUGGCAACGGUGUCGUCACAAGGAGUGGAACAUAUGUGAGCGCCAUAGCCCAGACUGAAAAAAGCAUCGAAGACAAUCCAGAGAUUGAAGAUGACAUCUUUAGAAAGAAAAGAUUGACCAUCAUGGACCUCCACCCAGGAGCAGGAAAAACAAAGAGAUACCUUCCAGCAAUAGUCAGAGAAGCCAUAAAACGAGGCUUGAGAACACUAAUCCUGGCCCCCACUAGAGUUGUGGCGGCUGAAAUGGAAGAAGCUCUCAGAGGACUUCCAAUAAGAUACCAAACCCCAGCUAUUAGAGCUGAGCACACUGGGCGGGAGAUUGUGGAUCUAAUGUGUCAUGCCACAUUUACCAUGAGGCUAUUAUCACCAAUUAGAGUGCCAAAUUACAACCUGAUCAUCAUGGAUGAAGCCCAUUUCACAGACCCAGCAAGCAUAGCAGCUAGAGGAUACAUUUCAACUCGAGUAGAGAUGGGUGAAGCAGCUGGGAUUUUCAUGACAGCCACCCCUCCUGGAAGCAGAGACCCAUUUCCCCAGAGCAACGCACCAAUCAUGGAUGAAGAAAAAGAAAUCCCUGAGCGUUCGUGGAACUCUGGACAUGAGUGGGUUACGGAUUUUAAAGGGAAGACUGUUUGGUUUGUUCCAAGUAUAAAAGCAGGGAAUGAUAUAGCAGCUUGCCUGAGAAAGAAUGGAAAGAAAGUGAUACAACUCAGCAGGAAAACUUUUGAUUCUGAAUAUAUCAAGACUAGGACCAAUGAUUGGGACUUUGUGGUCACGACAGACAUUUCAGAAAUGGGUGCUAACUUCAAGGCUGAGAGGGUUAUAGACCCCAGACGCUGCAUGAAACCAGUCAUAUUAACAGACGGUGAAGAGCGGGUGAUCUUGGCAGGACCCAUGCCAGUGACCCAUUCUAGUGCAGCACAAAGAAGAGGGAGAGUAGGAAGAAAUCCAAAAAAUGAAAAUGACCAGUACAUAUACAUGGGGGAACCUCUGGAAAAUGAUGAAGACUGUGCACACUGGAAAGAAGCUAAGAUGCUCUUGGAUAACAUCAACACGCCUGAAGGGAUCAUUCCCAGCAUGUUCGAACCAGAGCGUGAAAAGGUGGAUGCCAUUGAUGGUGAAUACCGCUUGAGAGGAGAAGCGAGGAAAACUUUUGUGGACCUAAUGAGAAGAGGAGAUUUACCAGUCUGGCUAGCCUACAGAGUGGCGGCUGAAGGCAUCAACUACGCAGACAGAAGAUGGUGCUUUGAUGGAGUCAAGAACAACCAAAUCUUGGAAGAAAAUGUGGAAGUAGAAAUUUGGACAAAAGAAGGAGAAAGGAAGAAAUUAAAACCCAGAUGGUUGGAUGCUAGGAUCUACUCUGACCCAUUGGCGCUCAAAGAAUUCAAGGAAUUCGCAGCUGGAAGAAAGUCCCUGACCCUGAAUCUAAUCACAGAGAUGGGUAGACUCCCAACCUUCAUGACCCAGAAAGCAAAGAAUGCACUCGACAACUUAGCAGUCCUGCACACGGCUGAAGCAGGCGGAAGGGCGUACAAUCAUGCUCUUAGUGAACUGCCGGAGACUCUGGAGACAUUGCUUUUACUGACACUUUUGGCCACAGUCACGGGCGGAAUCUUCCUGUUCUUGAUGAGCGGAAAGGGUAUAGGGAAGAUGACCCUGGGAAUGUGCUGCAUAAUCACGGCUAGUAUCCUCUUAUGGUAUGCACAAAUACAGCCACACUGGAUAGCAGCUUCAAUAAUACUGGAGUUUUUUCUCAUAGUCUUGCUCAUUCCAGAACCAGAAAAACAGAGAACACCCCAAGAUAACCAGUUAACUUAUGUUGUCAUAGCCAUCCUUACAGUAGUGGCCGCAACCAUGGCAAACGAGAUGGGUUUCCUGGAAAAAACAAAGAAAGAUUUCGGAUUGGGAAGCAUUACAACCCAGCAACCUGAGAGUAACAUCCUGGACAUAGAUCUACGUCCUGCAUCAGCUUGGACUCUAUAUGCCGUGGCAACAACUUUCAUCACACCAAUGUUGAGGCAUAGCAUUGAAAACUCCUCAGUGAAUGUGUCCCUAACAGCCAUUGCCAACCAAGCCACAGUGUUAAUGGGUCUUGGGAAAGGAUGGCCAUUGUCAAAAAUGGACAUCGGAGUUCCCCUUCUCGCUAUCGGGUGCUAUUCACAAGUCAACCCCAUAACUCUCACUGCAGCCCUUCUCUUAUUGGUAGCCCAUUAUGCCAUCAUAGGGCCAGGACUCCAAGCGAAAGCAACUAGAGAGGCUCAGAAAAGAGCAGCAGCGGGCAUCAUGAAAAACCCAACUGUGGAUGGAAUGACAGUGAUUGACCUAGAUCCAAUACCCUAUGAUCCAAAGUUUGAAAAGCAGUUGGGACAAGUAAUGCUCUUAGUCCUCUGCGUGACUCAAGUAUUGAUGAUGAGGACUACAUGGGCUUUAUGUGAAGCUCUAACCUUAGCAACCGGGCCCAUCUCUACACUGUGGGAAGGAAAUCCAGGGAGAUUUUGGAAUACAACUAUUGCAGUGUCAAUGGCUAACAUUUUUAGAGGGAGUUACCUGGCCGGAGCCGGACUUCUCUUUUCUAUCAUGAAAAACACGGCCAACACAAGAAGGGGAACUGGCAACACAGGAGAGACGCUUGGGGAGAAAUGGAAAAACCGGUUGAAUGCAUUAGGGAAGAGUGAAUUCCAGAUCUACAAGAAAAGUGGAAUCCAGGAAGUGGACAGAACCUUAGCAAAAGAAGGCAUCAAAAGAGGAGAAACGGACCAUCACGCUGUGUCGCGAGGCUCAGCGAAACUGAGAUGGUUCGUCGAGAGAAACCUGGUCACACCAGAAGGGAAAGUAGUGGACCUUGGCUGCGGCAGGGGGGGCUGGUCAUACUAUUGUGGGGGACUAAAGAAUGUAAAAGAAGUCAAAGGCCUAACAAAAGGAGGACCAGGACACGAAGAACCCAUUCCCAUGUCAACAUAUGGUUGGAAUCUGGUGCGCCUUCAAAGUGGAGUUGAUGUUUUCUUCACUUCGCCAGAAAAGUGUGACACACUGCUGUGUGACAUAGGGGAGUCGUCACCAAACCCCACGGUUGAGGCAGGACGAACACUCAGAGUUCUAAACUUAGUGGAAAAUUGGCUGAACAACAACACCCAAUUUUGCAUAAAGGUUCUUAACCCAUACAUGCCCUCAGUUAUAGAAAAAAUGGAAGCACUACAAAGGAAAUACGGAGGAGCUUUGGUGAGGAAUCCACUCUCACGAAAUUCCACACACGAGAUGUACUGGGUAUCCAAUGCUUCCGGGAAUAUAGUGUCAUCAGUGAACAUGAUUUCAAGAAUGUUGAUUAACAGAUUCACAAUGAGACACAAGAAAGCCACAUACGAGCCAGAUGUUGACCUCGGAAGUGGAACCCGCAACAUCGGAAUUGAAAGUGAGACACCAAAUUUAGACAUAAUUGGGAAAAGAAUAGAAAAAAUAAAACAAGAGCAUGAAACAUCAUGGCACUAUGACCAAGACCACCCAUACAAAACGUGGGCCUACCAUGGUAGCUACGAAACAAAACAGACUGGAUCAGCAUCAUCCAUGGUGAACGGAGUGGUUAGGCUGCUAACAAAACCUUGGGACGUCAUCCCUAUGGUGACACAGAUGGCAAUGACAGACACGACUCCAUUUGGACAACAGCGCGUUUUCAAAGAGAAAGUGGACACGAGAACCCAAGAACCGAAAGAAGGCACGAAAAAACUAAUGAAAAUUACUGCAGAAUGGCUCUGGAAAGAACUAGGAAAGAAAAAGACACCUAGGAUGUGCACCAGAGAAGAAUUCACAAGAAAGGUGAGAAGCAAUGCAGCCUUAGGUGCCAUAUUCACUGAUGAGAACAAGUGGAAGUCGGCACGUGAGGCUGUUGAAGACAGUGGAUUUUGGGAAUUGGUUGACAAGGAAAGGAAUCUCCAUCUUGAAGGAAAGUGUGAAACAUGCGUGUAUAACAUGAUGGGAAAGAGAGAGAAGAAGCUAGGGGAGUUCGGCAAAGCAAAAGGCAGCAGAGCCAUAUGGUACAUGUGGCUUGGAGCACGCUUCUUAGAGUUUGAAGCUCUAGGAUUCUUGAACGAAGAUCACUGGUUUUCCAGAGAGAACUCCCUGAGUGGAGUGGAAGGAGAAGGGCUACACAAGCUAGGCUACAUUUUAAGAGACGUGAGUAAGAAAGAAGGAGGAGCGAUGUAUGCUGAUGACACCGCAGGAUGGGACACAAGAAUCACACUAGAGGACUUGAAAAAUGAAGAAAUGGUGACAAACCACAUGGAAGGAGAACACAAGAAACUUGCUGAAGCCAUUUUCAAAUUAACGUACCAAAACAAGGUGGUGCGUGUGCAAAGACCAACACCAAGAGGCACAGUAAUGGACAUUAUAUCGAGAAGAGACCAAAGAGGUAGUGGACAAGUUGUCACCUACGGCCUCAAUACUUUCACCAAUAUGGAAGCCCAACUGAUCAGACAGAUGGAGGGAGAAGGAGUUUUCAAAAGCAUCCAGCAACUGACAGUAAAAGAAGAAAUUGCAGUGAAAAACUGGUUAAUAAGAGUGGGGCGUGAGAGGUUAUCAAGAAUGGCCAUCAGUGGAGAUGAUUGUGUUGUGAAACCCUUAGAUGACAGGUUUGCAAGUGCUCUAACAGCUCUAAAUGACAUGGGAAAGGUUAGGAAAGACAUACAACAAUGGGAACCUUCAAGAGGAUGGAACGAUUGGACACAAGUGCCCUUUUGUUCACACCAUUUCCAUGAGUUAAUCAUGAAGGACGGUCGUGUGCUCGUAGUUCCAUGCAGAAACCAAGAUGAACUGAUUGGCAGGGCCCGAAUUUCCCAGGGAGCCGGGUGGUCCUUGCGGGAAACAGCCUGUCUGGGGAAGUCCUACGCUCAAAUGUGGAGCCUGAUGUACUUCCACAGACGUGACCUUAGGCUGGCGGCAAAUGCCAUUUGCUCGGCAGUCCCAUCACAUUGGAUUCCAACAAGUCGAACAACCUGGUCCAUACACGCCACACAUGAGUGGAUGACAACAGAAGACAUGUUGACAGUCUGGAACAGGGUGUGGAUUCAAGAAAACCCAUGGAUGGAAGACAAAACUCCAGUAGAAUCAUGGGAAGAAAUCCCGUAUUUGGGGAAAAGAGAAGACCAAUGGUGCGGCUCAUUGAUUGGGCUAACAAGCAGGGCCACCUGGGCAAAGAACAUCCAAACAGCAAUAAAUCAAGUUAGAUCCCUAAUAGGCAAUGAGGAAUACACAGACUACAUGCCAUCUAUGAAAAGAUUCAGAAGAGAAGAGGAAGAGGCAGGAGUCUUGUGGUAG
		</sequence>
		<sequence>
			<taxon idref="KM279551"/>
			AUGAAUAACCAACGGAAAAAGGCGAGAAAUACGCCUUUCAAUAUGCUGAAACGCGAGAGAAACCGCGUGUCAACUGUGCAACAGCUGACAAAGAGAUUCUCACUUGGAAUGCUACAGGGACGAGGACCAUUAAAACUGUUCAUGGCCCUAGUGGCUUUCCUUCGUUUCCUAACAAUCCCGCCAACAGCAGGGAUAUUAAAAAGAUGGGGAACAAUCAAAAAAUCAAAAGCUAUCAAUGUCUUGAGAGGGUUCAGGAAAGAGAUUGGAAGGAUGCUGAACAUCUUGAAUAGGAGACGCAGAACUGCAGGUAUAAUUAUUAUGAUGAUCCCAACAGUGAUGGCGUUCCAUUUAACCACACGCAACGGAGAACCACACAUGAUUGUUAGUAGACAAGAGAAAGGGAAAAGUCUCCUGUUUAAAACAGAGAACGGUGUGAACAUGUGUACCCUCAUGGCCAUGGACCUUGGUGAACUGUGUGAAGACACAAUCACUUAUAAUUGUCCUCUUCUCAGGCAGAAUGAACCAGAAGACAUAGACUGUUGGUGCAACUCCACGUCUACAUGGGUAACUUAUGGGACAUGCACCGCCACAGGAGAACACAGAAGGGAAAAAAGAUCAGUGGCACUCGUUCCACAUGUGGGAAUGGGACUGGAGACACGAACUGAAACAUGGAUGUCAUCAGAAGGGGCCUGGAAACAUGCCCAGAGAAUUGAAACUUGGAUCUUGAGACAUCCGGGCUUCACCAUAAUGGCAGCAAUCCUGGCAUACACCAUAGGAACAACAUAUUUCCAAAGAGUCCUGAUUUUCAUUUUACUGACAGCUGUCACUCCUUCAAUGGCAAUGCGUUGCAUAGGAAUAUCAAAUAGAGACUUUGUGGAAGGGGUUUCAGGAGGAAGCUGGGUUGAUAUAGUCUUGGAACAUGGAAGCUGUGUGACGACGAUGGCGAAAAAUAAACCAACGUUGGAUUUUGAAUUGAUAAAAACAGAAGCCAAACAUCUCGCCACUCUAAGGAAGUAUUGUGUAGAGGCAAAGCUGACCAACACAACAACAGCAUCUCGCUGCCCAACACAAGGAGAACCUAGCCUAAACGAAGAACAGGACAAAAGAUUCGUCUGCAAACACUCCAUGGUAGACAGAGGAUGGGGAAAUGGAUGCGGAUUAUUUGGAAAGGGAGGCAUCGUGACCUGUGCAAUGUUCACAUGCAAAAAGAACAUGGAAGGAAAAGUCGUGCAACCAGAAAACUUGGAGUACACCAUCGUGAUAACACCUCACUCAGGGGAAGAGAAUGCAGUCGGAAAUGACACAGGAAAACAUGGCAAGGAAAUUAAAGUAACACCACAGAGUUCCAUCACAGAAGCAGAACUAACAGGCUACGGCACUGUCACGAUGGAAUGCUCUCCGAGAACGGGCCUCGACUUCAAUGAGAUGGUGUUGCUGCAAAUGGAAAACAAGGCUUGGCUGGUGCACAGGCAAUGGUUCUUAGACCUGCCGUUACCAUGGCUGCCCGGAGCAGACACACAAGGAUCAAAUUGGAUACAGAAGGAGACACUGGUCACUUUCAAAAAUCCCCAUGCAAAGAAACAGGAUGUUGUUGUUUUAGGUUCCCAAGAAGGGGCCAUGCACACGGCACUCACAGGGGCCACGGAAAUCCAGAUGUCAUCAGGAAACUUACUGUUCACGGGACAUCUUAAGUGCAGGCUGAGAAUGGACAAACUACAGCUCAAAGGAAUGUCAUAUUCCAUGUGUACAGGAAAGUUCAAAGUUGUGAAGGAAAUAGCAGAAACACAACAUGGAACAAUAGUUAUUAGAGUACAAUAUGAAGGGGACGGUUCCCCGUGCAAGAUCCCUUUUGAAAUAAUGGACUUGGAAAAAAGGCAUGUCUUAGGUCGCUUGAUUACCGUCAACCCAAUUGUCACAGAAAAAGACAGCCCAGUCAACAUAGAAGCAGAACCUCCAUUUGGAGACAGUUACAUCAUUAUAGGAGUAGAACCAGGACAACUGAAGCUCAGCUGGUUUAAGAAAGGAAGUUCUAUUGGCCAAAUGUUUGAGACAACAAUGAGAGGAGCGAAGAGAAUGGCCAUUCUAGGUGACACAGCUUGGGAUUUUGGAUCCCUGGGAGGAGUGUUCACAUCUAUAGGAAAGGCCCUCCACCAAGUCUUUGGAGCUAUCUAUGGGGCUGCCUUCAGUGGGGUUUCAUGGACUAUGAAAAUCCUCAUAGGAGUCGUCAUCACAUGGAUAGGAAUGAAUUCACGCAGCACCUCACUGUCUGUGUCACUAGUAUUAGUGGGGGUCGUGACAUUGUAUUUGGGAGUUAUGGUGCAGGCCGAUAGUGGGUGCGUUGUCAGUUGGAAAAACAAAGAACUGAAAUGUGGUAGUGGGAUUUUUAUCACAGACAACGUGCACACAUGGACAGAACAAUACAAAUUCCAACCAGAAUCCCCUUCAAAGCUGGCUUCAGCUAUCCAGAAAGCUCAUGAAGAAGGCAUUUGUGGAAUCCGCUCAGUAACAAGACUGGAGAAUCUGAUGUGGAAACAAAUAACACCAGAAUUGAAUCACAUUCUAACAGAAAAUGAAGUAAAGUUGACUAUCAUGACAGGAGACAUCAAAGGAAUCAUGCAGGCAGGAAAACGAUCCCUGCGGCCUCAACCCACUGAGCUGAAGUACUCCUGGAAGGCAUGGGGCAAAGCGAAAAUGCUUUCCACAGAGCUUCAUAACCACACCUUUCUCAUUGAUGGCCCCGAAACAGCAGAAUGUCCCAACACAAACAGAGCUUGGAACUCACUAGAAGUUGAAGACUAUGGCUUUGGAGUAUUCACCACUAACAUAUGGCUGAAAUUGAAAGAAAGGCAGGAUGUGUUUUGUGACUCAAAACUCAUGUCAGCAGCCAUAAAGGACAAUAGAGCCGUCCACGCCGAUAUGGGUUAUUGGAUAGAAAGCGCACUCAAUGACACAUGGAAGAUUGAGAAAGCCUCUUUUAUUGAAGUUAAAAGCUGCCACUGGCCAAAGUCACACACUCUCUGGAGUAAUGGAGUGCUGGAAAGUGAGAUGAUAAUUCCAAAGAAUUUUGCAGGACCAGUUUCACAACACAAUUACAGACCAGGCUACCACACACAAACGGCAGGACCCUGGCAUCUAGGUAGGCUUGAGAUGGACUUUGAUUUCUGCGAAGGAACCACAGUGGUGGUGACUGAGGACUGUGGAAAUAGAGGACCCUCCUUAAGAACAACUACUGCUUCUGGAAAACUCAUAACAGAGUGGUGCUGCCGAUCUUGCACAUUACCACCGCUAAGGUACAGAGGUGAGGAUGGAUGCUGGUAUGGUAUGGAAAUCAGGCCAUUGAAAGAGAAAGAAGAGAACCUGGUCAACUCUUUGGUCACAGCCGGACAUGGACAGAUUGACAACUUCUCACUAGGAGUCUUGGGAAUGGCAUUGUUCCUGGAAGAGAUGCUCAGGACUCGAGUAGGAACGAAACAUGCAAUAUUACUAGUUGCAGUCUCUUUCGUGACAUUGAUCACAGGGAACAUGUCCUUUCGAGAUUUGGGGAGAGUGAUGGUCAUGGUGGGCGCUACUAUGACGGAUGACAUAGGCAUGGGCGUGACUUAUCUUGCCCUAUUAGCAGCCUUUAAAGUCAGACCAACCUUUGCGGCUGGACUACUCUUAAGAAAGCUGACCUCCAAGGAAUUGAUGAUGACCACCAUAGGAAUCGUACUCCUCUCUCAGAGUACCAUACCAGAGAGCAUACUUGAACUGACUGACGCGUUGGCUUUGGGGAUGAUGGUUCUCAAAAUAGUGAGAAACAUGGAAAAGUAUCAGCUAGCAGUGACUAUCAUGGCAAUCUUGUGCGUCCCAAAUGCAGUGAUAUUGCAAAAUGCAUGGAAAGUGAGCUGCACAACACUGGCAGUGGUGUCCGUUUCCCCACUGCUUUUAACAUCCUCACAGCAGAAAGCGGAUUGGAUACCACUGGCGUUGACGAUCAAAGGCCUCAAUCCAACAGCCAUUUUCUUAACAACUCUCUCAAGAACUAGCAAGAAAAGGAGCUGGCCACUAAAUGAGGCUAUUAUGGCAGUCGGGAUGGUGAGCAUUCUAGCUAGUUCUCUCUUAAAGAAUGAUAUUCCCAUGACAGGACCAUUAGUGGCUGGAGGGCUUCUCACUGUGUGUUACGUGCUCACUGGAAGGUCGGCUGACUUGGAACUGGAAAGAGCUGCUGACGUAAGAUGGGAAGAACAGGCAGAGAUAUCAGGAAGUAGUCCAAUUCUGUCGAUAACAAUAUCGGAAGAUGGUAGCAUGUCGAUAAAGAAUGAAGAAGAAGAACAGACACUGACCAUACUCAUCAGAACAGGACUACUGGUGAUAUCAGGACUUUUUCCUGUGUCAAUACCAAUCACGGCAGCUGCAUGGUACCUUUGGGAAGUGAAAAAACAACGAGCAGGAGUAUUGUGGGAUGUCCCUUCACCCCCACCUGUGGGAAAGGCCGAACUGGAAGAUGGAGCCUAUAGAAUCAAGCAGAAAGGGAUCCUAGGAUACUCACAGAUUGGAGCCGGAGUUUACAAAGAAGGAACAUUCCACACAAUGUGGCAUGUCACACGUGGUGCUGUCCUAAUGCAUAAAGGGAAGAGAAUUGAACCAUCAUGGGCGGACGUCAAGAAAGACCUAAUAUCGUAUGGAGGAGGCUGGAAGCUGGAAGGAGAAUGGAAGGAAGGAGAAGAAGUCCAGGUCCUGGCAUUAGAGCCUGGAAAGAAUCCAAGAGCCGUCCAAACAAAACCCGGUCUUUUUAAAACCAACACUGGAACCAUAGGCGCCGUGUCUCUGGACUUUUCUCCUGGAACGUCAGGAUCUCCAAUCGUCGAUAAAAAAGGAAAAGUUGUGGGCCUUUAUGGCAACGGUGUCGUCACAAGGAGUGGAACAUAUGUGAGUGCCAUAGCCCAGACUGAAAAAAGCAUCGAAGACAAUCCAGAGAUUGAAGAUGACAUCUUUAGAAAGAAAAGAUUGACCAUCAUGGACCUCCACCCAGGAGCAGGAAAAACAAAGAGAUACCUUCCAGCAAUAGUCAGAGAAGCCAUAAAACGAGGCUUGAGAACACUAAUCCUGGCCCCCACUAGAGUUGUGGCGGCUGAAAUGGAAGAAGCUCUCAGAGGACUUCCAAUAAGAUACCAAACCCCAGCUAUCAGAGCUGAGCACACUGGGCGGGAGAUUGUGGAUCUAAUGUGUCAUGCCACAUUUACCAUGAGGCUAUUAUCACCAAUUAGAGUGCCAAACUACAACCUGAUCAUCAUGGAUGAAGCCCAUUUCACAGACCCAGCAAGCAUAGCAGCUAGAGGAUACAUUUCAACUCGAGUAGAGAUGGGUGAAGCAGCUGGGAUUUUCAUGACAGCCACCCCUCCUGGAAGCAGAGACCCAUUUCCCCAGAGCAACGCACCAAUCAUGGAUGAAGAAAGAGAAAUCCCUGAGCGUUCGUGGAACUCUGGACAUGAGUGGGUUACGGAUUUUAAAGGGAAGACUGUUUGGUUUGUCCCAAGUAUAAAAGCAGGGAAUGAUAUAGCAGCUUGCCUGAGAAAGAAUGGAAAGAAAGUGAUACAACUCAGCAGGAAAACUUUUGAUUCUGAAUAUAUCAAGACUAGGACCAAUGAUUGGGACUUUGUGGUCACGACAGACAUUUCAGAAAUGGGUGCUAACUUCAAGGCUGAGAGGGUUAUAGACCCCAGACGCUGCAUGAAACCAGUCAUAUUAACAGACGGUGAAGAGCGGGUGAUCUUGGCAGGACCCAUGCCAGUGACCCAUUCUAGUGCAGCACAAAGAAGAGGGAGAGUAGGAAGAAAUCCAAAAAAUGAAAAUGACCAGUACAUAUACAUGGGGGAACCUCUGGAAAAUGAUGAAGACUGUGCACACUGGAAAGAAGCUAAGAUGCUCUUGGAUAACAUCAACACGCCUGAAGGAAUCAUUCCCAGCAUGUUCGAACCAGAGCGUGAAAAGGUGGAUGCCAUUGAUGGUGAAUACCGCUUGAGAGGAGAAGCGAGGAAAACUUUUGUGGACCUAAUGAGAAGAGGAGAUUUACCAGUCUGGCUAGCCUACAGAGUGGCGGCUGAAGGCAUCAACUACGCAGACAGAAGAUGGUGCUUUGAUGGAGUCAAGAACAACCAAAUCUUGGAAGAAAAUGUGGAAGUAGAAAUUUGGACAAAAGAAGGAGAAAGGAAGAAAUUAAAACCCAGAUGGUUGGAUGCUAGGAUCUACUCUGACCCAUUGGCGCUCAAAGAAUUCAAGGAAUUCGCAGCUGGAAGAAAGUCCCUGACCCUGAAUCUAAUCACAGAGAUGGGUAGACUCCCAACCUUCAUGACCCAGAAAGCAAAGAAUGCACUCGACAACUUAGCAGUCCUGCAUACGGCUGAAGCAGGCGGAAGGGCGUACAAUCAUGCUCUUAGUGAACUGCCGGAGACUCUGGAGACAUUGCUUUUACUGACACUUUUGGCCACAGUCACGGGCGGAAUCUUCCUGUUCUUGAUGAGCGGAAAGGGUAUAGGGAAGAUGACCCUGGGAAUGUGCUGCAUAAUCACGGCUAGUAUCCUCUUAUGGUAUGCACAAAUACAGCCACACUGGAUAGCAGCUUCAAUAAUACUGGAGUUUUUUCUCAUAGUCUUGCUCAUUCCAGAACCAGAAAAACAGAGAACACCCCAAGAUAACCAGUUAACUUAUGUUGUCAUAGCCAUCCUUACAGUAGUGGCCGCAACCAUGGCAAACGAGAUGGGUUUCCUGGAAAAAACAAAGAAAGAUUUCGGAUUGGGAAGCAUUACAACCCAGCAACCUGAGAGUAACAUCCUGGACAUAGAUCUACGUCCUGCAUCAGCUUGGACUCUAUAUGCCGUGGCAACAACUUUCAUCACACCAAUGUUGAGGCAUAGCAUUGAAAACUCCUCAGUGAAUGUGUCCCUAACAGCCAUUGCCAACCAAGCCACAGUGUUAAUGGGUCUUGGGAAAGGAUGGCCAUUGUCAAAAAUGGACAUCGGAGUUCCCCUUCUCGCUAUCGGGUGCUAUUCACAAGUCAACCCCAUAACUCUCACUGCAGCCCUUCUCUUAUUGGUAGCCCAUUAUGCCAUCAUAGGGCCAGGACUCCAAGCGAAAGCAACUAGAGAGGCUCAGAAAAGAGCAGCAGCGGGCAUCAUGAAAAACCCAACUGUGGAUGGAAUGACAGUGAUUGACCUAGAUCCAAUACCCUAUGAUCCAAAGUUUGAAAAGCAGUUGGGACAAGUAAUGCUCUUAGUCCUCUGCGUGACUCAAGUAUUGAUGAUGAGGACUACAUGGGCUUUAUGUGAAGCUCUAACCUUAGCAACCGGGCCCAUCUCUACACUGUGGGAAGGAAAUCCAGGGAGAUUUUGGAAUACAACUAUUGCAGUGUCAAUGGCUAACAUUUUUAGAGGGAGUUACCUGGCCGGAGCCGGACUUCUCUUUUCUAUCAUGAAAAACACGGCCAACACAAGAAGGGGAACUGGCAACACAGGAGAGACGCUUGGGGAGAAAUGGAAAAACCGGUUGAAUGCAUUAGGGAAGAGUGAAUUCCAGAUCUACAAGAAAAGUGGAAUCCAGGAAGUGGACAGAACCUUAGCAAAAGAAGGCAUCAAAAGAGGAGAAACGGACCAUCACGCUGUGUCGCGAGGCUCAGCGAAACUGAGAUGGUUCGUCGAGAGAAACCUGGUCACACCAGAAGGGAAAGUAGUGGACCUUGGCUGCGGCAGGGGGGGCUGGUCAUACUAUUGUGGGGGACUAAAGAAUGUAAAAGAAGUCAAAGGCCUAACAAAAGGAGGACCAGGACACGAAGAACCCAUUCCCAUGUCAACAUAUGGUUGGAAUCUGGUGCGCCUUCAAAGUGGAGUUGAUGUUUUUUUUACUCCGCCAGAAAAGUGUGACACACUGCUGUGUGACAUAGGGGAGUCGUCACCAAACCCCACGGUUGAGGCAGGACGAACACUCAGAGUUCUAAACUUAGUGGAAAAUUGGCUGAACAACAACACCCAAUUUUGCAUAAAGGUUCUUAACCCAUACAUGCCCUCAGUUAUAGAAAAAAUGGAAGCACUACAAAGGAAAUACGGAGGAGCUUUGGUGAGGAAUCCACUCUCACGAAAUUCCACACACGAGAUGUACUGGGUAUCCAAUGCUUCCGGGAAUAUAGUGUCAUCAGUGAACAUGAUUUCAAGAAUGUUGAUUAACAGAUUCACAAUGAGACACAAGAAAGCCACAUACGAGCCAGAUGUUGACCUCGGAAGUGGAACCCGCAACAUCGGAAUUGAAAGUGAGACACCAAAUUUAGACAUAAUUGGGAAAAGAAUAGAAAAAAUAAAACAAGAGCAUGAAACAUCAUGGCACUAUGACCAAGACCACCCAUACAAAACAUGGGCCUACCAUGGCAGCUACGAAACAAAACAGACUGGAUCAGCAUCAUCCAUGGUGAACGGAGUGGUUAGGCUGCUAACAAAACCUUGGGACGUCAUCCCUAUGGUGACACAGAUGGCAAUGACAGACACGACUCCAUUUGGACAACAGCGCGUUUUCAAAGAGAAAGUGGACACGAGAACCCAAGAACCGAAAGAAGGCACGAAAAAACUAAUGAAAAUUACUGCAGAAUGGCUCUGGAAAGAACUAGGAAAGAAAAAGACACCUAGGAUGUGCACCAGAGAAGAAUUCACAAGAAAGGUGAGAAGCAAUGCAGCUUUAGGUGCCAUAUUCACUGAUGAGAACAAGUGGAAGUCGGCACGUGAGGCUGUUGAAGACAGUGGAUUUUGGGAAUUGGUUGACAAGGAAAGGAAUCUCCAUCUUGAAGGAAAGUGUGAAACAUGUGUGUAUAACAUGAUGGGAAAGAGAGAGAAGAAGCUAGGGGAGUUCGGCAAAGCAAAAGGCAGCAGAGCCAUAUGGUACAUGUGGCUUGGAGCACGCUUCUUAGAGUUUGAAGCUCUAGGAUUCUUGAACGAAGAUCACUGGUUUUCCAGAGAGAACUCCCUGAGUGGAGUGGAAGGAGAAGGGCUACACAAGCUAGGCUACAUUUUAAGAGACGUGAGUAAGAAAGAAGGAGGAGCAAUGUAUGCUGAUGACACUGCAGGAUGGGACACAAGAAUCACACUAGAGGACUUAAAAAAUGAAGAAAUGGUGACAAACCACAUGGAAGGAGAACACAAGAAACUUGCUGAAGCCAUUUUCAAAUUAACGUACCAAAACAAGGUGGUGCGUGUGCAAAGACCAACACCAAGAGGCACAGUAAUGGACAUUAUAUCGAGAAGAGACCAAAGAGGUAGUGGACAAGUUGUCACCUACGGCCUCAAUACUUUCACCAAUAUGGAAGCCCAACUGAUCAGACAGAUGGAGGGAGAAGGAGUUUUCAAAAGCAUCCAGCAACUGACAGUAAAAGAAGAAAUUGCAGUGAAAAACUGGUUAAUAAGAGUGGGGCGUGAGAGGUUAUCAAGAAUGGCCAUCAGUGGAGAUGAUUGUGUUGUGAAACCCUUAGAUGACAGGUUUGCAAGUGCUCUAACAGCUCUAAAUGACAUGGGAAAGGUUAGGAAAGACAUACAACAAUGGGAACCUUCAAGAGGAUGGAACGAUUGGACACAAGUGCCCUUUUGUUCACACCAUUUCCAUGAGUUAAUCAUGAAGGACGGUCGUGUGCUCGUAGUUCCAUGCAGAAACCAAGAUGAACUGAUUGGCAGGGCCCGAAUUUCCCAGGGAGCCGGGUGGUCCUUGCGGGAAACAGCCUGUCUGGGGAAGUCCUACGCCCAAAUGUGGAGCCUGAUGUACUUCCACAGACGUGACCUUAGGCUGGCGGCAAAUGCCAUUUGCUCGGCAGUCCCAUCACAUUGGAUUCCAACAAGUCGAACAACCUGGUCCAUACACGCCACACAUGAGUGGAUGACAACAGAAGACAUGUUGACAGUCUGGAACAGGGUGUGGAUUCAAGAAAACCCAUGGAUGGAAGACAAAACUCCAGUAGAAUCAUGGGAGGAAAUCCCGUAUUUGGGGAAAAGAGAAGACCAAUGGUGCGGCUCAUUGAUUGGGCUAACAAGCAGGGCCACCUGGGCAAAGAACAUCCAAACAGCAAUAAAUCAAGUUAGAUCCCUAAUAGGCAAUGAGGAAUACACAGACUACAUGCCAUCUAUGAAAAGAUUCAGAAGAGAAGAGGAAGAGGCAGGAGUCUUGUGGUAG
		</sequence>
		<sequence>
			<taxon idref="KM279530"/>
			AUGAAUAACCAACGGAAAAAGGCGAGAAAUACGCCUUUCAAUAUGCUGAAACGCGAGAGAAACCGCGUGUCAACUGUGCAACAGCUGACAAAGAGAUUCUCACUUGGAAUGCUACAGGGACGAGGACCAUUAAAACUGUUCAUGGCCCUAGUGGCUUUCCUUCGUUUCCUAACAAUCCCGCCAACAGCAGGGAUAUUAAAAAGAUGGGGAACAAUCAAAAAAUCAAAAGCUAUCAAUGUCUUGAGAGGGUUCAGGAAAGAGAUUGGAAGGAUGCUGAACAUCUUGAACAGGAGACGCAGAACUGCAGGUAUAAUUAUUAUGAUGAUCCCAACAGUGAUGGCGUUCCAUUUAACCACACGCAACGGAGAACCACACAUGAUUGUUAGUAGACAAGAGAAAGGGAAAAGUCUCCUGUUUAAAACAGAGAACGGUGUGAACAUGUGUACCCUCAUGGCCAUGGACCUUGGUGAACUGUGUGAAGACACAAUCACUUAUAAUUGUCCUCUUCUCAGGCAGAAUGAACCAGAAGACAUAGACUGUUGGUGCAACUCCACGUCUACAUGGGUAACUUAUGGGACAUGCACCGCCACAGGAGAACACAGAAGGGAAAAAAGAUCAGUGGCACUCGUUCCACAUGUGGGAAUGGGACUGGAGACACGAACUGAAACAUGGAUGUCAUCAGAAGGGGCCUGGAAACAUGCCCAGAGAAUUGAAACUUGGAUCUUGAGACAUCCGGGCUUCACCAUAAUGGCAGCAAUCCUGGCAUACACCAUAGGAACAACAUAUUUCCAAAGAGUCCUGAUUUUCAUUUUACUGACAGCUGUCACUCCUUCAAUGGCAAUGCGUUGCAUAGGAAUAUCAAAUAGAGACUUUGUGGAAGGGGUUUCAGGAGGAAGCUGGGUUGAUAUAGUCUUGGAACAUGGAAGCUGUGUGACGACGAUGGCGAAAAAUAAACCAACGUUGGAUUUUGAAUUGAUAAAAACAGAAGCCAAACAUCUCGCCACUCUAAGGAAGUAUUGUGUAGAGGCAAAGCUGACCAACACAACAACAGCAUCUCGCUGCCCAACACAAGGAGAACCUAGCCUAAACGAAGAACAGGACAAAAGAUUCGUCUGCAAACACUCCAUGGUAGACAGAGGAUGGGGAAAUGGAUGCGGAUUAUUUGGAAAGGGAGGCAUCGUGACCUGUGCAAUGUUCACAUGCAAAAAGAACAUGGAAGGAAAAGUCGUGCAACCAGAAAACUUGGAGUACACCAUCGUGAUAACACCUCACUCAGGGGAAGAGAAUGCAGUCGGAAAUGACACAGGAAAACAUGGCAAGGAAAUUAAAGUAACACCACAGAGUUCCAUCACAGAAGCAGAACUAACAGGCUACGGCACUGUCACGAUGGAAUGCUCUCCGAGAACGGGCCUCGACUUCAAUGAGAUGGUGUUGCUGCAAAUGGAAAACAAGGCUUGGCUGGUGCACAGGCAAUGGUUCUUAGACCUGCCGUUACCAUGGCUGCCCGGAGCAGACACACAAGGAUCAAAUUGGAUACAGAAGGAGACACUGGUCACUUUCAAAAAUCCCCAUGCAAAGAAACAGGAUGUUGUUGUUUUAGGUUCCCAAGAAGGGGCCAUGCACACGGCACUCACAGGGGCCACGGAAAUCCAGAUGUCAUCAGGAAACUUACUGUUCACGGGACAUCUUAAGUGCAGGCUGAGAAUGGACAAACUACAGCUCAAAGGAAUGUCAUAUUCCAUGUGUACAGGAAAGUUCAAAGUUGUGAAGGAAAUAGCAGAAACACAACAUGGAACAAUAGUUAUUAGAGUACAAUAUGAAGGGGACGGUUCCCCGUGCAAGAUCCCUUUUGAAAUAAUGGACUUGGAAAAAAGGCAUGUCUUAGGUCGCUUGAUUACCGUCAACCCAAUUGUCACAGAAAAAGACAGCCCAGUCAACAUAGAAGCAGAACCUCCAUUUGGAGACAGUUACAUCAUUAUAGGAGUAGAACCAGGACAACUGAAGCUCAGCUGGUUUAAGAAAGGAAGUUCUAUUGGCCAAAUGUUUGAGACAACAAUGAGAGGAGCGAAGAGAAUGGCCAUUCUAGGUGACACAGCUUGGGAUUUUGGAUCCCUGGGAGGAGUGUUCACAUCUAUAGGAAAGGCCCUCCACCAAGUCUUUGGAGCUAUCUAUGGGGCUGCCUUCAGUGGGGUUUCAUGGACUAUGAAAAUCCUCAUAGGAGUCGUCAUCACAUGGAUAGGAAUGAAUUCACGCAGCACCUCACUGUCUGUGUCACUAGUAUUAGUGGGGGUCGUGACAUUGUAUUUGGGAGUUAUGGUGCAGGCCGAUAGUGGGUGCGUUGUCAGUUGGAAAAACAAAGAACUGAAAUGUGGUAGUGGGAUUUUUAUCACAGACAACGUGCACACAUGGACAGAACAAUACAAAUUCCAACCAGAAUCCCCUUCAAAGCUGGCUUCAGCUAUCCAGAAGGCUCAUGAAGAAGGCAUUUGUGGAAUCCGCUCAGUAACAAGACUGGAGAAUCUGAUGUGGAAACAAAUAACACCAGAAUUGAAUCACAUUCUAACAGAAAAUGAAGUAAAGUUGACUAUCAUGACAGGAGACAUCAAAGGAAUCAUGCAGGCAGGAAAACGAUCCCUGCGGCCUCAACCCACUGAGCUGAAGUACUCCUGGAAGGCAUGGGGCAAAGCGAAAAUGCUUUCCACAGAGCUUCAUAACCACACCUUUCUCAUUGAUGGCCCCGAAACAGCAGAAUGUCCCAACACAAACAGAGCUUGGAACUCACUAGAAGUUGAAGACUAUGGCUUUGGAGUAUUCACCACUAACAUAUGGCUGAAAUUGAAAGAAAGGCAGGAUGUGUUUUGUGACUCAAAACUCAUGUCAGCAGCCAUAAAGGACAAUAGAGCCGUCCACGCCGAUAUGGGUUAUUGGAUAGAAAGCGCACUCAAUGACACAUGGAAGAUUGAGAAAGCCUCUUUUAUUGAAGUUAAAAGCUGCCACUGGCCAAAGUCACACACUCUCUGGAGUAAUGGAGUGCUGGAAAGUGAGAUGAUAAUUCCAAAGAAUUUUGCAGGACCAGUUUCACAACACAAUUACAGACCAGGCUACCACACACAAACGGCAGGACCCUGGCAUCUAGGUAGGCUUGAGAUGGACUUUGAUUUCUGCGAAGGAACCACAGUGGUGGUGACUGAGGACUGUGGAAAUAGAGGACCCUCCUUAAGAACAACUACUGCUUCUGGAAAACUCAUAACAGAGUGGUGCUGCCGAUCUUGCACAUUACCACCGCUAAGGUACAGAGGUGAGGAUGGAUGCUGGUAUGGUAUGGAAAUCAGGCCAUUGAAAGAGAAAGAAGAGAACCUGGUCAACUCUUUGGUCACAGCCGGACAUGGACAGAUUGACAACUUCUCACUAGGAGUCUUGGGAAUGGCAUUGUUCCUGGAAGAGAUGCUCAGGACUCGAGUAGGAACGAAACAUGCAAUAUUACUAGUUGCAGUCUCUUUCGUGACAUUGAUCACAGGGAACAUGUCCUUUCGAGAUUUGGGGAGAGUGAUGGUCAUGGUGGGCGCUACUAUGACGGAUGACAUAGGCAUGGGCGUGACUUAUCUUGCCCUAUUAGCAGCCUUUAAAGUCAGACCAACCUUUGCGGCUGGACUACUCUUAAGAAAGCUGACCUCCAAGGAAUUGAUGAUGACCACCAUAGGAAUCGUACUCCUCUCUCAGAGUACCAUACCAGAGAGCAUACUUGAACUGACUGACGCGUUGGCUUUGGGGAUGAUGGUUCUCAAAAUAGUGAGAAACAUGGAAAAGUAUCAGCUAGCAGUGACUAUCAUGGCAAUCUUGUGCGUCCCAAAUGCAGUGAUAUUGCAAAAUGCAUGGAAAGUGAGCUGCACAACACUGGCAGUGGUGUCCGUUUCCCCACUGCUUUUAACAUCCUCACAGCAGAAAGCGGAUUGGAUACCACUGGCGUUGACGAUCAAAGGCCUCAAUCCAACAGCCAUUUUCUUAACAACUCUCUCAAGAACUAGCAAGAAAAGGAGCUGGCCACUAAAUGAGGCUAUUAUGGCAGUCGGGAUGGUGAGCAUUCUAGCUAGUUCUCUCUUAAAGAAUGAUAUUCCCAUGACAGGACCAUUAGUGGCUGGAGGGCUUCUCACUGUGUGUUACGUGCUCACUGGAAGGUCGGCUGACUUGGAACUGGAAAGAGCUGCUGACGUAAGAUGGGAAGAACAGGCAGAGAUAUCAGGAAGUAGUCCAAUUCUGUCGAUAACAAUAUCGGAAGAUGGUAGCAUGUCGAUAAAGAAUGAAGAAGAAGAACAGACACUGACCAUACUCAUCAGAACAGGACUACUGGUGAUAUCAGGACUUUUUCCUGUGUCAAUACCAAUCACGGCAGCUGCAUGGUACCUUUGGGAAGUGAAAAAACAACGAGCAGGAGUAUUGUGGGAUGUCCCUUCACCCCCACCUGUGGGAAAGGCCGAACUGGAAGAUGGAGCCUAUAGAAUCAAGCAGAAAGGGAUCCUAGGAUACUCACAGAUUGGAGCCGGAGUUUACAAAGAAGGAACAUUCCACACAAUGUGGCAUGUCACACGUGGUGCUGUCCUAAUGCAUAAAGGGAAGAGAAUUGAACCAUCAUGGGCGGACGUCAAGAAAGACCUAAUAUCGUAUGGAGGAGGCUGGAAGCUGGAAGGAGAAUGGAAGGAAGGAGAAGAAGUCCAGGUCCUGGCAUUAGAGCCUGGAAAGAAUCCAAGAGCCGUCCAAACAAAACCCGGUCUUUUUAAAACCAACACUGGAACCAUAGGCGCCGUGUCUCUGGACUUUUCUCCUGGAACGUCAGGAUCUCCAAUCGUCGAUAAAAAAGGAAAAGUUGUGGGCCUUUAUGGCAACGGUGUCGUCACAAGGAGUGGAACAUAUGUGAGUGCCAUAGCCCAGACUGAAAAAAGCAUCGAAGACAAUCCAGAGAUUGAAGAUGACAUCUUUAGAAAGAAAAGAUUGACCAUCAUGGACCUCCACCCAGGAGCAGGAAAAACAAAGAGAUACCUUCCAGCAAUAGUCAGAGAAGCCAUAAAACGAGGCUUGAGAACACUAAUCCUGGCCCCCACUAGAGUUGUGGCGGCUGAAAUGGAAGAAGCUCUCAGAGGACUUCCAAUAAGAUACCAAACCCCAGCUAUCAGAGCUGAGCACACUGGGCGGGAGAUUGUGGAUCUAAUGUGUCAUGCCACAUUUACCAUGAGGCUAUUAUCACCAAUUAGAGUGCCAAAUUACAACCUGAUCAUCAUGGAUGAAGCCCAUUUCACAGACCCAGCAAGCAUAGCAGCUAGAGGAUACAUUUCAACUCGAGUAGAGAUGGGUGAAGCAGCUGGGAUUUUCAUGACAGCCACCCCUCCUGGAAGCAGAGACCCAUUUCCCCAGAGCAACGCACCAAUCAUGGAUGAAGAAAGAGAAAUCCCUGAGCGUUCGUGGAACUCUGGACAUGAGUGGGUUACGGAUUUUAAAGGGAAGACUGUUUGGUUUGUCCCAAGUAUAAAAGCAGGGAAUGAUAUAGCAGCUUGCCUGAGAAAGAAUGGAAAGAAAGUGAUACAACUCAGCAGGAAAACUUUUGAUUCUGAAUAUAUCAAGACUAGGACCAAUGAUUGGGACUUUGUGGUCACGACAGACAUUUCAGAAAUGGGUGCUAACUUCAAGGCUGAGAGGGUUAUAGACCCCAGACGCUGCAUGAAACCAGUCAUAUUAACAGACGGUGAAGAGCGGGUGAUCUUGGCAGGACCCAUGCCAGUGACCCAUUCUAGUGCAGCACAAAGAAGAGGGAGAGUAGGAAGAAAUCCAAAAAAUGAAAAUGACCAGUACAUAUACAUGGGGGAACCUCUGGAAAAUGAUGAAGACUGUGCACACUGGAAAGAAGCUAAGAUGCUCUUGGAUAACAUCAACACGCCUGAAGGAAUCAUUCCCAGCAUGUUCGAACCAGAGCGUGAAAAGGUGGAUGCCAUUGAUGGUGAAUACCGCUUGAGAGGAGAAGCGAGGAAAACUUUUGUGGACCUAAUGAGAAGAGGAGAUUUACCAGUCUGGCUAGCCUACAGAGUGGCGGCUGAAGGCAUCAACUACGCAGACAGAAGAUGGUGCUUUGAUGGAGUCAAGAACAACCAAAUCUUGGAAGAAAAUGUGGAAGUAGAAAUUUGGACAAAAGAAGGAGAAAGGAAGAAAUUAAAACCCAGAUGGUUGGAUGCUAGGAUCUACUCUGACCCAUUGGCGCUCAAAGAAUUCAAGGAAUUCGCAGCUGGAAGAAAGUCCCUGACCCUGAAUCUAAUCACAGAGAUGGGUAGACUCCCAACCUUCAUGACCCAGAAAGCAAAGAAUGCACUCGACAACUUAGCAGUCCUGCAUACGGCUGAAGCAGGCGGAAGGGCGUACAAUCAUGCUCUUAGUGAACUGCCGGAGACUCUGGAGACAUUGCUUUUACUGACACUUUUGGCCACAGUCACGGGCGGAAUCUUCCUGUUCUUGAUGAGCGGAAAGGGUAUAGGGAAGAUGACCCUGGGAAUGUGCUGCAUAAUCACGGCUAGUAUCCUCUUAUGGUAUGCACAAAUACAGCCACACUGGAUAGCAGCUUCAAUAAUACUGGAGUUUUUUCUCAUAGUCUUGCUCAUUCCAGAACCAGAAAAACAGAGAACACCCCAAGAUAACCAGUUAACUUAUGUUGUCAUAGCCAUCCUUACAGUAGUGGCCGCAACCAUGGCAAACGAGAUGGGUUUCCUGGAAAAAACAAAGAAAGAUUUCGGAUUGGGAAGCAUUACAACCCAGCAACCUGAGAGUAACAUCCUGGACAUAGAUCUACGUCCUGCAUCAGCUUGGACUCUAUAUGCCGUGGCAACAACUUUCAUCACACCAAUGUUGAGGCAUAGCAUUGAAAACUCCUCAGUGAAUGUGUCCCUAACAGCCAUUGCCAACCAAGCCACAGUGUUAAUGGGUCUUGGGAAAGGAUGGCCAUUGUCAAAAAUGGACAUCGGAGUUCCCCUUCUCGCUAUCGGGUGCUAUUCACAAGUCAACCCCAUAACUCUCACUGCAGCCCUUCUCUUAUUGGUAGCCCAUUAUGCCAUCAUAGGGCCAGGACUCCAAGCGAAAGCAACUAGAGAGGCUCAGAAAAGAGCAGCAGCGGGUAUCAUGAAAAACCCAACUGUGGAUGGAAUGACAGUGAUUGACCUAGAUCCAAUACCCUAUGAUCCAAAGUUUGAAAAGCAGUUGGGACAAGUAAUGCUCUUAGUCCUCUGCGUGACUCAAGUAUUGAUGAUGAGGACUACAUGGGCUUUAUGUGAAGCUCUAACCUUAGCAACCGGGCCCAUCUCUACACUGUGGGAGGGAAAUCCAGGGAGAUUUUGGAAUACAACUAUUGCAGUGUCAAUGGCUAACAUUUUUAGAGGGAGUUACCUGGCCGGAGCCGGACUUCUCUUUUCUAUCAUGAAAAACACGGCCAACACAAGAAGGGGAACUGGCAACACAGGAGAGACGCUUGGGGAGAAAUGGAAAAACCGGUUGAAUGCAUUAGGGAAGAGUGAAUUCCAGAUCUACAAGAAAAGUGGAAUCCAGGAAGUGGACAGAACCUUAGCAAAAGAAGGCAUCAAAAGAGGAGAAACGGACCAUCACGCUGUGUCGCGAGGCUCAGCGAAACUGAGAUGGUUCGUCGAGAGAAACCUGGUCACACCAGAAGGGAAAGUAGUGGACCUUGGCUGCGGCAGGGGGGGCUGGUCAUACUAUUGUGGGGGACUAAAGAAUGUAAAAGAAGUCAAAGGCCUAACAAAAGGAGGACCAGGACACGAAGAACCCAUUCCCAUGUCAACAUAUGGUUGGAAUCUGGUGCGCCUUCAAAGUGGAGUUGAUGUUUUUUUUACUCCGCCAGAAAAGUGUGACACACUGCUGUGUGACAUAGGGGAGUCGUCACCAAACCCCACGGUUGAGGCAGGACGAACACUCAGAGUUCUAAACUUAGUGGAAAAUUGGCUGAACAACAACACCCAAUUUUGCAUAAAGGUUCUUAACCCAUACAUGCCCUCAGUUAUAGAAAAAAUGGAAGCACUACAAAGGAAAUACGGAGGAGCUUUGGUGAGGAAUCCACUCUCACGAAAUUCCACACACGAGAUGUACUGGGUAUCCAAUGCUUCCGGGAAUAUAGUGUCAUCAGUGAACAUGAUUUCAAGAAUGUUGAUUAACAGAUUCACAAUGAGACACAAGAAAGCCACAUACGAGCCAGAUGUUGACCUCGGAAGUGGAACCCGCAACAUCGGAAUUGAAAGUGAGACACCAAAUUUAGACAUAAUUGGGAAAAGAAUAGAAAAAAUAAAACAAGAGCAUGAAACAUCAUGGCACUAUGACCAAGACCACCCAUACAAAACAUGGGCCUACCAUGGCAGCUACGAAACAAAACAGACUGGAUCAGCAUCAUCCAUGGUGAACGGAGUGGUUAGGCUGCUAACAAAACCUUGGGACGUCAUCCCUAUGGUGACACAGAUGGCAAUGACAGACACGACUCCAUUUGGACAACAGCGCGUUUUCAAAGAGAAAGUGGACACGAGAACCCAAGAACCGAAAGAAGGCACGAAAAAACUAAUGAAAAUUACUGCAGAAUGGCUCUGGAAAGAACUAGGAAAGAAAAAGACACCUAGGAUGUGCACCAGAGAAGAAUUCACAAGAAAGGUGAGAAGCAAUGCAGCUUUAGGUGCCAUAUUCACUGAUGAGAACAAGUGGAAGUCGGCACGUGAGGCUGUUGAAGACAGUGGAUUUUGGGAAUUGGUUGACAAGGAAAGGAAUCUCCAUCUUGAGGGAAAGUGUGAAACAUGUGUGUAUAACAUGAUGGGAAAGAGAGAGAAGAAGCUAGGGGAGUUCGGCAAAGCAAAAGGCAGCAGAGCCAUAUGGUACAUGUGGCUUGGAGCACGCUUCUUAGAGUUUGAAGCUCUAGGAUUCUUGAACGAAGAUCACUGGUUUUCCAGAGAGAACUCCCUGAGUGGAGUGGAAGGAGAAGGGCUACACAAGCUAGGCUACAUUUUAAGAGACGUGAGUAAGAAAGAAGGAGGAGCAAUGUAUGCUGAUGACACUGCAGGAUGGGACACAAGAAUCACACUAGAGGACUUAAAAAAUGAAGAAAUGGUGACAAACCACAUGGAAGGAGAACACAAGAAACUUGCUGAAGCCAUUUUCAAAUUAACGUACCAAAACAAGGUGGUGCGUGUGCAAAGACCAACACCAAGAGGCACAGUAAUGGACAUUAUAUCGAGAAGAGACCAAAGAGGUAGUGGACAAGUUGUCACCUACGGCCUCAAUACUUUCACCAAUAUGGAAGCCCAACUGAUCAGACAGAUGGAGGGAGAAGGAGUUUUCAAAAGCAUCCAGCAACUGACAGUAAAAGAAGAAAUUGCAGUGAAAAACUGGUUAAUAAGAGUGGGGCGUGAGAGGUUAUCAAGAAUGGCCAUCAGUGGAGAUGAUUGUGUUGUGAAACCCUUAGAUGACAGGUUUGCAAGUGCUCUAACAGCUCUAAAUGACAUGGGAAAGGUUAGGAAAGACAUACAACAAUGGGAACCUUCAAGAGGAUGGAACGAUUGGACACAAGUGCCCUUUUGUUCACACCAUUUCCAUGAGUUAAUCAUGAAGGACGGUCGUGUGCUCGUAGUUCCAUGCAGAAACCAAGAUGAACUGAUUGGCAGGGCCCGAAUUUCCCAGGGAGCCGGGUGGUCCUUGCGGGAAACAGCCUGUCUGGGGAAGUCCUACGCCCAAAUGUGGAGCCUGAUGUACUUCCACAGACGUGACCUUAGGCUGGCGGCAAAUGCCAUUUGCUCGGCAGUCCCAUCACAUUGGAUUCCAACAAGUCGAACAACCUGGUCCAUACACGCCACACAUGAGUGGAUGACAACAGAAGACAUGUUGACAGUCUGGAACAGGGUGUGGAUUCAAGAAAACCCAUGGAUGGAAGACAAAACUCCAGUAGAAUCAUGGGAGGAAAUCCCGUAUUUGGGGAAAAGAGAAGACCAAUGGUGCGGCUCAUUGAUUGGGCUAACAAGCAGGGCCACCUGGGCAAAGAACAUCCAAACAGCAAUAAAUCAAGUUAGAUCCCUAAUAGGCAAUGAGGAAUACACAGACUACAUGCCAUCUAUGAAAAGAUUCAGAAGAGAAGAGGAAGAGGCAGGAGUCUUGUGGUAG
		</sequence>
		<sequence>
			<taxon idref="KM279544"/>
			AUGAAUAACCAACGGAAAAAGGCGAGAAAUACGCCUUUCAAUAUGCUGAAACGCGAGAGAAACCGCGUGUCAACUGUGCAACAGCUGACAAAGAGAUUCUCACUUGGAAUGCUACAGGGACGAGGACCAUUAAAACUGUUCAUGGCCCUAGUGGCUUUCCUUCGUUUCCUAACAAUCCCGCCAACAGCAGGGAUAUUAAAAAGAUGGGGAACAAUCAAAAAAUCAAAAGCUAUCAAUGUCUUGAGAGGGUUCAGGAAAGAGAUUGGAAGGAUGCUGAACAUCUUGAACAGGAGACGCAGAACUGCAGGUAUAAUUAUUAUGAUGAUCCCAACAGUGAUGGCGUUCCAUUUAACCACACGCAACGGAGAACCACACAUGAUUGUUAGUAGACAAGAGAAAGGGAAAAGUCUCCUGUUUAAAACAGAGAACGGUGUGAACAUGUGUACCCUCAUGGCCAUGGACCUUGGUGAACUGUGUGAAGACACAAUCACUUAUAAUUGUCCUCUUCUCAGGCAGAAUGAACCAGAAGACAUAGACUGUUGGUGCAACUCCACGUCUACAUGGGUAACUUAUGGGACAUGCACCGCCACAGGAGAACACAGAAGGGAAAAAAGAUCAGUGGCACUCGUUCCACAUGUGGGAAUGGGACUGGAGACACGAACUGAAACAUGGAUGUCAUCAGAAGGGGCCUGGAAACAUGCCCAGAGAAUUGAAACUUGGAUCUUGAGACAUCCGGGCUUCACCAUAAUGGCAGCAAUCCUGGCAUACACCAUAGGAACAACAUAUUUCCAAAGAGUCCUGAUUUUCAUUUUACUGACAGCUGUCACUCCUUCAAUGGCAAUGCGUUGCAUAGGAACAUCAAAUAGAGACUUUGUGGAAGGGGUUUCAGGAGGAAGCUGGGUUGAUAUAGUCUUGGAACAUGGAAGCUGUGUGACGACGAUGGCGAAAAAUAAACCAACGUUGGAUUUUGAAUUGAUAAAAACAGAAGCCAAACAUCUCGCCACUCUAAGGAAGUAUUGUGUAGAGGCAAAGCUGACCAACACAACAACAGCAUCUCGCUGCCCAACACAAGGAGAACCUAGCCUAAACGAAGAACAGGACAAAAGAUUCGUCUGCAAACACUCCAUGGUAGACAGAGGAUGGGGAAAUGGAUGCGGAUUAUUUGGAAAGGGAGGCAUCGUGACCUGUGCAAUGUUCACAUGCAAAAAGAACAUGGAAGGAAAAGUCGUGCAACCAGAAAACUUGGAGUACACCAUCGUGAUAACACCUCACUCAGGGGAAGAGAAUGCAGUCGGAAAUGACACAGGAAAACAUGGCAAGGAAAUUAAAGUAACACCACAGAGUUCCAUCACAGAAGCAGAACUAACAGGCUACGGCACUGUCACGAUGGAAUGCUCUCCGAGAACGGGCCUCGACUUCAAUGAGAUGGUGUUGCUGCAAAUGGAAAACAAGGCUUGGCUGGUGCACAGGCAAUGGUUCUUAGACCUGCCGUUACCAUGGCUGCCCGGAGCAGACACACAAGGAUCAAAUUGGAUACAGAAGGAGACACUGGUCACUUUCAAAAAUCCCCAUGCAAAGAAACAGGAUGUUGUUGUUUUAGGUUCCCAAGAAGGGGCCAUGCACACGGCACUCACAGGGGCCACGGAAAUCCAGAUGUCAUCAGGAAACUUACUGUUCACGGGACAUCUUAAGUGCAGGCUGAGAAUGGACAAACUACAGCUCAAAGGAAUGUCAUAUUCCAUGUGUACAGGAAAGUUCAAAGUUGUGAAGGAAAUAGCAGAAACACAACAUGGAACAAUAGUUAUUAGAGUACAAUAUGAAGGGGACGGUUCCCCGUGCAAGAUCCCUUUUGAAAUAAUGGACUUGGAAAAAAGGCAUGUCUUAGGUCGCUUGAUUACCGUCAACCCAAUUGUCACAGAAAAAGACAGCCCAGUCAACAUAGAAGCAGAACCUCCAUUUGGAGACAGUUACAUCAUUAUAGGAGUAGAACCAGGACAACUGAAGCUCAGCUGGUUUAAGAAAGGAAGUUCUAUUGGCCAAAUGUUUGAGACAACAAUGAGAGGAGCGAAGAGAAUGGCCAUUCUAGGUGACACAGCUUGGGAUUUUGGAUCCCUGGGAGGAAUGUUCACAUCUAUAGGAAAGGCCCUCCACCAAGUCUUUGGAGCUAUCUAUGGGGCUGCCUUCAGUGGGGUUUCAUGGACUAUGAAAAUCCUCAUAGGAGUCGUCAUCACAUGGAUAGGAAUGAAUUCACGCAGCACCUCACUGUCUGUGUCACUAGUAUUAGUGGGGGUCGUGACAUUGUAUUUGGGAGUUAUGGUGCAGGCCGAUAGUGGGUGCGUUGUCAGUUGGAAAAACAAAGAACUGAAAUGUGGUAGUGGGAUUUUUAUCACAGACAACGUGCACACAUGGACAGAACAAUACAAAUUCCAACCAGAAUCCCCUUCAAAGCUGGCUUCAGCUAUCCAGAAGGCUCAUGAAGAAGGCAUUUGUGGAAUCCGCUCAGUAACAAGACUGGAGAAUCUGAUGUGGAAACAAAUAACACCAGAAUUGAAUCACAUUCUAACAGAAAAUGAAGUAAAGUUGACUAUCAUGACAGGAGACAUCAAAGGAAUCAUGCAGGCAGGAAAACGAUCCCUGCGGCCUCAACCCACUGAGCUGAAGUACUCCUGGAAGGCAUGGGGCAAAGCGAAAAUGCUUUCCACAGAGCUUCAUAACCACACCUUUCUCAUUGAUGGCCCCGAAACAGCAGAAUGUCCCAACACAAACAGAGCUUGGAACUCACUAGAAGUUGAAGACUAUGGCUUUGGAGUAUUCACCACUAACAUAUGGCUGAAAUUGAAAGAAAGGCAGGAUGUGUUUUGUGACUCAAAACUCAUGUCAGCAGCCAUAAAGGACAAUAGAGCCGUCCACGCCGAUAUGGGUUAUUGGAUAGAAAGCGCACUCAAUGACACAUGGAAGAUUGAGAAAGCCUCUUUUAUUGAAGUUAAAAGCUGCCACUGGCCAAAGUCACACACUCUCUGGAGUAAUGGAGUGCUGGAAAGUGAGAUGAUAAUUCCAAAGAAUUUUGCAGGACCAGUUUCACAACACAAUUACAGACCAGGCUACCACACACAAACGGCAGGACCCUGGCAUCUAGGUAGGCUUGAGAUGGACUUUGAUUUCUGCGAAGGAACCACAGUGGUGGUGACUGAGGACUGUGGAAAUAGAGGACCCUCCUUAAGAACAACUACUGCUUCUGGAAAACUCAUAACAGAGUGGUGCUGCCGAUCUUGCACAUUACCACCGCUAAGGUACAGAGGUGAGGAUGGAUGCUGGUAUGGUAUGGAAAUCAGGCCAUUGAAAGAGAAAGAAGAGAACCUGGUCAACUCUUUGGUCACAGCCGGACAUGGACAGAUUGACAACUUCUCACUAGGAGUCUUGGGAAUGGCAUUGUUCCUGGAAGAGAUGCUCAGGACUCGAGUAGGAACGAAACAUGCAAUAUUACUAGUUGCAGUCUCUUUCGUGACAUUGAUCACAGGGAACAUGUCCUUUCGAGAUUUGGGGAGAGUGAUGGUCAUGGUGGGCGCUACUAUGACGGAUGACAUAGGCAUGGGCGUGACUUAUCUUGCCCUAUUAGCAGCCUUUAAAGUCAGACCAACCUUUGCGGCUGGACUACUCUUAAGAAAGCUGACCUCCAAGGAAUUGAUGAUGACCACCAUAGGAAUCGUACUCCUCUCUCAGAGUACCAUACCAGAGAGCAUACUUGAACUGACUGACGCGUUGGCUUUGGGGAUGAUGGUUCUCAAAAUAGUGAGAAACAUGGAAAAGUAUCAGCUAGCAGUGACUAUCAUGGCAAUCUUGUGCGUCCCAAAUGCAGUGAUAUUGCAAAAUGCAUGGAAAGUGAGCUGCACAACACUGGCAGUGGUGUCCGUUUCCCCACUGCUUUUAACAUCCUCACAGCAGAAAGCGGAUUGGAUACCACUGGCGUUGACGAUCAAAGGCCUCAAUCCAACAGCCAUUUUCUUAACAACUCUCUCAAGAACUAGCAAGAAAAGGAGCUGGCCACUAAAUGAGGCUAUUAUGGCAGUCGGGAUGGUGAGCAUUCUAGCUAGUUCUCUCUUAAAGAAUGAUAUUCCCAUGACAGGACCAUUAGUGGCUGGAGGGCUUCUCACUGUGUGUUACGUGCUCACUGGAAGGUCGGCUGACUUGGAACUGGAAAGAGCUGCUGACGUAAGAUGGGAAGAACAGGCAGAGAUAUCAGGAAGUAGUCCAAUUCUGUCGAUAACAAUAUCGGAAGAUGGUAGCAUGUCGAUAAAGAAUGAAGAAGAAGAACAGACACUGACCAUACUCAUCAGAACAGGACUACUGGUGAUAUCAGGACUUUUUCCUGUGUCAAUACCAAUCACGGCAGCUGCAUGGUACCUUUGGGAAGUGAAAAAACAACGAGCAGGAGUAUUGUGGGAUGUCCCUUCACCCCCACCUGUGGGAAAGGCCGAACUGGAAGAUGGAGCCUAUAGAAUCAAGCAGAAAGGGAUCCUAGGAUACUCACAGAUUGGAGCCGGAGUUUACAAAGAAGGAACAUUCCACACAAUGUGGCAUGUCACACGUGGUGCUGUCCUAAUGCAUAAAGGGAAGAGAAUUGAACCAUCAUGGGCGGACGUCAAGAAAGACCUAAUAUCGUAUGGAGGAGGCUGGAAGCUGGAAGGAGAAUGGAAGGAAGGAGAAGAAGUCCAGGUCCUGGCAUUAGAGCCUGGAAAGAAUCCAAGAGCCGUCCAAACAAAACCCGGUCUUUUUAAAACCAACACUGGAACCAUAGGCGCCGUGUCUCUGGACUUUUCUCCUGGAACGUCAGGAUCUCCAAUCGUCGAUAAAAAAGGAAAAGUUGUGGGCCUUUAUGGCAACGGUGUCGUCACAAGGAGUGGAACAUAUGUGAGUGCCAUAGCCCAGACUGAAAAAAGCAUCGAAGACAAUCCAGAGAUUGAAGAUGACAUCUUUAGAAAGAAAAGAUUGACCAUCAUGGACCUCCACCCAGGAGCAGGAAAAACAAAGAGAUACCUUCCAGCAAUAGUCAGAGAAGCCAUAAAACGAGGCUUGAGAACACUAAUCCUGGCCCCCACUAGAGUUGUGGCGGCUGAAAUGGAAGAAGCUCUCAGAGGACUUCCAAUAAGAUACCAAACCCCAGCUAUCAGAGCUGAGCACACUGGGCGGGAGAUUGUGGAUCUAAUGUGUCAUGCCACAUUUACCAUGAGGCUAUUAUCACCAAUUAGAGUGCCAAAUUACAACCUGAUCAUCAUGGAUGAAGCCCAUUUCACAGACCCAGCAAGCAUAGCAGCUAGAGGAUACAUUUCAACUCGAGUAGAGAUGGGUGAAGCAGCUGGGAUUUUCAUGACAGCCACCCCUCCUGGAAGCAGAGACCCAUUUCCCCAGAGCAACGCACCAAUCAUGGAUGAAGAAAGAGAAAUCCCUGAGCGUUCGUGGAACUCUGGACAUGAGUGGGUUACGGAUUUUAAAGGGAAGACUGUUUGGUUUGUCCCAAGUAUAAAAGCAGGGAAUGAUAUAGCAGCUUGCCUGAGAAAGAAUGGAAAGAAAGUGAUACAACUCAGCAGGAAAACUUUUGAUUCUGAAUAUAUCAAGACUAGGACCAAUGAUUGGGACUUUGUGGUCACGACAGACAUUUCAGAAAUGGGUGCUAACUUCAAGGCUGAGAGGGUUAUAGACCCCAGACGCUGCAUGAAACCAGUCAUAUUAACAGACGGUGAAGAGCGGGUGAUCUUGGCAGGACCCAUGCCAGUGACCCAUUCUAGUGCAGCACAAAGAAGAGGGAGAGUAGGAAGAAAUCCAAAAAAUGAAAAUGACCAGUACAUAUACAUGGGGGAACCUCUGGAAAAUGAUGAAGACUGUGCACACUGGAAAGAAGCUAAGAUGCUCUUGGAUAACAUCAACACGCCUGAAGGAAUCAUUCCCAGCAUGUUCGAACCAGAGCGUGAAAAGGUGGAUGCCAUUGAUGGUGAAUACCGCUUGAGAGGAGAAGCGAGGAAAACUUUUGUGGACCUAAUGAGAAGAGGAGAUUUACCAGUCUGGCUAGCCUACAGAGUGGCGGCUGAAGGCAUCAACUACGCAGACAGAAGAUGGUGCUUUGAUGGAGUCAAGAACAACCAAAUCUUGGAAGAAAAUGUGGAAGUAGAAAUUUGGACAAAAGAAGGAGAAAGGAAGAAAUUAAAACCCAGAUGGUUGGAUGCUAGGAUCUACUCUGACCCAUUGGCGCUCAAAGAAUUCAAGGAAUUCGCAGCUGGAAGAAAGUCCCUGACCCUGAAUCUAAUCACAGAGAUGGGUAGACUCCCAACCUUCAUGACCCAGAAAGCAAAGAAUGCACUCGACAACUUAGCAGUCCUGCAUACGGCUGAAGCAGGCGGAAGGGCGUACAAUCAUGCUCUUAGUGAACUGCCGGAGACUCUGGAGACAUUGCUUUUACUGACACUUUUGGCCACAGUCACGGGCGGAAUCUUCCUGUUCUUGAUGAGCGGAAAGGGUAUAGGGAAGAUGACCCUGGGAAUGUGCUGCAUAAUCACGGCUAGUAUCCUCUUAUGGUAUGCACAAAUACAGCCACACUGGAUAGCAGCUUCAAUAAUACUGGAGUUUUUUCUCAUAGUCUUGCUCAUUCCAGAACCAGAAAAACAGAGAACACCCCAAGAUAACCAGUUAACUUAUGUUGUCAUAGCCAUCCUUACAGUAGUGGCCGCAACCAUGGCAAACGAGAUGGGUUUCCUGGAAAAAACAAAGAAAGAUUUCGGAUUGGGAAGCAUUACAACCCAGCAACCUGAGAGUAACAUCCUGGACAUAGAUCUACGUCCUGCAUCAGCUUGGACUCUAUAUGCCGUGGCAACAACUUUCAUCACACCAAUGUUGAGGCAUAGCAUUGAAAACUCCUCAGUGAAUGUGUCCCUAACAGCCAUUGCCAACCAAGCCACAGUGUUAAUGGGUCUUGGGAAAGGAUGGCCAUUGUCAAAAAUGGACAUCGGAGUUCCCCUUCUCGCUAUCGGGUGCUAUUCACAAGUCAACCCCAUAACUCUCACUGCAGCCCUUCUCUUAUUGGUAGCCCAUUAUGCCAUCAUAGGGCCAGGACUCCAAGCGAAAGCAACUAGAGAGGCUCAGAAAAGAGCAGCAGCGGGCAUCAUGAAAAACCCAACUGUGGAUGGAAUGACAGUGAUUGACCUAGAUCCAAUACCCUAUGAUCCAAAGUUUGAAAAGCAGUUGGGACAAGUAAUGCUCUUAGUCCUCUGCGUGACUCAAGUAUUGAUGAUGAGGACUACAUGGGCUUUAUGUGAAGCUCUAACCUUAGCAACCGGGCCCAUCUCUACACUGUGGGAAGGAAAUCCAGGGAGAUUUUGGAAUACAACUAUUGCAGUGUCAAUGGCUAACAUUUUUAGAGGGAGUUACCUGGCCGGAGCCGGACUUCUCUUUUCUAUCAUGAAAAACACGGCCAACACAAGAAGGGGAACUGGCAACACAGGAGAGACGCUUGGGGAGAAAUGGAAAAACCGGUUGAAUGCAUUAGGGAAGAGUGAAUUCCAGAUCUACAAGAAAAGUGGAAUCCAGGAAGUGGACAGAACCUUAGCAAAAGAAGGCAUCAAAAGAGGAGAAACGGACCAUCACGCUGUGUCGCGAGGCUCAGCGAAACUGAGAUGGUUCGUCGAGAGAAACCUGGUCACACCAGAAGGGAAAGUAGUGGACCUUGGCUGCGGCAGGGGGGGCUGGUCAUACUAUUGUGGGGGACUAAAGAAUGUAAAAGAAGUCAAAGGCCUAACAAAAGGAGGACCAGGACACGAAGAACCCAUUCCCAUGUCAACAUAUGGUUGGAAUCUGGUGCGCCUUCAAAGUGGAGUUGAUGUUUUUUUUACUCCGCCAGAAAAGUGUGACACACUGCUGUGUGACAUAGGGGAGUCGUCACCAAACCCCACGGUUGAGGCAGGACGAACACUCAGAGUUCUAAACUUAGUGGAAAAUUGGCUGAACAACAACACCCAAUUUUGCAUAAAGGUUCUUAACCCAUACAUGCCCUCAGUUAUAGAAAAAAUGGAAGCACUACAAAGGAAAUACGGAGGAGCUUUGGUGAGGAAUCCACUCUCACGAAAUUCCACACACGAGAUGUACUGGGUAUCCAAUGCUUCCGGGAAUAUAGUGUCAUCAGUGAACAUGAUUUCAAGAAUGUUGAUUAACAGAUUCACAAUGAGACACAAGAAAGCCACAUACGAGCCAGAUGUUGACCUCGGAAGUGGAACCCGCAACAUCGGAAUUGAAAGUGAGACACCAAAUUUAGACAUAAUUGGGAAAAGAAUAGAGAAAAUAAAACAAGAGCAUGAAACAUCAUGGCACUAUGACCAAGACCACCCAUACAAAACAUGGGCCUACCAUGGCAGCUACGAAACAAAACAGACUGGAUCAGCAUCAUCCAUGGUGAACGGAGUGGUUAGGCUGCUAACAAAACCUUGGGACGUCAUCCCUAUGGUGACACAGAUGGCAAUGACAGACACGACUCCAUUUGGACAACAGCGCGUUUUCAAAGAGAAAGUGGACACGAGAACCCAAGAACCGAAAGAAGGCACGAAAAAACUAAUGAAAAUUACUGCAGAAUGGCUCUGGAAAGAACUAGGAAAGAAAAAGACACCUAGGAUGUGCACCAGAGAAGAAUUCACAAGAAAGGUGAGAAGCAAUGCAGCUUUAGGUGCCAUAUUCACUGAUGAGAACAAGUGGAAGUCGGCACGUGAGGCUGUUGAAGACAGUGGAUUUUGGGAAUUGGUUGACAAGGAAAGGAAUCUCCAUCUUGAAGGAAAGUGUGAAACAUGUGUGUAUAACAUGAUGGGAAAGAGAGAGAAGAAGCUAGGGGAGUUCGGCAAAGCAAAAGGCAGCAGAGCCAUAUGGUACAUGUGGCUUGGAGCACGCUUCUUAGAGUUUGAAGCUCUAGGAUUCUUGAACGAAGAUCACUGGUUUUCCAGAGAGAACUCCCUGAGUGGAGUGGAAGGAGAAGGGCUACACAAGCUAGGCUACAUUUUAAGAGACGUGAGUAAGAAAGAAGGAGGAGCAAUGUAUGCUGAUGACACUGCAGGAUGGGACACAAGAAUCACACUAGAGGACUUAAAAAAUGAAGAAAUGGUGACAAACCACAUGGAAGGAGAACACAAGAAACUUGCUGAAGCCAUUUUCAAAUUAACGUACCAAAACAAGGUGGUGCGUGUGCAAAGACCAACACCAAGAGGCACAGUAAUGGACAUUAUAUCGAGAAGAGACCAAAGAGGUAGUGGACAAGUUGUCACCUACGGCCUCAAUACUUUCACCAAUAUGGAAGCCCAACUGAUCAGACAGAUGGAGGGAGAAGGAGUUUUCAAAAGCAUCCAGCAACUGACAGUAAAAGAAGAAAUUGCAGUGAAAAACUGGUUAAUAAGAGUGGGGCGUGAGAGGUUAUCAAGAAUGGCCAUCAGUGGAGAUGAUUGUGUUGUGAAACCCUUAGAUGACAGGUUUGCAAGUGCUCUAACAGCUCUAAAUGACAUGGGAAAGGUUAGGAAAGACAUACAACAAUGGGAACCUUCAAGAGGAUGGAACGAUUGGACACAAGUGCCCUUUUGUUCACACCAUUUCCAUGAGUUAAUCAUGAAGGACGGUCGUGUGCUCGUAGUUCCAUGCAGAAACCAAGAUGAACUGAUUGGCAGGGCCCGAAUUUCCCAGGGAGCCGGGUGGUCCUUGCGGGAAACAGCCUGUCUGGGGAAGUCCUACGCCCAAAUGUGGAGCCUGAUGUACUUCCACAGACGUGACCUUAGGCUGGCGGCAAAUGCCAUUUGCUCGGCAGUCCCAUCACAUUGGAUUCCAACAAGUCGAACAACCUGGUCCAUACACGCCACACAUGAGUGGAUGACAACAGAAGACAUGUUGACAGUCUGGAACAGGGUGUGGAUUCAAGAAAACCCAUGGAUGGAAGACAAAACUCUAGUAGAAUCAUGGGAGGAAAUCCCGUAUUUGGGGAAAAGAGAAGACCAAUGGUGCGGCUCAUUGAUUGGGCUAACAAGCAGGGCCACCUGGGCAAAGAACAUCCAAACAGCAAUAAAUCAAGUUAGAUCCCUAAUAGGCAAUGAGGAAUACACAGACUACAUGCCAUCUAUGAAAAGAUUCAGAAGAGAAGAGGAAGAGGCAGGAGUCUUGUGGUAG
		</sequence>
		<sequence>
			<taxon idref="KM279529"/>
			AUGAAUAACCAACGGAAAAAGGCGAGAAAUACGCCUUUCAAUAUGCUGAAACGCGAGAGAAACCGCGUGUCAACUGUGCAACAGCUGACAAAGAGAUUCUCACUUGGAAUGCUACAGGGACGAGGACCAUUAAAACUGUUCAUGGCCCUAGUGGCUUUCCUUCGUUUCCUAACAAUCCCGCCAACAGCAGGGAUAUUAAAAAGAUGGGGAACAAUCAAAAAAUCAAAAGCUAUCAAUGUCUUGAGAGGGUUCAGGAAAGAGAUUGGAAGGAUGCUGAACAUCUUGAACAGGAGACGCAGAACUGCAGGUAUAAUUAUUAUGAUGAUCCCAACAGUGAUGGCGUUCCAUUUAACCACACGCAACGGAGAACCACACAUGAUUGUUAGUAGACAAGAGAAAGGGAAAAGUCUCCUGUUUAAAACAGAGAACGGUGUGAACAUGUGUACCCUCAUGGCCAUGGACCUUGGUGAACUGUGUGAAGACACAAUCACUUAUAAUUGUCCUCUUCUCAGGCAGAAUGAACCAGAAGACAUAGACUGUUGGUGCAACUCCACGUCUACAUGGGUAACUUAUGGGACAUGCACCGCCACAGGAGAACACAGAAGGGAAAAAAGAUCAGUGGCACUCGUUCCACAUGUGGGAAUGGGACUGGAGACACGAACUGAAACAUGGAUGUCAUCAGAAGGGGCCUGGAAACAUGCCCAGAGAAUUGAAACUUGGAUCUUGAGACAUCCGGGCUUCACCAUAAUGGCAGCAAUCCUGGCAUACACCAUAGGAACAACAUAUUUCCAAAGAGUCCUGAUUUUCAUUUUACUGACAGCUGUCACUCCUUCAAUGGCAAUGCGUUGCAUAGGAAUAUCAAAUAGAGACUUUGUGGAAGGGGUUUCAGGAGGAAGCUGGGUUGAUAUAGUCUUGGAACAUGGAAGCUGUGUGACGACGAUGGCGAAAAAUAAACCAACGUUGGAUUUUGAAUUGAUAAAAACAGAAGCCAAACAUCUCGCCACUCUAAGGAAGUAUUGUGUAGAGGCAAAGCUGACCAACACAACAACAGCAUCUCGCUGCCCAACACAAGGAGAACCUAGCCUAAACGAAGAACAGGACAAAAGAUUCGUCUGCAAACACUCCAUGGUAGACAGAGGAUGGGGAAAUGGAUGCGGAUUAUUUGGAAAGGGAGGCAUCGUGACCUGUGCAAUGUUCACAUGCAAAAAGAACAUGGAAGGAAAAGUCGUGCAACCAGAAAACUUGGAGUACACCAUCGUGAUAACACCUCACUCAGGGGAAGAGAAUGCAGUCGGAAAUGACACAGGAAAACAUGGCAAGGAAAUUAAAGUAACACCACAGAGUUCCAUCACAGAAGCAGAACUAACAGGCUACGGCACUGUCACGAUGGAAUGCUCUCCGAGAACGGGCCUCGACUUCAAUGAGAUGGUGUUGCUGCAAAUGGAAAACAAGGCUUGGCUGGUGCACAGGCAAUGGUUCUUAGACCUGCCGUUACCAUGGCUGCCCGGAGCAGACACACAAGGAUCAAAUUGGAUACAGAAGGAGACACUGGUCACUUUCAAAAAUCCCCAUGCAAAGAAACAGGAUGUUGUUGUUUUAGGUUCCCAAGAAGGGGCCAUGCACACGGCACUCACAGGGGCCACGGAAAUCCAGAUGUCAUCAGGAAACUUACUGUUCACGGGACAUCUUAAGUGCAGGCUGAGAAUGGACAAACUACAGCUCAAAGGAAUGUCAUAUUCCAUGUGUACAGGAAAGUUCAAAGUUGUGAAGGAAAUAGCAGAAACACAACAUGGAACAAUAGUUAUUAGAGUACAAUAUGAAGGGGACGGUUCCCCGUGCAAGAUCCCUUUUGAAAUAAUGGACUUGGAAAAAAGGCAUGUCUUAGGUCGCUUGAUUACCGUCAACCCAAUUGUCACAGAAAAAGACAGCCCAGUCAACAUAGAAGCAGAACCUCCAUUUGGAGACAGUUACAUCAUUAUAGGAGUAGAACCAGGACAACUGAAGCUCAGCUGGUUUAAGAAAGGAAGUUCUAUUGGCCAAAUGUUUGAGACAACAAUGAGAGGAGCGAAGAGAAUGGCCAUUCUAGGUGACACAGCUUGGGAUUUUGGAUCCCUGGGAGGAGUGUUCACAUCUAUAGGAAAGGCCCUCCACCAAGUCUUUGGAGCUAUCUAUGGGGCUGCCUUCAGUGGGGUUUCAUGGACUAUGAAAAUCCUCAUAGGAGUCGUCAUCACAUGGAUAGGAAUGAAUUCACGCAGCACCUCACUGUCUGUGUCACUAGUAUUAGUGGGGGUCGUGACAUUGUAUUUGGGAGUUAUGGUGCAGGCCGAUAGUGGGUGCGUUGUCAGUUGGAAAAACAAAGAACUGAAAUGUGGUAGUGGGAUUUUUAUCACAGACAACGUGCACACAUGGACAGAACAAUACAAAUUCCAACCAGAAUCCCCUUCAAAGCUGGCUUCAGCUAUCCAGAAGGCUCAUGAAGAAGGCAUUUGUGGAAUCCGCUCAGUAACAAGACUGGAGAAUCUGAUGUGGAAACAAAUAACACCAGAAUUGAAUCACAUUCUAACAGAAAAUGAAGUAAAGUUGACUAUCAUGACAGGAGACAUCAAAGGAAUCAUGCAGGCAGGAAAACGAUCCCUGCGGCCUCAACCCACUGAGCUGAAGUACUCCUGGAAGGCAUGGGGCAAAGCGAAAAUGCUUUCCACAGAGCUUCAUAACCACACCUUUCUCAUUGAUGGCCCCGAAACAGCAGAAUGUCCCAACACAAACAGAGCUUGGAACUCACUAGAAGUUGAAGACUAUGGCUUUGGAGUAUUCACCACUAACAUAUGGCUGAAAUUGAAAGAAAGGCAGGAUGUGUUUUGUGACUCAAAACUCAUGUCAGCAGCCAUAAAGGACAAUAGAGCCGUCCACGCCGAUAUGGGUUAUUGGAUAGAAAGCGCACUCAAUGACACAUGGAAGAUUGAGAAAGCCUCUUUUAUUGAAGUUAAAAGCUGCCACUGGCCAAAGUCACACACUCUCUGGAGUAAUGGAGUGCUGGAAAGUGAGAUGAUAAUUCCAAAGAAUUUUGCAGGACCAGUUUCACAACACAAUUACAGACCAGGCUACCACACACAAACGGCAGGACCCUGGCAUCUAGGUAGGCUUGAGAUGGACUUUGAUUUCUGCGAAGGAACCACAGUGGUGGUGACUGAGGACUGUGGAAAUAGAGGACCCUCCUUAAGAACAACUACUGCUUCUGGAAAACUCAUAACAGAGUGGUGCUGCCGAUCUUGCACAUUACCACCGCUAAGGUACAGAGGUGAGGAUGGAUGCUGGUAUGGUAUGGAAAUCAGGCCAUUGAAAGAGAAAGAAGAGAACCUGGUCAACUCUUUGGUCACAGCCGGACAUGGACAGAUUGACAACUUCUCACUAGGAGUCUUGGGAAUGGCAUUGUUCCUGGAAGAGAUGCUCAGGACUCGAGUAGGAACGAAACAUGCAAUAUUACUAGUUGCAGUCUCUUUCGUGACAUUGAUCACAGGGAACAUGUCCUUUCGAGAUUUGGGGAGAGUGAUGGUCAUGGUGGGCGCUACUAUGACGGAUGACAUAGGCAUGGGCGUGACUUAUCUUGCCCUAUUAGCAGCCUUUAAAGUCAGACCAACCUUUGCGGCUGGACUACUCUUAAGAAAGCUGACCUCCAAGGAAUUGAUGAUGACCACCAUAGGAAUCGUACUCCUCUCUCAGAGUACCAUACCAGAGAGCAUACUUGAACUGACUGACGCGUUGGCUUUGGGGAUGAUGGUUCUCAAAAUAGUGAGAAACAUGGAAAAGUAUCAGCUAGCAGUGACUAUCAUGGCAAUCUUGUGCGUCCCAAAUGCAGUGAUAUUGCAAAAUGCAUGGAAAGUGAGCUGCACAACACUGGCAGUGGUGUCCGUUUCCCCACUGCUUUUAACAUCCUCACAGCAGAAAGCGGAUUGGAUACCACUGGCGUUGACGAUCAAAGGCCUCAAUCCAACAGCCAUUUUCUUAACAACUCUCUCAAGAACUAGCAAGAAAAGGAGCUGGCCACUAAAUGAGGCUAUUAUGGCAGUCGGGAUGGUGAGCAUUCUAGCUAGUUCUCUCUUAAAGAAUGAUAUUCCCAUGACAGGACCAUUAGUGGCUGGAGGGCUUCUCACUGUGUGUUACGUGCUCACUGGAAGGUCGGCUGACUUGGAACUGGAAAGAGCUGCUGACGUAAGAUGGGAAGAACAGGCAGAGAUAUCAGGAAGUAGUCCAAUUCUGUCGAUAACAAUAUCGGAAGAUGGUAGCAUGUCGAUAAAGAAUGAAGAAGAAGAACAGACACUGACCAUACUCAUCAGAACAGGACUACUGGUGAUAUCAGGACUUUUUCCUGUGUCAAUACCAAUCACGGCAGCUGCAUGGUACCUUUGGGAAGUGAAAAAACAACGAGCAGGAGUAUUGUGGGAUGUCCCUUCACCCCCACCUGUGGGAAAGGCCGAACUGGAAGAUGGAGCCUAUAGAAUCAAGCAGAAAGGGAUCCUAGGAUACUCACAGAUUGGAGCCGGAGUUUACAAAGAAGGAACAUUCCACACAAUGUGGCAUGUCACACGUGGUGCUGUCCUAAUGCAUAAAGGGAAGAGAAUUGAACCAUCAUGGGCGGACGUCAAGAAAGACCUAAUAUCGUAUGGAGGAGGCUGGAAGCUGGAAGGAGAAUGGAAGGAAGGAGAAGAAGUCCAGGUCCUGGCAUUAGAGCCUGGAAAGAAUCCAAGAGCCGUCCAAACAAAACCCGGUCUUUUUAAAACCAACACUGGAACCAUAGGCGCCGUGUCUCUGGACUUUUCUCCUGGAACGUCAGGAUCUCCAAUCGUCGAUAAAAAAGGAAAAGUUGUGGGCCUUUAUGGCAACGGUGUCGUCACAAGGAGUGGAACAUAUGUGAGUGCCAUAGCCCAGACUGAAAAAAGCAUCGAAGACAAUCCAGAGAUUGAAGAUGACAUCUUUAGAAAGAAAAGAUUGACCAUCAUGGACCUCCACCCAGGAGCAGGAAAAACAAAGAGAUACCUUCCAGCAAUAGUCAGAGAAGCCAUAAAACGAGGCUUGAGAACACUAAUCCUGGCCCCCACUAGAGUUGUGGCGGCUGAAAUGGAAGAAGCUCUCAGAGGACUUCCAAUAAGAUACCAAACCCCAGCUAUCAGAGCUGAGCACACUGGGCGGGAGAUUGUGGAUCUAAUGUGUCAUGCCACAUUUACCAUGAGGCUAUUAUCACCAAUUAGAGUGCCAAAUUACAACCUGAUCAUCAUGGAUGAAGCCCAUUUCACAGACCCAGCAAGCAUAGCAGCUAGAGGAUACAUUUCAACUCGAGUAGAGAUGGGUGAAGCAGCUGGGAUUUUCAUGACAGCCACCCCUCCUGGAAGCAGAGACCCAUUUCCCCAGAGCAACGCACCAAUCAUGGAUGAAGAAAGAGAAAUCCCUGAGCGUUCGUGGAACUCUGGACAUGAGUGGGUUACGGAUUUUAAAGGGAAGACUGUUUGGUUUGUCCCAAGUAUAAAAGCAGGGAAUGAUAUAGCAGCUUGCCUGAGAAAGAAUGGAAAGAAAGUGAUACAACUCAGCAGGAAAACUUUUGAUUCUGAAUAUAUCAAGACUAGGACCAAUGAUUGGGACUUUGUGGUCACGACAGACAUUUCAGAAAUGGGUGCUAACUUCAAGGCUGAGAGGGUUAUAGACCCCAGACGCUGCAUGAAACCAGUCAUAUUAACAGACGGUGAAGAGCGGGUGAUCUUGGCAGGACCCAUGCCAGUGACCCAUUCUAGUGCAGCACAAAGAAGAGGGAGAGUAGGAAGAAAUCCAAAAAAUGAAAAUGACCAGUACAUAUACAUGGGGGAACCUCUGGAAAAUGAUGAAGACUGUGCACACUGGAAAGAAGCUAAGAUGCUCUUGGAUAACAUCAACACGCCUGAAGGAAUCAUUCCCAGCAUGUUCGAACCAGAGCGUGAAAAGGUGGAUGCCAUUGAUGGUGAAUACCGCUUGAGAGGAGAAGCGAGGAAAACUUUUGUGGACCUAAUGAGAAGAGGAGAUUUACCAGUCUGGCUAGCCUACAGAGUGGCGGCUGAAGGCAUCAACUACGCAGACAGAAGAUGGUGCUUUGAUGGAGUCAAGAACAACCAAAUCUUGGAAGAAAAUGUGGAAGUAGAAAUUUGGACAAAAGAAGGAGAAAGGAAGAAAUUAAAACCCAGAUGGUUGGAUGCUAGGAUCUACUCUGACCCAUUGGCGCUCAAAGAAUUCAAGGAAUUCGCAGCUGGAAGAAAGUCCCUGACCCUGAAUCUAAUCACAGAGAUGGGUAGACUCCCAACCUUCAUGACCCAGAAAGCAAAGAAUGCACUCGACAACUUAGCAGUCCUGCAUACGGCUGAAGCAGGCGGAAGGGCGUACAAUCAUGCUCUUAGUGAACUGCCGGAGACUCUGGAGACAUUGCUUUUACUGACACUUUUGGCCACAGUCACGGGCGGAAUCUUCCUGUUCUUGAUGAGCGGAAAGGGUAUAGGGAAGAUGACCCUGGGAAUGUGCUGCAUAAUCACGGCUAGUAUCCUCUUAUGGUAUGCACAAAUACAGCCACACUGGAUAGCAGCUUCAAUAAUACUGGAGUUUUUUCUCAUAGUCUUGCUCAUUCCAGAACCAGAAAAACAGAGAACACCCCAAGAUAACCAGUUAACUUAUGUUGUCAUAGCCAUCCUUACAGUAGUGGCCGCAACCAUGGCAAACGAGAUGGGUUUCCUGGAAAAAACAAAGAAAGAUUUCGGAUUGGGAAGCAUUACAACCCAGCAACCUGAGAGUAACAUCCUGGACAUAGAUCUACGUCCUGCAUCAGCUUGGACUCUAUAUGCCGUGGCAACAACUUUCAUCACACCAAUGUUGAGGCAUAGCAUUGAAAACUCCUCAGUGAAUGUGUCCCUAACAGCCAUUGCCAACCAAGCCACAGUGUUAAUGGGUCUUGGGAAAGGAUGGCCAUUGUCAAAAAUGGACAUCGGAGUUCCCCUUCUCGCUAUCGGGUGCUAUUCACAAGUCAACCCCAUAACUCUCACUGCAGCCCUUCUCUUAUUGGUAGCCCAUUAUGCCAUCAUAGGGCCAGGACUCCAAGCGAAAGCAACUAGAGAGGCUCAGAAAAGAGCAGCAGCGGGCAUCAUGAAAAACCCAACUGUGGAUGGAAUGACAGUGAUUGACCUAGAUCCAAUACCCUAUGAUCCAAAGUUUGAAAAGCAGUUGGGACAAGUAAUGCUCUUAGUCCUCUGCGUGACUCAAGUAUUGAUGAUGAGGACUACAUGGGCUUUAUGUGAAGCUCUAACCUUAGCAACCGGGCCCAUCUCUACACUGUGGGAAGGAAAUCCAGGGAGAUUUUGGAAUACAACUAUUGCAGUGUCAAUGGCUAACAUUUUUAGAGGGAGUUACCUGGCCGGAGCCGGACUUCUCUUUUCUAUCAUGAAAAACACGGCCAACACAAGAAGGGGAACUGGCAACACAGGAGAGACGCUUGGGGAGAAAUGGAAAAACCGGUUGAAUGCAUUAGGGAAGAGUGAAUUCCAGAUCUACAAGAAAAGUGGAAUCCAGGAAGUGGACAGAACCUUAGCAAAAGAAGGCAUCAAAAGAGGAGAAACGGACCAUCACGCUGUGUCGCGAGGCUCAGCGAAACUGAGAUGGUUCGUCGAGAGAAACCUGGUCACACCAGAAGGGAAAGUAGUGGACCUUGGCUGCGGCAGGGGGGGCUGGUCAUACUAUUGUGGGGGACUAAAGAAUGUAAAAGAAGUCAAAGGCCUAACAAAAGGAGGACCAGGACACGAAGAACCCAUUCCCAUGUCAACAUAUGGUUGGAAUCUGGUGCGCCUUCAAAGUGGAGUUGAUGUUUUUUUUACUCCGCCAGAAAAGUGUGACACACUGCUGUGUGACAUAGGGGAGUCGUCACCAAACCCCACGGUUGAGGCAGGACGAACACUCAGAGUUCUAAACUUAGUGGAAAAUUGGCUGAACAACAACACCCAAUUUUGCAUAAAGGUUCUUAACCCAUACAUGCCCUCAGUUAUAGAAAAAAUGGAAGCACUACAAAGGAAAUACGGAGGAGCUUUGGUGAGGAAUCCACUCUCACGAAAUUCCACACACGAGAUGUACUGGGUAUCCAAUGCUUCCGGGAAUAUAGUGUCAUCAGUGAACAUGAUUUCAAGAAUGUUGAUUAACAGAUUCACAAUGAGACACAAGAAAGCCACAUACGAGCCAGAUGUUGACCUCGGAAGUGGAACCCGCAACAUCGGAAUUGAAAGUGAGACACCAAAUUUAGACAUAAUUGGGAAAAGAAUAGAAAAAAUAAAACAAGAGCAUGAAACAUCAUGGCACUAUGACCAAGACCACCCAUACAAAACAUGGGCCUACCAUGGCAGCUACGAAACAAAACAGACUGGAUCAGCAUCAUCCAUGGUGAACGGAGUGGUUAGGCUGCUAACAAAACCUUGGGACGUCAUCCCUAUGGUGACACAGAUGGCAAUGACAGACACGACUCCAUUUGGACAACAGCGCGUUUUCAAAGAGAAAGUGGACACGAGAACCCAAGAACCGAAAGAAGGCACGAAAAAACUAAUGAAAAUUACUGCAGAAUGGCUCUGGAAAGAACUAGGAAAGAAAAAGACACCUAGGAUGUGCACCAGAGAAGAAUUCACAAGAAAGGUGAGAAGCAAUGCAGCUUUAGGUGCCAUAUUCACUGAUGAGAACAAGUGGAAGUCGGCACGUGAGGCUGUUGAAGACAGUGGAUUUUGGGAAUUGGUUGACAAGGAAAGGAAUCUCCAUCUUGAAGGAAAGUGUGAAACAUGUGUGUAUAACAUGAUGGGAAAGAGAGAGAAGAAGCUAGGGGAGUUCGGCAAAGCAAAAGGCAGCAGAGCCAUAUGGUACAUGUGGCUUGGAGCACGCUUCUUAGAGUUUGAAGCUCUAGGAUUCUUGAACGAAGAUCACUGGUUUUCCAGAGAGAACUCCCUGAGUGGAGUGGAAGGAGAAGGGCUACACAAGCUAGGCUACAUUUUAAGAGACGUGAGUAAGAAAGAAGGAGGAGCAAUGUAUGCUGAUGACACUGCAGGAUGGGACACAAGAAUCACACUAGAGGACUUAAAAAAUGAAGAAAUGGUGACAAACCACAUGGAAGGAGAACACAAGAAACUUGCUGAAGCCAUUUUCAAAUUAACGUACCAAAACAAGGUGGUGCGUGUGCAAAGACCAACACCAAGAGGCACAGUAAUGGACAUUAUAUCGAGAAGAGACCAAAGAGGUAGUGGACAAGUUGUCACCUACGGCCUCAAUACUUUCACCAAUAUGGAAGCCCAACUGAUCAGACAGAUGGAGGGAGAAGGAGUUUUCAAAAGCAUCCAGCAACUGACAGUAAAAGAAGAAAUUGCAGUGAAAAACUGGUUAAUAAGAGUGGGGCGUGAGAGGUUAUCAAGAAUGGCCAUCAGUGGAGAUGAUUGUGUUGUGAAACCCUUAGAUGACAGGUUUGCAAGUGCUCUAACAGCUCUAAAUGACAUGGGAAAGGUUAGGAAAGACAUACAACAAUGGGAACCUUCAAGAGGAUGGAACGAUUGGACACAAGUGCCCUUUUGUUCACACCAUUUCCAUGAGUUAAUCAUGAAGGACGGUCGUGUGCUCGUAGUUCCAUGCAGAAACCAAGAUGAACUGAUUGGCAGGGCCCGAAUUUCCCAGGGAGCCGGGUGGUCCUUGCGGGAAACAGCCUGUCUGGGGAAGUCCUACGCCCAAAUGUGGAGCCUGAUGUACUUCCACAGACGUGACCUUAGGCUGGCGGCAAAUGCCAUUUGCUCGGCAGUCCCAUCACAUUGGAUUCCAACAAGUCGAACAACCUGGUCCAUACACGCCACACAUGAGUGGAUGACAACAGAAGACAUGUUGACAGUCUGGAACAGGGUGUGGAUUCAAGAAAACCCAUGGAUGGAAGACAAAACUCCAGUAGAAUCAUGGGAGGAAAUCCCGUAUUUGGGGAAAAGAGAAGACCAAUGGUGCGGCUCAUUGAUUGGGCUAACAAGCAGGGCCACCUGGGCAAAGAACAUCCAAACAGCAAUAAAUCAAGUUAGAUCCCUAAUAGGCAAUGAGGAAUACACAGACUACAUGCCAUCUAUGAAAAGAUUCAGAAGAGAAGAGGAAGAGGCAGGAGUCUUGUGGUAG
		</sequence>
		<sequence>
			<taxon idref="KX380812"/>
[truncated: 1,561,345 more chars]
