# Supplementary material for: Genomic investigation of a dengue virus outbreak in Thiès, Senegal, in 2018
Source: Sci Rep. 2021 May 14;11:10321. doi: 10.1038/s41598-021-89070-1 (PMC8121849; doi:10.1038/s41598-021-89070-1)
Supplement: Supplementary file 3 — Supplemental File 2. [file 41598_2021_89070_MOESM3_ESM.xml]

<?xml version="1.0" standalone="yes"?>

<!-- Generated by BEAUTi v1.10.4 Prerelease #bc6cbd9                         -->
<!--       by Alexei J. Drummond, Andrew Rambaut and Marc A. Suchard         -->
<!--       Department of Computer Science, University of Auckland and        -->
<!--       Institute of Evolutionary Biology, University of Edinburgh        -->
<!--       David Geffen School of Medicine, University of California, Los Angeles-->
<!--       http://beast.community/                                           -->
<beast version="1.10.4">
	

	<!-- The list of taxa to be analysed (can also include dates/ages).          -->
	<!-- ntax=118                                                                -->
	<taxa id="taxa">
		<taxon id="SHC0271_1">
			<date value="2018.0" direction="forwards" units="years"/>
		</taxon>
		<taxon id="SHC0411_1">
			<date value="2018.0" direction="forwards" units="years"/>
		</taxon>
		<taxon id="SHC0517_1">
			<date value="2018.0" direction="forwards" units="years"/>
		</taxon>
		<taxon id="SHC0531_1">
			<date value="2018.0" direction="forwards" units="years"/>
		</taxon>
		<taxon id="SHC0522_1">
			<date value="2018.0" direction="forwards" units="years"/>
		</taxon>
		<taxon id="SHC0543_1">
			<date value="2018.0" direction="forwards" units="years"/>
		</taxon>
		<taxon id="SHC0455_1">
			<date value="2018.0" direction="forwards" units="years"/>
		</taxon>
		<taxon id="SHC0506_1">
			<date value="2018.0" direction="forwards" units="years"/>
		</taxon>
		<taxon id="SHC0539_1">
			<date value="2018.0" direction="forwards" units="years"/>
		</taxon>
		<taxon id="SHC0406_1">
			<date value="2018.0" direction="forwards" units="years"/>
		</taxon>
		<taxon id="SHC0520_1">
			<date value="2018.0" direction="forwards" units="years"/>
		</taxon>
		<taxon id="KU509282">
			<date value="2009.0" direction="forwards" units="years"/>
		</taxon>
		<taxon id="LC379193">
			<date value="2016.0" direction="forwards" units="years"/>
		</taxon>
		<taxon id="LC379195">
			<date value="2016.0" direction="forwards" units="years"/>
		</taxon>
		<taxon id="LC379196">
			<date value="2016.0" direction="forwards" units="years"/>
		</taxon>
		<taxon id="LC379194">
			<date value="2016.0" direction="forwards" units="years"/>
		</taxon>
		<taxon id="LC379197">
			<date value="2017.0" direction="forwards" units="years"/>
		</taxon>
		<taxon id="JQ922556">
			<date value="2005.0" direction="forwards" units="years"/>
		</taxon>
		<taxon id="KF954946">
			<date value="2013.0" direction="forwards" units="years"/>
		</taxon>
		<taxon id="KF954948">
			<date value="2013.0" direction="forwards" units="years"/>
		</taxon>
		<taxon id="MN227697">
			<date value="2019.0" direction="forwards" units="years"/>
		</taxon>
		<taxon id="EU081190">
			<date value="2005.0" direction="forwards" units="years"/>
		</taxon>
		<taxon id="EU081195">
			<date value="2005.0" direction="forwards" units="years"/>
		</taxon>
		<taxon id="EU081197">
			<date value="2005.0" direction="forwards" units="years"/>
		</taxon>
		<taxon id="EU081220">
			<date value="2005.0" direction="forwards" units="years"/>
		</taxon>
		<taxon id="EU081211">
			<date value="2005.0" direction="forwards" units="years"/>
		</taxon>
		<taxon id="EU081217">
			<date value="2005.0" direction="forwards" units="years"/>
		</taxon>
		<taxon id="EU687219">
			<date value="1999.0" direction="forwards" units="years"/>
		</taxon>
		<taxon id="FJ373303">
			<date value="2001.0" direction="forwards" units="years"/>
		</taxon>
		<taxon id="FJ639751">
			<date value="2001.0" direction="forwards" units="years"/>
		</taxon>
		<taxon id="FJ744700">
			<date value="2001.0" direction="forwards" units="years"/>
		</taxon>
		<taxon id="GQ868575">
			<date value="2004.0" direction="forwards" units="years"/>
		</taxon>
		<taxon id="FJ639801">
			<date value="2004.0" direction="forwards" units="years"/>
		</taxon>
		<taxon id="EU687233">
			<date value="2002.0" direction="forwards" units="years"/>
		</taxon>
		<taxon id="EU687239">
			<date value="2003.0" direction="forwards" units="years"/>
		</taxon>
		<taxon id="FJ205870">
			<date value="2003.0" direction="forwards" units="years"/>
		</taxon>
		<taxon id="FJ373302">
			<date value="2004.0" direction="forwards" units="years"/>
		</taxon>
		<taxon id="FJ639786">
			<date value="2003.0" direction="forwards" units="years"/>
		</taxon>
		<taxon id="FJ639798">
			<date value="2004.0" direction="forwards" units="years"/>
		</taxon>
		<taxon id="FJ639827">
			<date value="2008.0" direction="forwards" units="years"/>
		</taxon>
		<taxon id="MH544649">
			<date value="2015.0" direction="forwards" units="years"/>
		</taxon>
		<taxon id="MH544650">
			<date value="2015.0" direction="forwards" units="years"/>
		</taxon>
		<taxon id="FJ898463">
			<date value="2001.0" direction="forwards" units="years"/>
		</taxon>
		<taxon id="GU131848">
			<date value="2006.0" direction="forwards" units="years"/>
		</taxon>
		<taxon id="GU131867">
			<date value="2007.0" direction="forwards" units="years"/>
		</taxon>
		<taxon id="GU131876">
			<date value="2007.0" direction="forwards" units="years"/>
		</taxon>
		<taxon id="JF808126">
			<date value="2003.0" direction="forwards" units="years"/>
		</taxon>
		<taxon id="JX669491">
			<date value="2002.0" direction="forwards" units="years"/>
		</taxon>
		<taxon id="JX669496">
			<date value="2006.0" direction="forwards" units="years"/>
		</taxon>
		<taxon id="JF808122">
			<date value="2003.0" direction="forwards" units="years"/>
		</taxon>
		<taxon id="GU131873">
			<date value="2007.0" direction="forwards" units="years"/>
		</taxon>
		<taxon id="KJ189285">
			<date value="2008.0" direction="forwards" units="years"/>
		</taxon>
		<taxon id="KT726345">
			<date value="2002.0" direction="forwards" units="years"/>
		</taxon>
		<taxon id="KT726355">
			<date value="2001.0" direction="forwards" units="years"/>
		</taxon>
		<taxon id="HM181973">
			<date value="2009.0" direction="forwards" units="years"/>
		</taxon>
		<taxon id="HM181974">
			<date value="2009.0" direction="forwards" units="years"/>
		</taxon>
		<taxon id="KF921921">
			<date value="2009.0" direction="forwards" units="years"/>
		</taxon>
		<taxon id="HM631869">
			<date value="2009.0" direction="forwards" units="years"/>
		</taxon>
		<taxon id="HM756277">
			<date value="2009.0" direction="forwards" units="years"/>
		</taxon>
		<taxon id="HQ705618">
			<date value="2009.0" direction="forwards" units="years"/>
		</taxon>
		<taxon id="KF973479">
			<date value="2012.0" direction="forwards" units="years"/>
		</taxon>
		<taxon id="HM631862">
			<date value="2009.0" direction="forwards" units="years"/>
		</taxon>
		<taxon id="HQ705609">
			<date value="2009.0" direction="forwards" units="years"/>
		</taxon>
		<taxon id="HM756275">
			<date value="2009.0" direction="forwards" units="years"/>
		</taxon>
		<taxon id="KF971695">
			<date value="2009.0" direction="forwards" units="years"/>
		</taxon>
		<taxon id="HQ705620">
			<date value="2009.0" direction="forwards" units="years"/>
		</taxon>
		<taxon id="FJ882575">
			<date value="1985.0" direction="forwards" units="years"/>
		</taxon>
		<taxon id="GQ252674">
			<date value="1997.0" direction="forwards" units="years"/>
		</taxon>
		<taxon id="DQ675527">
			<date value="1998.0" direction="forwards" units="years"/>
		</taxon>
		<taxon id="FJ639712">
			<date value="2007.0" direction="forwards" units="years"/>
		</taxon>
		<taxon id="FJ639714">
			<date value="2007.0" direction="forwards" units="years"/>
		</taxon>
		<taxon id="GU131934">
			<date value="2007.0" direction="forwards" units="years"/>
		</taxon>
		<taxon id="GU131941">
			<date value="2007.0" direction="forwards" units="years"/>
		</taxon>
		<taxon id="GU131918">
			<date value="2007.0" direction="forwards" units="years"/>
		</taxon>
		<taxon id="HM181935">
			<date value="2007.0" direction="forwards" units="years"/>
		</taxon>
		<taxon id="KF955507">
			<date value="2007.0" direction="forwards" units="years"/>
		</taxon>
		<taxon id="KF955464">
			<date value="2007.0" direction="forwards" units="years"/>
		</taxon>
		<taxon id="FJ639729">
			<date value="2006.0" direction="forwards" units="years"/>
		</taxon>
		<taxon id="FJ639731">
			<date value="2007.0" direction="forwards" units="years"/>
		</taxon>
		<taxon id="GU131905">
			<date value="2008.0" direction="forwards" units="years"/>
		</taxon>
		<taxon id="GU131911">
			<date value="2006.0" direction="forwards" units="years"/>
		</taxon>
		<taxon id="HM181933">
			<date value="2006.0" direction="forwards" units="years"/>
		</taxon>
		<taxon id="GU131943">
			<date value="2007.0" direction="forwards" units="years"/>
		</taxon>
		<taxon id="GU131903">
			<date value="2008.0" direction="forwards" units="years"/>
		</taxon>
		<taxon id="GU131946">
			<date value="2008.0" direction="forwards" units="years"/>
		</taxon>
		<taxon id="EU482462">
			<date value="2007.0" direction="forwards" units="years"/>
		</taxon>
		<taxon id="FJ547066">
			<date value="2008.0" direction="forwards" units="years"/>
		</taxon>
		<taxon id="EU660411">
			<date value="2006.0" direction="forwards" units="years"/>
		</taxon>
		<taxon id="HG316484">
			<date value="2010.0" direction="forwards" units="years"/>
		</taxon>
		<taxon id="FJ744738">
			<date value="2001.0" direction="forwards" units="years"/>
		</taxon>
		<taxon id="FJ810414">
			<date value="2001.0" direction="forwards" units="years"/>
		</taxon>
		<taxon id="KJ622193">
			<date value="2013.0" direction="forwards" units="years"/>
		</taxon>
		<taxon id="MF682971">
			<date value="2013.0" direction="forwards" units="years"/>
		</taxon>
		<taxon id="EU081221">
			<date value="2005.0" direction="forwards" units="years"/>
		</taxon>
		<taxon id="GU370052">
			<date value="2009.0" direction="forwards" units="years"/>
		</taxon>
		<taxon id="KX380839">
			<date value="2012.0" direction="forwards" units="years"/>
		</taxon>
		<taxon id="KC762693">
			<date value="2010.0" direction="forwards" units="years"/>
		</taxon>
		<taxon id="KY794786">
			<date value="2010.0" direction="forwards" units="years"/>
		</taxon>
		<taxon id="KY794788">
			<date value="2008.0" direction="forwards" units="years"/>
		</taxon>
		<taxon id="KY794790">
			<date value="2008.0" direction="forwards" units="years"/>
		</taxon>
		<taxon id="KC762691">
			<date value="2008.0" direction="forwards" units="years"/>
		</taxon>
		<taxon id="MF682967">
			<date value="2016.0" direction="forwards" units="years"/>
		</taxon>
		<taxon id="MF682970">
			<date value="2016.0" direction="forwards" units="years"/>
		</taxon>
		<taxon id="MN018387">
			<date value="2017.0" direction="forwards" units="years"/>
		</taxon>
		<taxon id="MN922039">
			<date value="2019.0" direction="forwards" units="years"/>
		</taxon>
		<taxon id="MN922040">
			<date value="2019.0" direction="forwards" units="years"/>
		</taxon>
		<taxon id="MK894338">
			<date value="2018.0" direction="forwards" units="years"/>
		</taxon>
		<taxon id="MN922033">
			<date value="2019.0" direction="forwards" units="years"/>
		</taxon>
		<taxon id="MN922034">
			<date value="2019.0" direction="forwards" units="years"/>
		</taxon>
		<taxon id="MN922035">
			<date value="2019.0" direction="forwards" units="years"/>
		</taxon>
		<taxon id="MN018384">
			<date value="2016.0" direction="forwards" units="years"/>
		</taxon>
		<taxon id="KY863456">
			<date value="2016.0" direction="forwards" units="years"/>
		</taxon>
		<taxon id="MK005258">
			<date value="2014.0" direction="forwards" units="years"/>
		</taxon>
		<taxon id="KC762681">
			<date value="2007.0" direction="forwards" units="years"/>
		</taxon>
		<taxon id="KC762682">
			<date value="2007.0" direction="forwards" units="years"/>
		</taxon>
		<taxon id="KC762689">
			<date value="2008.0" direction="forwards" units="years"/>
		</taxon>
		<taxon id="KC762687">
			<date value="2008.0" direction="forwards" units="years"/>
		</taxon>
		<taxon id="MF004386">
			<date value="2012.0" direction="forwards" units="years"/>
		</taxon>
	</taxa>
	
	
	<taxa id="H3A">
		<taxon idref="SHC0271_1"/>
		<taxon idref="SHC0406_1"/>
		<taxon idref="SHC0411_1"/>
		<taxon idref="SHC0455_1"/>
		<taxon idref="SHC0506_1"/>
		<taxon idref="SHC0517_1"/>
		<taxon idref="SHC0520_1"/>
		<taxon idref="SHC0522_1"/>
		<taxon idref="SHC0531_1"/>
		<taxon idref="SHC0539_1"/>
		<taxon idref="SHC0543_1"/>
	</taxa>
	

	<!-- The sequence alignment (each sequence refers to a taxon above).         -->
	<!-- ntax=118 nchar=10178                                                    -->
	<alignment id="alignment" dataType="nucleotide">
		<sequence>
			<taxon idref="SHC0271_1"/>
			ATGAACAACCAACGGAAGAAGACGGGAAAACCGTCTATCAATATGCTGAAACGCGTGAGAAACCGTGTGTCAACTGGATCACAGTTGGCGAAGAGATTCTCAAAAGGATTGCTGAACGGCCAGGGACCAATGAAATTGGTTATGGCGTTCATAGCCTTCCTTAGATTTCTGGCCATTCCACCAACAGCAGGAGTTTTGGCCAGATGGGGAACCTTCAAGAAGTCGGGGGCCATTAAGGTCCTGAAAGGCTTTAAGAAGGAGATTTCAAACATGCTGAGCATAATCAACAAACGGAAAAAGACATCGCTCTGTCTCATGATGATATTGCCAGCAGCACTTGCTTTCCACTTGACTTCACGAGATGGAGAGCCACGCATGATCGTGGGGAAGAATGAAAGAGGAAAATCCCTACTTTTTAAGACAGCCTCTGGAATTAACATGTGCACACTCATAGCCATGGACTTGGGAGAGATGTGTGATGACACGGTTACTTACAAATGCCCCCACATTACCGAAGCGGAACCTGAAGACATTGACTGCTGGTGCAACCTTACATCAACATGGGTGACCTATGGAACGTGCAATCAAGCTGGAGAGCATAGACGCGACAAGAGATCAGTGGCGTTAGCTCCCCATGTCGGCATGGGACTGGACACACGCACCCAAACCTGGATGTCGGCTGAAGGAGCTTGGAGACAAGTCGAGAAGGTAGAGACATGGGCCCTCAGGCACCCAGGGTTCACCATACTAGCCCTATTTCTTGCCCATTACATAGGCACCTCCTTGACCCAGAAGGTGGTTATTTTTATACTACTAATGCTGGTCACCCCATCCATGACAATGAGATGTGTGGGAGTGGGAAACAGGGATTTTGTGGAAGGTCTGTCAGGAGCTACATGGGTTGACGTGGTGCTAGAGCACGGGGGGTGTGTGACCACCATGGCTAAGAACAAGCCCACGCTGGATATAGAGCTTCAGAAGACCGAGGCCACCCAACTGGCGACCCTAAGGAAGCTATGCATTGAGGGGAAAATTACCAACATAACAACTGACTCAAGATGCCCCACCCAAGGGGAAGCGGTTTTGCCTGAGGAGCAGGACCAGAACTACGTGTGTAAGCACACATACGTAGACAGAGGCTGGGGGAACGGTTGTGGTTTGTTTGGCAAGGGAAGCTTGGTAACATGTGCGAAATTTCAGTGCCTGGAACCGATAGAGGGAAAAGTAGTGCAATATGAGAACCTCAAGTACACCGTCATCATTACAGTGCACACAGGAGACCAACACCAGGTGGGAAATGAAACGCAGGGAGTCACGGCTGAGATAACGCCTCAGGCATCAACTACTGAAGCCATCTTGCCTGAATATGGAACCCTTGGACTAGAGTGCTCACCACGGACAGGTTTGGACTTCAATGAAATGATCTTACTAATAATGAAGAACAAAGCATGGATGGTACACAGACAATGGTTTTTTGATCTACCTCTACCATGGACATCAGGAGCTACAACAGAAACACCAACTTGGAACAGGAAGGAGCTCCTTGTGACATTCAAAAATGCACATGCGAAAAAACAAGAAGTAGTTGTCCTTGGATCACAAGAGGGAGCAATGCATACCGCACTGACAGGAGCCACAGAAATCCAAAACTCAGGAGGCACAAGCATTTTTGCGGGGCACTTAAAGTGTAGACTTAAGATGGACAAATTGGAACTCAAGGGGATGAGCTATGCAATGTGCACGAACACCTTTGTGTTGAAGAAAGAAGTCTCGGAAACGCAGCATGGGACAATACTCATTAAGGTCGAGTACAAAGGGGAAGATGCACCTTGCAAGATTCCTTTCTCCACAGAGGATGGACAAGGGAAAGCTCACAATGGCAGACTGATCACAGCCAACCCAGTGGTGACCAAGAGGGAGGAGCCTGTTAACATTGAGGCTGAACCTCCTTTTGGGGAAAGTAACATAGTAATTGGAATTGGAGACAATGCCTTGAAAATCAACTGGTACAAGAAGGGAAGCTCTATTGGGAAGATGTTCGAGGCTACTGCCAGAGGTGCAAGGCGCATGGCCATCTTGGGAGACACAGCTTGGGACTTTGGATCAGTGGGTGGTGTTCTGAACTCATTAGGCAAAATGGTGCACCAAATATTCGGAAGTGCTTACACAGCCCTATTCAGCGGAGTCTCCTGGGTGATGAAAATTGGAATAGGTGTTCTCTTGACTTGGATAGGGTTGAATTCAAAAAACACATCCATGTCATTTTCATGCATTGCGATAGGAATCATCACACTCTATCTGGGAGCAGTAGTACAAGCTGACATGGGGTGTGTCATAAACTGGAAAGGCAAAGAACTTAAATGCGGAAGTGGAATTTTCGTTACCAACGAGGTCCACACCTGGACAGAGCAGTACAAATTCCAAGCGGATTCCCCAAAAAGATTGGCGACAGCTATTGCAGGCGCTTGGGAAAATGGAGTGTGCGGAATTAGGTCAACAACCAGAATGGAGAATCTCTTGTGGAAGCAGATAGCCAATGAACTGAACTACATATTATGGGAAAATAATATTAAATTAACGGTAGTTGTGGGTGACACAATTGGGGTCTTGGAGCAAGGAAAAAGAACACTAACACCACAACCCATGGAGCTAAAATACTCATGGAAAACGTGGGGAAAGGCAAAAATAGTGACAGCTGAAACACAAAATTCCTCTTTCATAATAGACGGGCCAAACACACCGGAGTGTCCAAGTGCCTCAAGAGCATGGAATGTGTGGGAGGTGGAAGATTACGGGTTCGGAGTCTTCACAACCAACATATGGCTGAAACTCCGAGAGGTGCACACCCAAATGTGTGACCACAGGCTAATGTCGGCAGCCGTCAAGGATGAGAGGGCCGTGCATGCCGACATGGGCTATTGGATAGAAAGCCAAAAGAATGGAAGTTGGAAGCTAGAAAAAGCATCCCTCATAGAGGTGAAAACCTGCACATGGCCAAAATCACACACTCTTTGGAGCAACGGTGTGCTAGAGAGTGACATGATCATTCCAAAGAGTCTAGCTGGTCCTATTTCGCAACACAACTACAGGCCCGGGTATCACACCCAAACGGCAGGACCCTGGCACTTAGGAAAATTGGAGCTGGACTTCAACTATTGTGAAGGAACAACAGTTGTCATCACAGAAAACTGTGGGACGAGAGGCCCATCATTGAGAACGACAACAGTGTCAGGAAAGTTGATACACGAATGGTGTTGCCGCTCGTGCACACTTCCCCCTCTGCGATATATGGGAGAAGACGGCTGTTGGTATGGTATGGAAATCAGACCCATCAGTGAGAAAGAAGAGAACATGGTAAAGTCCTTAGTCTCAGCGGGAAGTGGAAAGGTAGACAATTTCACAATGGGTGTCTTGTGTCTGGCAATCCTCTTTGAAGAGGTGATGAGAGGAAAATTTGGGAAGAAACATATGATTGCAGGGGTTTTCTTCACGTTTATGCTCCTTCTCTTAGGGCAAATAACATGGAGAGACATGGCGCACACACTAATAATGATTGGGTCCAACGCCTCTGACAGGATGGGAATGGGCGTCACCTATCTAGCTTTAATTGCAACATTTAAAATCCAGCCATTCCTGGCTTTGGGATTTTTCCTAAGAAAACTGACATCTAGAGAGAATTTACTGTTAGGAGTTGGACTGGCTATGGCAGCAACGATACAACTGCCAGAGGACATTGAACAAATGGCAAATGGAATCGCCCTAGGGCTCATGGCTCTTAAATTGATAACACAATTTGAAACATACCAATTATGGACGGCATTAATCTCCTTAACGTGTTCAAATACGATCTTCACATTGACTGTTGCCTGGAGAACAGCCACCCTGATTTTGGCCGGAGTTTCACTTTTACCAGTGTGCCAGTCCTCGAGCATGAGGAAAACAGACTGGCTTCCAATGACAGTGGCAGCTATGGGAGTCCCACCCCTACCACTCTTTATTTTTAGCTTGAAAGACACACTCAAAAGGAGAAGCTGGCCACTGAATGAAGGGGTGATGGCTGTTGGGCTTGTGAGCATTCTGGCCAGTTCTCTCCTTAGAAATGACGTGCCCATGGCCGGACCATTAGTGGCCGGGGGCTTGTTGATAGCGTGCTACGTCATAACTGGCACGTCAGCAGACCTTACAGTAGAAAAAGCAGCAGATGTAACATGGGAGGAAGAGGCTGAGCAAACAGGAGTGTCCCACAACTTAATGATCACAGTTGATGATGATGGAACAATGAGAATAAAAGATGATGAGACTGAGAATATTCTGACAGTGCTTTTGAAGACAGCATTACTAATAGTATCAGGTATCTTTCCATACTCCATACCTGCAACATTGTTGGTCTGGCATACTTGGCAAAAGCAAACCCAACGATCCGGTGTTTTATGGGACGTACCCAGCCCCCCAGAGACACAGAAAGCAGAACTGGAAGAAGGGGTCTATAGGATCAAACAGCAAGGAATTCTTGGGAAAACCCAAGTAGGGGTTGGAGTACAAAAAGAAGGAGTCTTCCACACCATGTGGCACGTCACAAGAGGGGCAGTGTTGACACATAATGGGAAAAGACTGGAACCAAACTGGGCTAGCGTGAAAAAAGATCTGATTTCATACGGAGGAGGATGGAGATTGAGCGCACAGTGGCAAAAGGGGGAGGAGGTGCAGGTTATTGCCGTAGAGCCTGGGAAGAACCCAAAGAACTTTCAAACCATGCCAGGCACATTTCAGACCACAACAGGGGAAATAGGAGCAATTGCACTGGATTTCAAGCCTGGAACTTCAGGGTCTCCTATCATAAACAGAGAGGGAAAGGTAGTGGGACTATATGGCAATGGAGTGGTTACAAAGAATGGCGGCTACGTCAGTGGAATAGCGCAAACAAATGCAGAACCAGATGGACCGACGCCAGAGTTGGAAGAAGAGATGTTCAAAAAGCGAAATCTAACCATAATGGATCTCCATCCTGGGTCAGGAAAGACACGGAAATACCTTCCAGCCATTGTTAGAGAGGCAATCAAGAGACGCTTAAGAACTCTAATTTTGGCACCGACAAGGGTGGTTGCAGCTGAAATGGAAGAAGCATTGAAAGGGCTCCCAATAAGGTACCAAACAACAGCAACAAAATCTGAACACACAGGAAGAGAGATTGTTGATCTAATGTGCCACGCAACGTTCACGATGCGCTTGCTGTCACCAGTTAGAGTTCCAAATTATAACTTGATAATAATGGATGAGGCCCATTTCACAGACCCAGCCAGTATAGCGGCCAGAGGGTACATATCAACTCGTGTTGGAATGGGAGAGGCAGCCGCAATTTTCATGACGGCAACGCCCCCTGGAACAGCTGATGCCTTTCCTCAGAGCAACGCTCCAATTCAAGATGAAGAAAAGGATATACCAGAACGCTCATGGAATTCAGGCAATGAATGGATTACCGACTTCGCCGGGAAAACGGTGTGGTTTGTCCCCAGCATCAAGGCCGGAAATGACATAGCAAACTGCTTGCGAAAGAACGGGAAAAAGGTCATTCAACTTAGTAGGAAGACTTTTGATACAGAATATCAGAAGACTAAACTAAATGATTGGGACTTTGTGGTGACAACTGACATTTCAGAAATGGGGGCCAATTTCAAAGCAGATAGAGTGATCGACCCAAGAAGATGTCTAAAACCAGTGATCCTGACAGATGGACCAGAGCGGGTGATCTTGGCTGGACCAATGCCAGTCACCGTGGCGAGTGCTGCGCAAAGGAGAGGGAGAGTTGGCAGGAACCCACAAAAAGAAAATGACCAGTACATATTCACAGGCCNNCCTCTCAACAATGATGAAGACCATGCTCACTGGACAGAAGCAAAAATGTTACTGGACAACATCAACACTCCAGAAGGAATCATACCAGCTCTCTTTGAACCAGAAAGGGAGAAGTCAGCCGCCATAGACGGTGAATATCGCCTGAAGGGTGAATCCAGGAAGACTTTCGTGGAACTCATGAGGAGGGGTGACCTTCCAGTTTGGTTAGCTCACAAAGTAGCATCAGAAGGGATCAAATACACAGATAGAAAATGGTGCTTTGATGGACAGCGCAACAATCAAATTTTAGAGGAAAACATGGATGTGGAAATCTGGACAAAGGAAGGAGAAAAGAAAAAATTAAGACCTAGGTGGCTTGATGCCCGCACTTATTCAGATCCCTTAGCACTCAAGGAATTCAAGGACTTTGCGGCTGGCAGAAAGTCAATCGCCCTTGATCTTGTGACAGAAATAGGAAGAGTGCCTTCACACCTAGCCCACAGAACGAGGAACGCTCTGGACAATCTGGTGATGCTGCACACGTCAGAACATGGCGGTAGGGCCTACAGGCATGCGGTAGAGGAACTACCAGAAACAATGGAAACACTCCTACTCTTGGGACTCATGATCTTACTGACAGGTGGAGCAATGCTTTTCTTGATATCAGGTAAAGGGATTGGAAAGACTTCAATAGGACTCATATGTGTGATTGCTTCCAGTGGCATGCTGTGGATGGCCGAAATCCCACTCCAATGGATCGCGTCGGCTATAGTCTTGGAGTTCTTTATGATGGTGTTGCTTATACCAGAACCAGAAAAGCAGAGAACCCCCCAAGACAACCAACTCGCATATGTCGTAATAGGCATACTTACATTGGCTGCAATAATAGCGGCCAATGAAATGGGACTGTTGGAAACTACAAAGAGAGATTTAGGAATGTCTAAGGAGCCAGGTGTTGCTTCTCCAACTAGCTATTTGGATGTGGACTTGCACCCAGCATCAGCCTGGACATTGTACGCCGTGGCCACTACAGTAATAACACCAATGCTAAGACATACCATAGAGAATTCTACAGCAAATGTGTCCCTGGCAGCTATAGCCAACCAGGCAGTGGTCCTGATGGGTTTGGACAAAGGATGGCCAATATCAAAAATGGACTTAGGCGTACCACTACTGGCATTGGGTTGCTATTCACAAGTGAACCCATTGACTCTAACAGCGGCAGTACTTTTGCTAGTTACACATTATGCTATTATAGGTCCAGGACTGCAGGCAAAAGCCACTCGTGAAGCTCAAAAAAGGACAGCTGCTGGAATAATGAAGAATCCAACGGTGGATGGGATAATAACAATAGACCTAGATCCTGTAATATATGATTCAAAATTTGAAAAGCAACTGGGACAGGTCATGCTCCTGGTTCTGTGTGCAGTTCAACTGTTGTTAATGAGAACATCATGGGCCCTGTGTGAAGCCTTAACCTTAGCCACAGGACCAATGACAACACTCTGGGAAGGATCACCTGGGAAGTTTTGGAATACCACGATAGCTGTTTCCATGGCGAACATTTTTAGAGGGAGCTATTTAGCAGGAGCTGGGCTTGCCTTTTCTATTATGAAATCAGTTGGAACAGGAAAAAGAGGAACAGGCTCTCAAGGTGAAACTTTGGGAGAAAAATGGAAAAAAAAACTGAATCAATTATCCCGGAAAGAATTTGACCTTTACAAGAAGTCTGGAATCACTGAAGTGGATAGAACAGAAGCCAAAGAAGGGTTGAAAAGAGGAGAAACAACACATCATGCCGTTTCCAGGGGTAGTGCAAAACTTCAATGGTTTGTGGAGAGAAACATGGTCATTCCTGAAGGAAGAGTCATAGACCTGGGCTGCGGAAGAGGAGGCTGGTCATATTACTGTGCAGGACTGAAAAAAGTCACAGAAGTGCGAGGATACACAAAAGGCGGTCCAGGACACGAAGAACCAGTGCCCATGTCAACATATGGATGGAACATAGTTAAGTTAATGAGTGGAAAGGATGTGTTTTATCTTCCACCTGAAAAGTGTGACACCCTGTTGTGTGACATTGGAGAATCCTCACCAAGCCCAACAGTAGAAGAAAGCAGAACTATAAGAGTTTTGAAGATGGTTGAACCATGGCTGAAAAACAACCAGTTTTGCATTAAAGTATTGAACCCTTACATGCCAGCCGTGATTGAGCACCTAGAGAGGCTACAAAGGAAACACGGAGGAATGCTTGTGAGAAATCCACTTTCACGAAACTCCACGCACGAAATGTACTGGATATCTAATGGTACAGGTAACATTGTCTCTTCAGTCAACATGGTATCCAGACTCCTACTGAACAGGTTTACGATGACACACAGGAGACCTACCATAGAGAAAGATGTGGATTTAGGAGCAGGGACTCGACATGTTAATGCGGAACCAGAAACACCCAACATGGATGTCATTGGGGAAAGAATAAGAAGGATTAAGGAGGAGCATAATTCAACATGGCACTATGATGATGAAAACCCCTACAAAACGTGGGCTTACCACGGATCTTATGAAGTCAAGGCCACAGGCTCAGCCTCCTCCATGATAAATGGAGTCGTGAAACTTCTCACTAAACCATGGGATGTGGTGCCCATGGTGACACAGATGGCAATGACAGATACAACTCCATTTGGCCAGCAGAGAGTTTTTAAAGAGAAAGTGGACACCAGGACACCCAGGCCTATGCCAGGGACAAGAAAGGTTATGGAGATCACAGCGGAGTGGCTCTGGAGAACCCTGGGAAGGAACAAAAGACCCAGGTTGTGCACAAGGGAAGAGTTTACAAAAAAGGTCAGAACCAACGCAGCCATGGGTGCCGTTTTCACAGAGGAGAACCAATGGGACAGTGCGAAAGCTGCTGTTGAGGACGAAGAATTTTGGAAACTTGTGGACAGAGAACGTGAACTACACAAACTGGGGAAGTGTGGAAGCTGTGTTTACAACATGATGGGCAAGAGAGAGAAGAAACTTGGAGAGTTTGGCAAAGCAAAAGGCAGTAGAGCTATATGGTACATGTGGTTGGGAGCCAGGTACCTTGAGTTCGAAGCCCTTGGATTCCTAAATGAAGACCACTGGTTCTCGCGTGAAAACTCCTACAGTGGAGTAGAAGGAGAAGGACTGCACAAGCTGGGCTACATATTAAGGGATATTTCCAAGATACCCGGAGGGGCCATGTATG-CTGATGACACAGCTGGCTGGGACACAAGAATAACAGAAGATGACCTGCACAATGAGGAAAAGATCACACAGCAAATGAACCCTGAACACAGGCTGTTAGCGAACGCTATATTTAAGCTCACATACCAAAACAAAGTGGTCAAAGTTCAACGACCGACTCCAACGGGCACGGTAATGGACATCATATCTAGGAAAGACCAAAGAGGCAGTGGACAGGTGGGAACTTATGGTCTAAATACAT---TTACCAACATGGAAGCCCAGTTAGTTAGACAAATGGAAGGAGAAGGTGTGCTGTCAAAGGCAGACCTCGAGAACCCTCATCTGCCAGAAAAGAAAATTATACAATGGTTGGAAACCAAAGGAGTGGAGAGGTTAAAAAGAATGGCCATTAGCGGGGATGATTGCGTAGTGAAACCAATCGATGACAGGTTCGCTAATGCCCTGCTTGCTCTGAACGATATGGGAAAGGTTCGGAAAGACATACCTCAATGGCAGCCATCAAAGGGATGGCATGACTGGCAGCAGGTTCCTTTCTGCTCCCACCACTTTCATGAATTGATCATGAAGGATGGAAGAAAGTTGGTGGTTCCCTGCAGACCCCAGGACGAACTAATAGGAAGAGCAAGAATCTCTCAAGGAGCGGGATGGAGCCTTAGAGAAACCGCATGTTTGGGGAAAGCCTATGCCCAAATGTGGAGTCTCATGTATTTTCATAGAAGAGATCTCAGACTAGCGTCCAATGCCATATGTTCAGCAGTACCAGTCCACTGGGTCCCCACAAGTAGAACGACATGGTCTATTCATGCTCACCATCAGTGGATGACTACAGAAGACATGCTTACTGTTTGGAACAGGGTGTGGATCGAGGACAATCCCTGGATGGAGGACAAAACTCCAGTTACAACCTGGGAAAATGTTCCATACCTAGGGAAGAGAGAAGACCAATGGTGCGGATCACTTATTGGTCTCACTTCCAGAGCAACCTGGGCCCAGAACATACCCACAGCAATTCAACAGGTGAGAAGCCTTATAGGCAATGAAGAGTTTCTGGATTACATGCCTTCAATGAAGAGATTCAGGAAGGAGGAGGAGTCGGAGGGAGCCATTTGGT-AA
		</sequence>
		<sequence>
			<taxon idref="SHC0411_1"/>
			ATGAACAACCAACGGAAGAAGACGGGAAAACCGTCTATCAATATGCTGAAACGCGTGAGAAACCGTGTGTCAACTGGATCACAGTTGGCGAAGAGATTCTCAAAAGGATTGCTGAACGGCCAGGGACCAATGAAATTGGTTATGGCGTTCATAGCCTTCCTTAGATTTCTGGCCATTCCACCAACAGCAGGAGTTTTGGCCAGATGGGGAACCTTCAAGAAGTCGGGGGCCATTAAGGTCCTGAAAGGCTTTAAGAAGGAGATTTCAAACATGCTGAGCATAATCAACAAACGGAAAAAGACATCGCTCTGTCTCATGATGATATTGCCAGCAGCACTTGCTTTCCACTTGACTTCACGAGATGGAGAGCCACGCATGATCGTGGGGAAGAATGAAAGAGGAAAATCCCTACTTTTTAAGACAGCCTCTGGAATTAACATGTGCACACTCATAGCCATGGACTTGGGAGAGATGTGTGATGACACGGTTACTTACAAATGCCCCCACATTACCGAAGCGGAACCTGAAGACATTGACTGCTGGTGCAACCTTACATCAACATGGGTGACCTATGGAACGTGCAATCAAGCTGGAGAGCATAGACGCGACAAGAGATCAGTGGCGTTAGCTCCCCATGTCGGCATGGGACTGGACACACGCACCCAAACCTGGATGTCGGCTGAAGGAGCTTGGAGACAAGTCGAGAAGGTAGAGACATGGGCCCTCAGGCACCCAGGGTTCACCATACTAGCCCTATTTCTTGCCCATTACATAGGCACCTCCTTGACCCAGAAGGTGGTTATTTTTATACTACTAATGCTGGTCACCCCATCCATGACAATGAGATGTGTGGGAGTGGGAAACAGGGATTTTGTGGAAGGTCTGTCAGGAGCTACATGGGTTGACGTGGTGCTAGAGCACGGGGGGTGTGTGACCACCATGGCTAAGAACAAGCCCACGCTGGATATAGAGCTTCAGAAGACCGAGGCCACCCAACTGGCGACCCTAAGGAAGCTATGCATTGAGGGGAAAATTACCAACATAACAACTGACTCAAGATGCCCCACCCAAGGGGAAGCGGTTTTGCCTGAGGAGCAGGACCAGAACTACGTGTGTAAGCACACATACGTAGACAGAGGCTGGGGGAACGGTTGTGGTTTGTTTGGCAAGGGAAGCTTGGTAACATGTGCGAAATTTCAGTGCCTGGAACCGATAGAGGGAAAAGTAGTGCAATATGAGAACCTCAAGTACACCGTCATCATTACAGTGCACACAGGAGACCAACACCAGGTGGGAAATGAAACGCAGGGAGTCACGGCTGAGATAACGCCTCAGGCATCAACTACTGAAGCCATCTTGCCTGAATATGGAACCCTTGGACTAGAGTGCTCACCACGGACAGGTTTGGACTTCAATGAAATGATCTTACTAATAATGAAGAACAAAGCATGGATGGTACACAGACAATGGTTTTTTGATCTACCTCTACCATGGACATCAGGAGCTACAACAGAAACACCAACTTGGAACAGGAAGGAGCTCCTTGTGACATTCAAAAATGCACATGCGAAAAAACAAGAAGTAGTTGTCCTTGGATCACAAGAGGGAGCAATGCATACCGCACTGACAGGAGCCACAGAAATCCAAAACTCAGGAGGCACAAGCATTTTTGCGGGGCACTTAAAGTGTAGACTTAAGATGGACAAATTGGAACTCAAGGGGATGAGCTATGCAATGTGCACGAACACCTTTGTGTTGAAGAAAGAAGTCTCGGAAACGCAGCATGGGACAATACTCATTAAGGTCGAGTACAAAGGGGAAGATGCACCTTGCAAGATTCCTTTCTCCACAGAGGATGGACAAGGGAAAGCTCACAATGGCAGACTGATCACAGCCAACCCAGTGGTGACCAAGAGGGAGGAGCCTGTTAACATTGAGGCTGAACCTCCTTTTGGGGAAAGTAACATAGTAATTGGAATTGGAGACAATGCCTTGAAAATCAACTGGTACAAGAAGGGAAGCTCTATTGGGAAGATGTTCGAGGCTACTGCCAGAGGTGCAAGGCGCATGGCCATCTTGGGAGACACAGCTTGGGACTTTGGATCAGTGGGTGGTGTTCTGAACTCATTAGGCAAAATGGTGCACCAAATATTCGGAAGTGCTTACACAGCCCTATTCAGCGGAGTCTCCTGGGTGATGAAAATTGGAATAGGTGTTCTCTTGACTTGGATAGGGTTGAATTCAAAAAACACATCCATGTCATTTTCATGCATTGCGATAGGAATCATCACACTCTATCTGGGAGCAGTAGTACAAGCTGACATGGGGTGTGTCATAAACTGGAAAGGCAAAGAACTTAAATGCGGAAGTGGAATTTTCGTTACCAACGAGGTCCACACCTGGACAGAGCAGTACAAATTCCAAGCGGATTCCCCAAAAAGATTGGCGACAGCTATTGCAGGCGCTTGGGAAAATGGAGTGTGCGGAATTAGGTCAACAACCAGAATGGAGAATCTCTTGTGGAAGCAGATAGCCAATGAACTGAACTACATATTATGGGAAAATAATATTAAATTAACGGTAGTTGTGGGTGACACAATTGGGGTCTTGGAGCAAGGAAAAAGAACACTAACACCACAACCCATGGAGCTAAAATACTCATGGAAAACGTGGGGAAAGGCAAAAATAGTGACAGCTGAAACACAAAATTCCTCTTTCATAATAGACGGGCCAAACACACCGGAGTGTCCAAGTGCCTCAAGAGCATGGAATGTGTGGGAGGTGGAAGATTACGGGTTCGGAGTCTTCACAACCAACATATGGCTGAAACTCCGAGAGGTGCACACCCAAATGTGTGACCACAGGCTAATGTCGGCAGCCGTCAAGGATGAGAGGGCCGTGCATGCCGACATGGGCTATTGGATAGAAAGCCAAAAGAATGGAAGTTGGAAGCTAGAAAAAGCATCCCTCATAGAGGTGAAAACCTGCACATGGCCAAAATCACACACTCTTTGGAGCAACGGTGTGCTAGAGAGTGACATGATCATTCCAAAGAGTCTAGCTGGTCCTATTTCGCAACACAACTACAGGCCCGGGTATCACACCCAAACGGCAGGACCCTGGCACTTAGGAAAATTGGAGCTGGACTTCAACTATTGTGAAGGAACAACAGTTGTCATCACAGAAAACTGTGGGACGAGAGGCCCATCATTGAGAACGACAACAGTGTCAGGAAAGTTGATACACGAATGGTGTTGCCGCTCGTGCACACTTCCCCCTCTGCGATATATGGGAGAAGACGGCTGTTGGTATGGTATGGAAATCAGACCCATCAGTGAGAAAGAAGAGAACATGGTAAAGTCTTTAGTCTCAGCGGGAAGTGGAAAGGTAGACAATTTCACAATGGGTGTCTTGTGTCTGGCAATCCTCTTTGAAGAGGTGATGAGAGGAAAATTTGGGAAGAAACACATGATTGCAGGGGTTTTCTTCACGTTTATGCTCCTTCTCTTAGGGCAAATAACATGGAGAGACATGGCGCACACACTAATAATGATTGGGTCCAACGCCTCTGACAGGATGGGAATGGGCGTCACCTATCTAGCTTTAATTGCAACATTTAAAATCCAGCCATTCCTGGCTTTGGGATTTTTCCTAAGAAAACTGACATCTAGAGAGAATTTACTGTTAGGAGTTGGACTGGCTATGGCAGCAACGATACAACTGCCAGAGGACATTGAACAAATGGCAAATGGAATCGCCCTAGGGCTCATGGCTCTTAAATTGATAACACAATTTGAAACATACCAATTATGGACGGCATTAATCTCCTTAACGTGTTCAAATACGATCTTCACATTGACTGTTGCCTGGAGAACAGCCACCCTGATTTTGGCCGGAGTTTCACTTTTACCAGTGTGCCAGTCCTCGAGCATGAGGAAAACAGACTGGCTTCCAATGACAGTGGCAGCTATGGGAGTCCCACCCCTACCACTCTTTATTTTTAGCTTGAAAGACACACTCAAAAGGAGAAGCTGGCCACTGAATGAAGGGGTGATGGCTGTTGGGCTTGTGAGCATTCTGGCCAGTTCTCTCCTTAGAAATGACGTGCCCATGGCCGGACCATTAGTGGCCGGGGGCTTGTTGATAGCGTGCTACGTCATAACTGGCACGTCAGCAGACCTTACAGTAGAAAAAGCAGCAGATGTAACATGGGAGGAAGAGGCTGAGCAAACAGGAGTGTCCCACAACTTAATGATCACAGTTGATGATGATGGAACAATGAGAATAAAAGATGATGAGACTGAGAATATTCTGACAGTGCTTTTGAAGACAGCATTACTAATAGTATCAGGTATCTTTCCATACTCCATACCTGCAACATTGTTGGTCTGGCATACTTGGCAAAAGCAAACCCAACGATCCGGTGTTTTATGGGACGTACCCAGCCCCCCAGAGACACAGAAAGCAGAACTGGAAGAAGGGGTCTATAGGATCAAACAGCAAGGAATTCTTGGGAAAACCCAAGTAGGGGTTGGAGTACAAAAAGAAGGAGTCTTCCACACCATGTGGCACGTCACAAGAGGGGCAGTGTTGACACATAATGGGAAAAGACTGGAACCAAACTGGGCTAGCGTGAAAAAAGATCTGATTTCATACGGAGGAGGATGGAGATTGAGCGCACAGTGGCAAAAGGGGGAGGAGGTGCAGGTTATTGCCGTAGAGCCTGGGAAGAACCCAAAGAACTTTCAAACCATGCCAGGCACATTTCAGACCACAACAGGGGAAATAGGAGCAATTGCACTGGATTTCAAGCCTGGAACTTCAGGGTCTCCTATCATAAACAGAGAGGGAAAGGTAGTGGGACTATATGGCAATGGAGTGGTTACAAAGAATGGCGGCTACGTCAGTGGAATAGCGCAAACAAATGCAGAACCAGATGGACCGACGCCAGAGTTGGAAGAAGAGATGTTCAAAAAGCGAAATCTAACCATAATGGATCTCCATCCTGGGTCAGGAAAGACACGGAAATACCTTCCAGCCATTGTTAGAGAGGCAATCAAGAGACGCTTAAGAACTCTAATTTTGGCACCGACAAGGGTGGTTGCAGCTGAAATGGAAGAAGCATTGAAAGGGCTCCCAATAAGGTACCAAACAACAGCAACAAAATCTGAACACACAGGAAGAGAGATTGTTGATCTAATGTGCCACGCAACGTTCACGATGCGCTTGCTGTCACCAGTTAGAGTTCCAAATTATAACTTGATAATAATGGATGAGGCCCATTTCACAGACCCAGCCAGTATAGCGGCCAGAGGGTACATATCAACTCGTGTTGGAATGGGAGAGGCAGCCGCAATTTTCATGACGGCAACGCCCCCTGGAACAGCTGATGCCTTTCCTCAGAGCAACGCTCCAATTCAAGATGAAGAAAAGGATATACCAGAACGCTCATGGAATTCAGGCAATGAATGGATTACCGACTTCGCCGGGAAAACGGTGTGGTTTGTCCCCAGCATCAAGGCCGGAAATGACATAGCAAACTGCTTGCGAAAGAACGGGAAAAAGGTCATTCAACTTAGTAGGAAGACTTTTGATACAGAATATCAGAAGACTAAACTAAATGATTGGGACTTTGTGGTGACAACTGACATTTCAGAAATGGGGGCCAATTTCAAAGCAGATAGAGTGATCGACCCAAGAAGATGTCTAAAACCAGTGATCCTGACAGATGGACCAGAGCGGGTGATCTTGGCTGGACCAATGCCAGTCACCGTGGCGAGTGCTGCGCAAAGGAGAGGGAGAGTTGGCAGGAACCCACAAAAAGAAAATGACCAGTACATATTCACGGGCCAGCCTCTCAACAATGATGAAGACCATGCTCACTGGACAGAAGCAAAAATGTTACTGGACAACATCAACACTCCAGAAGGAATCATACCAGCTCTCTTTGAACCAGAAAGGGAGAAGTCAGCTGCCATAGACGGTGAATATCGCCTGAAGGGTGAATCCAGGAAGACTTTCGTGGAACTCATGAGGAGGGGTGACCTTCCAGTTTGGTTAGCTCACAAAGTAGCATCAGAAGGGATCAAATACACAGATAGAAAATGGTGCTTTGATGGACAGCGCAACAATCAAATTTTAGAGGAAAACATGGATGTGGAAATCTGGACAAAGGAAGGAGAAAAGAAAAAATTAAGACCTAGGTGGCTTGATGCCCGCACTTATTCAGATCCCTTAGCACTCAAGGAATTCAAGGACTTTGCGGCTGGCAGAAAGTCAATCGCCCTTGATCTTGTGACAGAAATAGGAAGAGTGCCTTCACACCTAGCCCACAGAACGAGGAACGCTCTGGACAATCTGGTGATGCTGCACACGTCAGAACATGGCGGTAGGGCCTACAGGCATGCGGTAGAGGAACTACCAGAAACAATGGAAACACTCCTACTCTTGGGACTCATGATCTTACTGACAGGTGGAGCAATGCTTTTCTTGATATCAGGTAAAGGGATTGGAAAGACTTCAATAGGACTCATATGTGTGATTGCTTCCAGTGGCATGCTGTGGATGGCCGAAATCCCACTCCAATGGATCGCGTCGGCTATAGTCTTGGAGTTCTTTATGATGGTGTTGCTTATACCAGAACCAGAAAAGCAGAGAACCCCCCAAGACAACCAACTCGCATATGTCGTAATAGGCATACTTACATTGGCTGCAATAATAGCGGCCAATGAAATGGGACTGTTGGAAACTACAAAGAGAGATTTAGGAATGTCTAAGGAGCCAGGTGTCGCTTCTCCAACTAGCTATTTGGATGTGGACTTGCACCCAGCATCAGCCTGGACATTGTACGCCGTGGCCACTACAGTAATAACACCAATGCTAAGACATACCATAGAGAATTCTACAGCAAATGTGTCCCTGGCAGCTATAGCCAACCAGGCAGTGGTCCTGATGGGTTTGGACAAAGGATGGCCAATATCAAAAATGGACTTAGGCGTACCACTACTGGCATTGGGTTGCTATTCACAAGTGAACCCATTGACTCTAACAGCGGCAGTACTTTTGCTAGTTACACATTATGCTATTATAGGTCCAGGACTGCAGGCAAAAGCCACTCGTGAAGCTCAAAAAAGGACAGCTGCTGGAATAATGAAGAATCCAACGGTGGATGGGATAATAACAATAGACCTAGATCCTGTAATATATGATTCAAAATTTGAAAAGCAACTGGGACAGGTCATGCTCCTGGTTCTGTGTGCAGTTCAACTGTTGTTAATGAGAACATCATGGGCCCTGTGTGAAGCCTTAACCTTAGCCACAGGACCAATGACAACACTCTGGGAAGGATCACCTGGGAAGTTTTGGAATACCACGATAGCTGTTTCCATGGCGAACATTTTTAGAGGGAGCTATTTAGCAGGAGCTGGGCTTGCCTTTTCTATTATGAAATCAGTTGGAACAGGAAAAAGAGGAACAGGCTCTCAAGGTGAAACTTTGGGAGAAAAATGGAAAAAAAAACTGAATCAATTATCCCGGAAAGAATTTGACCTTTACAAGAAGTCTGGAATCACTGAAGTGGATAGAACAGAAGCCAAAGAAGGGTTGAAAAGAGGAGAAACAACACATCATGCCGTTTCCAGGGGTAGTGCAAAACTTCAATGGTTTGTGGAGAGAAACATGGTCATTCCTGAAGGAAGAGTCATAGACCTGGGCTGCGGAAGAGGAGGCTGGTCATATTACTGTGCAGGACTGAAAAAAGTCACAGAAGTGCGAGGATACACAAAAGGCGGTCCAGGACACGAAGAACCAGTGCCCATGTCAACATATGGATGGAACATAGTTAAGTTAATGAGTGGAAAGGATGTGTTTTATCTTCCACCTGAAAAGTGTGACACCCTGTTGTGTGACATTGGAGAATCCTCACCAAGCCCAACAGTAGAAGAAAGCAGAACTATAAGAGTTTTGAAGATGGTTGAACCATGGCTGAAAAACAACCAGTTTTGCATTAAAGTATTGAACCCTTACATGCCAGCCGTGATTGAGCACCTAGAGAGGCTACAAAGGAAACACGGAGGAATGCTTGTGAGAAATCCACTTTCACGAAACTCCACGCACGAAATGTACTGGATATCTAATGGTACAGGTAACATTGTCTCTTCAGTCAACATGGTATCCAGACTCCTACTGAACAGGTTTACGATGACACACAGGAGACCTACCATAGAGAAAGATGTGGATTTAGGAGCAGGGACTCGACATGTTAATGCGGAACCAGAAACACCCAACATGGATGTCATTGGGGAAAGAATAAGAAGGATTAAGGAGGAGCATAATTCAACATGGCACTATGATGATGAAAACCCCTACAAAACGTGGGCTTACCACGGATCTTATGAAGTCAAGGCCACAGGCTCAGCCTCCTCCATGATAAATGGAGTCGTGAAACTTCTCACTAAACCATGGGATGTGGTGCCCATGGTGACACAGATGGCAATGACAGATACAACTCCATTTGGCCAGCAGAGAGTTTTTAAAGAGAAAGTGGACACCAGGACACCCAGGCCTATGCCAGGGACAAGAAAGGTTATGGAGATCACAGCGGAGTGGCTCTGGAGAACCCTGGGAAGGAACAAAAGACCCAGGTTGTGCACAAGGGAAGAGTTTACAAAAAAGGTCAGAACCAACGCAGCCATGGGTGCCGTTTTCACAGAGGAGAACCAATGGGACAGTGCGAAAGCTGCTGTTGAGGACGAAGAATTTTGGAAACTTGTGGACAGAGAACGTGAACTACACAAACTGGGGAAGTGTGGAAGCTGTGTTTACAACATGATGGGCAAGAGAGAGAAGAAACTTGGAGAGTTTGGCAAAGCAAAAGGCAGTAGAGCTATATGGTACATGTGGTTGGGAGCCAGGTACCTTGAGTTCGAAGCCCTTGGATTCCTAAATGAAGACCACTGGTTCTCGCGTGAAAACTCCTACAGTGGAGTAGAAGGAGAAGGACTGCACAAGCTGGGCTACATATTAAGGGATATTTCCAAGATACCCGGAGGGGCCATGTATG-CTGATGACACAGCTGGCTGGGACACAAGAATAACAGAAGATGACCTGCACAATGAGGAAAAGATCACACAGCAAATGAACCCTGAACACAGGCTGTTAGCGAACGCTATATTTAAGCTCACATACCAAAACAAAGTGGTCAAAGTTCAACGACCGACTCCAACGGGCACGGTAATGGACATCATATCTAGGAAAGACCAAAGAGGCAGTGGACAGGTGGGAACTTATGGTCTAAATACAT---TTACCAACATGGAAGCCCAGTTAGTTAGACAAATGGAAGGAGAAGGTGTGCTGTCAAAGGCAGACCTCGAGAACCCTCATCTGCCAGAAAAGAAAATTATACAATGGTTGGAAACCAAAGGAGTGGAGAGGTTAAAAAGAATGGCCATTAGCGGGGATGATTGCGTAGTGAAACCAATCGATGACAGGTTCGCTAATGCCCTGCTTGCTCTGAACGATATGGGAAAGGTTCGGAAAGACATACCTCAATGGCAGCCATCAAAGGGATGGCATGACTGGCAGCAGGTTCCTTTCTGCTCCCACCACTTTCATGAATTGATCATGAAGGATGGAAGAAAGTTGGTGGTTCCCTGCAGACCCCAGGACGAACTAATAGGAAGAGCAAGAATCTCTCAAGGAGCGGGATGGAGCCTTAGAGAAACCGCATGTTTGGGGAAAGCCTATGCCCAAATGTGGAGTCTCATGTATTTTCATAGAAGAGATCTCAGACTAGCGTCCAATGCCATATGTTCAGCAGTACCAGTCCACTGGGTCCCCACAAGTAGAACGACATGGTCTATTCATGCTCACCATCAGTGGATGACTACAGAAGACATGCTTACTGTTTGGAACAGGGTGTGGATCGAGGACAATCCCTGGATGGAGGACAAAACTCCAGTTACAACCTGGGAAAATGTTCCATACCTAGGGAAGAGAGAAGACCAATGGTGCGGATCACTTATTGGTCTCACTTCCAGAGCAACCTGGGCCCAGAACATACCCACAGCAATTCAACAGGTGAGAAGCCTTATAGGCAATGAAGAGTTTCTGGATTACATGCCTTCAATGAAGAGATTCAGGAAGGAGGAGGAGTCGGAGGGAGCCATTTGGT-AA
		</sequence>
		<sequence>
			<taxon idref="SHC0517_1"/>
			ATGAACAACCAACGGAAGAAGACGGGAAAACCGTCTATCAATATGCTGAAACGCGTGAGAAACCGTGTGTCAACTGGATCACAGTTGGCGAAGAGATTCTCAAAAGGATTGCTGAACGGCCAGGGACCAATGAAATTGGTTATGGCGTTCATAGCCTTCCTTAGATTTCTGGCCATTCCACCAACAGCAGGAGTTTTGGCCAGATGGGGAACCTTCAAGAAGTCGGGGGCCATTAAGGTCCTGAAAGGCTTTAAGAAGGAGATTTCAAACATGCTGAGCATAATCAACAAACGGAAAAAGACATCGCTCTGTCTCATGATGATATTGCCAGCAGCACTTGCTTTCCACTTGACTTCACGAGATGGAGAGCCACGCATGATCGTGGGGAAGAATGAAAGAGGAAAATCCCTACTTTTTAAGACAGCCTCTGGAATTAACATGTGCACACTCATAGCCATGGACTTGGGAGAGATGTGTGATGACACGGTTACTTACAAATGCCCCCACATTACCGAAGCGGAACCTGAAGACATTGACTGCTGGTGCAACCTTACATCAACATGGGTGACCTATGGAACGTGCAATCAAGCTGGAGAGCATAGACGCGACAAGAGATCAGTGGCGTTAGCTCCCCATGTCGGCATGGGACTGGACACACGCACCCAAACCTGGATGTCGGCTGAAGGAGCTTGGAGACAAGTCGAGAAGGTAGAGACATGGGCCCTCAGGCACCCAGGGTTCACCATACTAGCCCTATTTCTTGCCCATTACATAGGCACCTCCTTGACCCAGAAGGTGGTTATTTTTATACTACTAATGCTGGTCACCCCATCCATGACAATGAGATGTGTGGGAGTGGGAAACAGGGATTTTGTGGAAGGTCTGTCAGGAGCTACATGGGTTGACGTGGTGCTAGAGCACGGGGGGTGTGTGACCACCATGGCTAAGAACAAGCCCACGCTGGATATAGAGCTTCAGAAGACCGAGGCCACCCAACTGGCGACCCTAAGGAAGCTATGCATTGAGGGGAAAATTACCAACATAACAACTGACTCAAGATGCCCCACCCAAGGGGAAGCGGTTTTGCCTGAGGAGCAGGACCAGAACTACGTGTGTAAGCACACATACGTAGACAGAGGCTGGGGGAACGGTTGTGGTTTGTTTGGCAAGGGAAGCTTGGTAACATGTGCGAAATTTCAGTGCCTGGAACCGATAGAGGGAAAAGTAGTGCAATATGAGAACCTCAAGTACACCGTCATCATTACAGTGCACACAGGAGACCAACACCAGGTGGGAAATGAAACGCAGGGAGTCACGGCTGAGATAACGCCTCAGGCATCAACTACTGAAGCCATCTTGCCTGAATATGGAACCCTTGGACTAGAGTGCTCACCACGGACAGGTTTGGACTTCAATGAAATGATCTTACTAATAATGAAGAACAAAGCATGGATGGTACACAGACAATGGTTTTTTGATCTACCTCTACCATGGACATCAGGAGCTACAACAGAAACACCAACTTGGAACAGGAAGGAGCTCCTTGTGACATTCAAAAATGCACATGCGAAAAAACAAGAAGTAGTTGTCCTTGGATCACAAGAGGGAGCAATGCATACCGCACTGACAGGAGCCACAGAAATCCAAAACTCAGGAGGCACAAGCATTTTTGCGGGGCACTTAAAGTGTAGACTTAAGATGGACAAATTGGAACTCAAGGGGATGAGCTATGCAATGTGCACGAACACCTTTGTGTTGAAGAAAGAAGTCTCGGAAACGCAGCATGGGACAATACTCATTAAGGTCGAGTACAAAGGGGAAGATGCACCTTGCAAGATTCCTTTCTCCACAGAGGATGGACAAGGGAAAGCTCACAATGGCAGACTGATCACAGCCAACCCAGTGGTGACCAAGAGGGAGGAGCCTGTTAACATTGAGGCTGAACCTCCTTTTGGGGAAAGTAACATAGTAATTGGAATTGGAGACAATGCCTTGAAAATCAACTGGTACAAGAAGGGAAGCTCTATTGGGAAGATGTTCGAGGCTACTGCCAGAGGTGCAAGGCGCATGGCCATCTTGGGAGACACAGCTTGGGACTTTGGATCAGTGGGTGGTGTTCTGAACTCATTAGGCAAAATGGTGCACCAAATATTCGGAAGTGCTTACACAGCCCTATTCAGCGGAGTCTCCTGGGTGATGAAAATTGGAATAGGTGTTCTCTTGACTTGGATAGGGTTGAATTCAAAAAACACATCCATGTCATTTTCATGCATTGCGATAGGAATCATCACACTCTATCTGGGAGCAGTAGTACAAGCTGACATGGGGTGTGTCATAAACTGGAAAGGCAAAGAACTTAAATGCGGAAGTGGAATTTTCGTTACCAACGAGGTCCACACCTGGACAGAGCAGTACAAATTCCAAGCGGATTCCCCAAAAAGATTGGCGACAGCTATTGCAGGCGCTTGGGAAAATGGAGTGTGCGGAATTAGGTCAACAACCAGAATGGAGAATCTCTTGTGGAAGCAGATAGCCAATGAACTGAACTACATATTATGGGAAAATAATATTAAATTAACGGTAGTTGTGGGTGACACAATTGGGGTCTTGGAGCAAGGAAAAAGAACACTAACACCACAACCCATGGAGCTAAAATACTCATGGAAAACGTGGGGAAAGGCAAAAATAGTGACAGCTGAAACACAAAATTCCTCTTTCATAATAGACGGGCCAAACACACCGGAGTGTCCAAGTGCCTCAAGAGCATGGAATGTGTGGGAGGTGGAAGATTACGGGTTCGGAGTCTTCACAACCAACATATGGCTGAAACTCCGAGAGGTGCACACCCAAATGTGTGACCACAGGCTAATGTCGGCAGCCGTCAAGGATGAGAGGGCCGTGCATGCCGACATGGGCTATTGGATAGAAAGCCAAAAGAATGGAAGTTGGAAGCTAGAAAAAGCATCCCTCATAGAGGTGAAAACCTGCACATGGCCAAAATCACACACTCTTTGGAGCAACGGTGTGCTAGAGAGTGACATGATCATTCCAAAGAGTCTAGCTGGTCCTATTTCGCAACACAACTACAGGCCCGGGTATCACACCCAAACGGCAGGACCCTGGCACTTAGGAAAATTGGAGCTGGACTTCAACTACTGTGAAGGAACAACAGTTGTCATCACAGAAAACTGTGGGACGAGAGGCCCATCATTGAGAACGACAACAGTGTCAGGAAAGTTGATACACGAATGGTGTTGCCGCTCGTGCACACTTCCCCCTCTGCGATATATGGGAGAAGACGGCTGTTGGTATGGTATGGAAATCAGACCCATCAGTGAGAAAGAAGAGAACATGGTAAAGTCTTTAGTCTCAGCGGGAAGTGGAAAGGTAGACAATTTCACAATGGGTGTCTTGTGTCTGGCAATCCTCTTTGAAGAGGTGATGAGAGGAAAATTTGGGAAGAAACACATGATTGCAGGGGTTTTCTTCACGTTTATGCTCCTTCTCTTAGGGCAAATAACATGGAGAGACATGGCGCACACACTAATAATGATTGGGTCCAACGCCTCTGACAGGATGGGAATGGGCGTCACCTATCTAGCTTTAATTGCAACATTTAAAATCCAGCCATTCCTAGCTTTGGGATTTTTCCTAAGAAAACTGACATCTAGAGAGAATTTACTGTTAGGAGTTGGACTGGCTATGGCAGCAACGATACAACTGCCAGAGGACATTGAACAAATGGCAAATGGAATCGCCCTAGGGCTCATGGCTCTTAAATTGATAACACAATTTGAAACATACCAATTATGGACGGCATTAATCTCCTTAACGTGTTCAAATACGATCTTCACATTGACTGTTGCCTGGAGAACAGCCACCCTGATTTTGGCCGGAGTTTCACTTTTACCAGTGTGCCAGTCCTCGAGCATGAGGAAAACAGACTGGCTTCCAATGACAGTGGCAGCTATGGGAGTCCCACCCCTACCACTCTTTATTTTTAGCTTGAAAGACACACTCAAAAGGAGAAGCTGGCCACTGAATGAAGGGGTGATGGCTGTTGGGCTTGTGAGCATTCTGGCCAGTTCTCTCCTTAGAAATGACGTGCCCATGGCCGGACCATTAGTGGCCGGGGGCTTGTTGATAGCGTGCTACGTCATAACTGGCACGTCAGCAGACCTTACAGTAGAAAAAGCAGCAGATGTAACATGGGAGGAAGAGGCTGAGCAAACAGGAGTGTCCCACAACTTAATGATCACAGTTGATGATGATGGAACAATGAGAATAAAAGATGATGAGACTGAGAATATTCTGACAGTGCTTTTGAAGACAGCATTACTAATAGTATCAGGTATCTTTCCATACTCCATACCTGCAACATTGTTGGTCTGGCATACTTGGCAAAAGCAAACCCAACGATCCGGTGTTTTATGGGACGTACCCAGCCCCCCAGAGACACAGAAAGCAGAACTGGAAGAAGGGGTCTATAGGATCAAACAGCAAGGAATTCTTGGGAAAACCCAAGTAGGGGTTGGAGTACAAAAAGAAGGAGTCTTCCACACCATGTGGCACGTCACAAGAGGGGCAGTGTTGACACATAATGGGAAAAGACTGGAACCAAACTGGGCTAGCGTGAAAAAAGATCTGATTTCATACGGAGGAGGATGGAGATTGAGCGCACAGTGGCAAAAGGGGGAGGAGGTGCAGGTTATTGCCGTAGAGCCTGGGAAGAACCCAAAGAACTTTCAAACCATGCCAGGCACATTTCAGACCACAACAGGGGAAATAGGAGCAATTGCACTGGATTTCAAGCCTGGAACTTCAGGGTCTCCTATCATAAACAGAGAGGGAAAGGTAGTGGGACTATATGGCAATGGAGTGGTTACAAAGAATGGCGGCTACGTCAGTGGAATAGCGCAAACAAATGCAGAACCAGATGGACCGACGCCAGAGTTGGAAGAAGAGATGTTCAAAAAGCGAAATCTAACCATAATGGATCTCCATCCTGGGTCAGGAAAGACACGGAAATACCTTCCAGCCATTGTTAGAGAGGCAATCAAGAGACGCTTAAGAACTCTAATTTTGGCACCGACAAGGGTGGTTGCAGCTGAAATGGAAGAGGCATTGAAAGGGCTCCCAATAAGGTACCAAACAACAGCAACAAAATCTGAACACACAGGAAGAGAGATTGTTGATCTAATGTGCCACGCAACGTTCACGATGCGCTTGCTGTCACCAGTTAGAGTTCCAAATTATAACTTGATAATAATGGATGAGGCCCATTTCACAGACCCAGCCAGTATAGCGGCCAGAGGGTACATATCAACTCGTGTTGGAATGGGAGAGGCAGCCGCAATTTTCATGACGGCAACGCCCCCTGGAACAGCTGATGCCTTTCCTCAGAGCAACGCTCCAATTCAAGATGAAGAAAAGGATATACCAGAACGCTCATGGAATTCAGGCAATGAATGGATTACCGACTTCGCCGGGAAAACGGTGTGGTTTGTCCCCAGCATCAAGGCCGGAAATGACATAGCAAACTGCTTGCGAAAGAACGGGAAAAAGGTCATTCAACTTAGTAGGAAGACTTTTGATACAGAATATCAGAAGACTAAACTAAATGATTGGGACTTTGTGGTGACAACTGACATTTCAGAAATGGGGGCCAATTTCAAAGCAGATAGAGTGATCGACCCAAGAAGATGTCTAAAACCAGTGATCCTGACAGATGGACCAGAGCGGGTGATCTTGGCTGGACCAATGCCAGTCACCGTGGCGAGTGCTGCGCAAAGGAGAGGGAGAGTTGGCAGGAACCCACAAAAAGAAAATGACCAGTACATATTCACGGGCCAGCCTCTCAACAATGATGAAGACCATGCTCACTGGACAGAAGCAAAAATGTTACTGGACAACATCAACACTCCAGAAGGAATCATACCAGCTCTCTTTGAACCAGAAAGGGAGAAGTCAGCCGCCATAGACGGTGAATATCGCCTGAAGGGTGAATCCAGGAAGACTTTCGTGGAACTCATGAGGAGGGGTGACCTTCCAGTTTGGTTAGCTCACAAAGTAGCATCAGAAGGGATCAAATACACAGATAGAAAATGGTGCTTTGATGGACAGCGCAACAATCAAATTTTAGAGGAAAACATGGATGTGGAAATCTGGACAAAGGAAGGAGAAAAGAAAAAATTAAGACCTAGGTGGCTTGATGCCCGCACTTATTCAGATCCCTTAGCACTCAAGGAATTCAAGGACTTTGCGGCTGGCAGAAAGTCAATCGCCCTTGATCTTGTGACAGAAATAGGAAGAGTGCCTTCACACCTAGCCCACAGAACGAGGAACGCTCTGGACAATCTGGTGATGCTGCACACGTCAGAACATGGCGGTAGGGCCTACAGGCATGCGGTAGAGGAACTACCAGAAACAATGGAAACACTCCTACTCTTGGGACTCATGATCTTACTGACAGGTGGAGCAATGCTTTTCTTGATATCAGGTAAAGGGATTGGAAAGACTTCAATAGGACTCATATGTGTGATTGCTTCCAGTGGCATGCTGTGGATGGCCGAAATCCCACTCCAATGGATCGCGTCGGCTATAGTCTTGGAGTTCTTTATGATGGTGTTGCTTATACCAGAACCAGAAAAGCAGAGAACCCCCCAAGACAACCAACTCGCATATGTCGTAATAGGCATACTTACATTGGCTGCAATAATAGCGGCCAATGAAATGGGACTGTTGGAAACTACAAAGAGAGATTTAGGAATGTCTAAGGAGCCAGGTGTTGCTTCTCAAACTAGCTATTTGGATGTGGACTTGCACCCAGCATCAGCCTGGACATTGTACGCCGTGGCCACTACAGTAATAACACCAATGCTAAGACATACCATAGAGAATTCTACAGCAAATGTGTCCCTGGCAGCTATAGCCAACCAGGCAGTGGTCCTGATGGGTTTGGACAAAGGATGGCCAATATCAAAAATGGACTTAGGCGTACCACTACTGGCATTGGGTTGCTATTCACAAGTGAACCCATTGACTCTAACAGCGGCAGTACTTTTGCTAGTTACACATTATGCTATTATAGGTCCAGGACTGCAGGCAAAAGCCACTCGTGAAGCTCAAAAAAGGACAGCTGCTGGAATAATGAAGAATCCAACGGTGGATGGGATAATAACAATAGACCTAGATCCTGTAATATATGATTCAAAATTTGAAAAGCAACTGGGACAGGTCATGCTCCTGGTTCTGTGTGCAGTTCAACTGTTGTTAATGAGAACATCATGGGCCCTGTGTGAAGCCTTAACCTTAGCCACAGGACCAATGACAACACTCTGGGAAGGATCACCTGGGAAGTTTTGGAATACCACGATAGCTGTTTCCATGGCGAACATTTTTAGAGGGAGCTATTTAGCAGGAGCTGGGCTTGCCTTTTCTATTATGAAATCAGTTGGAACAGGAAAAAGAGGAACAGGCTCTCAAGGTGAAACTTTGGGAGAAAAATGGAAAAAAAAACTGAATCAATTATCCCGGAAAGAATTTGACCTTTACAAGAAGTCTGGAATCACTGAAGTGGATAGAACAGAAGCCAAAGAAGGGTTGAAAAGAGGAGAAACAACACATCATGCCGTTTCCAGGGGTAGTGCAAAACTTCAATGGTTTGTGGAGAGAAACATGGTCATTCCTGAAGGAAGAGTCATAGACCTGGGCTGCGGAAGAGGAGGCTGGTCATATTACTGTGCAGGACTGAAAAAAGTCACAGAAGTGCGAGGATACACAAAAGGCGGTCCAGGACACGAAGAACCAGTGCCCATGTCAACATATGGATGGAACATAGTTAAGTTAATGAGTGGAAAGGATGTGTTTTATCTTCCACCTGAAAAGTGTGACACCCTGTTGTGTGACATTGGAGAATCCTCACCAAGCCCAACAGTGGAAGAAAGCAGAACTATAAGAGTTTTGAAGATGGTTGAACCATGGCTGAAAAACAACCAGTTTTGCATTAAAGTATTGAACCCTTACATGCCAGCCGTGATTGAGCACCTAGAGAGGCTACAAAGGAAACACGGAGGAATGCTTGTGAGAAATCCACTTTCACGAAACTCCACGCACGAAATGTACTGGATATCTAATGGTACAGGTAACATTGTCTCTTCAGTCAACATGGTATCCAGACTCCTACTGAACAGGTTTACGATGACACACAGGAGACCTACCATAGAGAAAGATGTGGATTTAGGAGCAGGGACTCGACATGTTAATGCGGAACCAGAAACACCCAACATGGATGTCATTGGGGAAAGAATAAGAAGGATTAAGGAGGAGCATAATTCAACATGGCACTATGATGATGAAAACCCCTACAAAACGTGGGCTTACCACGGATCTTATGAAGTCAAGGCCACAGGCTCAGCCTCCTCCATGATAAATGGAGTCGTGAAACTTCTCACTAAACCATGGGATGTGGTGCCCATGGTGACACAGATGGCAATGACAGATACAACTCCATTTGGCCAGCAGAGAGTTTTTAAAGAGAAAGTGGACACCAGGACACCCAGGCCTATGCCAGGGACAAGAAAGGTTATGGAGATCACAGCGGAGTGGCTCTGGAGAACCCTGGGAAGGAACAAAAGACCCAGGTTGTGCACAAGGGAAGAGTTTACAAAAAAGGTCAGAACCAACGCAGCCATGGGTGCCGTTTTCACAGAGGAGAACCAATGGGACAGTGCGAAAGCTGCTGTTGAGGACGAAGAATTTTGGAAACTTGTGGACAGAGAACGTGAACTACACAAACTGGGGAAGTGTGGAAGCTGTGTTTACAACATGATGGGCAAGAGAGAGAAGAAACTTGGAGAGTTTGGCAAAGCAAAAGGCAGTAGAGCTATATGGTACATGTGGTTGGGAGCCAGGTACCTTGAGTTCGAAGCCCTTGGATTCCTAAATGAAGACCACTGGTTCTCGCGTGAAAACTCCTACAGTGGAGTAGAAGGAGAAGGACTGCACAAGCTGGGCTACATATTAAGGGATATTTCCAAGATACCCGGAGGGGCCATGTATG-CTGATGACACAGCTGGCTGGGACACAAGAATAACAGAAGATGACCTGCACAATGAGGAAAAGATCACACAGCAAATGAACCCTGAACACAGGCTGTTAGCGAACGCTATATTTAAGCTCACATACCAAAACAAAGTGGTCAAAGTTCAACGACCGACTCCAACGGGCACGGTAATGGACATCATATCTAGGAAAGACCAAAGAGGCAGTGGACAGGTGGGAACTTATGGTCTAAATACAT---TTACCAACATGGAAGCCCAGTTAGTTAGACAAATGGAAGGAGAAGGTGTGCTGTCAAAGGCAGACCTCGAGAACCCTCATCTGCCAGAAAAGAAAATTATACAATGGTTGGAAACCAAAGGAGTGGAGAGGTTAAAAAGAATGGCCATTAGCGGGGATGATTGCGTAGTGAAACCAATCGATGACAGGTTCGCTAATGCCCTGCTTGCTCTGAACGATATGGGAAAGGTTCGGAAAGACATACCTCAATGGCAGCCATCAAAGGGATGGCATGACTGGCAGCAGGTTCCTTTCTGCTCCCACCACTTTCATGAATTGATCATGAAGGATGGAAGAAAGTTGGTGGTTCCCTGCAGACCCCAGGACGAACTAATAGGAAGAGCAAGAATCTCTCAAGGAGCGGGATGGAGCCTTAGAGAAACCGCATGTTTGGGGAAAGCCTATGCCCAAATGTGGAGTCTCATGTATTTTCATAGAAGAGATCTCAGACTAGCGTCCAATGCCATATGTTCAGCAGTACCAGTCCACTGGGTCCCCACAAGTAGAACGACATGGTCTATTCATGCTCACCATCAGTGGATGACTACAGAAGACATGCTTACTGTTTGGAACAGGGTGTGGATCGAGGACAATCCCTGGATGGAGGACAAAACTCCAGTTACAACCTGGGAAAATGTTCCATACCTAGGGAAGAGAGAAGACCAATGGTGCGGATCACTTATTGGTCTCACTTCCAGAGCAACCTGGGCCCAGAACATACCCACAGCAATTCAACAGGTGAGAAGCCTTATAGGCAATGAAGAGTTTCTGGATTACATGCCTTCAATGAAGAGATTCAGGAAGGAGGAGGAGTCGGAGGGAGCCATTTGGT-AA
		</sequence>
		<sequence>
			<taxon idref="SHC0531_1"/>
			ATGAACAACCAACGGAAGAAGACGGGAAAACCGTCTATCAATATGCTGAAACGCGTGAGAAACCGTGTGTCAACTGGATCACAGTTGGCGAAGAGATTCTCAAAAGGATTGCTGAACGGCCAGGGACCAATGAAATTGGTTATGGCGTTCATAGCCTTCCTTAGATTTCTGGCCATTCCACCAACAGCAGGAGTTTTGGCCAGATGGGGAACCTTCAAGAAGTCGGGGGCCATTAAGGTCCTGAAAGGCTTTAAGAAGGAGATTTCAAACATGCTGAGCATAATCAACAAACGGAAAAAGACATCGCTCTGTCTCATGATGATATTGCCAGCAGCACTTGCTTTCCACTTGACTTCACGAGATGGAGAGCCACGCATGATCGTGGGGAAGAATGAAAGAGGAAAATCCCTACTTTTTAAGACAGCCTCTGGAATTAACATGTGCACACTCATAGCCATGGACTTGGGAGAGATGTGTGATGACACGGTTACTTACAAATGCCCCCACATTACCGAAGCGGAACCTGAAGACATTGACTGCTGGTGCAACCTTACATCAACATGGGTGACCTATGGAACGTGCAATCAAGCTGGAGAGCATAGACGCGACAAGAGATCAGTGGCGTTAGCTCCCCATGTCGGCATGGGACTGGACACACGCACCCAAACCTGGATGTCGGCTGAAGGAGCTTGGAGACAAGTCGAGAAGGTAGAGACATGGGCCCTCAGGCACCCAGGGTTCACCATACTAGCCCTATTTCTTGCCCATTACATAGGCACCTCCTTGACCCAGAAGGTGGTTATTTTTATACTACTAATGCTGGTCACCCCATCCATGACAATGAGATGTGTGGGAGTGGGAAACAGGGATTTTGTGGAAGGTCTGTCAGGAGCTACATGGGTTGACGTGGTGCTAGAGCACGGGGGGTGTGTGACCACCATGGCTAAGAACAAGCCCACGCTGGATATAGAGCTTCAGAAGACCGAGGCCACCCAACTGGCGACCCTAAGGAAGCTATGCATTGAGGGGAAAATTACCAACATAACAACTGACTCAAGATGCCCCACCCAAGGGGAAGCGGTTTTGCCTGAGGAGCAGGACCAGAACTACGTGTGTAAGCACACATACGTAGACAGAGGCTGGGGGAACGGTTGTGGTTTGTTTGGCAAGGGAAGCTTGGTAACATGTGCGAAATTTCAGTGCCTGGAACCGATAGAGGGAAAAGTAGTGCAATATGAGAACCTCAAGTACACCGTCATCATTACAGTGCACACAGGAGACCAACACCAGGTGGGAAATGAAACGCAGGGAGTCACGGCTGAGATAACGCCTCAGGCATCAACTACTGAAGCCATCTTGCCTGAATATGGAACCCTTGGACTAGAGTGCTCACCACGGACAGGTTTGGACTTCAATGAAATGATCTTACTAATAATGAAGAACAAAGCATGGATGGTACACAGACAATGGTTTTTTGATCTACCTCTACCATGGACATCAGGAGCTACAACAGAAACACCAACTTGGAACAGGAAGGAGCTCCTTGTGACATTCAAAAATGCACATGCGAAAAAACAAGAAGTAGTTGTCCTTGGATCACAAGAGGGAGCAATGCATACCGCACTGACAGGAGCCACAGAAATCCAAAACTCAGGAGGCACAAGCATTTTTGCGGGGCACTTAAAGTGTAGACTTAAGATGGACAAATTGGAACTCAAGGGGATGAGCTATGCAATGTGCACGAACACCTTTGTGTTGAAGAAAGAAGTCTCGGAAACGCAGCATGGGACAATACTCATTAAGGTCGAGTACAAAGGGGAAGATGCACCTTGCAAGATTCCTTTCTCCACAGAGGATGGACAAGGGAAAGCTCACAATGGCAGACTGATCACAGCCAACCCAGTGGTGACCAAGAGGGAGGAGCCTGTTAACATTGAGGCTGAACCTCCTTTTGGGGAAAGTAACATAGTAATTGGAATTGGAGACAATGCCTTGAAAATCAACTGGTACAAGAAGGGAAGCTCTATTGGGAAGATGTTCGAGGCTACTGCCAGAGGTGCAAGGCGCATGGCCATCTTGGGAGACACAGCTTGGGACTTTGGATCAGTGGGTGGTGTTCTGAACTCATTAGGCAAAATGGTGCACCAAATATTCGGAAGTGCTTACACAGCCCTATTCAGCGGAGTCTCCTGGGTGATGAAAATTGGAATAGGTGTTCTCTTGACTTGGATAGGGTTGAATTCAAAAAACACATCCATGTCATTTTCATGCATTGCGATAGGAATCATCACACTCTATCTGGGAGCAGTAGTACAAGCTGACATGGGGTGTGTCATAAACTGGAAAGGCAAAGAACTTAAATGCGGAAGTGGAATTTTCGTTACCAACGAGGTCCACACCTGGACAGAGCAGTACAAATTCCAAGCGGATTCCCCAAAAAGATTGGCGACAGCTATTGCAGGCGCTTGGGAAAATGGAGTGTGCGGAATTAGGTCAACAACCAGAATGGAGAATCTCTTGTGGAAGCAGATAGCCAATGAACTGAACTACATATTATGGGAAAATAATATTAAATTAACGGTAGTTGTGGGTGACACAATTGGGGTCTTGGAGCAAGGAAAAAGAACACTAACACCACAACCCATGGAGCTAAAATACTCATGGAAAACGTGGGGAAAGGCAAAAATAGTGACAGCTGAAACACAAAATTCCTCTTTCATAATAGACGGGCCAAACACACCGGAGTGTCCAAGTGCCTCAAGAGCATGGAATGTGTGGGAGGTGGAAGATTACGGGTTCGGAGTCTTCACAACCAACATATGGCTGAAACTCCGAGAGGTGCACACCCAAATGTGTGACCACAGGCTAATGTCGGCAGCCGTCAAGGATGAGAGGGCCGTGCATGCCGACATGGGCTATTGGATAGAAAGCCAAAAGAATGGAAGTTGGAAGCTAGAAAAAGCATCCCTCATAGAGGTGAAAACCTGCACATGGCCAAAATCACACACTCTTTGGAGCAACGGTGTGCTAGAGAGTGACATGATCATTCCAAAGAGTCTAGCTGGTCCTATTTCGCAACACAACTACAGGCCCGGGTATCACACCCAAACGGCAGGACCCTGGCACTTAGGAAAATTGGAGCTGGACTTCAACTACTGTGAAGGAACAACAGTTGTCATCACAGAAAACTGTGGGACGAGAGGCCCATCATTGAGAACGACAACAGTGTCAGGAAAGTTGATACACGAATGGTGTTGCCGCTCGTGCACACTTCCCCCTCTGCGATATATGGGAGAAGACGGCTGTTGGTATGGTATGGAAATCAGACCCATCAGTGAGAAAGAAGAGAACATGGTAAAGTCTTTAGTCTCAGCGGGAAGTGGAAAGGTAGACAATTTCACAATGGGTGTCTTGTGTCTGGCAATCCTCTTTGAAGAGGTGATGAGAGGAAAATTTGGGAAGAAACACATGATTGCAGGGGTTTTCTTCACGTTTATGCTCCTTCTCTTAGGGCAAATAACATGGAGAGACATGGCGCACACACTAATAATGATTGGGTCCAACGCCTCTGACAGGATGGGAATGGGCGTCACCTATCTAGCTTTAATTGCAACATTTAAAATCCAGCCATTCCTGGCTTTGGGATTTTTCCTAAGAAAACTGACATCTAGAGAGAATTTACTGTTAGGAGTTGGACTGGCTATGGCAGCAACGATACAACTGCCAGAGGACATTGAACAAATGGCAAATGGAATCGCCCTAGGGCTCATGGCTCTTAAATTGATAACACAATTTGAAACATACCAATTATGGACGGCATTAATCTCCTTAACGTGTTCAAATACGATCTTCACATTGACTGTTGCCTGGAGAACAGCCACCCTGATTTTGGCCGGAGTTTCACTTTTACCAGTGTGCCAGTCCTCGAGCATGAGGAAAACAGACTGGCTTCCAATGACAGTGGCAGCTATGGGAGTCCCACCCCTACCACTCTTTATTTTTAGCTTGAAAGACACACTCAAAAGGAGAAGCTGGCCACTGAATGAAGGGGTGATGGCTGTTGGGCTTGTGAGCATTCTGGCCAGTTCTCTCCTTAGAAATGACGTGCCCATGGCCGGACCATTAGTGGCCGGGGGCTTGTTGATAGCGTGCTACGTCATAACTGGCACGTCAGCAGACCTTACAGTAGAAAAAGCAGCAGATGTAACATGGGAGGAAGAGGCTGAGCAAACAGGAGTGTCCCACAACTTAATGATCACAGTTGATGATGATGGAACAATGAGAATAAAAGATGATGAGACTGAGAATATTCTGACAGTGCTTTTGAAGACAGCATTACTAATAGTATCAGGTATCTTTCCATACTCCATACCTGCAACATTGTTGGTCTGGCATACTTGGCAAAAGCAAACCCAACGATCCGGTGTTTTATGGGACGTACCCAGCCCCCCAGAGACACAGAAAGCAGAACTGGAAGAAGGGGTCTATAGGATCAAACAGCAAGGAATTCTTGGAAAAACCCAAGTAGGGGTTGGAGTACAAAAAGAAGGAGTCTTCCACACCATGTGGCACGTCACAAGAGGGGCAGTGTTGACACATAATGGGAAAAGACTGGAACCAAACTGGGCTAGCGTGAAAAAAGATCTGATTTCATACGGAGGAGGATGGAGATTGAGCGCACAGTGGCAAAAGGGGGAGGAGGTGCAGGTTATTGCCGTAGAGCCTGGGAAGAACCCAAAGAACTTTCAAACCATGCCAGGCACATTTCAGACCACAACAGGGGAAATAGGAGCAATTGCACTGGATTTCAAGCCTGGAACTTCAGGGTCTCCTATCATAAACAGAGAGGGAAAGGTAGTGGGACTATATGGCAATGGAGTGGTTACAAAGAATGGCGGCTACGTCAGTGGAATAGCGCAAACAAATGCAGAACCAGATGGACCGACGCCAGAGTTGGAAGAAGAGATGTTCAAAAAGCGAAATCTAACCATAATGGATCTCCATCCTGGGTCAGGAAAGACACGGAAATACCTTCCAGCCATTGTTAGAGAGGCAATCAAGAGACGCTTAAGAACTCTAATTTTGGCACCGACAAGGGTGGTTGCAGCTGAAATGGAAGAGGCATTGAAAGGGCTCCCAATAAGGTACCAAACAACAGCAACAAAATCTGAACACACAGGAAGAGAGATTGTTGATCTAATGTGCCACGCAACGTTCACGATGCGCTTGCTGTCACCAGTTAGAGTTCCAAATTATAACTTGATAATAATGGATGAGGCCCATTTCACAGACCCAGCCAGTATAGCGGCCAGAGGGTACATATCAACTCGTGTTGGAATGGGAGAGGCAGCCGCAATTTTCATGACGGCAACGCCCCCTGGAACAGCTGATGCCTTTCCTCAGAGCAACGCTCCAATTCAAGATGAAGAAAAGGATATACCAGAACGCTCATGGAATTCAGGCAATGAATGGATTACCGACTTCGCCGGGAAAACGGTGTGGTTTGTCCCCAGCATCAAGGCCGGAAATGACATAGCAAACTGCTTGCGAAAGAACGGGAAAAAGGTCATTCAACTTAGTAGGAAGACTTTTGATACAGAATATCAGAAGACTAAACTAAATGATTGGGACTTTGTGGTGACAACTGACATTTCAGAAATGGGGGCCAATTTCAAAGCAGATAGAGTGATCGACCCAAGAAGATGTCTAAAACCAGTGATCCTGACAGATGGACCAGAGCGGGTGATCTTGGCTGGACCAATGCCAGTCACCGTGGCGAGTGCTGCGCAAAGGAGAGGGAGAGTTGGCAGGAACCCACAAAAAGAAAATGACCAGTACATATTCACGGGCCAGCCTCTCAACAATGATGAAGACCATGCTCACTGGACAGAAGCAAAAATGTTACTGGACAACATCAACACTCCAGAAGGAATCATACCAGCTCTCTTTGAACCAGAAAGGGAGAAGTCAGCCGCCATAGACGGTGAATATCGCCTGAAGGGTGAATCCAGGAAGACTTTCGTGGAACTCATGAGGAGGGGTGACCTTCCAGTTTGGTTAGCTCACAAAGTAGCATCAGAAGGGATCAAATACACAGATAGAAAATGGTGCTTTGATGGACAGCGCAACAATCAAATTTTAGAGGAAAACATGGATGTGGAAATCTGGACAAAGGAAGGAGAAAAGAAAAAATTAAGACCTAGGTGGCTTGATGCCCGCACTTATTCAGATCCCTTAGCACTCAAGGAATTCAAGGACTTTGCGGCTGGCAGAAAGTCAATCGCCCTTGATCTTGTGACAGAAATAGGAAGAGTGCCTTCACACCTAGCCCACAGAACGAGGAACGCTCTGGACAATCTGGTGATGCTGCACACGTCAGAACATGGCGGTAGGGCCTACAGGCATGCGGTAGAGGAACTACCAGAAACAATGGAAACACTCCTACTCTTGGGACTCATGATCTTACTGACAGGTGGAGCAATGCTTTTCTTGATATCAGGTAAAGGGATTGGAAAGACTTCAATAGGACTCATATGTGTGATTGCTTCCAGTGGCATGCTGTGGATGGCCGAAATCCCACTCCAATGGATCGCGTCGGCTATAGTCTTGGAGTTCTTTATGATGGTGTTGCTTATACCAGAACCAGAAAAGCAGAGAACCCCCCAAGACAACCAACTCGCATATGTCGTAATAGGCATACTTACATTGGCTGCAATAATAGCGGCCAATGAAATGGGACTGTTGGAAACTACAAAGAGAGATTTAGGAATGTCTAAGGAGCCAGGTGTTGCTTCTCAAACTAGCTATTTGGATGTGGACTTGCACCCAGCATCAGCCTGGACATTGTACGCCGTGGCCACTACAGTAATAACACCAATGCTAAGACATACCATAGAGAATTCTACAGCAAATGTGTCCCTGGCAGCTATAGCCAACCAGGCAGTGGTCCTGATGGGTTTGGACAAAGGATGGCCAATATCAAAAATGGACTTAGGCGTACCACTACTGGCATTGGGTTGCTATTCACAAGTGAACCCATTGACTCTAACAGCGGCAGTACTTTTGCTAGTTACACATTATGCTATTATAGGTCCAGGACTGCAGGCAAAAGCCACTCGTGAAGCTCAAAAAAGGACAGCTGCTGGAATAATGAAGAATCCAACGGTGGATGGGATAATAACAATAGACCTAGATCCTGTAATATATGATTCAAAATTTGAAAAGCAACTGGGACAGGTCATGCTCCTGGTTCTGTGTGCAGTTCAACTGTTGTTAATGAGAACATCATGGGCCCTGTGTGAAGCCTTAACCTTAGCCACAGGACCAATGACAACACTCTGGGAAGGATCACCTGGGAAGTTTTGGAATACCACGATAGCTGTTTCCATGGCGAACATTTTTAGAGGGAGCTATTTAGCAGGAGCTGGGCTTGCCTTTTCTATCATGAAATCAGTTGGAACAGGAAAAAGAGGAACAGGCTCTCAAGGTGAAACTTTGGGAGAAAAATGGAAAAAAAAACTGAATCAATTATCCCGGAAAGAATTTGACCTTTACAAGAAGTCTGGAATCACTGAAGTGGATAGAACAGAAGCCAAAGAAGGGTTGAAAAGAGGAGAAACAACACATCATGCCGTTTCCAGGGGTAGTGCAAAACTTCAATGGTTTGTGGAGAGAAACATGGTCATTCCTGAAGGAAGAGTCATAGACCTGGGCTGCGGAAGAGGAGGCTGGTCATATTACTGTGCAGGACTGAAAAAAGTCACAGAAGTGCGAGGATACACAAAAGGCGGTCCAGGACACGAAGAACCAGTGCCCATGTCAACATATGGATGGAACATAGTTAAGTTAATGAGTGGAAAGGATGTGTTTTATCTTCCACCTGAAAAGTGTGACACCCTGTTGTGTGACATTGGAGAATCCTCACCAAGCCCAACAGTGGAAGAAAGCAGAACTATAAGAGTTTTGAAGATGGTTGAACCATGGCTGAAAAACAACCAGTTTTGCATTAAAGTATTGAACCCTTACATGCCAGCCGTGATTGAGCACCTAGAGAGGCTACAAAGGAAACACGGAGGAATGCTTGTGAGAAATCCACTTTCACGAAACTCCACGCACGAAATGTACTGGATATCTAATGGTACAGGTAACATTGTCTCTTCAGTCAACATGGTATCCAGACTCCTACTGAACAGATTTACGATGACACACAGGAGACCTACCATAGAGAAAGATGTGGATTTAGGAGCAGGGACTCGACATGTTAATGCGGAACCAGAAACACCCAACATGGATGTCATTGGGGAAAGAATAAGAAGGATTAAGGAGGAGCATAATTCAACATGGCACTATGATGATGAAAACCCCTACAAAACGTGGGCTTACCACGGATCTTATGAAGTCAAGGCCACAGGCTCAGCCTCCTCCATGATAAATGGAGTCGTGAAACTTCTCACTAAACCATGGGATGTGGTGCCCATGGTGACACAGATGGCAATGACAGATACAACTCCATTTGGCCAGCAGAGAGTTTTTAAAGAGAAAGTGGACACCAGGACACCCAGGCCTATGCCAGGGACAAGAAAGGTTATGGAGATCACAGCGGAGTGGCTCTGGAGAACCCTGGGAAGGAACAAAAGACCCAGGTTGTGCACAAGGGAAGAGTTTACAAAAAAGGTCAGAACCAACGCAGCCATGGGTGCCGTTTTCACAGAGGAGAACCAATGGGACAGTGCGAAAGCTGCTGTTGAGGACGAAGAATTTTGGAAACTTGTGGACAGAGAACGTGAACTACACAAACTGGGGAAGTGTGGAAGCTGTGTTTACAACATGATGGGCAAGAGAGAGAAGAAACTTGGAGAGTTTGGCAAAGCAAAAGGCAGTAGAGCTATATGGTACATGTGGTTGGGAGCCAGGTACCTTGAGTTCGAAGCCCTTGGATTCCTAAATGAAGACCACTGGTTCTCGCGTGAAAACTCCTACAGTGGAGTAGAAGGAGAAGGACTGCACAAGCTGGGCTACATATTAAGGGATATTTCCAAGATACCCGGAGGGGCCATGTATG-CTGATGACACAGCTGGCTGGGACACAAGAATAACAGAAGATGACCTGCACAATGAGGAAAAGATCACACAGCAAATGAACCCTGAACACAGGCTGTTGGCGAACGCTATATTTAAGCTCACATACCAAAACAAAGTGGTCAAAGTTCAACGACCGACTCCAACGGGCACGGTAATGGACATCATATCTAGGAAAGACCAAAGAGGCAGTGGACAGGTGGGAACTTATGGTCTAAATACAT---TTACCAACATGGAAGCCCAGTTAGTTAGACAAATGGAAGGAGAAGGTGTGCTGTCAAAGGCAGACCTCGAGAACCCTCATCTGCCAGAAAAGAAAATTATACAATGGTTGGAAACCAAAGGAGTGGAGAGGTTAAAAAGAATGGCCATTAGCGGGGATGATTGCGTAGTGAAACCAATCGATGACAGGTTCGCTAATGCCCTGCTTGCTCTGAACGATATGGGAAAGGTTCGGAAAGACATACCTCAATGGCAGCCATCAAAGGGATGGCATGACTGGCAGCAGGTTCCTTTCTGCTCCCACCACTTTCATGAATTGATCATGAAGGATGGAAGAAAGTTGGTGGTTCCCTGCAGACCCCAGGACGAACTAATAGGAAGAGCAAGAATCTCTCAAGGAGCGGGATGGAGCCTTAGAGAAACCGCATGTTTGGGGAAAGCCTATGCCCAAATGTGGAGTCTCATGTATTTTCATAGAAGAGATCTCAGACTAGCGTCCAATGCCATATGTTCAGCAGTACCAGTCCACTGGGTCCCCACAAGTAGAACGACATGGTCTATTCATGCTCACCATCAGTGGATGACTACAGAAGACATGCTTACTGTTTGGAACAGGGTGTGGATCGAGGACAATCCCTGGATGGAGGACAAAACTCCAGTTACAACCTGGGAAAATGTTCCATACCTAGGGAAGAGAGAAGACCAATGGTGCGGATCACTTATTGGTCTCACTTCCAGAGCAACCTGGGCCCAGAACATACCCACAGCAATTCAACAGGTGAGAAGCCTTATAGGCAATGAAGAGTTTCTGGATTACATGCCTTCAATGAAGAGATTCAGGAAGGAGGAGGAGTCGGAGGGAGCCATTTGGT-AA
		</sequence>
		<sequence>
			<taxon idref="SHC0522_1"/>
			ATGGACAACCAACGGAAGAAGACGGGAAAACCGTCTATCAATATGCTGAAACGCGTGAGAAACCGTGTGTCAACTGGATCACAGTTGGCGAAGAGATTCTCAAAAGGATTGCTGAACGGCCAGGGACCAATGAAATTGGTTATGGCGTTCATAGCCTTCCTTAGATTTCTGGCCATTCCACCAACAGCAGGAGTTTTGGCCAGATGGGGAACCTTCAAGAAGTCGGGGGCCATTAAGGTCCTGAAAGGCTTTAAGAAGGAGATTTCAAACATGCTGAGCATAATCAACAAACGGAAAAAGACATCGCTCTGTCTCATGATGATATTGCCAGCAGCACTTGCTTTCCACTTGACTTCACGAGATGGAGAGCCACGCATGATCGTGGGGAAGAATGAAAGAGGAAAATCCCTACTTTTTAAGACAGCCTCTGGAATTAACATGTGCACACTCATAGCCATGGACTTGGGAGAGATGTGTGATGACACGGTTACTTACAAATGCCCCCACATTACCGAAGCGGAACCTGAAGACATTGACTGCTGGTGCAACCTTACATCAACATGGGTGACCTATGGAACGTGCAATCAAGCTGGAGAGCATAGACGCGACAAGAGATCAGTGGCGTTAGCTCCCCATGTCGGCATGGGACTGGACACACGCACCCAAACCTGGATGTCGGCTGAAGGAGCTTGGAGACAAGTCGAGAAGGTAGAGACATGGGCCCTCAGGCACCCAGGGTTCACCATACTAGCCCTATTTCTTGCCCATTACATAGGCACCTCCTTGACCCAGAAGGTGGTTATTTTTATACTACTAATGCTGGTCACCCCATCCATGACAATGAGATGTGTGGGAGTGGGAAACAGGGATTTTGTGGAAGGTCTGTCAGGAGCTACATGGGTTGACGTGGTGCTAGAGCACGGGGGGTGTGTGACCACCATGGCTAAGAACAAGCCCACGCTGGATATAGAGCTTCAGAAGACCGAGGCCACCCAACTGGCGACCCTAAGGAAGCTATGCATTGAGGGGAAAATTACCAACATAACAACTGACTCAAGATGCCCCACCCAAGGGGAAGCGGTTTTGCCTGAGGAGCAGGACCAGAACTACGTGTGTAAGCACACATACGTAGACAGAGGCTGGGGGAACGGTTGTGGTTTGTTTGGCAAGGGAAGCTTGGTAACATGTGCGAAATTTCAGTGCCTGGAACCGATAGAGGGAAAAGTAGTGCAATATGAGAACCTCAAGTACACCGTCATCATTACAGTGCACACAGGAGACCAACACCAGGTGGGAAATGAAACGCAGGGAGTCACGGCTGAGATAACGCCTCAGGCATCAACTACTGAAGCCATCTTGCCTGAATATGGAACCCTTGGACTAGAGTGCTCACCACGGACAGGTTTGGACTTCAATGAAATGATCTTACTAATAATGAAGAACAAAGCATGGATGGTACACAGACAATGGTTTTTTGATCTACCTCTACCATGGACATCAGGAGCTACAACAGAAACACCAACTTGGAACAGGAAGGAGCTCCTTGTGACATTCAAAAATGCACATGCGAAAAAACAAGAAGTAGTTGTCCTTGGATCACAAGAGGGAGCAATGCATACCGCACTGACAGGAGCCACAGAAATCCAAAACTCAGGAGGCACAAGCATTTTTGCGGGGCACTTAAAGTGTAGACTTAAGATGGACAAATTGGAACTCAAGGGGATGAGCTATGCAATGTGCACGAACACCTTTGTGTTGAAGAAAGAAGTCTCGGAAACGCAGCATGGGACAATACTCATTAAGGTCGAGTACAAAGGGGAAGATGCACCTTGCAAGATTCCTTTCTCCACAGAGGATGGACAAGGGAAAGCTCACAATGGCAGACTGATCACAGCCAACCCAGTGGTGACCAAGAGGGAGGAGCCTGTTAACATTGAGGCTGAACCTCCTTTTGGGGAAAGTAACATAGTAATTGGAATTGGAGACAATGCCTTGAAAATCAACTGGTACAAGAAGGGAAGCTCTATTGGGAAGATGTTCGAGGCTACTGCCAGAGGTGCAAGGCGCATGGCCATCTTGGGAGACACAGCTTGGGACTTTGGATCAGTGGGTGGTGTTCTGAACTCATTAGGCAAAATGGTGCACCAAATATTCGGAAGTGCTTACACAGCCCTATTCAGCGGAGTCTCCTGGGTGATGAAAATTGGAATAGGTGTTCTCTTGACTTGGATAGGGTTGAATTCAAAAAACACATCCATGTCATTTTCATGCATTGCGATAGGAATCATCACACTCTATCTGGGAGCAGTAGTACAAGCTGACATGGGGTGTGTCATAAACTGGAAAGGCAAAGAACTTAAATGCGGAAGTGGAATTTTCGTTACCAACGAGGTCCACACCTGGACAGAGCAGTACAAATTCCAAGCGGATTCCCCCAAAAGATTGGCGACAGCTATTGCAGGCGCTTGGGAAAATGGAGTGTGCGGAATTAGGTCAACAACCAGAATGGAGAATCTCTTGTGGAAGCAGATAGCCAATGAACTGAACTACATATTATGGGAAAATAATATTAAATTAACGGTAGTTGTGGGTGACACAATTGGGGTCTTGGAGCAAGGAAAAAGAACACTAACACCACAACCCATGGAGCTAAAATACTCATGGAAAACGTGGGGAAAGGCAAAAATAGTGACAGCTGAAACACAAAATTCCTCTTTCATAATAGACGGGCCAAACACACCGGAGTGTCCAAGTGCCTCAAGAGCATGGAATGTGTGGGAGGTGGAAGATTACGGGTTCGGAGTCTTCACAACCAACATATGGCTGAAACTCCGAGAGGTGCATACCCAAATGTGTGACCACAGGCTAATGTCGGCAGCCGTCAAGGATGAGAGGGCCGTGCATGCCGACATGGGCTATTGGATAGAAAGCCAAAAGAATGGAAGTTGGAAGCTAGAAAAAGCATCCCTCATAGAGGTGAAAACCTGCACATGGCCAAAATCACACACTCTTTGGAGCAACGGTGTGCTAGAGAGTGACATGATCATTCCAAAGAGTCTAGCTGGTCCTATTTCGCAACACAACTACAGGCCCGGGTATCACACCCAAACGGCAGGACCCTGGCACTTAGGAAAATTGGAGCTGGACTTCAACTATTGTGAAGGAACAACAGTTGTCATCACAGAAAACTGTGGGACGAGAGGCCCATCATTGAGAACGACAACAGTGTCAGGAAAGTTGATACACGAATGGTGTTGCCGCTCGTGCACACTTCCCCCTCTGCGATATATGGGAGAAGACGGCTGTTGGTATGGTATGGAAATCAGACCCATCAGTGAGAAAGAAGAGAACATGGTAAAGTCTTTAGTCTCAGCGGGAAGTGGAAAGGTAGACAATTTCACAATGGGTGTCTTGTGTCTGGCAATCCTCTTTGAAGAGGTGATGAGAGGAAAATTTGGGAAGAAACACATGATTGCAGGGGTTTTCTTCACGTTTATGCTCCTTCTCTTAGGGCAAATAACATGGAGAGACATGGCGCACACACTAATAATGATTGGGTCCAACGCCTCTGACAGGATGGGAATGGGCGTCACCTATCTAGCTTTAATTGCAACATTTAAAATCCAGCCATTCCTGGCTTTGGGATTTTTCCTAAGAAAACTGACATCTAGAGAGAATTTACTGTTAGGAGTTGGACTGGCTATGGCAGCAACGATACAACTGCCAGAGGACATTGAACAAATGGCAAATGGAATCGCCCTAGGGCTCATGGCTCTTAAATTGATAACACAATTTGAAACATACCAATTATGGACGGCATTAATCTCCTTAACGTGTTCAAATACGATCTTCACATTGACTGTTGCCTGGAGAACAGCCACCCTGATTTTGGCCGGAGTTTCACTTTTACCAGTGTGCCAGTCCTCGAGCATGAGGAAAACAGACTGGCTTCCAATGACAGTGGCAGCTATGGGAGTCCCACCCCTACCACTCTTTATTTTTAGCTTGAAAGACACACTCAAAAGGAGAAGCTGGCCACTGAATGAAGGGGTGATGGCTGTTGGGCTTGTGAGCATTCTGGCCAGTTCTCTCCTTAGAAATGACGTGCCCATGGCCGGACCATTAGTGGCCGGGGGCTTGTTGATAGCGTGCTACGTCATAACTGGCACGTCAGCAGACCTTACAGTAGAAAAAGCAGCAGATGTAACATGGGAGGAAGAGGCTGAGCAAACAGGAGTGTCCCACAACTTAATGATCACAGTTGATGATGATGGAACAATGAGAATAAAAGATGATGAGACTGAGAATATTCTGACAGTGCTTTTGAAGACAGCATTACTAATAGTATCAGGTATCTTTCCATACTCCATACCTGCAACATTGTTGGTCTGGCATACTTGGCAAAAGCAAACCCAACGATCCGGTGTTTTATGGGACGTACCCAGCCCCCCAGAGACACAGAAAGCAGAACTGGAAGAAGGGGTCTATAGGATCAAACAGCAAGGAATTCTTGGGAAAACCCAAGTAGGGGTTGGAGTACAAAAAGAAGGAGTCTTCCACACCATGTGGCACGTCACAAGAGGGGCAGTGTTGACACATAATGGGAAAAGACTGGAACCAAACTGGGCTAGCGTGAAAAAAGATCTGATTTCATACGGAGGAGGATGGAGATTGAGCGCACAGTGGCAAAAGGGGGAGGAGGTGCAGGTTATTGCCGTAGAGCCTGGGAAGAACCCAAAGAACTTTCAAACCATGCCAGGCACATTTCAGACCACAACAGGGGAAATAGGAGCAATTGCACTGGATTTCAAGCCTGGAACTTCAGGGTCTCCTATCATAAACAGAGAGGGAAAGGTAGTGGGACTATATGGCAATGGAGTGGTTACAAAGAATGGCGGCTACGTCAGTGGAATAGCGCAAACAAATGCAGAACCAGATGGACCGACGCCAGAGTTGGAAGAAGAGATGTTCAAAAAGCGAAATCTAACCATAATGGATCTCCATCCTGGGTCAGGAAAGACACGGAAATACCTTCCAGCCATTGTTAGAGAGGCAATCAAGAGACGCTTAAGAACTCTAATTTTGGCACCGACAAGAGTGGTTGCAGCTGAAATGGAAGAAGCATTGAAAGGGCTCCCAATAAGGTACCAAACAACAGCAACAAAATCTGAACACACAGGAAGAGAGATTGTTGATCTAATGTGCCACGCAACGTTCACGATGCGCTTGCTGTCACCAGTTAGAGTTCCAAATTATAACTTGATAATAATGGATGAGGCCCATTTCACAGACCCAGCCAGTATAGCGGCCAGAGGGTACATATCAACTCGTGTTGGAATGGGAGAGGCAGCCGCAATTTTCATGACGGCAACGCCCCCTGGAACAGCTGATGCCTTTCCTCAGAGCAACGCTCCAATTCAAGATGAAGAAAAGGATATACCAGAACGCTCATGGAATTCAGGCAATGAATGGATTACCGACTTCGCCGGGAAAACGGTGTGGTTTGTCCCCAGCATCAAGGCCGGAAATGACATAGCAAACTGCTTGCGAAAGAACGGGAAAAAGGTCATTCAACTTAGTAGGAAGACTTTTGATACAGAATATCAGAAGACTAAACTAAATGATTGGGACTTTGTGGTGACAACTGACATTTCAGAAATGGGGGCCAATTTCAAAGCAGATAGAGTGATCGACCCAAGAAGATGTCTAAAACCAGTGATCCTGACAGATGGACCAGAGCGGGTGATCTTGGCTGGACCAATGCCAGTCACCGTGGCGAGTGCTGCGCAAAGGAGAGGGAGAGTTGGCAGGAACCCACAAAAAGAAAATGACCAGTACATATTCACAGGCCAGCCTCTCAACAATGATGAAGACCATGCTCACTGGACAGAAGCAAAAATGTTACTGGACAACATCAACACTCCAGAAGGAATCATACCAGCTCTCTTTGAACCAGAAAGGGAGAAGTCAGCCGCCATAGACGGTGAATATCGCCTGAAGGGTGAATCCAGGAAGACTTTCGTGGAACTCATGAGGAGGGGTGACCTTCCAGTTTGGTTAGCTCACAAAGTAGCATCAGAAGGGATCAAATACACAGATAGAAAATGGTGCTTTGATGGACAGCGCAACAATCAAATTTTAGAGGAAAACATGGATGTGGAAATCTGGACAAAGGAAGGAGAAAAGAAAAAATTAAGACCTAGGTGGCTTGATGCCCGCACTTATTCAGATCCCTTAGCACTCAAGGAATTCAAGGACTTTGCGGCTGGCAGAAAGTCAATCGCCCTTGATCTTGTGACAGAAATAGGAAGAGTGCCTTCACACCTAGCCCACAGAACGAGGAGCGCTCTGGACAATCTGGTGATGCTGCACACGTCAGAACATGGCGGTAGGGCCTACAGGCATGCGGTAGAGGAACTACCAGAAACAATGGAAACACTCCTACTCTTGGGACTCATGATCTTACTGACAGGTGGAGCAATGCTTTTCTTGATATCAGGTAAAGGGATTGGAAAGACTTCAATAGGACTCATATGTGTGATTGCTTCCAGTGGCATGCTGTGGATGGCCGAAATCCCACTCCAATGGATCGCGTCGGCTATAGTCTTGGAGTTCTTTATGATGGTGTTGCTTATACCAGAACCAGAAAAGCAGAGAACCCCCCAAGACAACCAACTCGCATATGTCGTAATAGGCATACTTACATTGGCTGCAATAATAGCGGCCAATGAAATGGGACTGTTGGAAACTACAAAGAGAGATTTAGGAATGTCTAAGGAGCCAGGTGTTGCTTCTCCAACTAGCTATTTGGATGTGGACTTGCACCCAGCATCAGCCTGGACATTGTACGCCGTGGCCACTACAGTAATAACACCAATGCTAAGACATACCATAGAGAATTCTACAGCAAATGTGTCCCTGGCAGCTATAGCCAACCAGGCAGTGGTCCTGATGGGTTTGGACAAAGGATGGCCAATATCAAAAATGGACTTAGGCGTACCACTACTGGCATTGGGTTGCTATTCACAAGTGAACCCATTGACTCTAACAGCGGCAGTACTTTTGCTAGTTACACATTATGCTATTATAGGTCCAGGACTGCAGGCAAAAGCCACTCGTGAAGCTCAAAAAAGGACAGCTGCTGGAATAATGAAGAATCCAACGGTGGATGGGATAATAACAATAGACCTAGATCCTGTAATATATGATTCAAAATTTGAAAAGCAACTGGGACAGGTCATGCTCCTGGTTCTGTGTGCAGTTCAACTGTTGTTAATGAGAACATCATGGGCCCTGTGTGAAGCCTTAACCTTAGCCACAGGACCAATGACAACACTCTGGGAAGGATCACCTGGGAAGTTTTGGAATACCACGATAGCTGTTTCCATGGCGAACATTTTTAGAGGGAGCTATTTAGCAGGAGCTGGGCTTGCCTTTTCTATTATGAAATCAGTTGGAACAGGAAAAAGAGGAACAGGCTCTCAAGGTGAAACTTTGGGAGAAAAATGGAAAAAAAAACTGAATCAATTATCCCGGAAAGAATTTGACCTTTACAAGAAGTCTGGAATCACTGAAGTGGATAGAACAGAAGCCAAAGAAGGGTTGAAAAGAGGAGAAACAACACATCATGCCGTTTCCAGGGGTAGTGCAAAACTTCAATGGTTTGTGGAGAGAAACATGGTCATTCCTGAAGGAAGAGTCATAGACCTGGGCTGCGGAAGAGGAGGCTGGTCATATTACTGTGCAGGACTGAAAAAAGTCACAGAAGTGCGAGGATACACAAAAGGCGGTCCAGGACACGAAGAACCAGTGCCCATGTCAACATATGGATGGAACATAGTTAAGTTAATGAGTGGAAAGGATGTGTTTTATCTTCCACCTGAAAAGTGTGACACCCTGTTGTGTGACATTGGAGAATCCTCACCAAGCCCAACAGTAGAAGAAAGCAGAACTATAAGAGTTTTGAAGATGGTTGAACCATGGCTGAAAAACAACCAGTTTTGCATTAAAGTATTGAACCCTTACATGCCAGCCGTGATTGAGCACCTAGAGAGGCTACAAAGGAAACACGGAGGAATGCTTGTGAGAAATCCACTTTCACGAAACTCCACGCACGAAATGTACTGGATATCTAATGGTACAGGTAACATTGTCTCTTCAGTCAACATGGTATCCAGACTCCTACTGAACAGGTTTACGATGACACACAGGAGACCTACCATAGAGAAAGATGTGGATTTAGGAGCAGGGACTCGACATGTTAATGCGGAACCAGAAACACCCAACATGGATGTCATTGGGGAAAGAATAAGAAGGATTAAGGAGGAGCATAATTCAACATGGCACTATGATGATGAAAACCCCTACAAAACGTGGGCTTACCACGGATCTTATGAAGTCAAGGCCACAGGCTCAGCCTCCTCCATGATAAATGGAGTCGTGAAACTTCTCACTAAACCATGGGATGTGGTGCCCATGGTGACACAGATGGCAATGACAGATACAACTCCATTTGGCCAGCAGAGAGTTTTTAAAGAGAAAGTGGACACCAGGACACCCAGGCCTATGCCAGGGACAAGAAAGGTTATGGAGATCACAGCGGAGTGGCTCTGGAGAACCCTGGGAAGGAACAAAAGACCCAGGTTGTGCACAAGGGAAGAGTTTACAAAAAAGGTCAGAACCAACGCAGCCATGGGTGCCGTTTTCACAGAGGAGAACCAATGGGACAGTGCGAAAGCTGCTGTTGAGGACGAAGAATTTTGGAAACTTGTGGACAGAGAACGTGAACTACACAAACTGGGGAAGTGTGGAAGCTGTGTTTACAACATGATGGGCAAGAGAGAGAAGAAACTTGGAGAGTTTGGCAAAGCAAAAGGCAGTAGAGCTATATGGTACATGTGGTTGGGAGCCAGGTACCTTGAGTTCGAAGCCCTTGGATTCCTAAATGAAGACCACTGGTTCTCGCGTGAAAACTCCTACAGTGGAGTAGAAGGAGAAGGACTGCACAAGCTGGGCTACATATTAAGGGATATTTCCAAGATACCCGGAGGGGCCATGTATG-CTGATGACACAGCTGGCTGGGACACAAGAATAACAGAAGATGACCTGCACAATGAGGAAAAGATCACACAGCAAATGAACCCTGAACACAGGCTGTTAGCGAACGCTATATTTAAGCTCACATACCAAAACAAAGTGGTCAAAGTTCAACGACCGACTCCAACGGGCACGGTAATGGACATCATATCTAGGAAAGACCAAAGAGGCAGTGGACAGGTGGGAACTTATGGTCTAAATACAT---TTACCAACATGGAAGCCCAGTTAGTTAGACAAATGGAAGGAGAAGGTGTGCTGTCAAAGGCAGACCTCGAGAACCCTCATCTGCCAGAAAAGAAAATTATACAATGGTTGGAAACCAAAGGAGTGGAGAGGTTAAAAAGAATGGCCATTAGCGGGGATGATTGCGTAGTGAAACCAATCGATGACAGGTTCGCTAATGCCCTGCTTGCTCTGAACGATATGGGAAAGGTTCGGAAAGACATACCTCAATGGCAGCCATCAAAGGGATGGCATGACTGGCAGCAGGTTCCTTTCTGCTCCCACCACTTTCATGAATTGATCATGAAGGATGGAAGAAAGTTGGTGGTTCCCTGCAGACCCCAGGACGAACTAATAGGAAGAGCAAGAATCTCTCAAGGAGCGGGATGGAGCCTTAGAGAAACCGCATGTTTGGGGAAAGCCTATGCCCAAATGTGGAGTCTCATGTATTTTCATAGAAGAGATCTCAGACTAGCGTCCAATGCCATATGTTCAGCAGTACCAGTCCACTGGGTCCCCACAAGTAGAACGACATGGTCTATTCATGCTCACCATCAGTGGATGACTACAGAAGACATGCTTACTGTTTGGAACAGGGTGTGGATCGAGGACAATCCCTGGATGGAGGACAAAACTCCAGTTACAACCTGGGAAAATGTTCCATACCTAGGGAAGAGAGAAGACCAATGGTGCGGATCACTTATTGGTCTCACTTCCAGAGCAACCTGGGCCCAGAACATACCCACAGCAATTCAACAGGTGAGAAGCCTTATAGGCAATGAAGAGTTTCTGGATTACATGCCTTCAATGAAGAGATTCAGGAAGGAGGAGGAGTCGGAGGGAGCCATTTGGT-AA
		</sequence>
		<sequence>
			<taxon idref="SHC0543_1"/>
			ATGAACAACCAACGGAAGAAGACGGGAAAACCGTCTATCAATATGCTGAAACGCGTGAGAAACCGTGTGTCAACTGGATCACAGTTGGCGAAGAGATTCTCAAAAGGATTGCTGAACGGCCAGGGACCAATGAAATTGGTTATGGCGTTCATAGCCTTCCTTAGATTTCTGGCCATTCCACCAACAGCAGGAGTTTTGGCCAGATGGGGAACCTTCAAGAAGTCGGGGGCCATTAAGGTCCTGAAAGGCTTTAAGAAGGAGATTTCAAACATGCTGAGCATAATCAACAAACGGAAAAAGACATCGCTCTGTCTCATGATGATATTGCCAGCAGCACTTGCTTTCCACTTGACTTCACGAGATGGAGAGCCACGCATGATCGTGGGGAAGAATGAAAGAGGAAAATCCCTACTTTTTAAGACAGCCTCTGGAATTAACATGTGCACACTCATAGCCATGGACTTGGGAGAGATGTGTGATGACACGGTTACTTACAAATGCCCCCACATTACCGAAGCGGAACCTGAAGACATTGACTGCTGGTGCAACCTTACATCAACATGGGTGACCTATGGAACGTGCAATCAAGCTGGAGAGCATAGACGCGACAAGAGATCAGTGGCGTTAGCTCCCCATGTCGGCATGGGACTGGACACACGCACCCAAACCTGGATGTCGGCTGAAGGAGCTTGGAGACAAGTCGAGAAGGTAGAGACATGGGCCCTCAGGCACCCAGGGTTCACCATACTAGCCCTATTTCTTGCCCATTACATAGGCACCTCCTTGACCCAGAAGGTGGTTATTTTTATACTACTAATGCTGGTCACCCCATCCATGACAATGAGATGTGTGGGAGTGGGAAACAGGGATTTTGTGGAAGGTCTGTCAGGAGCTACATGGGTTGACGTGGTGCTAGAGCACGGGGGGTGTGTGACCACCATGGCTAAGAACAAGCCCACGCTGGATATAGAGCTTCAGAAGACCGAGGCCACCCAACTGGCGACCCTAAGGAAGCTATGCATTGAGGGGAAAATTACCAACATAACAACTGACTCAAGATGCCCCACCCAAGGGGAAGCGGTTTTGCCTGAGGAGCAGGACCAGAACTACGTGTGTAAGCACACATACGTAGACAGAGGCTGGGGGAACGGTTGTGGTTTGTTTGGCAAGGGAAGCTTGGTAACATGTGCGAAATTTCAGTGCCTGGAACCGATAGAGGGAAAAGTAGTGCAATATGAGAACCTCAAGTACACCGTCATCATCACAGTGCACACAGGAGACCAACACCAGGTGGGAAATGAAACGCAGGGAGTCACGGCTGAGATAACGCCTCAGGCATCAACTACTGAAGCCATCTTGCCTGAATATGGAACCCTTGGACTAGAGTGCTCACCACGGACAGGTTTGGACTTCAATGAAATGATCTTACTAATAATGAAGAACAAAGCATGGATGGTACACAGACAATGGTTTTTTGATCTACCTCTACCATGGACATCAGGAGCTACAACAGAAACACCAACTTGGAACAGGAAGGAGCTCCTTGTGACATTCAAAAATGCACATGCGAAAAAACAAGAAGTAGTTGTCCTTGGATCACAAGAGGGAGCAATGCATACCGCACTGACAGGAGCCACAGAAATCCAAAACTCAGGAGGCACAAGCATTTTTGCGGGGCACTTAAAGTGTAGACTTAAGATGGACAAATTGGAACTCAAGGGGATGAGCTATGCAATGTGCACGAACACCTTTGTGTTGAAGAAAGAAGTCTCGGAAACGCAGCATGGGACAATACTCATTAAGGTCGAGTACAAAGGGGAAGATGCACCTTGCAAGATTCCTTTCTCCACAGAGGATGGACAAGGGAAAGCTCACAATGGCAGACTGATCACAGCCAACCCAGTGGTGACCAAGAGGGAGGAGCCTGTTAACATTGAGGCTGAACCTCCTTTTGGGGAAAGTAACATAGTAATTGGAATTGGAGACAATGCCTTGAAAATCAACTGGTACAAGAAGGGAAGCTCTATTGGGAAGATGTTCGAGGCTACTGCCAGAGGTGCAAGGCGCATGGCCATCTTGGGAGACACAGCTTGGGACTTTGGATCAGTGGGTGGTGTTCTGAACTCATTAGGCAAAATGGTGCACCAAATATTCGGAAGTGCTTACACAGCCCTATTCAGCGGAGTCTCCTGGGTGATGAAAATTGGAATAGGTGTTCTCTTGACTTGGATAGGGTTGAATTCAAAAAACACATCCATGTCATTTTCATGCATTGCGATAGGAATCATCACACTCTATCTGGGAGCAGTAGTACAAGCTGACATGGGGTGTGTCATAAACTGGAAAGGCAAAGAACTTAAATGCGGAAGTGGAATTTTCGTTACCAACGAGGTCCACACCTGGACAGAGCAGTACAAATTCCAAGCGGATTCCCCAAAAAGATTGGCGACAGCTATTGCAGGCGCTTGGGAAAATGGAGTGTGCGGAATTAGGTCAACAACCAGAATGGAGAATCTCTTGTGGAAGCAGATAGCCAATGAACTGAACTACATATTATGGGAAAATAATATTAAATTAACGGTAGTTGTGGGTGACACAATTGGGGTCTTGGAGCAAGGAAAAAGAACACTAACACCACAACCCATGGAGCTAAAATACTCATGGAAAACGTGGGGAAAGGCAAAAATAGTGACAGCTGAAACACAAAATTCCTCTTTCATAATAGACGGGCCAAACACACCGGAGTGTCCAAGTGCCTCAAGAGCATGGAATGTGTGGGAGGTGGAAGATTACGGGTTCGGAGTCTTCACAACCAACATATGGCTGAAACTCCGAGAGGTGCACACCCAAATGTGTGACCACAGGCTAATGTCGGCAGCCGTCAAGGATGAGAGGGCCGTGCATGCCGACATGGGCTATTGGATAGAAAGCCAAAAGAATGGAAGTTGGAAGCTAGAAAAAGCATCCCTCATAGAGGTGAAAACCTGCACATGGCCAAAATCACACACTCTTTGGAGCAACGGTGTGCTAGAGAGTGACATGATCATTCCAAAGAGTCTAGCTGGTCCTATTTCGCAACACAACTACAGGCCCGGGTATCACACCCAAACGGCAGGACCCTGGCACTTAGGAAAATTGGAGCTGGACTTCAACTATTGTGAAGGAACAACAGTTGTCATCACAGAAAACTGTGGGACGAGAGGCCCATCATTGAGAACGACAACAGTGTCAGGAAAGTTGATACACGAATGGTGTTGCCGCTCGTGCACACTTCCCCCTCTGCGATATATGGGAGAAGACGGCTGTTGGTATGGTATGGAAATCAGACCCATCAGTGAGAAAGAAGAGAACATGGTAAAGTCTTTAGTCTCAGCGGGAAGTGGAAAGGTAGACAATTTCACAATGGGTGTCTTGTGTCTGGCAATCCTCTTTGAAGAGGTGATGAGAGGAAAATTTGGGAAGAAACACATGATTGCAGGGGTTTTCTTCACGTTTATGCTCCTTCTCTTAGGGCAAATAACATGGAGAGACATGGCGCACACACTAATAATGATTGGGTCCAACGCCTCTGACAGGATGGGAATGGGCGTCACCTATCTAGCTTTAATTGCAACATTTAAAATCCAGCCATTCCTGGCTTTAGGATTTTTCCTAAGAAAACTGACATCTAGAGAGAATTTACTGTTAGGAGTTGGACTGGCTATGGCAGCAACGATACAACTGCCAGAGGACATTGAACAAATGGCAAATGGAATCGCCCTAGGGCTCATGGCTCTTAAATTGATAACACAATTTGAAACATACCAATTATGGACGGCATTAATCTCCTTAACGTGTTCAAATACGATCTTCACATTGACTGTTGCCTGGAGAACAGCCACCCTGATTTTGGCCGGAGTTTCACTTTTACCAGTGTGCCAGTCCTCGAGCATGAGGAAAACAGACTGGCTTCCAATGACAGTGGCAGCTATGGGAGTCCCACCCCTACCACTCTTTATTTTTAGCTTGAAAGACACACTCAAAAGGAGAAGCTGGCCACTGAATGAAGGGGTGATGGCTGTTGGGCTTGTGAGCATTCTGGCCAGTTCTCTCCTTAGAAATGACGTGCCCATGGCCGGACCATTAGTGGCCGGGGGCTTGTTGATAGCGTGCTACGTCATAACTGGCACGTCAGCAGACCTTACAGTAGAAAAAGCAGCAGATGTAACATGGGAGGAAGAGGCTGAGCAAACAGGAGTGTCCCACAACTTAATGATCACAGTTGATGATGATGGAACAATGAGAATAAAAGATGATGAGACTGAGAATATTCTGACAGTGCTTTTGAAGACAGCATTACTAATAGTATCAGGTATCTTTCCATACTCCATACCTGCAACATTGTTGGTCTGGCATACTTGGCAAAAGCAAACCCAACGATCCGGTGTTTTATGGGACGTACCCAGCCCCCCAGAGACACAGAAAGCAGAACTGGAAGAAGGGGTCTATAGGATCAAACAGCAAGGAATTCTTGGGAAAACCCAAGTAGGGGTTGGAGTACAAAAAGAAGGAGTCTTCCACACCATGTGGCACGTCACAAGAGGGGCAGTGTTGACACATAATGGGAAAAGACTGGAACCAAACTGGGCTAGCGTGAAAAAAGATCTGATTTCATACGGAGGAGGATGGAGATTGAGCGCACAGTGGCAAAAGGGGGAGGAGGTGCAGGTTATTGCCGTAGAGCCTGGGAAGAACCCAAAGAACTTTCAAACCATGCCAGGCACATTTCAGACCACAACAGGGGAAATAGGAGCAATTGCACTGGATTTCAAGCCTGGAACTTCAGGGTCTCCTATCATAAACAGAGAGGGAAAGGTAGTGGGACTATATGGCAATGGAGTGGTTACAAAGAATGGCGGCTACGTCAGTGGAATAGCGCAAACAAATGCAGAACCAGATGGACCGACGCCAGAGTTGGAAGAAGAGATGTTCAAAAAGCGAAATCTAACCATAATGGATCTCCATCCTGGGTCAGGAAAGACACGGAAATACCTTCCAGCCATTGTTAGAGAGGCAATCAAGAGACGCTTAAGAACTCTAATTTTGGCACCGACAAGGGTGGTTGCAGCTGAAATGGAAGAAGCATTGAAAGGGCTCCCAATAAGGTACCAAACAACAGCAACAAAATCTGAACACACAGGAAGAGAGATTGTTGATCTAATGTGCCACGCAACGTTCACGATGCGCTTGCTGTCACCAGTTAGAGTTCCAAATTATAACTTGATAATAATGGATGAGGCCCATTTCACAGACCCAGCCAGTATAGCGGCCAGAGGGTACATATCAACTCGTGTTGGAATGGGAGAGGCAGCCGCAATTTTCATGACGGCAACGCCCCCTGGAACAGCTGATGCCTTTCCTCAGAGCAACGCTCCAATTCAAGATGAAGAAAAGGATATACCAGAACGCTCATGGAATTCAGGCAATGAATGGATTACCGACTTCGCCGGGAAAACGGTGTGGTTTGTCCCCAGCATCAAGGCCGGAAATGACATAGCAAACTGCTTGCGAAAGAACGGGAAAAAGGTCATTCAACTTAGTAGGAAGACTTTTGATACAGAATATCAGAAGACTAAACTAAATGATTGGGACTTTGTGGTGACAACTGACATTTCAGAAATGGGGGCCAATTTCAAAGCAGATAGAGTGATCGACCCAAGAAGATGTCTAAAACCAGTGATCCTGACAGATGGACCAGAGCGGGTGATCTTGGCTGGACCAATGCCAGTCACCGTGGCGAGTGCTGCGCAAAGGAGAGGGAGAGTTGGCAGGAACCCACAAAAAGAAAATGACCAGTACATATTCACGGGCCAGCCTCTCAACAATGATGAAGACCATGCTCACTGGACAGAAGCAAAAATGTTACTGGACAACATCAACACTCCAGAAGGAATCATACCAGCTCTCTTTGAACCAGAAAGGGAGAAGTCAGCCGCCATAGACGGTGAATATCGCCTGAAGGGTGAATCCAGGAAGACTTTCGTGGAACTCATGAGGAGGGGTGACCTTCCAGTTTGGTTAGCTCACAAAGTAGCATCAGAAGGGATCAAATACACAGATAGAAAATGGTGCTTTGATGGACAGCGCAACAATCAAATTTTAGAGGAAAACATGGATGTGGAAATCTGGACAAAGGAAGGAGAAAAGAAAAAATTAAGACCTAGGTGGCTTGATGCCCGCACTTATTCAGATCCCTTAGCACTCAAGGAATTCAAGGACTTTGCGGCTGGCAGAAAGTCAATCGCCCTTGATCTTGTGACAGAAATAGGAAGAGTGCCTTCACACCTAGCCCACAGAACGAGGAACGCTCTGGACAATCTGGTGATGCTGCACACGTCAGAACATGGCGGTAGGGCCTACAGGCATGCGGTAGAGGAACTACCAGAAACAATGGAAACACTCCTACTCTTGGGACTCATGATCTTACTGACAGGTGGAGCAATGCTTTTCTTGATATCAGGTAAAGGGATTGGAAAGACTTCAATAGGACTCATATGTGTGATTGCTTCCAGTGGCATGCTGTGGATGGCCGAAATCCCACTCCAATGGATCGCGTCGGCTATAGTCTTGGAGTTCTTTATGATGGTGTTGCTTATACCAGAACCAGAAAAGCAGAGAACCCCCCAAGACAACCAACTCGCATATGTCGTAATAGGCATACTTACATTGGCTGCAATAATAGCGGCCAATGAAATGGGACTGTTGGAAACTACAAAGAGAGATTTAGGAATGTCTAAGGAGCCAGGTGTTGCTTCTCCAACTAGCTATTTGGATGTGGACTTGCACCCAGCATCAGCCTGGACATTGTACGCCGTGGCCACTACAGTAATAACACCAATGCTAAGACATACCATAGAGAATTCTACAGCAAATGTGTCCCTGGCAGCTATAGCCAACCAGGCAGTGGTCCTGATGGGTTTGGACAAAGGATGGCCAATATCAAAAATGGACTTAGGCGTACCACTACTGGCATTGGGTTGCTATTCACAAGTGAACCCATTGACTCTAACAGCGGCAGTACTTTTGCTAGTTACACATTATGCTATTATAGGTCCAGGACTGCAGGCAAAAGCCACTCGTGAAGCTCAAAAAAGGACAGCTGCTGGAATAATGAAGAATCCAACGGTGGATGGGATAATAACAATAGACCTAGATCCTGTAATATATGATTCAAAATTTGAAAAGCAACTGGGACAGGTCATGCTCCTGGTTCTGTGTGCAGTTCAACTGTTGTTAATGAGAACATCATGGGCCCTGTGTGAAGCCTTAACCTTAGCCACAGGACCAATGACAACACTCTGGGAAGGATCACCTGGGAAGTTTTGGAATACCACGATAGCTGTTTCCATGGCGAACATTTTTAGAGGGAGCTATTTAGCAGGAGCTGGGCTTGCCTTTTCTATTATGAAATCAGTTGGAACAGGAAAAAGAGGAACAGGCTCTCAAGGTGAAACTTTGGGAGAAAAATGGAAAAAAAAACTGAATCAATTATCCCGGAAAGAATTTGACCTTTACAAGAAGTCTGGAATCACTGAAGTGGATAGAACAGAAGCCAAAGAAGGGTTGAAAAGAGGAGAAACAACACATCATGCCGTTTCCAGGGGTAGTGCAAAACTTCAATGGTTTGTGGAGAGAAACATGGTCATTCCTGAAGGAAGAGTCATAGACCTGGGCTGCGGAAGAGGAGGCTGGTCATATTACTGTGCAGGACTGAAAAAAGTCACAGAAGTGCGAGGATACACAAAAGGCGGTCCAGGACACGAAGAACCAGTGCCCATGTCAACATATGGATGGAACATAGTTAAGTTAATGAGTGGAAAGGATGTGTTTTATCTTCCACCTGAAAAGTGTGACACCCTGTTGTGTGACATTGGAGAATCCTCACCAAGCCCAACAGTAGAAGAAAGCAGAACTATAAGAGTTTTGAAGATGGTTGAACCATGGCTGAAAAACAACCAGTTTTGCATTAAAGTATTGAACCCTTACATGCCAGCCGTGATTGAGCACCTAGAGAGGCTACAAAGGAAACACGGAGGAATGCTTGTGAGAAATCCACTTTCACGAAACTCCACGCACGAAATGTACTGGATATCTAATGGTACAGGTAACATTGTCTCTTCAGTCAACATGGTATCCAGACTCCTACTGAACAGGTTTACGATGACACACAGGAGACCTACCATAGAGAAAGATGTGGATTTAGGAGCAGGGACTCGACATGTGAATGCGGAACCAGAAACACCCAACATGGATGTCATTGGGGAAAGAATAAGAAGGATTAAGGAGGAGCATAATTCAACATGGCACTATGATGATGAAAACCCCTACAAAACGTGGGCTTACCACGGATCTTATGAAGTCAAGGCCACAGGCTCAGCCTCCTCCATGATAAATGGAGTCGTGAAACTTCTCACTAAACCATGGGATGTGGTGCCCATGGTGACACAGATGGCAATGACAGATACAACTCCATTTGGCCAGCAGAGAGTTTTTAAAGAGAAAGTGGACACCAGGACACCCAGGCCTATGCCAGGGACAAGAAAGGTTATGGAGATCACAGCGGAGTGGCTCTGGAGAACCCTGGGAAGGAACAAAAGACCCAGGTTGTGCACAAGGGAAGAGTTTACAAAAAAGGTCAGAACCAACGCAGCCATGGGTGCCGTTTTCACAGAGGAGAACCAATGGGACAGTGCGAAAGCTGCTGTTGAGGACGAAGAATTTTGGAAACTTGTGGACAGAGAACGTGAACTACACAAACTGGGGAAGTGTGGAAGCTGTGTTTACAACATGATGGGCAAGAGAGAGAAGAAACTTGGAGAGTTTGGCAAAGCAAAAGGCAGTAGAGCTATATGGTACATGTGGTTGGGAGCCAGGTACCTTGAGTTCGAAGCCCTTGGATTCCTAAATGAAGACCACTGGTTCTCGCGTGAAAACTCCTACAGTGGAGTAGAAGGAGAAGGACTGCACAAGCTGGGCTACATATTAAGGGATATTTCCAAGATACCCGGAGGGGCCATGTATG-CTGATGACACAGCTGGCTGGGACACAAGAATAACAGAAGATGACCTGCACAATGAGGAAAAGATCACACAGCAAATGAACCCTGAACACAGGCTGTTAGCGAACGCTATATTTAAGCTCACATACCAAAACAAAGTGGTCAAAGTTCAACGACCGACTCCAACGGGCACGGTAATGGACATCATATCTAGGAAAGACCAAAGAGGCAGTGGACAGGTGGGAACTTATGGTCTAAATACAT---TTACCAACATGGAAGCCCAGTTAGTTAGACAAATGGAAGGAGAAGGTGTGCTGTCAAAGGCAGACCTCGAGAACCCTCATCTGCCAGAAAAGAAAATTATACAATGGTTGGAAACCAAAGGAGTGGAGAGGTTAAAAAGAATGGCCATTAGCGGGGATGATTGCGTAGTGAAACCAATCGATGACAGGTTCGCTAATGCCCTGCTTGCTCTGAACGATATGGGAAAGGTTCGGAAAGACATACCTCAATGGCAGCCATCAAAGGGATGGCATGACTGGCAGCAGGTTCCTTTCTGCTCCCACCACTTTCATGAATTGATCATGAAGGATGGAAGAAAGTTGGTGGTTCCCTGCAGACCCCAGGACGAACTAATAGGAAGAGCAAGAATCTCTCAAGGAGCGGGATGGAGCCTTAGAGAAACCGCATGTTTGGGGAAAGCCTATGCCCAAATGTGGAGTCTCATGTATTTTCATAGAAGAGATCTCAGACTAGCGTCCAATGCCATATGTTCAGCAGTACCAGTCCACTGGGTCCCCACAAGTAGAACGACATGGTCTATTCATGCTCACCATCAGTGGATGACTACAGAAGACATGCTTACTGTTTGGAACAGGGTGTGGATCGAGGACAATCCCTGGATGGAGGACAAAACTCCAGTTACAACCTGGGAAAATGTTCCATACCTAGGGAAGAGAGAAGACCAATGGTGCGGATCACTTATTGGTCTCACTTCCAGAGCAACCTGGGCCCAGAACATACCCACAGCAATTCAACAGGTGAGAAGCCTTATAGGCAATGAAGAGTTTCTGGATTACATGCCTTCAATGAAGAGATTCAGGAAGGAGGAGGAGTCGGAGGGAGCCATTTGGT-AA
		</sequence>
		<sequence>
			<taxon idref="SHC0455_1"/>
			ATGAACAACCAACGGAAGAAGACGGGAAAACCGTCTATCAATATGCTGAAACGCGTGAGAAACCGTGTGTCAACTGGATCACAGTTGGCGAAGAGATTCTCAAAAGGATTGCTGAACGGCCAGGGACCAATGAAATTGGTTATGGCGTTCATAGCCTTCCTTAGATTTCTGGCCATTCCACCAACAGCAGGAGTTTTGGCCAGATGGGGAACCTTCAAGAAGTCGGGGGCCATTAAGGTCCTGAAAGGCTTTAAGAAGGAGATTTCAAACATGCTGAGCATAATCAACAAACGGAAAAAGACATCGCTCTGTCTCATGATGATATTGCCAGCAGCACTTGCTTTCCACTTGACTTCACGAGATGGAGAGCCACGCATGATCGTGGGGAAGAATGAAAGAGGAAAATCCCTACTTTTTAAGACAGCCTCTGGAATTAACATGTGCACACTCATAGCCATGGACTTGGGAGAGATGTGTGATGACACGGTTACTTACAAATGCCCCCACATTACCGAAGCGGAACCTGAAGACATTGACTGCTGGTGCAACCTTACATCAACATGGGTGACCTATGGAACGTGCAATCAAGCTGGAGAGCATAGACGCGACAAGAGATCAGTGGCGTTAGCTCCCCATGTCGGCATGGGACTGGACACACGCACCCAAACCTGGATGTCGGCTGAAGGAGCTTGGAGACAAGTCGAGAAGGTAGAGACATGGGCCCTCAGGCACCCAGGGTTCACCATACTAGCCCTATTTCTTGCCCATTACATAGGCACCTCCTTGGCCCAGAAGGTGGTTATTTTTATACTACTAATGCTGGTCACCCCATCCATGACAATGAGATGTGTGGGAGTGGGAAACAGGGATTTTGTGGAAGGTCTGTCAGGAGCTACATGGGTTGACGTGGTGCTAGAGCACGGGGGGTGTGTGACCACCATGGCTAAGAACAAGCCCACGCTGGATATAGAGCTTCAGAAGACCGAGGCCACCCAACTGGCGACCCTAAGGAAGCTATGCATTGAGGGGAAAATTACCAACATAACAACTGACTCAAGATGCCCCACCCAAGGGGAAGCGGTTTTGCCTGAGGAGCAGGACCAGAACTACGTGTGTAAGCACACATACGTAGACAGAGGCTGGGGGAACGGTTGTGGTTTGTTTGGCAAGGGAAGCTTGGTAACATGTGCGAAATTTCAGTGCCTGGAACCGATAGAGGGAAAAGTAGTGCAATATGAGAACCTCAAGTACACCGTCATCATTACAGTGCACACAGGAGACCAACACCAGGTGGGAAATGAAACGCAGGGAGTCACGGCTGAGATAACGCCTCAGGCATCAACTACTGAAGCCATCTTGCCTGAATATGGAACCCTTGGACTAGAGTGCTCACCACGGACAGGTTTGGACTTCAATGAAATGATCTTACTAATAATGAAGAACAAAGCATGGATGGTACACAGACAATGGTTTTTTGATCTACCTCTACCATGGACATCAGGAGCTACAACAGAAACACCAACTTGGAACAGGAAGGAGCTCCTTGTGACATTCAAAAATGCACATGCGAAAAAACAAGAAGTAGTTGTCCTTGGATCACAAGAGGGAGCAATGCATACCGCACTGACAGGAGCCACAGAAATCCAAAACTCAGGAGGCACAAGCATTTTTGCGGGGCACTTAAAGTGTAGACTTAAGATGGACAAATTGGAACTCAAGGGGATGAGCTATGCAATGTGCACGAACACCTTTGTGTTGAAGAAAGAAGTCTCGGAAACGCAGCATGGGACAATACTCATTAAGGTCGAGTACAAAGGGGAAGATGCACCTTGCAAGATTCCTTTCTCCACAGAGGATGGACAAGGGAAAGCTCACAATGGCAGACTGATCACAGCCAACCCAGTGGTGACCAAGAGGGAGGAGCCTGTTAACATTGAGGCTGAACCTCCTTTTGGGGAAAGTAACATAGTAATTGGAATTGGAGACAATGCTTTGAAAATCAACTGGTACAAGAAGGGAAGCTCTATTGGGAAGATGTTCGAGGCTACTGCCAGAGGTGCAAGGCGCATGGCCATCTTGGGAGACACAGCTTGGGACTTTGGATCAGTGGGTGGTGTTCTGAACTCATTAGGCAAAATGGTGCACCAAATATTCGGAAGTGCTTACACAGCCCTATTCAGCGGAGTCTCCTGGGTGATGAAAATTGGAATAGGTGTTCTCTTGACTTGGATAGGGTTGAATTCAAAAAACACATCCATGTCATTTTCATGCATTGCGATAGGAATCATCACACTCTATCTGGGAGCAGTAGTACAAGCTGACATGGGGTGTGTCATAAACTGGAAAGGCAAAGAACTTAAATGCGGAAGTGGAATTTTCGTTACCAACGAGGTCCACACCTGGACAGAGCAGTACAAATTCCAAGCGGATTCCCCAAAAAGATTGGCGACAGCTATTGCAGGCGCTTGGGAAAATGGAGTGTGCGGAATTAGGTCAACAACCAGAATGGAGAATCTCTTGTGGAAGCAGATAGCCAATGAACTGAACTACATATTATGGGAAAATAATATTAAATTAACGGTAGTTGTGGGTGACACAATTGGGGTCTTGGAGCAAGGAAAAAGAACACTAACACCACAACCCATGGAGCTAAAATACTCATGGAAAACGTGGGGAAAGGCAAAAATAGTGACAGCTGAAACACAAAATTCCTCTTTCATAATAGACGGGCCAAACACACCGGAGTGTCCAAGTGCCTCAAGAGCATGGAATGTGTGGGAGGTGGAAGATTACGGGTTCGGAGTCTTCACAACCAACATATGGCTGAAACTCCGAGAGGTGCACACCCAAATGTGTGACCACAGGCTAATGTCGGCAGCCGTCAAGGATGAGAGGGCCGTGCATGCCGACATGGGCTATTGGATAGAAAGCCAAAAGAATGGAAGTTGGAAGCTAGAAAAAGCATCCCTCATAGAGGTGAAAACCTGCACATGGCCAAAATCACACACTCTTTGGAGCAACGGTGTGCTAGAGAGTGACATGATCATTCCAAAGAGTCTAGCTGGTCCTATTTCGCAACACAACTACAGGCCCGGGTATCACACCCAAACGGCAGGACCCTGGCACTTAGGAAAATTGGAGCTGGACTTCAACTATTGTGAAGGAACAACAGTTGTCATCACAGAAAACTGTGGGACGAGAGGCCCATCATTGAGAACGACAACAGTGTCAGGAAAGTTGATACACGAATGGTGTTGCCGCTCGTGCACACTTCCCCCTCTGCGATATATGGGAGAAGACGGCTGTTGGTATGGTATGGAAATCAGACCCATCAATGAGAAAGAAGAGAACATGGTAAAGTCTTTAGTCTCAGCGGGAAGTGGAAAGGTAGACAATTTCACAATGGGTGTCTTGTGTCTGGCAATCCTCTTTGAAGAGGTGATGAGAGGAAAATTTGGGAAGAAACACATGATTGCAGGGGTTTTCTTCACGTTTATGCTCCTTCTCTTAGGGCAAATAACATGGAGAGACATGGCGCACACACTAATAATGATTGGGTCCAACGCCTCTGACAGGATGGGAATGGGCGTCACCTATCTAGCTTTAATTGCAACATTTAAAATCCAGCCATTCCTGGCTTTGGGATTTTTCCTAAGAAAACTGACATCTAGAGAGAATTTACTGTTAGGAGTTGGACTGGCTATGGCAGCAACGATACAACTGCCAGAGGACATTGAACAAATGGCAAATGGAATCGCCCTAGGGCTCATGGCTCTTAAATTGATAACACAATTTGAAACATACCAATTATGGACGGCATTAATCTCCTTAACGTGTTCAAATACGATCTTCACATTGACTGTTGCCTGGAGAACAGCCACCCTGATTTTGGCCGGAGTTTCACTTTTACCAGTGTGCCAGTCCTCGAGCATGAGGAAAACAGACTGGCTTCCAATGACAGTGGCAGCTATGGGAGTCCCACCCCTACCACTCTTTATTTTTAGCTTGAAAGACACACTCAAAAGGAGAAGCTGGCCACTGAATGAAGGGGTGATGGCTGTTGGGCTTGTGAGCATTCTGGCCAGTTCTCTCCTTAGAAATGACGTGCCCATGGCCGGACCATTAGTGGCCGGGGGCTTGTTGATAGCGTGCTACGTCATAACTGGCACGTCAGCAGACCTTACAGTAGAAAAAGCAGCAGATGTAACATGGGAGGAAGAGGCTGAGCAAACAGGAGTGTCCCACAACTTAATGATCACAGTTGATGATGATGGAACAATGAGAATAAAAGATGATGAGACTGAGAATATTCTGACAGTGCTTTTGAAGACAGCATTACTAATAGTATCAGGTATCTTTCCATACTCCATACCTGCAACATTGTTGGTCTGGCATACTTGGCAAAAGCAAACCCAACGATCCGGTGTTTTATGGGACGTACCCAGCCCCCCAGAGACACAGAAAGCAGAACTGGAAGAAGGGGTCTATAGGATCAAACAGCAAGGAATTCTTGGGAAAACCCAAGTAGGGGTTGGAGTACAAAAAGAAGGAGTCTTCCACACCATGTGGCACGTCACAAGAGGGGCAGTGTTGACACATAATGGGAAAAGACTGGAACCAAACTGGGCTAGCGTGAAAAAAGATCTGATTTCATACGGAGGAGGATGGAGATTGAGCGCACAGTGGCAAAAGGGGGAGGAGGTGCAGGTTATTGCCGTAGAGCCTGGGAAGAACCCAAAGAACTTTCAAACCATGCCAGGCACATTTCAGACCACAACAGGGGAAATAGGAGCAATTGCACTGGATTTCAAGCCTGGAACTTCAGGGTCTCCTATCATAAACAGAGAGGGAAAGGTAGTGGGACTATATGGCAATGGAGTGGTTACAAAGAATGGCGGCTACGTCAGTGGAATAGCGCAAACAAATGCAGAACCAGATGGACCGACGCCAGAGTTGGAAGAAGAGATGTTCAAAAAGCGAAATCTAACCATAATGGATCTCCATCCTGGGTCAGGAAAGACACGGAAATACCTTCCAGCCATTGTTAGAGAGGCAATCAAGAGACGCTTAAGAACTCTAATTTTGGCACCGACAAGGGTGGTTGCAGCTGAAATGGAAGAAGCATTGAAAGGGCTCCCAATAAGGTACCAAACAACAGCAACAAAATCTGAACACACAGGAAGAGAGATTGTTGATCTAATGTGCCACGCAACGTTCACGATGCGCTTGCTGTCACCAGTTAGAGTTCCAAATTATAACTTGATAATAATGGATGAGGCCCATTTCACAGACCCAGCCAGTATAGCGGCCAGAGGGTACATATCAACTCGTGTTGGAATGGGAGAGGCAGCCGCAATTTTCATGACGGCAACGCCCCCTGGAACAGCTGATGCCTTTCCTCAGAGCAACGCTCCAATTCAAGATGAAGAAAAGGATATACCAGAACGCTCATGGAATTCAGGCAATGAATGGATTACCGACTTCGCCGGGAAAACGGTGTGGTTTGTCCCCAGCATCAAGGCCGGAAATGACATAGCAAACTGCTTGCGAAAGAACGGGAAAAAGGTCATTCAACTTAGTAGGAAGACTTTTGATACAGAATATCAGAAGACTAAACTAAATGATTGGGACTTTGTGGTGACAACTGACATTTCAGAAATGGGGGCCAATTTCAAAGCAGATAGAGTGATCGACCCAAGAAGATGTCTAAAACCAGTGATCCTGACAGATGGACCAGAGCGGGTGATCTTGGCTGGACCAATGCCAGTCACCGTGGCGAGTGCTGCGCAAAGGAGAGGGAGAGTTGGCAGGAACCCACAAAAAGAAAATGACCAGTACATATTCACGGGCCAGCCTCTCAACAATGATGAAGACCATGCTCACTGGACAGAAGCAAAAATGTTACTGGACAACATCAACACTCCAGAAGGAATCATACCAGCTCTCTTTGAACCAGAAAGGGAGAAGTCAGCCGCCATAGACGGTGAATATCGCCTGAAGGGTGAATCCAGGAAGACTTTCGTGGAACTCATGAGGAGGGGTGACCTTCCAGTTTGGTTAGCTCACAAAGTAGCATCAGAAGGGATCAAATACACAGATAGAAAATGGTGCTTTGATGGACAGCGCAACAATCAAATTTTAGAGGAAAACATGGATGTGGAAATCTGGACAAAGGAAGGAGAAAAGAAAAAATTAAGACCTAGGTGGCTTGATGCCCGCACTTATTCAGATCCCTTAGCACTCAAGGAATTCAAGGACTTTGCGGCTGGCAGAAAGTCAATCGCCCTTGATCTTGTGACAGAAATAGGAAGAGTGCCTTCACACCTAGCCCACAGAACGAGGAACGCTCTGGACAATCTGGTGATGCTGCACACGTCAGAACATGGCGGTAGGGCCTACAGGCATGCGGTAGAGGAACTACCAGAAACAATGGAAACACTCCTACTCTTGGGACTCATGATCTTACTGACAGGTGGAGCAATGCTTTTCTTGATATCAGGTAAAGGGATTGGAAAGACTTCAATAGGACTCATATGTGTGATTGCTTCCAGTGGCATGCTGTGGATGGCCGAAATCCCACTCCAATGGATCGCGTCGGCTATAGTCTTGGAGTTCTTTATGATGGTGTTGCTTATACCAGAACCAGAAAAGCAGAGAACCCCCCAAGACAACCAACTCGCATATGTCGTAATAGGCATACTTACATTGGCTGCAATAATAGCGGCCAATGAAATGGGACTGTTGGAAACTACAAAGAGAGATTTAGGAATGTCTAAGGAGCCAGGTGTTGCTTCTCCAACTAGCTATTTGGATGTGGACTTGCACCCAGCATCAGCCTGGACATTGTACGCCGTGGCCACTACAGTAATAACACCAATGCTAAGACATACCATAGAGAATTCTACAGCAAATGTGTCCCTGGCAGCTATAGCCAACCAGGCAGTGGTCCTGATGGGTTTGGACAAAGGATGGCCAATATCAAAAATGGACTTAGGCGTACCACTACTGGCATTGGGTTGCTATTCACAAGTGAACCCATTGACTCTAACAGCGGCAGTACTTTTGCTAGTTACACATTATGCTATTATAGGTCCAGGACTGCAGGCAAAAGCCACCCGTGAAGCTCAAAAAAGGACAGCTGCTGGAATAATGAAGAATCCAACGGTGGATGGGATAATAACAATAGACCTAGATCCTGTAATATATGATTCAAAATTTGAAAAGCAACTGGGACAGGTCATGCTCCTGGTTCTGTGTGCAGTTCAACTGTTGTTAATGAGAACATCATGGGCCCTGTGTGAAGCCTTAACCTTAGCCACAGGACCAATGACAACACTCTGGGAAGGATCACCTGGGAAGTTTTGGAATACCACGATAGCTGTTTCCATGGCGAACATTTTTAGAGGGAGCTATTTAGCAGGAGCTGGGCTTGCCTTTTCTATTATGAAATCAGTTGGAACAGGAAAAAGAGGAACAGGCTCTCAAGGTGAAACTTTGGGAGAAAAATGGAAAAAAAAACTGAATCAATTATCCCGGAAAGAATTTGACCTTTACAAGAAGTCTGGAATCACTGAAGTGGATAGAACAGAAGCCAAAGAAGGGTTGAAAAGAGGAGAAACAACACATCATGCCGTTTCCAGGGGTAGTGCAAAACTTCAATGGTTTGTGGAGAGAAACATGGTCATTCCTGAAGGAAGAGTCATAGACCTGGGCTGCGGAAGAGGAGGCTGGTCATATTACTGTGCAGGACTGAAAAAAGTCACAGAAGTGCGAGGATACACAAAAGGCGGTCCAGGACACGAAGAACCAGTGCCCATGTCAACATATGGATGGAACATAGTTAAGTTAATGAGTGGAAAGGATGTGTTTTATCTTCCACCTGAAAAGTGTGACACCCTGTTGTGTGACATTGGAGAATCCTCACCAAGCCCAACAGTAGAAGAAAGCAGAACTATAAGAGTTTTGAAGATGGTTGAACCATGGCTGAAAAACAACCAGTTTTGCATTAAAGTATTGAACCCTTACATGCCAGCCGTGATTGAGCACCTAGAGAGGCTACAAAGGAAACACGGAGGAATGCTTGTGAGAAATCCACTTTCACGAAACTCCACGCACGAAATGTACTGGATATCTAATGGTACAGGTAACATTGTCTCTTCAGTCAACATGGTATCCAGACTCCTACTGAACAGGTTTACGATGACACACAGGAGACCTACCATAGAGAAAGATGTGGATTTAGGAGCAGGGACTCGACATGTTAATGCGGAACCAGAAACACCCAACATGGATGTCATTGGGGAAAGAATAAGAAGGATTAAGGAGGAGCATAATTCAACATGGCACTATGATGATGAAAACCCCTACAAAACGTGGGCTTACCACGGATCTTATGAAGTCAAGGCCACAGGCTCAGCCTCCTCCATGATAAATGGAGTCGTGAAACTTCTCACTAAACCATGGGATGTGGTGCCCATGGTGACACAGATGGCAATGACAGATACAACTCCATTTGGCCAGCAGAGAGTTTTTAAAGAGAAAGTGGACACCAGGACACCCAGGCCTATGCCAGGGACAAGAAAGGTTATGGAGATCACAGCGGAGTGGCTCTGGAGAACCCTGGGAAGGAACAAAAGACCCAGGTTGTGCACAAGGGAAGAGTTTACAAAAAAGGTCAGAACCAACGCAGCCATGGGTGCCGTTTTCACAGAGGAGAACCAATGGGACAGTGCGAAAGCTGCTGTTGAGGACGAAGAATTTTGGAAACTTGTGGACAGAGAACGTGAACTACACAAACTGGGGAAGTGTGGAAGCTGTGTTTACAACATGATGGGCAAGAGAGAGAAGAAACTTGGAGAGTTTGGCAAAGCAAAAGGCAGTAGAGCCATATGGTACATGTGGTTGGGAGCCAGGTACCTTGAGTTCGAAGCCCTTGGATTCCTAAATGAAGACCACTGGTTCTCGCGTGAAAACTCCTACAGTGGAGTAGAAGGAGAAGGACTGCACAAGCTGGGCTACATATTAAGGGATATTTCCAAGATACCCGGAGGGGCCATGTATG-CTGATGACACAGCTGGCTGGGACACAAGAATAACAGAAGATGACCTGCACAATGAGGAAAAGATCACACAGCAAATGAACCCTGAACACAGGCTGTTAGCGAACGCTATATTTAAGCTCACATACCAAAACAAAGTGGTCAAAGTTCAACGACCGACTCCAACGGGCACGGTAATGGACATCATATCTAGGAAAGACCAAAGAGGCAGTGGACAGGTGGGAACTTATGGTCTAAATACAT---TTACCAACATGGAAGCCCAGTTAGTTAGACAAATGGAAGGAGAAGGTGTGCTGTCAAAGGCAGACCTCGAGAACCCTCATCTGCCAGAAAAGAAAATTATACAATGGTTGGAAACCAAAGGAGTGGAGAGGTTAAAAAGAATGGCCATTAGCGGGGATGATTGCGTAGTGAAACCAATCGATGATAGGTTCGCTAATGCCCTGCTTGCTCTGAACGATATGGGAAAGGTTCGGAAAGACATACCTCAATGGCAGCCATCAAAGGGATGGCATGACTGGCAGCAGGTTCCTTTCTGCTCCCACCACTTTCATGAATTGATCATGAAGGATGGAAGAAAGTTGGTGGTTCCCTGCAGACCCCAGGACGAACTAATAGGAAGAGCAAGAATCTCTCAAGGAGCGGGATGGAGCCTTAGAGAAACCGCATGTTTGGGGAAAGCCTATGCCCAAATGTGGAGTCTCATGTATTTTCATAGAAGAGATCTCAGACTAGCGTCCAATGCCATATGTTCAGCAGTACCAGTCCACTGGGTCCCCACAAGTAGAACGACATGGTCTATTCATGCTCACCATCAGTGGATGACTACAGAAGACATGCTTACTGTTTGGAACAGGGTGTGGATCGAGGACAATCCCTGGATGGAGGACAAAACTCCAGTTACAACCTGGGAAAATGTTCCATACCTAGGGAAGAGAGAAGACCAATGGTGCGGATCACTTATTGGTCTCACTTCCAGAGCAACCTGGGCCCAGAACATACCCACAGCAATTCAACAGGTGAGAAGCCTTATAGGCAATGAAGAGTTTCTGGATTACATGCCTTCAATGAAGAGATTCAGGAAGGAGGAGGAGTCGGAGGGAGCCATTTGGT-AA
		</sequence>
		<sequence>
			<taxon idref="SHC0506_1"/>
			ATGAACAACCAACGGAAGAAGACGGGAAAACCGTCTATCAATATGCTGAAACGCGTGAGAAACCGTGTGTCAACTGGATCACAGTTGGCGAAGAGATTCTCAAAAGGATTGCTGAACGGCCAGGGACCAATGAAATTGGTTATGGCGTTCATAGCCTTCCTTAGATTTCTGGCCATTCCACCAACAGCAGGAGTTTTGGCCAGATGGGGAACCTTCAAGAAGTCGGGGGCCATTAAGGTCCTGAAAGGCTTTAAGAAGGAGATTTCAAACATGCTGAGCATAATCAACAAACGGAAAAAGACATCGCTCTGTCTCATGATGATATTGCCAGCAGCACTTGCTTTCCACTTGACTTCACGAGATGGAGAGCCACGCATGATCGTGGGGAAGAATGAAAGAGGAAAATCCCTACTTTTTAAGACAGCCTCTGGAATTAACATGTGCACACTCATAGCCATGGACTTGGGAGAGATGTGTGATGACACGGTTACTTACAAATGCCCCCACATTACCGAAGCGGAACCTGAAGACATTGACTGCTGGTGCAACCTTACATCAACATGGGTGACCTATGGAACGTGCAATCAAGCTGGAGAGCATAGACGCGACAAGAGATCAGTGGCGTTAGCTCCCCATGTCGGCATGGGACTGGACACACGCACCCAAACCTGGATGTCGGCTGAAGGAGCTTGGAGACAAGTCGAGAAGGTAGAGACATGGGCCCTCAGGCACCCAGGGTTCACCATACTAGCCCTATTTCTTGCCCATTACATAGGCACCTCCTTGACCCAGAAGGTGGTTATTTTTATACTACTAATGCTGGTCACCCCATCCATGACAATGAGATGTGTGGGAGTGGGAAACAGGGATTTTGTGGAAGGTCTGTCAGGAGCTACATGGGTTGACGTGGTGCTAGAGCACGGGGGGTGTGTGACCACCATGGCTAAGAACAAGCCCACGCTGGATATAGAGCTTCAGAAGACCGAGGCCACCCAACTGGCGACCCTAAGGAAGCTATGCATTGAGGGGAAAATTACCAACATAACAACTGACTCAAGATGCCCCACCCAAGGGGAAGCGGTTTTGCCTGAAGAGCAGGACCAGAACTACGTGTGTAAGCACACATACGTAGACAGAGGCTGGGGGAACGGTTGTGGTTTGTTTGGCAAGGGAAGCTTGGTAACATGTGCGAAATTTCAGTGCCTGGAACCGATAGAGGGAAAAGTAGTGCAATATGAGAACCTCAAGTACACCGTCATCATTACAGTGCACACAGGAGACCAACACCAGGTGGGAAATGAAACGCAGGGAGTCACGGCTGAGATAACGCCTCAGGCATCAACTACTGAAGCCATCTTGCCTGAATATGGAACCCTTGGACTAGAGTGCTCACCACGGACAGGTTTGGACTTCAATGAAATGATCTTACTAATAATGAAGAACAAAGCATGGATGGTACACAGACAATGGTTTTTTGATCTACCTCTACCATGGACATCAGGAGCTACAACAGAAACACCAACTTGGAACAGGAAGGAGCTCCTTGTGACATTCAAAAATGCACATGCGAAAAAACAAGAAGTAGTTGTCCTTGGATCACAAGAGGGAGCAATGCATACCGCACTGACAGGAGCCACAGAAATCCAAAACTCAGGAGGCACAAGCATTTTTGCGGGGCACTTAAAGTGTAGACTTAAGATGGACAAATTGGAACTCAAGGGGATGAGCTATGCAATGTGCACGAACACCTTTGTGTTGAAGAAAGAAGTCTCGGAAACGCAGCATGGGACAATACTCATTAAGGTCGAGTACAAAGGGGAAGATGCACCTTGCAAGATTCCTTTCTCCACAGAGGATGGACAAGGGAAAGCTCACAATGGCAGACTGATCACAGCCAACCCAGTGGTGACCAAGAGGGAGGAGCCTGTTAACATTGAGGCTGAACCTCCTTTTGGGGAAAGTAACATAGTAATTGGAATTGGAGACAATGCCTTGAAAATCAACTGGTACAAGAAGGGAAGCTCTATTGGGAAGATGTTCGAGGCTACTGCCAGAGGTGCAAGGCGCATGGCCATCTTGGGAGACACAGCTTGGGACTTTGGATCAGTGGGTGGTGTTCTGAACTCATTAGGCAAAATGGTGCACCAAATATTCGGAAGTGCTTACACAGCCCTATTCAGCGGAGTCTCCTGGGTGATGAAAATTGGAATAGGTGTTCTCTTGACTTGGATAGGGTTGAATTCAAAAAACACATCCATGTCATTTTCATGCATTGCGATAGGAATCATCACACTCTATCTGGGAGCAGTAGTACAAGCTGACATGGGGTGTGTCATAAACTGGAAAGGCAAAGAACTTAAATGCGGAAGTGGAATTTTCGTTACCAACGAGGTCCACACCTGGACAGAGCAGTACAAATTCCAAGCGGATTCCCCAAAAAGATTGGCGACAGCTATTGCAGGCGCTTGGGAAAATGGAGTGTGCGGAATTAGGTCAACAACCAGAATGGAGAATCTCTTGTGGAAGCAGATAGCCAATGAACTGAACTACATATTATGGGAAAATAATATTAAATTAACGGTAGTTGTGGGTGACACAATTGGGGTCTTGGAGCAAGGAAAAAGAACACTAACACCACAACCCATGGAGCTAAAATACTCATGGAAAACGTGGGGAAAGGCAAAAATAGTGACAGCTGAAACACAAAATTCCTCTTTCATAATAGACGGGCCAAACACACCGGAGTGTCCAAGTGCCTCAAGAGCATGGAATGTGTGGGAGGTGGAAGATTACGGGTTCGGAGTCTTCACAACCAACATATGGCTGAAACTCCGAGAGGTGCACACCCAAATGTGTGACCACAGGCTAATGTCGGCAGCCGTCAAGGATGAGAGGGCCGTGCATGCCGACATGGGCTATTGGATAGAAAGCCAAAAGAATGGAAGTTGGAAGCTAGAAAAAGCATCCCTCATAGAGGTGAAAACCTGCACATGGCCAAAATCACACACTCTTTGGAGCAACGGTGTGCTAGAGAGTGACATGATCATTCCAAAGAGTCTAGCTGGTCCTATTTCGCAACACAACTACAGGCCCGGGTATCACACCCAAACGGCAGGACCCTGGCACTTAGGAAAATTGGAGCTGGACTTCAACTACTGTGAAGGAACAACAGTTGTCATCACAGAAAACTGTGGGACGAGAGGCCCATCATTGAGAACGACAACAGTGTCAGGAAAGTTGATACACGAATGGTGTTGCCGCTCGTGCACACTTCCCCCTCTGCGATATATGGGAGAAGACGGCTGTTGGTATGGTATGGAAATCAGACCCATCAGTGAGAAAGAAGAGAACATGGTAAAGTCTTTAGTCTCAGCGGGAAGTGGAAAGGTAGACAATTTCACAATGGGTGTCTTGTGTCTGGCAATCCTCTTTGAAGAGGTGATGAGAGGAAAATTTGGGAAGAAACACATGATTGCAGGGGTTCTCTTCACGTTTATGCTCCTTCTCTTAGGGCAAATAACATGGAGAGACATGGCGCACACACTAATAATGATTGGGTCCAACGCCTCTGACAGGATGGGAATGGGCGTCACCTATCTAGCTTTAATTGCAACATTTAAAATCCAGCCATTCCTGGCTTTGGGATTTTTCCTAAGAAAACTGACATCTAGAGAGAATTTACTGTTAGGAGTTGGACTGGCTATGGCAGCAACGATACAACTGCCAGAGGACATTGAACAAATGGCAAATGGAATCGCCCTAGGGCTCATGGCTCTTAAATTGACAACACAATTTGAAACATACCAATTATGGACGGCATTAATCTCCTTAACGTGTTCAAATACGATCTTCACATTGACTGTTGCCTGGAGAACAGCCACCCTGATTTTGGCCGGAGTTTCACTTTTACCAGTGTGCCAGTCCTCGAGCATGAGGAAAACAGACTGGCTTCCAATGACAGTGGCAGCTATGGGAGTCCCACCCCTACCACTCTTTATTTTTAGCTTGAAAGACACACTCAAAAGGAGAAGCTGGCCACTGAATGAAGGGGTGATGGCTGTTGGGCTTGTGAGCATTCTGGCCAGTTCTCTCCTTAGAAATGACGTGCCCATGGCCGGACCATTAGTGGCCGGGGGCTTGTTGATAGCGTGCTACGTCATAACTGGCACGTCAGCAGACCTTACAGTAGAAAAAGCAGCAGATGTAACATGGGAGGAAGAGGCTGAGCAAACAGGAGTGTCCCACAACTTAATGATCACAGTTGATGATGATGGAACAATGAGAATAAAAGATGATGAGACTGAGAATATTCTGACAGTGCTTTTGAAGACAGCATTACTAATAGTATCAGGTATCTTTCCATACTCCATACCTGCAACATTGTTGGTCTGGCATACTTGGCAAAAGCAAACCCAACGATCCGGTGTTTTATGGGACGTACCCAGCCCCCCAGAGACACAGAAAGCAGAACTGGAAGAAGGGGTCTATAGGATCAAACAGCAAGGAATTCTTGGGAAAACCCAAGTAGGGGTTGGAGTACAAAAAGAAGGAGTCTTCCACACCATGTGGCACGTCACAAGAGGGGCAGTGTTGACACATAATGGGAAAAGACTGGAACCAAACTGGGCTAGCGTGAAAAAAGATCTGATTTCATACGGAGGAGGATGGAGATTGAGCGCACAGTGGCAAAAGGGGGAGGAGGTGCAGGTTATTGCCGTAGAGCCTGGGAAGAACCCAAAGAACTTTCAAACCATGCCAGGCACATTTCAGACCACAACAGGGGAAATAGGAGCAATTGCACTGGATTTCAAGCCTGGAACTTCAGGGTCTCCTATCATAAACAGAGAGGGAAAGGTAGTGGGACTATATGGCAATGGAGTGGTTACAAAGAATGGCGGCTACGTCAGTGGAATAGCGCAAACAAATGCAGAACCAGATGGACCGACGCCAGAGTTGGAAGAAGAGATGTTCAAAAAGCGAAATCTAACCATAATGGATCTCCATCCTGGGTCAGGAAAGACACGGAAATACCTTCCAGCCATTGTTAGAGAGGCAATCAAGAGACGCTTAAGAACTCTAATTTTGGCACCGACAAGGGTGGTTGCAGCTGAAATGGAAGAGGCATTGAAAGGGCTCCCAATAAGGTACCAAACAACAGCAACAAAATCTGAACACACAGGAAGAGAGATTGTTGATCTAATGTGCCACGCAACGTTCACGATGCGCTTGCTGTCACCAGTTAGAGTTCCAAATTATAACTTGATAATAATGGATGAGGCCCATTTCACAGACCCAGCCAGTATAGCGGCCAGAGGGTACATATCAACTCGTGTTGGAATGGGAGAGGCAGCCGCAATTTTCATGACGGCAACGCCCCCTGGAACAGCTGATGCCTTTCCTCAGAGCAACGCTCCAATTCAAGATGAAGAAAAGGATATACCAGAACGCTCATGGAATTCAGGCAATGAATGGATTACCGACTTCGCCGGGAAAACGGTGTGGTTTGTCCCCAGCATCAAGGCCGGAAATGACATAGCAAACTGCTTGCGAAAGAACGGGAAAAAGGTCATTCAACTTAGTAGGAAGACTTTTGATACAGAATATCAGAAGACTAAACTAAATGATTGGGACTTTGTGGTGACAACTGACATTTCAGAAATGGGGGCCAATTTCAAAGCAGATAGAGTGATCGACCCAAGAAGATGTCTAAAACCAGTGATCCTGACAGATGGACCAGAGCGGGTGATCTTGGCTGGACCAATGCCAGTCACCGTGGCGAGTGCTGCGCAAAGGAGAGGGAGAGTTGGCAGGAACCCACAAAAAGAAAATGACCAGTACATATTCACGGGCCAGCCTCTCAACAATGATGAAGACCATGCTCACTGGACAGAAGCAAAAATGTTACTGGACAACATCAACACTCCAGAAGGAATCATACCAGCCCTCTTTGAACCAGAAAGGGAGAAGTCAGCCGCCATAGACGGTGAATATCGCCTGAAGGGTGAATCCAGGAAGACTTTCGTGGAACTCATGAGGAGGGGTGACCTTCCAGTTTGGTTAGCTCACAAAGTAGCATCAGAAGGGATCAAATACACAGATAGAAAATGGTGCTTTGATGGACAGCGCAACAATCAAATTTTAGAGGAAAACATGGATGTGGAAATCTGGACAAAGGAAGGAGAAAAGAAAAAATTAAGACCTAGGTGGCTTGATGCCCGCACTTATTCAGATCCCTTAGCACTCAAGGAATTCAAGGACTTTGCGGCTGGCAGAAAGTCAATCGCCCTTGATCTTGTGACAGAAATAGGAAGAGTGCCTTCACACCTAGCCCACAGAACGAGGAACGCTCTGGACAATCTGGTGATGCTGCACACGTCAGAACATGGCGGTAGGGCCTACAGGCATGCGGTAGAGGAACTACCAGAAACAATGGAAACACTCCTACTCTTGGGACTCATGATCTTACTGACAGGTGGAGCAATGCTTTTCTTGATATCAGGTAAAGGGATTGGAAAGACTTCAATAGGACTCATATGTGTGATTGCTTCCAGTGGCATGCTGTGGATGGCCGAAATCCCACTCCAATGGATCGCGTCGGCTATAGTCTTGGAGTTCTTTATGATGGTGTTGCTTATACCAGAACCAGAAAAGCAGAGAACCCCCCAAGACAACCAACTCGCATATGTCGTAATAGGCATACTTACATTGGCTGCAATAATAGCGGCCAATGAAATGGGACTGTTGGAAACTACAAAGAGAGATTTAGGAATGTCTAAGGAGCCAGGTGTTGCTTCTCAAACTAGCTATTTGGATGTGGACTTGCACCCAGCATCAGCCTGGACATTGTACGCCGTGGCCACTACAGTAATAACACCAATGCTAAGACATACCATAGAGAATTCTACAGCAAATGTGTCCCTGGCAGCTATAGCCAACCAGGCAGTGGTCCTGATGGGTTTGGACAAAGGATGGCCAATATCAAAAATGGACTTAGGCGTACCACTACTGGCATTGGGTTGCTATTCACAAGTGAACCCATTGACTCTAACAGCGGCAGTACTTTTGCTAGTTACACATTATGCTATTATAGGTCCAGGACTGCAGGCAAAAGCCACTCGTGAAGCTCAAAAAAGGACAGCTGCTGGAATAATGAAGAATCCAACGGTGGATGGGATAATAACAATAGACCTAGATCCTGTAATATATGATTCAAAATTTGAAAAGCAACTGGGACAGGTCATGCTCCTGATTCTGTGTGCAGTTCAACTGTTGTTAATGAGAACATCATGGGCCCTGTGTGAAGCCTTAACCTTAGCCACAGGACCAATGACAACACTCTGGGAAGGATCACCTGGGAAGTTTTGGAATACCACGATAGCTGTTTCCATGGCGAACATTTTTAGAGGGAGCTATTTAGCAGGAGCTGGGCTTGCCTTTTCTATTATGAAATCAGTTGGAACAGGAAAAAGAGGAACAGGCTCTCAAGGTGAAACTTTGGGAGAAAAATGGAAAAAAAAACTGAATCAATTATCCCGGAAAGAATTTGACCTTTACAAGAAGTCTGGAATCACTGAAGTGGATAGAACAGAAGCCAAAGAAGGGTTGAGAAGAGGAGAAACAACACATCATGCCGTTTCCAGGGGTAGTGCAAAACTTCAATGGTTTGTGGAGAGAAACATGGTCATTCCTGAAGGAAGAGTCATAGACCTGGGCTGCGGAAGAGGAGGCTGGTCATATTACTGTGCAGGACTGAAAAAAGTCACAGAAGTGCGAGGATACACAAAAGGCGGTCCAGGACACGAAGAACCAGTGCCCATGTCAACATATGGATGGAACATAGTTAAGTTAATGAGTGGAAAGGATGTGTTTTATCTTCCACCTGAAAAGTGTGACACCCTGTTGTGTGACATTGGAGAATCCTCACCAAGCCCAACAGTGGAAGAAAGCAGAACTATAAGAGTTTTGAAGATGGTTGAACCATGGCTGAAAAACAACCAGTTTTGCATTAAAGTATTGAACCCTTACATGCCAGCCGTGATTGAGCACCTAGAGAGGCTACAAAGGAAACACGGAGGAATGCTTGTGAGAAATCCACTTTCACGAAACTCCACGCACGAAATGTACTGGATATCTAATGGTACAGGTAACATTGTCTCTTCAGTCAACATGGTATCCAGACTCCTACTGAACAGGTTTACGATGACACACAGGAGACCTACCATAGAGAAAGATGTGGATTTAGGAGCAGGGACTCGACATGTTAATGCGGAACCAGAAACACCCAACATGGATGTCATTGGGGAAAGAATAAGAAGGATTAAGGAGGAGCATAATTCAACATGGCACTATGATGATGAAAACCCCTACAAAACGTGGGCTTACCACGGATCTTATGAAGTCAAGGCCACAGGCTCAGCCTCCTCCATGATAAATGGAGTCGTGAAACTTCTCACTAAACCATGGGATGTGGTGCCCATGGTGACACAGATGGCAATGACAGATACAACTCCATTTGGCCAGCAGAGAGTTTTTAAAGAGAAAGTGGACACCAGGACACCCAGGCCTATGCCAGGGACAAGAAAGGTTATGGAGATCACAGCGGAGTGGCTCTGGAGAACCCTGGGAAGGAACAAAAGACCCAGGTTGTGCACAAGGGAAGAGTTTACAAAAAAGGTCAGAACCAACGCAGCCATGGGTGCTGTTTTCACAGAGGAGAACCAATGGGACAGTGCGAAAGCTGCTGTTGAGGACGAAGAATTTTGGAAACTTGTGGACAGAGAACGTGAACTACACAAACTGGGGAAGTGTGGAAGCTGTGTTTACAACATGATGGGCAAGAGAGAGAAGAAACTTGGAGAGTTTGGCAAAGCAAAAGGCAGTAGAGCTATATGGTACATGTGGTTGGGAGCCAGGTACCTTGAGTTCGAAGCCCTTGGATTCCTAAATGAAGACCACTGGTTCTCGCGTGAAAACTCCTACAGTGGAGTAGAAGGAGAAGGACTGCACAAGCTGGGCTACATATTAAGGGATATTTCCAAGATACCCGGAGGGGCCATGTATG-CTGATGACACAGCTGGCTGGGACACAAGAATAACAGAAGATGACCTGCACAATGAGGAAAAGATCACACAGCAAATGAACCCTGAACACAGGCTGTTAGCGAACGCTATATTTAAGCTCACATACCAAAACAAAGTGGTCAAAGTTCAACGACCGACTCCAACGGGCACGGTAATGGACATCATATCTAGGAAAGACCAAAGAGGCAGTGGACAGGTGGGAACTTATGGTCTAAATACAT---TTACCAACATGGAAGCCCAGTTAGTTAGACAAATGGAAGGAGAAGGTGTGCTGTCAAAGGCAGACCTCGAGAACCCTCATCTGCCAGAAAAGAAAATTATACAATGGTTGGAAACCAAAGGAGTGGAGAGGTTAAAAAGAATGGCCATTAGCGGGGATGATTGCGTAGTGAAACCAATCGATGACAGGTTCGCTAATGCCCTGCTTGCTCTGAACGATATGGGAAAGGTTCGGAAAGACATACCTCAATGGCAGCCATCAAAGGGATGGCATGACTGGCAGCAGGTTCCTTTCTGCTCCCACCACTTTCATGAATTGATCATGAAGGATGGAAGAAAGTTGGTGGTTCCCTGCAGACCCCAGGACGAACTAATAGGAAGAGCAAGAATCTCTCAAGGAGCGGGATGGAGCCTTAGAGAAACCGCATGTTTGGGGAAAGCCTATGCCCAAATGTGGAGTCTCATGTATTTTCATAGAAGAGATCTCAGACTAGCGTCCAATGCCATATGTTCAGCAGTACCAGTCCACTGGGTCCCCACAAGTAGAACGACATGGTCTATTCATGCTCACCATCAGTGGATGACTACAGAAGACATGCTTACTGTTTGGAACAGGGTGTGGATCGAGGACAATCCCTGGATGGAGGACAAAACTCCAGTTACAACCTGGGAAAATGTTCCATACCTAGGGAAGAGAGAAGACCAATGGTGCGGATCACTTATTGGTCTCACTTCCAGAGCAACCTGGGCCCAGAACATACCCACAGCAATTCAACAGGTGAGAAGCCTTATAGGCAATGAAGAGTTTCTGGATTACATGCCTTCAATGAAGAGATTCAGGAAGGAGGAGGAGTCGGAGGGAGCCATTTGGT-AA
		</sequence>
		<sequence>
			<taxon idref="SHC0539_1"/>
			ATGAACAACCAACGGAAGAAGACGGGAAAACCGTCTATCAATATGCTGAAACGCGTGAGAAACCGTGTGTCAACTGGATCACAGTTGGCGAAGAGATTCTCAAAAGGATTGCTGAACGGCCAGGGACCAATGAAATTGGTTATGGCGTTCATAGCCTTCCTTAGATTTCTGGCCATTCCACCAACAGCAGGAGTTTTGGCCAGATGGGGAACCTTCAAGAAGTCGGGGGCCATTAAGGTCCTGAAAGGCTTTAAGAAGGAGATTTCAAACATGCTGAGCATAATCAACAAACGGAAAAAGACATCGCTCTGTCTCATGATGATATTGCCAGCAGCACTTGCTTTCCACTTGACTTCACGAGATGGAGAGCCACGCATGATCGTGGGGAAGAATGAAAGAGGAAAATCCCTACTTTTTAAGACAGCCTCTGGAATTAACATGTGCACACTCATAGCCATGGACTTGGGAGAGATGTGTGATGACACGGTTACTTACAAATGCCCCCACATTACCGAAGCGGAACCTGAAGACATTGACTGCTGGTGCAACCTTACATCAACATGGGTGACCTATGGAACGTGCAATCAAGCTGGAGAGCATAGACGCGACAAGAGATCAGTGGCGTTAGCTCCCCATGTCGGCATGGGACTGGACACACGCACCCAAACCTGGATGTCGGCTGAAGGAGCTTGGAGACAAGTCGAGAAGGTAGAGACATGGGCCCTCAGGCACCCAGGGTTCACCATACTAGCCCTATTTCTTGCCCATTACATAGGCACCTCCTTGACCCAGAAGGTGGTTATTTTTATACTACTAATGCTGGTCACCCCATCCATGACAATGAGATGTGTGGGAGTGGGAAACAGGGATTTTGTGGAAGGTCTGTCAGGAGCTACATGGGTTGACGTGGTGCTAGAGCACGGGGGGTGTGTGACCACCATGGCTAAGAACAAGCCCACGCTGGATATAGAGCTTCAGAAGACCGAGGCCACCCAACTGGCGACCCTAAGGAAGCTATGCATTGAGGGGAAAATTACCAACATAACAACTGACTCAAGATGCCCCACCCAAGGGGAAGCGGTTTTGCCTGAGGAGCAGGACCAGAACTACGTGTGTAAGCACACATACGTAGACAGAGGCTGGGGGAACGGTTGTGGTTTGTTTGGCAAGGGAAGCTTGGTAACATGTGCGAAATTTCAGTGCCTGGAACCGATAGAGGGAAAAGTAGTGCAATATGAGAACCTCAAGTACACCGTCATCATTACAGTGCACACAGGAGACCAACACCAGGTGGGAAATGAAACGCAGGGAGTCACGGCTGAGATAACGCCTCAGGCATCAACTACTGAAGCCATCTTGCCTGAATATGGAACCCTTGGACTAGAGTGCTCACCACGGACAGGTTTGGACTTCAATGAAATGATCTTACTAATAATGAAGAACAAAGCATGGATGGTACACAGACAATGGTTTTTTGATCTACCTCTACCATGGACATCAGGAGCTACAACAGAAACACCAACTTGGAACAGGAAGGAGCTCCTTGTGACATTCAAAAATGCACATGCGAAAAAACAAGAAGTAGTTGTCCTTGGATCACAAGAGGGAGCAATGCATACCGCACTGACAGGAGCCACAGAAATCCAAAACTCAGGAGGCACAAGCATTTTTGCGGGGCACTTAAAGTGTAGACTTAAGATGGACAAATTGGAACTCAAGGGGATGAGCTATGCAATGTGCACGAACACCTTTGTGTTGAAGAAAGAAGTCTCGGAAACGCAGCATGGGACAATACTCATTAAGGTCGAGTACAAAGGGGAAGATGCACCTTGCAAGATTCCTTTCTCCACAGAGGATGGACAAGGGAAAGCTCACAATGGCAGACTGATCACAGCCAACCCAGTGGTGACCAAGAGGGAGGAGCCTGTTAACATTGAGGCTGAACCTCCTTTTGGGGAAAGTAACATAGTAATTGGAATTGGAGACAATGCCTTGAAAATCAACTGGTACAAGAAGGGAAGCTCTATTGGGAAGATGTTCGAGGCTACTGCCAGAGGTGCAAGGCGCATGGCCATCTTGGGAGACACAGCTTGGGACTTTGGATCAGTGGGTGGTGTTCTGAACTCATTAGGCAAAATGGTGCACCAAATATTCGGAAGTGCTTACACAGCCCTATTCAGCGGAGTCTCCTGGGTGATGAAAATTGGAATAGGTGTTCTCTTGACTTGGATAGGGTTGAATTCAAAAAACACATCCATGTCATTTTCATGCATTGCGATAGGAATCATCACACTCTATCTGGGAGCAGTAGTACAAGCTGACATGGGGTGTGTCATAAACTGGAAAGGCAAAGAACTTAAATGCGGAAGTGGAATTTTCGTTACCAACGAGGTCCACACCTGGACAGAGCAGTACAAATTCCAAGCGGATTCCCCAAAAAGATTGGCGACAGCTATTGCAGGCGCTTGGGAAAATGGAGTGTGCGGAATTAGGTCAACAACCAGAATGGAGAATCTCTTGTGGAAGCAGATAGCCAATGAACTGAACTACATATTATGGGAAAATAATATTAAATTAACGGTAGTTGTGGGTGACACAATTGGGGTCTTGGAGCAAGGAAAAAGAACACTAACACCACAACCCATGGAGCTAAAATACTCATGGAAAACGTGGGGAAAGGCAAAAATAGTGACAGCTGAAACACAAAATTCCTCTTTCATAATAGACGGGCCAAACACACCGGAGTGTCCAAGTGCCTCAAGAGCATGGAATGTGTGGGAGGTGGAAGATTACGGGTTCGGAGTCTTCACAACCAACATATGGCTGAAACTCCGAGAGGTGCACACCCAAATGTGTGACCACAGGCTAATGTCGGCAGCCGTCAAGGATGAGAGGGCCGTGCATGCCGACATGGGCTATTGGATAGAAAGCCAAAAGAATGGAAGTTGGAAGCTAGAAAAAGCATCCCTCATAGAGGTGAAAACCTGCACATGGCCAAAATCACACACTCTTTGGAGCAACGGTGTGCTAGAGAGTGACATGATCATTCCAAAGAGTCTAGCTGGTCCTATTTCGCAACACAACTACAGGCCCGGGTATCACACCCAAACGGCAGGACCCTGGCACTTAGGAAAATTGGAGCTGGACTTCAATTATTGTGAAGGAACAACAGTTGTCATCACAGAAAACTGTGGGACGAGAGGCCCATCATTGAGAACGACAACAGTGTCAGGAAAGTTGATACACGAATGGTGTTGCCGCTCGTGCACACTTCCCCCTCTGCGATATATGGGAGAAGACGGCTGTTGGTATGGTATGGAAATCAGACCCATCAGTGAGAAAGAAGAGAACATGGTAAAGTCTTTAGTCTCAGCGGGAAGTGGAAAGGTAGACAATTTCACAATGGGTGTCTTGTGTCTGGCAATCCTCTTTGAAGAGGTGATGAGAGGAAAATTTGGGAAGAAACACATGATTGCAGGGGTTTTCTTCACGTTTATGCTCCTTCTCTTAGGGCAAATAACATGGAGAGACATGGCGCACACACTAATAATGATTGGGTCCAACGCCTCTGACAGGATGGGAATGGGCGTCACCTATCTAGCTTTAATTGCAACATTTAAAATCCAGCCATTCCTGGCTTTGGGATTTTTCCTAAGAAAACTGACATCTAGAGAGAATTTACTGTTAGGAGTTGGACTGGCTATGGCAGCAACGATACAACTGCCAGAGGACATTGAACAAATGGCAAATGGAATCGCCCTAGGGCTCATGGCTCTTAAATTGATAACACAATTTGAAACATACCAATTATGGACGGCATTAATCTCCTTAACGTGTTCAAAAACGATCTTCACATTGACTGTTGCCTGGAGAACAGCCACCCTGATTTTGGCCGGAGTTTCACTTTTACCAGTGTGCCAGTCCTCGAGCATGAGGAAAACAGACTGGCTTCCAATGACAGTGGCAGCTATGGGAGTCCCACCCCTACCACTCTTTATTTTTAGCTTGAAAGACACACTCAAAAGGAGAAGCTGGCCACTGAATGAAGGGGTGATGGCTGTTGGGCTTGTGAGCATTCTGGCCAGTTCTCTCCTTAGAAATGACGTGCCCATGGCCGGACCATTAGTGGCCGGGGGCTTGTTGATAGCGTGCTACGTCATAACTGGCACGTCAGCAGACCTTACAGTAGAAAAAGCAGCAGATGTAACATGGGAGGAAGAGGCTGAGCAAACAGGAGTGTCCCACAACTTAATGATCACAGTTGATGATGATGGAACAATGAGAATAAAAGATGATGAGACTGAGAATATTCTGACAGTGCTTTTGAAGACAGCATTACTAATAGTATCAGGTATCTTTCCATACTCCATACCTGCAACATTGTTGGTCTGGCATACTTGGCAAAAGCAAACCCAACGATCCGGTGTTTTATGGGACGTACCCAGCCCCCCAGAGACACAGAAAGCAGAACTGGAAGAAGGGGTCTATAGGATCAAACAGCAAGGAATTCTTGGGAAAACCCAAGTAGGGGTTGGAGTACAAAAAGAAGGAGTCTTCCACACCATGTGGCACGTCACAAGAGGGGCAGTGTTGACACATAATGGGAAAAGACTGGAACCAAACTGGGCTAGCGTGAAAAAAGATCTGATTTCATACGGAGGAGGATGGAGATTGAGCGCACAGTGGCAAAAGGGGGAGGAGGTGCAGGTTATTGCCGTAGAGCCTGGGAAGAACCCAAAGAACTTTCAAACCATGCCAGGCACATTTCAGACCACAACAGGGGAAATAGGAGCAATTGCACTGGATTTCAAGCCTGGAACTTCAGGGTCTCCTATCATAAACAGAGAGGGAAAGGTAGTGGGACTATATGGCAATGGAGTGGTTACAAAGAATGGCGGCTACGTCAGTGGAATAGCGCAAACAAATGCAGAACCAGATGGACCGACGCCAGAGTTGGAAGAAGAGATGTTCAAAAAGCGAAATCTAACCATAATGGATCTCCATCCTGGGTCAGGAAAGACACGGAAATACCTTCCAGCCATTGTTAGAGAGGCAATCAAGAGACGCTTAAGAACTCTAATTTTGGCACCGACAAGGGTGGTTGCAGCTGAAATGGAAGAAGCATTGAAAGGGCTCCCAATAAGGTACCAAACAACAGCAACAAAATCTGAACACACAGGAAGAGAGATTGTTGATCTAATGTGCCACGCAACGTTCACGATGCGCTTGCTGTCACCAGTTAGAGTTCCAAATTATAACTTGATAATAATGGATGAGGCCCATTTCACAGACCCAGCCAGTATAGCGGCCAGAGGGTACATATCAACTCGTGTTGGAATGGGAGAGGCAGCCGCAATTTTCATGACGGCAACGCCCCCTGGAACAGCTGATGCCTTTCCTCAGAGCAACGCTCCAATTCAAGATGAAGAAAAGGATATACCAGAACGCTCATGGAATTCAGGCAATGAATGGATTACCGACTTCGCCGGGAAAACGGTGTGGTTTGTCCCCAGCATCAAGGCCGGAAATGACATAGCAAACTGCTTGCGAAAGAACGGGAAAAAGGTCATTCAACTTAGTAGGAAGACTTTTGATACAGAATATCAGAAGACTAAACTAAATGATTGGGACTTTGTGGTGACAACTGACATTTCAGAAATGGGGGCCAATTTCAAAGCAGATAGAGTGATCGACCCAAGAAGATGTCTAAAACCAGTGATCCTGACAGATGGACCAGAGCGGGTGATCTTGGCTGGACCAATGCCAGTCACCGTGGCGAGTGCTGCGCAAAGGAGAGGGAGAGTTGGCAGGAACCCACAAAAAGAAAATGACCAGTACATATTCACGGGCCAGCCTCTCAACAATGATGAAGACCATGCTCACTGGACAGAAGCAAAAATGTTACTGGACAACATCAACACTCCAGAAGGAATCATACCAGCTCTCTTTGAACCAGAAAGGGAGAAGTCAGCCGCCATAGACGGTGAATATCGCCTGAAGGGTGAATCCAGGAAGACTTTCGTGGAACTCATGAGGAGGGGTGACCTTCCAGTTTGGTTAGCTCACAAAGTAGCATCAGAAGGGATCAAATACACAGATAGGAAATGGTGCTTTGATGGACAGCGCAACAATCAAATTTTAGAGGAAAACATGGATGTGGAAATCTGGACAAAGGAAGGAGAAAAGAAAAAATTAAGACCTAGGTGGCTTGATGCCCGCACTTATTCAGATCCCTTAGCACTCAAGGAATTCAAGGACTTTGCGGCTGGCAGAAAGTCAATCGCCCTTGATCTTGTGACAGAAATAGGAAGAGTGCCTTCACACCTAGCCCACAGAACGAGGAACGCTCTGGACAATCTGGTGATGCTGCACACGTCAGAACATGGCGGTAGGGCCTACAGGCATGCGGTAGAGGAACTACCAGAAACAATGGAAACACTCCTACTCTTGGGACTCATGATCTTACTGACAGGTGGAGCAATGCTTTTCTTGATATCAGGTAAAGGGATTGGAAAGACTTCAATAGGACTCATATGTGTGATTGCTTCCAGTGGCATGCTGTGGATGGCCGAAATCCCACTCCAATGGATCGCGTCGGCTATAGTCTTGGAGTTCTTTATGATGGTGTTGCTTATACCAGAACCAGAAAAGCAGAGAACCCCCCAAGACAACCAACTCGCATATGTCGTAATAGGCATACTTACATTGGCTGCAATAATAGCGGCCAATGAAATGGGACTGTTGGAAACCACAAAGAGAGATTTAGGAATGTCTAAGGAGCCAGGTGTTGCTTCTCCAACTAGCTATTTGGATGTGGACTTGCACCCAGCATCAGCCTGGACATTGTACGCCGTGGCCACTACAGTAATAACACCAATGCTAAGACATACCATAGAGAATTCTACAGCAAATGTGTCCCTGGCAGCTATAGCCAATCAGGCAGTGGTCCTGATGGGTTTGGACAAAGGATGGCCAATATCAAAAATGGACTTAGGCGTACCACTACTGGCATTGGGTTGCTATTCACAAGTGAACCCATTGACTCTAACAGCGGCAGTACTTTTGCTAGTTACACATTATGCTATTATAGGTCCAGGACTGCAGGCAAAAGCCACTCGTGAAGCTCAAAAAAGGACAGCTGCTGGAATAATGAAGAATCCAACGGTGGATGGGATAATAACAATAGACCTAGATCCTGTAATATATGATTCAAAATTTGAAAAGCAACTGGGACAGGTCATGCTCCTGGTTCTGTGTGCAGTTCAACTGTTGTTAATGAGAACATCATGGGCCCTGTGTGAAGCCTTAACCTTAGCCACAGGACCAATGACAACACTCTGGGAAGGATCACCTGGGAAGTTTTGGAATACCACGATAGCTGTTTCCATGGCGAACATTTTTAGAGGGAGCTATTTAGCAGGAGCTGGGCTTGCCTTTTCTATTATGAAATCAGTTGGAACAGGAAAAAGAGGAACAGGCTCTCAAGGTGAAACTTTGGGAGAAAAATGGAAAAAAAAACTGAATCAATTATCCCGGAAAGAATTTGACCTTTACAAGAAGTCTGGAATCACTGAAGTGGATAGAACAGAAGCCAAAGAAGGGTTGAAAAGAGGAGAAACAACACATCATGCCGTTTCCAGGGGTAGTGCAAAACTTCAATGGTTTGTGGAGAGAAACATGGTCATTCCTGAAGGAAGAGTCATAGACCTGGGCTGCGGAAGAGGAGGCTGGTCATATTACTGTGCAGGACTGAAAAAAGTCACAGAAGTGCGAGGATACACAAAAGGCGGTCCAGGACACGAAGAACCAGTGCCCATGTCAACATATGGATGGAACATAGTTAAGTTAATGAGTGGAAAGGATGTGTTTTATCTTCCACCTGAAAAGTGTGACACCCTGTTGTGTGACATTGGAGAATCCTCACCAAGCCCAACAGTAGAAGAAAGCAGAACTATAAGAGTTTTGAAGATGGTTGAACCATGGCTGAAAAACAACCAGTTTTGCATTAAAGTATTGAACCCTTACATGCCAGCCGTGATTGAGCACCTAGAGAGGCTACAAAGGAAACACGGAGGAATGCTTGTGAGAAATCCACTTTCACGAAACTCCACGCACGAAATGTACTGGATATCTAATGGTACAGGTAACATTGTCTCTTCAGTCAACATGGTATCCAGACTCCTACTGAACAGGTTTACGATGACACACAGGAGACCTACCATAGAGAAAGATGTGGATTTAGGAGCAGGGACTCGACATGTTAATGCGGAACCAGAAACACCCAACATGGATGTCATTGGGGAAAGAATAAGAAGGATTAAGGAGGAGCATAATTCAACATGGCACTATGATGATGAAAACCCCTACAAAACGTGGGCTTACCACGGATCTTATGAAGTCAAGGCCACAGGCTCAGCCTCCTCCATGATAAATGGAGTCGTGAAACTTCTCACTAAACCATGGGATGTGGTGCCCATGGTGACACAGATGGCAATGACAGATACAACTCCATTTGGCCAGCAGAGAGTTTTTAAAGAGAAAGTGGACACCAGGACACCCAGGCCTATGCCAGGGACAAGAAAGGTTATGGAGATCACAGCGGAGTGGCTCTGGAGAACCCTGGGAAGGAACAAAAGACCCAGGTTGTGCACAAGGGAAGAGTTTACAAAAAAGGTCAGAACCAACGCAGCCATGGGTGCCGTTTTCACAGAGGAGAACCAATGGGACAGTGCGAAAGCTGCTGTTGAGGACGAAGAATTTTGGAAACTTGTGGACAGAGAACGTGAACTACACAAACTGGGGAAGTGTGGAAGCTGTGTTTACAACATGATGGGCAAGAGAGAGAAGAAACTTGGAGAGTTTGGCAAAGCAAAAGGCAGTAGAGCTATATGGTACATGTGGTTGGGAGCCAGGTACCTTGAGTTCGAAGCCCTTGGATTCCTAAATGAAGACCACTGGTTCTCGCGTGAAAACTCCTACAGTGGAGTAGAAGGAGAAGGACTGCACAAGCTGGGCTACATATTAAGGGATATTTCCAAGATACCCGGAGGGGCCATGTATG-CTGATGACACAGCTGGCTGGGACACAAGAATAACAGAAGATGACCTGCACAATGAGGAAAAGATCACACAGCAAATGAACCCTGAACACAGGCTGTTAGCGAACGCTATATTTAAGCTCACATACCAAAACAAAGTGGTCAAAGTTCAACGACCGACTCCAACGGGCACGGTAATGGACATCATATCTAGGAAAGACCAAAGAGGCAGTGGACAGGTGGGAACTTATGGTCTAAATACAT---TTACCAACATGGAAGCCCAGTTAGTTAGACAAATGGAAGGAGAAGGTGTGCTGTCAAAGGCAGACCTCGAGAACCCTCATCTGCCAGAAAAGAAAATTATACAATGGTTGGAAACCAAAGGAGTGGAGAGGTTAAAAAGAATGGCCATTAGCGGGGATGATTGCGTAGTGAAACCAATCGATGACAGGTTCGCTAATGCTCTGCTTGCTCTGAACGATATGGGAAAGGTTCGGAAAGACATACCTCAATGGCAGCCATCAAAGGGATGGCATGACTGGCAGCAGGTTCCTTTCTGCTCCCACCACTTTCATGAATTGATCATGAAGGATGGAAGAAAGTTGGTGGTTCCCTGCAGACCCCAGGACGAACTAATAGGAAGAGCAAGAATCTCTCAAGGAGCGGGATGGAGCCTTAGAGAAACCGCATGTTTGGGGAAAGCCTATGCCCAAATGTGGAGTCTCATGTATTTTCATAGAAGAGATCTCAGACTAGCGTCCAATGCCATATGTTCAGCAGTACCAGTCCACTGGGTCCCCACAAGTAGAACGACATGGTCTATTCATGCTCACCATCAGTGGATGACTACAGAAGACATGCTTACTGTTTGGAACAGGGTGTGGATCGAGGACAATCCCTGGATGGAGGACAAAACTCCAGTTACAACCTGGGAAAATGTTCCATACCTAGGGAAGAGAGAAGACCAATGGTGCGGATCACTTATTGGTCTCACTTCCAGAGCAACCTGGGCCCAGAACATACCCACAGCAATTCAACAGGTGAGAAGCCTTATAGGCAATGAAGAGTTTCTGGATTACATGCCTTCAATGAAGAGATTCAGGAAGGAGGAGGAGTCGGAGGGAGCCATTTGGT-AA
		</sequence>
		<sequence>
			<taxon idref="SHC0406_1"/>
			ATGAACAACCAACGGAAGAAGACGGGAAAACCGTCTATCAATATGCTGAAACGCGTGAGAAACCGTGTGTCAACTGGATCACAGTTGGCGAAGAGATTCTCAAAAGGATTGCTGAACGGCCAGGGACCAATGAAATTGGTTATGGCGTTCATAGCCTTCCTTAGATTTCTGGCCATTCCACCAACAGCAGGAGTTTTGGCCAGATGGGGAACCTTCAAGAAGTCGGGGGCCATTAAGGTCCTGAAAGGCTTTAAGAAGGAGATTTCAAACATGCTGAGCATAATCAACAAACGGAAAAAGACATCGCTCTGTCTCATGATGATATTGCCAGCAGCACTTGCTTTCCACTTGACTTCACGAGATGGAGAGCCACGCATGATCGTGGGGAAGAATGAAAGAGGAAAATCCCTACTTTTTAAGACAGCCTCTGGAATTAACATGTGCACACTCATAGCCATGGATTTGGGAGAGATGTGTGATGACACGGTTACTTACAAATGCCCCCACATTACCGAAGCGGAACCTGAAGACATTGACTGCTGGTGCAACCTTACATCAACATGGGTGACCTATGGAACGTGCAATCAAGCTGGAGAGCATAGACGCGACAAGAGATCAGTGGCGTTAGCTCCCCATGTCGGCATGGGACTGGACACACGCACCCAAACCTGGATGTCGGCTGAAGGAGCTTGGAGACAAGTCGAGAAGGTAGAGACATGGGCCCTCAGGCACCCAGGGTTCACCATACTAGCCCTATTTCTTGCCCATTACATAGGCACCTCCTTGACCCAGAAGGTGGTTATTTTTATACTACTAATGCTGGTCACCCCATCTATGACAATGAGATGTGTGGGAGTGGGAAACAGGGATTTTGTGGAAGGTCTGTCAGGAGCTACATGGGTTGACGTGGTGCTAGAGCACGGGGGGTGTGTGACCACCATGGCTAAGAACAAGCCCACGCTGGATATAGAGCTTCAGAAGACCGAGGCCACCCAACTGGCGACCCTAAGGAAGCTATGCATTGAGGGGAAAATTACCAACATAACAACTGACTCAAGATGCCCCACCCAAGGGGAAGCGGTTTTGCCTGAGGAGCAGGACCAGAACTACGTGTGTAAGCACACATACGTAGACAGAGGCTGGGGGAACGGTTGTGGTTTGTTTGGCAAGGGAAGCTTGGTAACATGTGCGAAATTTCAGTGCCTGGAACCGATAGAGGGAAAAGTAGTGCAATATGAGAACCTCAAGTACACCGTCATCATTACAGTGCACACAGGAGACCAACACCAGGTGGGAAATGAAACGCAGGGAGTCACGGCTGAGATAACGCCTCAGGCATCAACTACTGAAGCCATCTTGCCTGAATATGGAACCCTTGGACTAGAGTGCTCACCACGGACAGGTTTGGACTTCAATGAAATGATCTTACTAATAATGAAGAACAAAGCATGGATGGTACACAGACAATGGTTTTTTGATCTACCTCTACCATGGACATCAGGAGCTACAACAGAAACACCAACTTGGAACAGGAAGGAGCTCCTTGTGACATTCAAAAATGCACATGCGAAAAAACAAGAAGTAGTTGTCCTTGGATCACAAGAGGGAGCAATGCATACCGCACTGACAGGAGCCACAGAAATCCAAAACTCAGGAGGCACAAGCATTTTTGCGGGGCACTTAAAGTGTAGACTTAAGATGGACAAATTGGAACTCAAGGGGATGAGCTATGCAATGTGCACGAACACCTTTGTGTTGAAGAAAGAAGTCTCGGAAACGCAGCATGGGACAATACTCATTAAGGTCGAGTACAAAGGGGAAGATGCACCTTGCAAGATTCCTTTCTCCACAGAGGATGGACAAGGGAAAGCTCACAATGGCAGACTGATCACAGCCAACCCAGTGGTGACCAAGAGGGAGGAGCCTGTTAACATTGAGGCTGAACCTCCTTTTGGGGAAAGTAACATAGTAATTGGAATTGGAGACAATGCCTTGAAAATCAACTGGTACAAGAAGGGAAGCTCTATTGGGAAGATGTTCGAGGCTACTGCCAGAGGTGCAAGGCGCATGGCCATCTTGGGAGACACAGCTTGGGACTTTGGATCAGTGGGTGGTGTTCTGAACTCATTAGGCAAAATGGTGCACCAAATATTCGGAAGTGCTTACACAGCCCTATTCAGCGGAGTCTCCTGGGTGATGAAAATTGGAATAGGTGTTCTCTTGACTTGGATAGGGTTGAATTCAAAAAACACATCCATGTCATTTTCATGCATTGCGATAGGAATCATCACACTCTATCTGGGAGCAGTAGTACAAGCTGACATGGGGTGTGTCATAAACTGGAAAGGCAAAGAACTTAAATGCGGAAGTGGAATTTTCGTTACCAACGAGGTCCACACCTGGACAGAGCAGTACAAATTCCAAGCGGATTCCCCAAAAAGATTGGCGACAGCTATTGCAGGCGCTTGGGAAAATGGAGTGTGCGGAATTAGGTCAACAACCAGAATGGAGAATCTCTTGTGGAAGCAGATAGCCAATGAACTGAACTACATATTATGGGAAAATAATATTAAATTAACGGTAGTTGTGGGTGACACAATTGGGGTCTTGGAGCAAGGAAAAAGAACACTAACACCACAACCCATGGAGCTAAAATACTCATGGAAAACGTGGGGAAAGGCAAAAATAGTGACAGCTGAAACACAAAATTCCTCTTTCATAATAGACGGGCCAAACACACCGGAGTGTCCAAGTGCCTCAAGAGCATGGAATGTGTGGGAGGTGGAAGATTACGGGTTCGGAGTCTTCACAACCAACATATGGCTGAAACTCCGAGAGGTGCACACCCAAATGTGTGACCACAGGCTAATGTCGGCAGCCGTCAAGGATGAGAGGGCCGTGCATGCCGACATGGGCTATTGGATAGAAAGCCAAAAGAATGGAAGTTGGAAGCTAGAAAAAGCATCCCTCATAGAGGTGAAAACCTGCACATGGCCAAAATCACACACTCTTTGGAGCAACGGTGTGCTAGAGAGTGACATGATCATTCCAAAGAGTCTAGCTGGTCCTATTTCGCAACACAACTACAGGCCCGGGTATCACACCCAAACGGCAGGACCCTGGCACTTAGGAAAATTGGAGCTGGACTTCAACTATTGTGAAGGAACAACAGTTGTCATCACAGAAAACTGTGGGACGAGAGGCCCATCATTGAGAACGACAACAGTGTCAGGAAAGTTGATACACGAATGGTGTTGCCGCTCGTGCACACTTCCCCCTCTGCGATATATGGGAGAAGACGGCTGTTGGTATGGTATGGAAATCAGACCCATCAGTGAGAAAGAAGAGAACATGGTAAAGTCTTTAGTCTCAGCGGGAAGTGGAAAGGTAGACAATTTCACAATGGGTGTCTTGTGTCTGGCAATCCTCTTTGAAGAGGTGATGAGAGGAAAATTTGGGAAGAAACACATGATTGCAGGGGTTTTCTTCACGTTTATGCTCCTTCTCTTAGGGCAAATAACATGGAGAGACATGGCGCACACACTAATAATGATTGGGTCCAACGCCTCTGACAGGATGGGAATGGGCGTCACCTATCTAGCTTTAATTGCAACATTTAAAATCCAGCCATTCCTGGCTTTGGGATTTTTCCTAAGAAAACTGACATCTAGAGAGAATTTACTGTTAGGAGTTGGACTGGCTATGGCAGCAACGATACAACTGCCAGAGGACATTGAACAAATGGCAAATGGAATCGCCCTAGGGCTCATGGCTCTTAAATTGATAACACAATTTGAAACATACCAATTATGGACGGCATTAATCTCCTTAACGTGTTCAAATACGATCTTCACATTGACTGTTGCCTGGAGAACAGCCACCCTGATTTTGGCCGGAGTTTCACTTTTACCAGTGTGCCAGTCCTCGAGCATGAGGAAAACAGACTGGCTTCCAATGACAGTGGCAGCTATGGGAGTCCCACCCCTACCACTCTTTATTTTTAGCTTGAAAGACACACTCAAAAGGAGAAGCTGGCCACTGAATGAAGGGGTGATGGCTGTTGGGCTTGTGAGCATTCTGGCCAGTTCTCTCCTTAGAAATGACGTGCCCATGGCCGGACCATTAGTGGCCGGGGGCTTGTTGATAGCGTGCTACGTCATAACTGGCACGTCAGCAGACCTTACAGTAGAAAAAGCAGCAGATGTAACATGGGAGGAAGAGGCTGAGCAAACAGGAGTGTCCCACAACTTAATGATCACAGTTGATGATGATGGAACAATGAGAATAAAAGATGATGAGACTGAGAATATTCTGACAGTGCTTTTGAAGACAGCATTACTAATAGTATCAGGCATCTTTCCATACTCCATACCTGCAACATTGTTGGTCTGGCATACTTGGCAAAAGCAAACCCAACGATCCGGTGTTTTATGGGACGTACCCAGCCCCCCAGAGACACAGAAAGCAGAACTGGAAGAAGGGGTCTATAGGATCAAACAGCAAGGAATTCTTGGGAAAACCCAAGTAGGGGTTGGAGTACAAAAAGAAGGAGTCTTCCACACCATGTGGCACGTCACAAGAGGGGCAGTGTTGACACATAATGGGAAAAGACTGGAACCAAACTGGGCTAGCGTGAAAAAAGATCTGATTTCATACGGAGGAGGATGGAGATTGAGCGCGCAGTGGCAAAAGGGGGAGGAGGTGCAGGTTATTGCCGTAGAGCCTGGGAAGAACCCAAAGAACTTTCAAACCATGCCAGGCACATTTCAGACCACAACAGGGGAAATAGGAGCAATTGCACTGGATTTCAAGCCTGGAACTTCAGGGTCTCCTATCATAAACAGAGAGGGAAAGGTAGTGGGACTATATGGCAATGGAGTGGTTACAAAGAATGGCGGCTACGTCAGTGGAATAGCGCAAACAAATGCAGAACCAGATGGACCGACGCCAGAGTTGGAAGAAGAGATGTTCAAAAAGCGAAATCTAACCATAATGGATCTCCATCCTGGGTCAGGAAAGACACGGAAATACCTTCCAGCCATTGTTAGAGAGGCAATCAAGAGACGCTTAAGAACTCTAATTTTGGCACCGACAAGGGTGGTTGCAGCTGAAATGGAAGAAGCATTGAAAGGGCTCCCAATAAGGTACCAAACAACAGCAACAAAATCTGAACACACAGGAAGAGAGATTGTTGATCTAATGTGCCACGCAACGTTCACGATGCGCTTGCTGTCACCAGTTAGAGTTCCAAATTATAACTTGATAATAATGGATGAGGCCCATTTCACAGACCCAGCCAGTATAGCGGCCAGAGGGTACATATCAACTCGTGTTGGAATGGGAGAGGCAGCCGCAATTTTCATGACGGCAACGCCCCCTGGAACAGCTGATGCCTTTCCTCAGAGCAACGCTCCAATTCAAGATGAAGAAAAGGATATACCAGAACGCTCATGGAATTCAGGCAATGAATGGATTACCGACTTCGCCGGGAAAACGGTGTGGTTTGTCCCCAGCATCAAGGCCGGAAATGACATAGCAAACTGCTTGCGAAAGAACGGGAAAAAGGTCATTCAACTTAGTAGGAAGACTTTTGATACAGAATATCAGAAGACTAAACTAAATGATTGGGACTTTGTGGTGACAACTGACATTTCAGAAATGGGGGCCAATTTCAAAGCAGATAGAGTGATCGACCCAAGAAGATGTCTAAAACCAGTGATCCTGACAGATGGACCAGAGCGGGTGATCTTGGCTGGACCAATGCCAGTCACCGTGGCGAGTGCTGCGCAAAGGAGAGGGAGAGTTGGCAGGAACCCACAAAAAGAAAATGACCAGTACATATTCACGGGCCAGCCTCTCAACAATGATGAAGACCATGCTCACTGGACAGAAGCAAAAATGTTACTGGACAACATCAACACTCCAGAAGGAATCATACCAGCTCTCTTTGAACCAGAAAGGGAGAAGTCAGCCGCCATAGACGGTGAATATCGCCTGAAGGGTGAATCCAGGAAGACTTTCGTGGAACTCATGAGGAGGGGTGACCTTCCAGTTTGGTTAGCTCACAAAGTAGCATCAGAAGGGATCAAATACACAGATAGAAAATGGTGCTTCGATGGACAGCGCAACAATCAAATTTTAGAGGAAAACATGGATGTGGAAATCTGGACAAAGGAAGGAGAAAAGAAAAAATTAAGACCTAGGTGGCTTGATGCCCGCACTTATTCAGATCCCTTAGCACTCAAGGAATTCAAGGACTTTGCGGCTGGCAGAAAGTCAATCGCCCTTGATCTTGTGACAGAAATAGGAAGAGTGCCTTCACACCTAGCCCACAGAACGAGGAACGCTCTGGACAATCTGGTGATGCTGCACACGTCAGAACATGGCGGTAGGGCCTACAGGCATGCGGTAGAGGAACTACCAGAAACAATGGAAACACTCCTACTCTTGGGACTCATGATCTTACTGACAGGTGGAGCAATGCTTTTCTTGATATCAGGTAAAGGGATTGGAAAGACTTCAATAGGACTCATATGTGTGATTGCTTCCAGTGGCATGCTGTGGATGGCCGAAATCCCACTCCAATGGATCGCGTCGGCTATAGTCTTGGAGTTCTTTATGATGGTGTTGCTTATACCAGAACCAGAAAAGCAGAGAACCCCCCAAGACAACCAACTCGCATATGTCGTAATAGGCATACTTACATTGGCTGCAATAATAGCGGCCAATGAAATGGGACTGTTGGAAACTACAAAGAGAGATTTAGGAATGTCTAAGGAGCCAGGTGTTGCTTCTCCAACTAGCTATTTGGATGTGGACTTGCACCCAGCATCAGCCTGGACATTGTACGCCGTGGCCACTACAGTAATAACACCAATGCTAAGACATACCATAGAGAATTCTACAGCAAATGTGTCCCTGGCAGCTATAGCCAACCAGGCAGTGGTCCTGATGGGTTTGGACAAAGGATGGCCAATATCAAAAATGGACTTAGGCGTACCACTACTGGCATTGGGTTGCTATTCACAAGTGAACCCATTGACTCTAACAGCGGCAGTACTTTTGCTAGTTACACATTATGCTATTATAGGTCCAGGACTGCAGGCAAAAGCCACTCGTGAAGCTCAAAAAAGGACAGCTGCTGGAATAATGAAGAATCCAACGGTGGATGGGATAATAACAATAGACCTAGATCCTGTAATATATGATTCAAAATTTGAAAAGCAACTGGGACAGGTCATGCTCCTGGTTCTGTGTGCAGTTCAACTGTTGTTAATGAGAACATCATGGGCCCTGTGTGAAGCCTTAACCTTAGCCACAGGACCAATGACAACACTCTGGGAAGGATCACCTGGGAAGTTTTGGAATACCACGATAGCTGTTTCCATGGCGAACATTTTTAGAGGGAGCTATTTAGCAGGAGCTGGGCTTGCCTTTTCTATTATGAAATCAGTTGGAACAGGAAAAAGAGGAACAGGCTCTCAAGGTGAAACTTTGGGAGAAAAATGGAAAAAAAAACTGAATCAATTATCCCGGAAAGAATTTGACCTTTACAAGAAGTCTGGAATCACTGAAGTGGATAGAACAGAAGCCAAAGAAGGGTTGAAAAGAGGAGAAACAACACATCATGCCGTTTCCAGGGGTAGTGCAAAACTTCAATGGTTTGTGGAGAGAAACATGGTCATTCCTGAAGGAAGAGTCATAGACCTGGGCTGCGGAAGAGGAGGCTGGTCATATTACTGTGCAGGACTGAAAAAAGTCACAGAAGTGCGAGGATACACAAAAGGCGGTCCAGGACACGAAGAACCAGTGCCCATGTCAACATATGGATGGAACATAGTTAAGTTAATGAGTGGAAAGGATGTGTTTTATCTTCCACCTGAAAAGTGTGACACCCTGTTGTGTGACATTGGAGAATCCTCACCAAGCCCAACAGTAGAAGAAAGCAGAACTATAAGAGTTTTGAAGATGGTTGAACCATGGCTGAAAAACAACCAGTTTTGCATTAAAGTATTGAACCCTTACATGCCAGCCGTGATTGAGCACCTAGAGAGGCTACAAAGGAAACACGGAGGAATGCTTGTGAGAAATCCGCTTTCACGAAACTCCACGCACGAAATGTACTGGATATCTAATGGTACAGGTAACATTGTCTCTTCAGTCAACATGGTATCCAGACTCCTACTGAACAGGTTTACGATGACACACAGGAGACCTACCATAGAGAAAGATGTGGATTTAGGAGCAGGGACTCGACATGTTAATGCGGAACCAGAAACACCCAACATGGATGTCATTGGGGAAAGAATAAGAAGGATTAAGGAGGAGCATAATTCAACATGGCACTATGATGATGAAAACCCCTACAAAACGTGGGCTTACCACGGATCTTATGAAGTCAAGGCCACAGGCTCAGCCTCCTCCATGATAAATGGAGTCGTGAAACTTCTCACTAAACCATGGGATGTGGTGCCCATGGTGACACAGATGGCAATGACAGATACAACTCCATTTGGCCAGCAGAGAGTTTTTAAAGAGAAAGTGGACACCAGGACACCCAGGCCTATGCCAGGGACAAGAAAGGTTATGGAGATCACAGCGGAGTGGCTCTGGAGAACCCTGGGAAGGAACAAAAGACCCAGGTTGTGCACAAGGGAAGAGTTTACAAAAAAGGTCAGAACCAACGCAGCCATGGGTGCCGTTTTCACAGAGGAGAACCAATGGGACAGTGCGAAAGCTGCTGTTGAGGACGAAGAATTTTGGAAACTTGTGGACAGAGAACGTGAACTACACAAACTGGGGAAGTGTGGAAGCTGTGTTTACAACATGATGGGCAAGAGAGAGAAGAAACTTGGAGAGTTTGGCAAAGCAAAAGGCAGTAGAGCTATATGGTACATGTGGTTGGGAGCCAGGTACCTTGAGTTCGAAGCCCTTGGATTCCTAAATGAAGACCACTGGTTCTCGCGTGAAAACTCCTACAGTGGAGTAGAAGGAGAAGGACTGCACAAGCTGGGCTACATATTAAGGGATATTTCCAAGATACCCGGAGGGGCCATGTATG-CTGATGACACAGCTGGCTGGGACACAAGAATAACAGAAGATGACCTGCACAATGAGGAAAAGATCACACAGCAAATGAACCCTGAACACAGGCTGTTAGCGAACGCTATATTTAAGCTCACATACCAAAACAAAGTGGTCAAAGTTCAACGACCGACTCCAACGGGCACGGTAATGGACATCATATCTAGGAAAGACCAAAGAGGCAGTGGACAGGTGGGAACTTATGGTCTAAATACAT---TTACCAACATGGAAGCCCAGTTAGTTAGACAAATGGAAGGAGAAGGTGTGCTGTCAAAGGCAGACCTCGAGAACCCTCATCTGCCAGAAAAGAAAATTATACAATGGTTGGAAACCAAAGGAGTGGAGAGGTTAAAAAGAATGGCCATTAGCGGGGATGATTGCGTAGTGAAACCAATCGATGATAGGTTCGCTAATGCCCTGCTTGCTCTGAACGATATGGGAAAGGTTCGGAAAGACATACCTCAATGGCAGCCATCAAAGGGATGGCATGACTGGCAGCAGGTTCCTTTCTGCTCCCACCACTTTCATGAATTGATCATGAAGGATGGAAGAAAGTTGGTGGTTCCCTGCAGACCCCAGGACGAACTAATAGGAAGAGCAAGAATCTCTCAAGGAGCGGGATGGAGCCTTAGAGAAACCGCATGTTTGGGGAAAGCCTATGCCCAAATGTGGAGTCTCATGTATTTTCATAGAAGAGATCTCAGACTAGCGTCCAATGCCATATGTTCAGCAGTACCAGTCCACTGGGTCCCCACAAGTAGAACGACATGGTCTATTCATGCTCACCATCAGTGGATGACTACAGAAGACATGCTTACTGTTTGGAACAGGGTGTGGATCGAGGACAATCCCTGGATGGAGGACAAAACTCCAGTTACAACCTGGGAAAATGTTCCATACCTAGGGAAGAGAGAAGACCAATGGTGCGGATCACTTATTGGTCTCACTTCCAGAGCAACCTGGGCCCAGAACATACCCACAGCAATTCAACAGGTGAGAAGCCTTATAGGCAATGAAGAGTTTCTGGATTACATGCCTTCAATGAAGAGATTCAGGAAGGAGGAGGAGTCGGAGGGAGCCATTTGGT-AA
		</sequence>
		<sequence>
			<taxon idref="SHC0520_1"/>
			ATGAACAACCAACGGAAGAAGACGGGAAAACCGTCTATCAATATGCTGAAACGCGTGAGAAACCGTGTGTCAACTGGATCACAGTTGGCGAAGAGATTCTCAAAAGGATTGCTGAACGGCCAGGGACCAATGAAATTGGTTATGGCGTTCATAGCCTTCCTTAGATTTCTGGCCATTCCACCAACAGCAGGAGTTTTGGCCAGATGGGGAACCTTCAAGAAGTCGGGGGCCATTAAGGTCCTGAAAGGCTTTAAGAAGGAGATTTCAAACATGCTGAGCATAATCAACAAACGGAAAAAGACATCGCTCTGTCTCATGATGATATTGCCAGCAGCACTTGCTTTCCACTTGACTTCACGAGATGGAGAGCCACGCATGATCGTGGGGAAGAATGAAAGAGGAAAATCCCTACTTTTTAAGACAGCCTCTGGAATTAACATGTGCACACTCATAGCCATGGACTTGGGAGAGATGTGTGATGACACGGTTACTTACAAATGCCCCCACATTACCGAAGCGGAACCTGAAGACATTGACTGCTGGTGCAACCTTACATCAACATGGGTGACCTATGGAACGTGCAATCAAGCTGGAGAGCATAGACGCGACAAGAGATCAGTGGCGTTAGCTCCCCATGTCGGCATGGGACTGGACACACGCACCCAAACCTGGATGTCGGCTGAAGGAGCTTGGAGACAAGTCGAGAAGGTAGAGACATGGGCCCTCAGGCACCCAGGGTTCACCATACTAGCCCTATTTCTTGCCCATTACATAGGCACCTCCTTGACCCAGAAGGTGGTTATTTTTATACTACTAATGCTGGTCACCCCATCCATGACAATGAGATGTGTGGGAGTGGGAAACAGGGATTTTGTGGAAGGTCTGTCAGGAGCTACATGGGTTGACGTGGTGCTAGAGCACGGGGGGTGTGTGACCACCATGGCTAAGAACAAGCCCACGCTGGATATAGAGCTTCAGAAGACCGAGGCCACCCAACTGGCGACCCTAAGGAAGCTATGCATTGAGGGGAAAATTACCAACATAACAACTGACTCAAGATGCCCCACCCAAGGGGAAGCGGTTTTGCCTGAGGAGCAGGACCAGAACTACGTGTGTAAGCACACATACGTAGACAGAGGCTGGGGGAACGGTTGTGGTTTGTTTGGCAAGGGAAGCTTGGTAACATGTGCGAAATTTCAGTGCCTGGAACCGATAGAGGGAAAAGTAGTGCAATATGAGAACCTCAAGTACACCGTCATCATTACAGTGCACACAGGAGACCAACACCAGGTGGGAAATGAAACGCAGGGAGTCACGGCTGAGATAACGCCTCAGGCATCAACTACTGAAGCCATCTTGCCTGAATATGGAACCCTTGGACTAGAGTGCTCACCACGGACAGGTTTGGACTTCAATGAAATGATCTTACTAATAATGAAGAACAAAGCATGGATGGTACACAGACAATGGTTTTTTGATCTACCTCTACCATGGACATCAGGAGCTACAACAGAAACACCAACTTGGAACAGGAAGGAGCTCCTTGTGACATTCAAAAATGCACATGCGAAAAAACAAGAAGTAGTTGTCCTTGGATCACAAGAGGGAGCAATGCATACCGCACTGACAGGAGCCACAGAAATCCAAAACTCAGGAGGCACAAGCATTTTTGCGGGGCACTTAAAGTGTAGACTTAAGATGGACAAATTGGAACTCAAGGGGATGAGCTATGCAATGTGCACGAACACCTTTGTGTTGAAGAAAGAAGTCTCGGAAACGCAGCATGGGACAATACTCATTAAGGTCGAGTACAAAGGGGAAGATGCACCTTGCAAGATTCCTTTCTCCACAGAGGATGGACAAGGGAAAGCTCACAATGGCAGACTGATCACAGCCAACCCAGTGGTGACCAAGAGGGAGGAGCCTGTTAACATTGAGGCTGAACCTCCTTTTGGGGAAAGTAACATAGTAATTGGAATTGGAGACAATGCCTTGAAAATCAACTGGTACAAGAAGGGAAGCTCTATTGGGAAGATGTTCGAGGCTACTGCCAGAGGTGCAAGGCGCATGGCCATCTTGGGAGACACAGCTTGGGACTTTGGATCAGTGGGTGGTGTTCTGAACTCATTAGGCAAAATGGTGCACCAAATATTCGGAAGTGCTTACACAGCCCTATTCAGCGGAGTCTCCTGGGTGATGAAAATTGGAATAGGTGTTCTCTTGACTTGGATAGGGTTGAATTCAAAAAACACATCCATGTCATTTTCATGCATTGCGATAGGAATCATCACACTCTATCTGGGAGCAGTAGTACAAGCTGACATGGGGTGTGTCATAAACTGGAAAGGCAAAGAACTTAAATGCGGAAGTGGAATTTTCGTTACCAACGAGGTCCACACCTGGACAGAGCAGTACAAATTCCAAGCGGATTCCCCAAAAAGATTGGCGACAGCTATTGCAGGCGCTTGGGAAAATGGAGTGTGCGGAATTAGGTCAACAACCAGAATGGAGAATCTCTTGTGGAAGCAGATAGCCAATGAACTGAACTACATATTATGGGAAAATAATATTAAATTAACGGTAGTTGTGGGTGACACAATTGGGGTCTTGGAGCAAGGAAAAAGAACACTAACACCACAACCCATGGAGCTAAAATACTCATGGAAAACGTGGGGAAAGGCAAAAATAGTGACAGCTGAAACACAAAATTCCTCTTTCATAATAGACGGGCCAAACACACCGGAGTGTCCAAGTGCCTCAAGAGCATGGAATGTGTGGGAGGTGGAAGATTACGGGTTCGGAGTCTTCACAACCAACATATGGCTGAAACTCCGAGAGGTGCACACCCAAATGTGTGACCACAGGCTAATGTCGGCAGCCGTCAAGGATGAGAGGGCCGTGCATGCCGACATGGGCTATTGGATAGAAAGCCAAAAGAATGGAAGTTGGAAGCTAGAAAAAGCATCCCTCATAGAGGTGAAAACCTGCACATGGCCAAAATCACACACTCTTTGGAGCAACGGTGTGCTAGAGAGTGACATGATCATTCCAAAGAGTCTAGCTGGTCCTATTTCGCAACACAACTACAGGCCCGGGTATCACACCCAAACGGCAGGACCCTGGCACTTAGGAAAATTGGAGCTGGACTTCAACTACTGTGAAGGAACAACAGTTGTCATCACAGAAAACTGTGGGACGAGAGGCCCATCATTGAGAACGACAACAGTGTCAGGAAAGTTGATACACGAATGGTGTTGCCGCTCGTGCACACTTCCCCCTCTGCGATATATGGGAGAAGACGGCTGTTGGTATGGTATGGAAATCAGACCCATCAGTGAGAAAGAAGAGAACATGGTAAAGTCTTTAGTCTCAGCGGGAAGTGGAAAGGTAGACAATTTCACAATGGGTGTCTTGTGTCTGGCAATCCTCTTTGAAGAGGTGATGAGAGGAAAATTTGGGAAGAAACACATGATTGCAGGGGTTTTCTTCACGTTTATGCTCCTTCTCTTAGGGCAAATAACATGGAGAGACATGGCGCACACACTAATAATGATTGGGTCCAACGCCTCTGACAGGATGGGAATGGGCGTCACCTATCTAGCTTTAATTGCAACATTTAAAATCCAGCCATTCCTGGCTTTGGGATTTTTCCTAAGAAAACTGACATCTAGAGAGAATTTACTGTTAGGAGTTGGACTGGCTATGGCAGCAACGATACAACTGCCAGAGGACATTGAACAAATGGCAAATGGAATCGCCCTAGGGCTCATGGCTCTTAAATTGATAACACAATTTGAAACATACCAATTATGGACGGCATTAATCTCCTTAACGTGTTCAAATACGATCTTCACATTGACTGTTGCCTGGAGAACAGCCACCCTGATTTTGGCCGGAGTTTCACTTCTACCAGTGTGCCAGTCCTCGAGCATGAGGAAAACAGACTGGCTTCCAATGACAGTGGCAGCTATGGGAGTCCCACCCCTACCACTCTTTATTTTTAGCTTGAAAGACACACTCAAAAGGAGAAGCTGGCCACTGAATGAAGGGGTGATGGCTGTTGGGCTTGTGAGCATTCTGGCCAGTTCTCTCCTTAGAAATGACGTGCCCATGGCCGGACCATTAGTGGCCGGGGGCTTGTTGATAGCGTGCTACGTCATAACTGGCACGTCAGCAGACCTTACAGTAGAAAAAGCAGCAGATGTAACATGGGAGGAAGAGGCTGAGCAAACAGGAGTGTCCCACAACTTAATGATCACAGTTGATGATGATGGAACAATGAGAATAAAAGATGATGAGACTGAGAATATTCTGACAGTGCTTTTGAAGACAGCATTACTAATAGTATCAGGTATCTTTCCATACTCCATACCTGCAACATTGTTGGTCTGGCATACTTGGCAAAAGCAAACCCAACGATCCGGTGTTTTATGGGACGTACCCAGCCCCCCAGAGACACAGAAAGCAGAACTGGAAGAAGGGGTCTATAGGATCAAACAGCAAGGAATTCTTGGGAAAACCCAAGTAGGGGTTGGAGTACAAAAAGAAGGAGTCTTCCACACCATGTGGCACGTCACAAGAGGGGCAGTGTTGACACATAATGGGAAAAGACTGGAACCAAACTGGGCTAGCGTGAAAAAAGATCTGATTTCATACGGAGGAGGATGGAGATTGAGCGCACAGTGGCAAAAGGGGGAGGAGGTGCAGGTTATTGCCGTAGAGCCTGGGAAGAACCCAAAGAACTTTCAAACCATGCCAGGCACATTTCAGACCACAACAGGGGAAATAGGAGCAATTGCACTGGATTTCAAGCCTGGAACTTCAGGGTCTCCTATCATAAACAGAGAGGGAAAGGTAGTGGGACTATATGGCAATGGAGTGGTTACAAAGAATGGCGGCTACGTCAGTGGAATAGCGCAAACAAATGCAGAACCAGATGGACCGACGCCAGAGTTGGAAGAAGAGATGTTCAAAAAGCGAAATCTAACCATAATGGATCTCCATCCTGGGTCAGGAAAGACACGGAAATACCTTCCAGCCATTGTTAGAGAGGCAATCAAGAGACGCTTAAGAACTCTAATTTTGGCACCGACAAGGGTGGTTGCAGCTGAAATGGAAGAGGCATTGAAAGGGCTCCCAATAAGGTACCAAACAACAGCAACAAAATCTGAACACACAGGAAGAGAGATTGTTGATCTAATGTGCCACGCAACGTTCACGATGCGCTTGCTGTCACCAGTTAGAGTTCCAAATTATAACTTGATAATAATGGATGAGGCCCATTTCACAGACCCAGCCAGTATAGCGGCCAGAGGGTACATATCAACTCGTGTTGGAATGGGAGAGGCAGCCGCAATTTTCATGACGGCAACGCCCCCTGGAACAGCTGATGCCTTTCCTCAGAGCAACGCTCCAATTCAAGATGAAGAAAAGGATATACCAGAACGCTCATGGAATTCAGGCAATGAATGGATTACCGACTTCGCCGGGAAAACGGTGTGGTTTGTCCCCAGCATCAAGGCCGGAAATGACATAGCAAACTGCTTGCGAAAGAACGGGAAAAAGGTCATTCAACTTAGTAGGAAGACTTTTGATACAGAATATCAGAAGACTAAACTAAATGATTGGGACTTTGTGGTGACAACTGACATTTCAGAAATGGGGGCCAATTTCAAAGCAGATAGAGTGATCGACCCAAGAAGATGTCTAAAACCAGTGATCCTGACAGATGGACCAGAGCGGGTGATCTTGGCTGGACCAATGCCAGTCACCGTGGCGAGTGCTGCGCAAAGGAGAGGGAGAGTTGGCAGGAACCCACAAAAAGAAAATGACCAGTACATATTCACGGGCCAGCCTCTCAACAATGATGAAGACCATGCTCACTGGACAGAAGCAAAAATGTTACTGGACAACATCAACACTCCAGAAGGAATCATACCAGCTCTCTTTGAACCAGAAAGGGAGAAGTCAGCCGCCATAGACGGTGAATATCGCCTGAAGGGTGAGTCCAGGAAGACTTTCGTGGAACTCATGAGGAGGGGTGACCTTCCAGTTTGGTTAGCTCACAAAGTAGCATCAGAAGGGATCAAATACACAGATAGAAAATGGTGCTTTGATGGACAGCGCAACAATCAAATTTTAGAGGAAAACATGGATGTGGAAATCTGGACAAAGGAAGGAGAAAAGAAAAAATTAAGACCTAGGTGGCTTGATGCCCGCACTTATTCAGATCCCTTAGCACTCAAGGAATTCAAGGACTTTGCGGCTGGCAGAAAGTCAATCGCCCTTGATCTTGTGACAGAAATAGGAAGAGTGCCTTCACACCTAGCCCACAGAACGAGGAACGCTCTGGACAATCTGGTGATGCTGCACACGTCAGAACATGGCGGTAGGGCCTACAGGCATGCGGTAGAGGAACTACCAGAAACAATGGAAACACTCCTACTCTTGGGACTCATGATCTTACTGACAGGTGGAGCAATGCTTTTCTTGATATCAGGTAAAGGGATTGGAAAGACTTCAATAGGACTCATATGTGTGATTGCTTCCAGTGGCATGCTGTGGATGGCCGAAATCCCACTCCAATGGATCGCGTCGGCTATAGTCTTGGAGTTCTTTATGATGGTGTTGCTTATACCAGAACCAGAAAAGCAGAGAACCCCCCAAGACAACCAACTCGCATATGTCGTAATAGGCATACTTACATTGGCTGCAATAATAGCGGCCAATGAAATGGGACTGTTGGAAACTACAAAGAGAGATTTAGGAATGTCTAAGGAGCCAGGTGTTGCTTCTCAAACTAGCTATTTGGATGTGGACTTGCACCCAGCATCAGCCTGGACATTGTACGCCGTGGCCACTACAGTAATAACACCAATGCTAAGACATACCATAGAGAATTCTACAGCAAATGTGTCCCTGGCAGCTATAGCCAACCAGGCAGTGGTCCTAATGGGTTTGGACAAAGGATGGCCAATATCAAAAATGGACTTAGGCGTACCACTACTGGCATTGGGTTGCTATTCACAAGTGAACCCATTGACTCTAACAGCGGCAGTACTTTTGCTAGTTACACATTATGCTATTATAGGTCCAGGACTGCAGGCAAAAGCCACTCGTGAAGCTCAAAAAAGGACAGCTGCTGGAATAATGAAGAATCCAACGGTGGATGGGATAATAACAATAGACCTAGATCCTGTAATATATGATTCAAAATTTGAAAAGCAACTGGGACAGGTCATGCTCCTGGTTCTGTGTGCAGTTCAACTGTTGTTAATGAGAACATCATGGGCCCTGTGTGAAGCCTTAACCTTAGCCACAGGACCAATGACAACACTCTGGGAAGGATCACCTGGGAAGTTTTGGAATACCACGATAGCTGTTTCCATGGCGAACATTTTTAGAGGGAGCTATTTAGCAGGAGCTGGGCTTGCCTTTTCTATTATGAAATCAGTTGGAACAGGAAAAAGAGGAACAGGCTCTCAAGGTGAAACTTTGGGAGAAAAATGGAAAAAAAAACTGAATCAATTATCCCGGAAAGAATTTGACCTTTACAAGAAGTCTGGAATCACTGAAGTGGATAGAACAGAAGCCAAAGAAGGGTTGAAAAGAGGAGAAACAACACATCATGCCGTTTCCAGGGGTAGTGCAAAACTTCAATGGTTTGTGGAGAGAAACATGGTCATTCCTGAAGGAAGAGTCATAGACCTGGGCTGCGGAAGAGGAGGCTGGTCATATTACTGTGCAGGACTGAAAAAAGTCACAGAAGTGCGAGGATACACAAAAGGCGGTCCAGGACACGAAGAACCAGTGCCCATGTCAACATATGGATGGAACATAGTTAAGTTAATGAGTGGAAAGGATGTGTTTTATCTTCCACCTGAAAAGTGTGACACCCTGTTGTGTGACATTGGAGAATCCTCACCAAGCCCAACAGTGGAAGAAAGCAGAACTATAAGAGTTTTGAAGATGGTTGAACCATGGCTGAAAAACAACCAGTTTTGCATTAAAGTATTGAACCCTTACATGCCAGCCGTGATTGAGCACCTAGAGAGGCTACAAAGGAAACACGGAGGAATGCTTGTGAGAAATCCACTTTCACGAAACTCCACGCACGAAATGTACTGGATATCTAATGGTACAGGTAACATTGTCTCTTCAGTCAACATGGTATCCAGACTCCTACTGAACAGGTTTACGATGACACACAGGAGACCTACCATAGAGAAAGATGTGGATTTAGGAGCAGGGACTCGACATGTTAATGCGGAACCAGAAACACCCAACATGGATGTCATTGGGGAAAGAATAAGAAGGATTAAGGAGGAGCATAATTCAACATGGCACTATGATGATGAAAACCCCTACAAAACGTGGGCTTACCACGGATCTTATGAAGTCAAGGCCACAGGCTCAGCCTCCTCCATGATAAATGGAGTCGTAAAACTTCTCACTAAACCATGGGATGTGGTGCCCATGGTGACACAGATGGCAATGACAGATACAACTCCATTTGGCCAGCAGAGAGTTTTTAAAGAGAAAGTGGACACCAGGACACCCAGACCTATGCCAGGGACAAGAAAGGTTATGGAGATCACAGCGGAGTGGCTCTGGAGAACCCTGGGAAGGAACAAAAGACCCAGGTTGTGCACAAGGGAAGAGTTTACAAAAAAGGTCAGAACCAACGCAGCCATGGGTGCCGTTTTCACAGAGGAGAACCAATGGGACAGTGCGAAAGCTGCTGTTGAGGACGAAGAATTTTGGAAACTTGTGGACAGAGAACGTGAACTACACAAACTGGGGAAGTGTGGAAGCTGTGTTTACAACATGATGGGCAAGAGAGAGAAGAAACTTGGAGAGTTTGGCAAAGCAAAAGGCAGTAGAGCTATATGGTACATGTGGTTGGGAGCCAGGTACCTTGAGTTCGAAGCCCTTGGATTCCTAAATGAAGACCACTGGTTCTCGCGTGAAAACTCCTACAGTGGAGTAGAAGGAGAAGGACTGCACAAGCTGGGCTACATATTAAGGGATATTTCCAAGATACCCGGAGGGGCCATGTATG-CTGATGACACAGCTGGCTGGGACACAAGAATAACAGAAGATGACCTGCACAATGAGGAAAAGATCACACAGCAAATGAACCCTGAACACAGGCTGTTAGCGAACGCTATATTTAAGCTCACATACCAAAACAAAGTGGTCAAAGTTCAACGACCGACTCCAACGGGCACGGTAATGGACATCATATCTAGGAAAGACCAAAGAGGCAGTGGACAGGTGGGAACTTATGGTCTAAATACAT---TTACCAACATGGAAGCCCAGTTAGTTAGACAAATGGAAGGAGAAGGTGTGCTGTCAAAGGCAGACCTCGAGAACCCTCATCTGCCAGAAAAGAAAATTATACAATGGTTGGAAACCAAAGGAGTGGAGAGGTTAAAAAGAATGGCCATTAGCGGGGATGATTGCGTAGTGAAACCAATCGATGACAGGTTCGCTAATGCCCTGCTTGCTCTGAACGATATGGGAAAGGTTCGGAAAGACATACCTCAATGGCAGCCATCAAAGGGATGGCATGACTGGCAGCAGGTTCCTTTCTGCTCCCACCACTTTCATGAATTGATCATGAAGGATGGAAGAAAGTTGGTGGTTCCCTGCAGACCCCAGGACGAACTAATAGGAAGAGCAAGAATCTCTCAAGGAGCGGGATGGAGCCTTAGAGAAACCGCATGTTTGGGGAAAGCCTATGCCCAAATGTGGAGTCTCATGTATTTTCATAGAAGAGATCTCAGACTAGCGTCCAATGCCATATGTTCAGCAGTACCAGTCCACTGGGTCCCCACAAGTAGAACGACATGGTCTATTCATGCTCACCATCAGTGGATGACTACAGAAGACATGCTTACTGTTTGGAACAGGGTGTGGATCGAGGACAATCCCTGGATGGAGGACAAAACTCCAGTTACAACCTGGGAAAATGTTCCATACCTAGGGAAGAGAGAAGACCAATGGTGCGGATCACTTATTGGTCTCACTTCCAGAGCAACCTGGGCCCAGAACATACCCACAGCAATTCAACAGGTGAGAAGCCTTATAGGCAATGAAGAGTTTCTGGATTACATGCCTTCAATGAAGAGATTCAGGAAGGAGGAGGAGTCGGAGGGAGCCATTTGGT-AA
		</sequence>
		<sequence>
			<taxon idref="KU509282"/>
			AUGAACAACCAACGGAAGAAGACGGGAAAACCGUCUAUCAAUAUGCUGAAACGCGUGAGAAACCGUGUGUCAACUGGAUCACAGUUGGCGAAGAGAUUCUCAAAAGGAUUGCUGAACGGCCAGGGACCAAUGAAAUUGGUUAUGGCGUUCAUAGCCUUCCUUAGAUUUCUGGCCAUUCCACCAACAGCAGGAGUUUUGGCCAGAUGGGGAACCUUCAAGAAGUCGGGGGCCAUUAAGGUCCUGAAAGGCUUCAAGAAGGAGAUUUCAAACAUGCUGAGCAUAAUCAACAAACGGAAAAAGACAUCGCUCUGUCUCAUGAUGAUAUUGCCAGCAGCACUUGCUUUCCACUUGACUUCACGAGAUGGAGAGCCGCGCAUGAUCGUGGGGAAGAAUGAAAGAGGAAAAUCCCUACUUUUUAAGACAGCCUCUGGAAUCAACAUGUGCACACUCAUAGCCAUGGACCUGGGAGAGAUGUGUGAUGACACGGUCACUUACAAAUGCCCCCACAUUACCGAAGUGGAACCUGAAGACAUUGACUGCUGGUGCAACCUUACAUCAACAUGGGUGACCUAUGGAACGUGCAAUCAAGCUGGAGAGCAUAGACGCGACAAGAGAUCAGUGGCGUUAGCUCCCCAUGUCGGCAUGGGACUGGACACACGCACCCAAACCUGGAUGUCGGCUGAAGGAGCUUGGAGACAAGUCGAGAAGGUAGAGACAUGGGCCCUCAGGCACCCAGGGUUCACCAUACUAGCCCUAUUUCUUGCCCAUUACAUAGGCACCUCCUUGACCCAGAAGGUGGUUAUUUUUAUACUACUAAUGCUGGUCACCCCAUCCAUGACAAUGAGAUGUGUGGGAGUGGGAAACAGGGAUUUUGUGGAAGGUCUGUCAGGAGCUACAUGGGUUGACGUGGUGCUAGAGCACGGGGGGUGUGUGACCACCAUGGCUAAGAACAAGCCCACGCUGGACAUAGAGCUUCAGAAGACCGAGGCCACCCAACUGGCGACCCUAAGGAAGCUAUGCAUUGAGGGGAAAAUUACCAACAUAACAACUGACUCAAGAUGUCCUACCCAAGGGGAAGCGGUUUUGCCUGAGGAGCAGGACCAGAACUACGUGUGUAAGCAUACAUACGUAGACAGAGGCUGGGGGAACGGUUGUGGUUUGUUUGGCAAGGGAAGCUUGGUAACAUGUGCGAAAUUUCAAUGCCUGGAACCGAUAGAGGGAAAAGUGGUGCAAUAUGAGAACCUCAAGUAUACCGUCAUCAUCACAGUGCACACAGGAGACCAACACCAGGUGGGAAAUGAAACGCAGGGAGUCACGGCUGAGAUAACGCCUCAGGCAUCAACUACUGAAGCCAUCUUGCCUGAAUAUGGAACCCUUGGGCUAGAGUGCUCACCACGGACAGGUUUGGACUUCAAUGAAAUGAUCUUACUAACAAUGAAGAACAAAGCAUGGAUGGUACACAGACAAUGGUUUUUUGACCUGCCUCUACCAUGGACAUCAGGAGCUACAACAGAAACACCAACUUGGAACAGGAAGGAGCUCCUUGUGACAUUCAAAAACGCACAUGCGAAAAAACAAGAAGUAGUUGUCCUUGGAUCACAAGAGGGAGCAAUGCAUACCGCACUGACAGGAGCCACAGAAAUCCAAAACUCAGGAGGCACAAGUAUUUUUGCAGGGCAUUUAAAAUGUAGACUUAAAAUGGACAAAUUGGAACUCAAGGGGAUGAGCUAUGCAAUGUGCACGAAUACCUUUGUGUUGAAGAAAGAAGUCUCGGAAACGCAGCAUGGGACAAUACUCAUUAAGGUCGAGUACAAAGGGGAAGAUGCACCUUGCAAGAUUCCUUUCUCCACAGAGGAUGGACAAGGGAAAGCUCACAAUGGCAGACUGAUCACAGCCAACCCAGUGGUGACUAAGAAGGAGGAGCCUGUUAACAUUGAGGCUGAACCUCCUUUUGGGGAAAGUAAUAUAGUAAUUGGAAUUGGAGACAAUGCCUUGAAAAUCAACUGGUACAAGAAGGGAAGCUCUAUUGGGAAGAUGUUCGAGGCUACUGCCAGAGGUGCAAGGCGCAUGGCCAUCUUGGGAGACACAGCUUGGGACUUUGGAUCAGUGGGUGGUGUUCUGAACUCAUUAGGCAAAAUGGUGCACCAAAUAUUCGGAAGUGCUUACACAGCCCUAUUCAGUGGAGUCUCCUGGGUGAUGAAAAUUGGAAUAGGUGUUCUCUUGACUUGGAUAGGGUUGAAUUCAAAAAACACAUCCAUGUCAUUUUCAUGCAUUGCGAUAGGAAUCAUCACACUCUAUCUGGGAGCAGUGGUACAAGCUGACAUGGGGUGUGUCAUAAACUGGAAAGGCAAAGAACUUAAAUGCGGAAGUGGAAUUUUCGUCACCAACGAGGUCCAUACCUGGACAGAGCAGUACAAAUUCCAAGCGGAUUCCCCAAGAAGAUUGGCGACAGCUAUUGCAGGCGCUUGGGAAAAUGGAGUGUGCGGAAUUAGGUCAACAACCAGAAUGGAGAAUCUCUUGUGGAAGCAGAUAGCCAAUGAACUGAACUACAUAUUAUGGGAAAAUAAUAUUAAAUUAACGGUAGUUGUGGGCGACACAAUUGGGGUCUUGGAGCAAGGAAAAAGAACACUAACACCACAACCCAUGGAGCUAAAAUACUCAUGGAAAACGUGGGGAAAGGCAAAAAUAGUGACAGCUGAAACACAAAAUUCCUCUUUCAUAAUAGACGGGCCAAACACACCGGAGUGUCCAAGUGCUUCAAGAGCAUGGAAUGUGUGGGAGGUGGAAGAUUACGGGUUCGGAGUCUUCACAACCAACAUAUGGCUGAAACUCCGAGAGGUGUACACCCAAAUGUGUGACCACAGGCUAAUGUCGGCAGCCGUCAAGGAUGAGAGGGCCGUGCAUGCCGACAUGGGCUAUUGGAUAGAAAGCCAAAAGAAUGGAAGUUGGAAGCUAGAAAAAGCAUCCCUCAUAGAGGUGAAAACCUGCACAUGGCCAAAAUCACACACUCUUUGGAGCAACGGUGUGCUAGAGAGUGACAUGAUCAUUCCAAAGAGUCUAGCUGGUCCUAUUUCGCAACACAACUACAGGCCCGGGUACCACACCCAAACGGCAGGACCCUGGCACUUAGGAAAAUUGGAGCUGGACUUCAACUAUUGUGAAGGAACAACAGUUGUCAUCACAGAAAACUGUGGGACGAGAGGCCCAUCAUUGAGAACAACAACAGUGUCAGGAAAGUUGAUACACGAAUGGUGUUGCCGCUCGUGCACACUUCCUCCUCUGCGAUACAUGGGAGAAGACGACUGUUGGUAUGGUAUGGAAAUCAGACCCAUCAGUGAGAAAGAAGAGAACAUGGUAAAGUCUUUAGUCUCAGCGGGAAGUGGAAAGGUAGACAAUUUCACAAUGGGUGUCUUGUGUUUGGCAAUCCUCUUAGAAGAGGUGAUGAGAGGAAAAUUUGGGAAGAAACACAUGAUUGCAGGGGUUUUCUUCACGUUCAUGCUCCUUCUCUCAGGGCAAAUAACAUGGAGAGACAUGGCGCACACACUAAUAAUGAUUGGGUCCAACGCCUCUGACAGGAUGGGAAUGGGCGUCACUUAUCUAGCUUUAAUUGCAACAUUUAAAAUCCAGCCAUUCCUGGCUUUGGGAUUUUUCCUAAGAAAACUGACAUCUAGAGAGAAUUUACUGUUAGGAGUUGGACUGGCUAUGGCAACAACGAUACAACUGCCAGAGGACAUUGAACAAAUGGCAAAUGGAAUCGCCCUAGGGCUCAUGGCUCUUAAAUUGAUAACACAAUUUGAAACAUACCAAUUAUGGACGGCAUUAAUCUCCUUAACGUGUUCAAAUACAAUUUUCACGUUGACUGUUGCCUGGAGAACAGCCACCCUGAUUUUGGCCGGAGUUUCACUUUUACCAGUGUGCCAGUCUUCGAGCAUGAGGAAAACAGACUGGCUUCCAAUGACAGUGGCAGCUAUGGGAGUCCCACCCCUACCACUCUUUAUUUUUAGCUUGAAAGACACACUCAAAAGGAGAAGCUGGCCACUGAAUGAAGGGGUGAUGGCUGUUGGGCUUGUGAGCAUUCUGGCCAGUUCUCUCCUUAGAAAUGACGUGCCCAUGGCUGGACCAUUAGUGGCCGGGGGCUUGUUGAUAGCGUGCUACGUCAUAACUGGCACGUCAGCAGACCUUACAGUAGAAAAAGCAGCAGAUGUAACAUGGGAGGAAGAGGCUGAGCAAACAGGAGUGUCCCACAACUUAAUGAUCACAGUUGAUGAUGAUGGAACAAUGAGAAUAAAAGAUGAUGAGACUGAGAAUAUUCUGACAGUGCUUUUGAAGACAGCAUUACUAAUAGUAUCAGGUAUCUUUCCAUACUCCAUACCCGCAACAUUGUUGGUCUGGCAUACUUGGCAAAAGCAAACCCAAAGAUCCGGUGUUUUAUGGGACGUACCCAGCCCCCCAGAGACACAGAAAGCAGAACUGGAAGAAGGGGUCUAUAGGAUCAAACAGCAAGGAAUUCUUGGGAAAACCCAAGUAGGGGUUGGAGUACAAAAAGAAGGAGUCUUCCACACCAUGUGGCACGUCACAAGAGGGGCAGUGUUGACACAUAAUGGGAAAAGACUGGAACCAAACUGGGCUAGCGUGAAAAAAGAUCUGAUUUCAUACGGAGGAGGAUGGAGAUUGAGCGCACAAUGGCAAAAGGGGGAGGAGGUGCAGGUUAUUGCCGUAGAGCCUGGGAAGAACCCAAAGAACUUUCAAACCAUGCCAGGCACAUUUCAGACCACAACAGGGGAAAUAGGAGCAAUUGCACUGGAUUUCAAGCCUGGAACUUCAGGGUCUCCUAUCAUAAACAGAGAGGGAAAGGUAGUGGGACUAUAUGGCAAUGGAGUGGUUACAAAGAAUGGCGGCUACGUCAGCGGAAUAGCGCAAACAAAUGCAGAACCAGAUGGACCGACGCCAGAGUUGGAAGAAGAGAUGUUCAAAAAGCGAAAUCUAACCAUAAUGGAUCUUCAUCCUGGGUCAGGAAAGACACGGAAAUACCUUCCAGCCAUUGUUAGAGAGGCAAUCAAGAGACGUUUAAGAACUCUAAUUUUGGCACCGACAAGGGUGGUUGCAGCUGAAAUGGAAGAAGCAUUGAAAGGGCUCCCAAUAAGGUACCAAACAACAGCAACAAAAUCUGAACACACGGGAAGAGAGAUUGUUGAUCUAAUGUGCCACGCAACGUUCACGAUGCGCUUGCUGUCACCAGUUAGGGUUCCAAAUUACAACUUGAUAAUAAUGGAUGAGGCCCAUUUCACAGACCCAGCCAGUAUAGCGGCCAGAGGGUACAUAUCAACUCGUGUUGGAAUGGGAGAGGCAGCCGCAAUUUUCAUGACGGCAACACCCCCUGGAACAGCUGAUGCCUUUCCUCAGAGCAACGCUCCAAUUCAAGAUGAAGAAAGGGACAUACCAGAACGCUCAUGGAAUUCAGGCAAUGAAUGGAUUACCGACUUCGCCGGGAAAACGGUGUGGUUUGUCCCCAGCAUCAAAGCCGGAAAUGACAUAGCAAACUGCUUGCGAAAGAACGGGAAAAAGGUCAUUCAACUUAGUAGGAAGACUUUUGAUACAGAAUAUCAGAAGACUAAACUAAAUGAUUGGGACUUUGUGGUGACAACUGACAUUUCAGAAAUGGGGGCCAAUUUCAAAGCAGAUAGAGUGAUCGACCCAAGAAGAUGUCUAAAACCAGUGAUCCUGACAGAUGGACCAGAGCGGGUGAUCCUGGCUGGACCAAUGCCAGUCACCGUGGCGAGUGCUGCGCAAAGGAGAGGGAGAGUUGGCAGGAACCCACAAAAAGAAAAUGACCAGUACAUAUUCACGGGCCAGCCUCUCAACAAUGAUGAAGACCAUGCUCACUGGACAGAAGCAAAAAUGUUGCUGGACAACAUCAACACUCCAGAAGGAAUCAUACCAGCUCUCUUUGAACCAGAAAGGGAGAAGUCAGCCGCCAUAGACGGUGAAUAUCGCCUGAAGGGUGAAUCCAGGAAGACUUUCGUGGAACUCAUGAGGAGGGGUGACCUUCCAGUUUGGUUAGCUCACAAAGUAGCAUCAGAAGGGAUCAAAUACACAGAUAGAAAAUGGUGCUUUGAUGGACAGCGCAACAAUCAAAUUUUAGAGGAAAACAUGGACGUGGAAAUCUGGACAAAGGAAGGAGAAAAGAAAAAAUUAAGACCUAGGUGGCUUGAUGCCCGCACUUAUUCAGAUCCCUUAGCACUCAAGGAAUUCAAGGACUUUGCGGCUGGCAGAAAGUCAAUCGCCCUUGAUCUUGUGACAGAAAUAGGAAGAGUGCCUUCACACCUAGCCCACAGAACGAGAAACGCUCUGGACAAUCUGGUGAUGCUGCACACGUCAGAACAUGGCGGUAGGGCCUACAGGCAUGCGGUGGAGGAACUACCAGAAACAAUGGAAACACUCCUACUCUUGGGACUCAUGAUCUUACUGACAGGUGGAGCAAUGCUUUUCUUGAUAUCAGGUAAAGGGAUUGGAAAGACUUCAAUAGGACUCAUUUGUGUGAUUGCUUCCAGCGGCAUGCUGUGGAUGGCCGAAAUCCCACUCCAAUGGAUCGCGUCGGCUAUAGUCCUGGAGUUUUUUAUGAUGGUGUUGCUUAUACCAGAACCAGAAAAGCAGAGAACCCCCCAAGACAACCAACUCGCAUAUGUCGUAAUAGGCAUACUUACAUUGGCUGCAAUAAUAGCGGCCAAUGAAAUGGGACUGUUGGAAACUACAAAGAGAGAUUUAGGAAUGUCUAAGGAGCCAGGUGUUGUUUCUCCAACUAGCUAUUUGGAUGUGGACUUGCACCCAGCAUCAGCCUGGACAUUGUACGCCGUGGCCACUACAGUAAUAACACCAAUGUUAAGACAUACCAUAGAGAAUUCUACAGCAAAUGUGUCCCUGGCAGCUAUAGCCAACCAGGCAGUGGUCCUGAUGGGUUUGGACAAAGGAUGGCCAAUAUCAAAAAUGGACUUAGGCGUACCAUUACUGGCAUUGGGUUGCUAUUCACAAGUGAACCCGUUGACUCUAACAGCGGCAGCACUUUUGCUAGUUACACAUUAUGCUAUUAUAGGUCCAGGACUGCAGGCAAAAGCCACUCGUGAAGCUCAAAAAAGGACAGCUGCUGGAAUAAUGAAGAAUCCAACGGUGGAUGGGAUAAUAACAAUAGACCUAGAUCCUGUAAUAUAUGAUUCAAAAUUUGAAAAGCAACUGGGACAGGUCAUGCUCCUGGUUUUGUGUGCAGUUCAACUGUUGUUAAUGAGAACAUCAUGGGCCUUGUGUGAAGCCUUAACUUUAGCUACAGGACCAAUAACAACACUCUGGGAAGGAUCACCUGGGAAGUUUUGGAAUACCACGAUAGCUGUUUCCAUGGCGAACAUUUUUAGAGGGAGCUAUUUAGCAGGAGCUGGGCUUGCCUUUUCUAUUAUGAAAUCAGUUGGAACAGGAAAAAGAGGAACAGGCUCUCAAGGUGAAACUUUGGGAGAAAAAUGGAAAAAGAAACUGAAUCAAUUAUCCCGGAAAGAGUUUGACCUUUACAAGAAGUCUGGAAUCACUGAAGUGGAUAGAACAGAAGCCAAAGAAGGGUUGAAAAGAGGAGAAACAACACAUCAUGCCGUGUCCAGAGGUAGUGCAAAACUUCAAUGGUUUGUGGAGAGAAACAUGGUCAUUCCCGAAGGAAGAGUCAUAGACCUGGGCUGCGGAAGAGGAGGCUGGUCAUAUUACUGUGCAGGACUGAAAAAAGUCACAGAAGUGCGAGGAUACACAAAAGGCGGUCCAGGACACGAAGAACCAGUGCCUAUGUCAACAUAUGGAUGGAACAUAGUUAAGUUAAUGAGUGGAAAGGAUGUGUUUUAUCUUCCACCUGAAAAGUGUGACACCCUGUUGUGUGACAUUGGAGAAUCCUCACCAAGCCCGACAGUGGAAGAAAGCAGAACUAUAAGAGUUUUGAAGAUGGUUGAACCAUGGCUAAAAAACAACCAAUUUUGCAUUAAAGUAUUGAACCCUUACAUGCCAGCCGUGAUUGAGCACCUAGAGAGACUACAAAGGAAACACGGAGGAAUGCUUGUGAGAAAUCCACUUUCACGAAACUCCACGCACGAAAUGUACUGGAUAUCUAAUGGUACAGGUAAUAUUGUCUCUUCAGUCAACAUGGUAUCCAGACUGUUACUGAACAGGUUCACGAUGACACACAGGAGACCUACCAUAGAGAAAGAUGUGGAUUUAGGAGCAGGAACUCGACAUGUUAAUGCGGAACCAGAAACACCCAACAUGGAUGUCAUUGGGGAAAGAAUAAGAAGGAUCAAGGAGGAGCAUAAUUCGACAUGGCAUUAUGUUGACGAAAACCCCUACAAAAAGUGGGCUUACCAUCGAUCUUAUGAAGUCAAGGCCACAGGCUCAGCCUCCUCCAUGAUAAAUGGAGUCGUGAAACUUCUCACUAAACCAUGGGAUGUGGUGCCCAUGGUGACACAGAUGGCAAUGACAGAUACAACUCCAUUUGGCCAGCAGAGAGUUUUUAAAGAGAAAGUGGACACCAGGACACCCAGGCCUAUGCCAGGGACAAGAAAGGUUAUGGAGAUCACAGCGGAGUGGCUCUGGAGAACCCUGGGAAGGAACAAAAGACCCAGGUUAUGCACAAGGGAAGAGUUUACAAAAAAGGUCAGAACCAACGCAGCCAUGGGUGCCGUUUUCACAGAGGAGAACCAAUGGGACAGUGCGAAAGCCGCUGUUGAGGAUGAAGAAUUUUGGAAACUUGUGGACAGAGAACGUGAACUCCACAAAUUGGGCAAGUGUGGAAGCUGUGUUUACAACAUGAUGGGCAAGAGAGAGAAGAAACUUGGAGAGUUUGGCAAAGCAAAAGGCAGUAGAGCUAUAUGGUACAUGUGGUUGGGAGCCAGGUACCUUGAGUUCGAAGCCCCUGGAUUCUUAAAUGAAGACCACUGGUUCUCGCGUGAGAACUCCUACAGUGGAGUAGAAGGAGAAGGACUGCACAAGCUAGGCUACAUAUUAAGGGACAUUUCCAAGAUACCCGGAGGAGCCAUGUAUG-CUGAUGACACAGCUGGUUGGGACACAAGAAUAACAGAAGAUGACCUGCACAAUGAGGAAAAGAUCACACAGCAAAUGAACCCUGAACACAGGCUGUUAGCGAACGCUAUAUUUAAGCUCACAUACCAAAACAAAGUGGUCAAAGUUCAACGACCGACUCCAACGGGCACGGUAAUGGACAUCAUAUCUAGGAAAGACCAAAGAGGCAGUGGACAGGUGGGAACUUAUGGUCUAAAUACAU---UUACCAACAUGGAAGCCCAGUUAGUCAGACAAAUGGAAGGAGAAGGUGUGCUGUCAAAGGCAGACCUCGAGAACCCUCAUCUGCCAGAAAAGAAAAUUACACAAUGGUUGGAAACCAAAGGAGUGGAGAGGUUAAAAAGAAUGGCCAUUAGCGGGGAUGAUUGCGUAGUGAAACCAAUCGAUGACAGGUUCGCUGACGCCCUGCUUGCUCUGAACGAUAUGGGAAAGGUUCGGAAAGACAUACCUCAAUGGCAGCCAUCAAAGGGAUGGCAUGACUGGCAGCAGGUUCCUUUCUGCUCCCACCACUUUCAUGAAUUGAUCAUGAAAGAUGGAAGAAAGUUGGUGGUUCCCUGCAGACCCCAGGACGAACUAAUAGGAAGAGCAAGAAUCUCUCAAGGAGCGGGAUGGAGCCUUAGAGAAACCGCAUGUUUGGGGAAAGCCUAUGCCCAAAUGUGGAGUCUCAUGUAUUUUCACAGAAGAGAUCUCAGACUAGCGUCCAAUGCCAUAUGUUCAGCAGUACCAGUCCACUGGGUCCCCACAAGUAGAACGACAUGGUCUAUUCAUGCUCACCAUCAGUGGAUGACUACAGAAGACAUGCUUACUGUUUGGAACAGGGUGUGGAUCGAGGACAAUCCAUGGAUGGAAGACAAAACUCCAGUUACAACCUGGGAAAAUGUUCCAUACCUAGGGAAGAGAGAAGACCAAUGGUGCGGAUCACUUAUUGGUCUCACUUCCAGAGCAACCUGGGCCCAGAACAUAUCCACAGCAAUUCAACAGGUGAGAAGCCUUAUAGGCAAUGAAGAGUUUCUGGACUACAUGCCUUCGAUGAAGAGAUUCAGGAAGGAGGAGGAGUCGGAGGGAGCCAUUUGGU-AA
		</sequence>
		<sequence>
			<taxon idref="LC379193"/>
			AUGAACAACCAACGGAAAAAGACGGGAAAACCGUCUAUCAAUAUGCUGAAACGCGUGAGAAACCGUGUGUCAACUGGAUCACAGUUGGCGAAGAGAUUCUCAAAAGGAUUGCUGAACGGCCAGGGACCAAUGAAACUGGUUAUGGCGUUCAUAGCCUUCCUUAGAUUUCUGGCCAUUCCACCAACAGCAGGAGUUUUGGCCAGAUGGGGAACCUUCAAGAAGUCGGGGGCCAUUAAGGUCCUGAAAGGCUUCAAGAAGGAGAUUUCAAACAUGCUGAGCAUAAUCAACAAACGGAAAAAGACAUCGCUCUGUCUCAUGAUGAUAUUGCCAGCAGCACUUGCUUUCCACUUGACUUCACGAGAUGGAGAGCCGCGCAUGAUCGUGGGGAAGAAUGAAAGAGGAAAAUCCCUACUUUUUAAGACAGCCUCUGGAAUCAACAUGUGCACACUCAUAGCCAUGGACUUGGGAGAGAUGUGUGAUGACACGGUCACUUACAAAUGCCCCCACAUUACCGAAGUGGAACCUGAAGACAUUGACUGCUGGUGCAACCUUACAUCAACAUGGGUGACCUAUGGAACGUGCAAUCAAGCUGGAGAGCAUAGACGCGACAAGAGAUCAGUGGCGUUAGCUCCCCAUGUCGGCAUGGGACUGGACACACGCACCCAAACCUGGAUGUCGGCUGAAGGAGCUUGGAGACAAGUUGAGAAGGUAGAGACAUGGGCCCUCAGGCACCCAGGGUUCACCAUACUAGCCCUAUUUCUUGCCCAUUACAUAGGCACCUCCUUGACCCAGAAGGUGGUUAUUUUCAUACUACUAAUGCUGGUCACCCCAUCCAUGACAAUGAGAUGUGUGGGAGUGGGAAACAGGGAUUUUGUGGAAGGUCUGUCAGGAGCUACAUGGGUUGACGUGGUGCUAGAGCACGGGGGGUGUGUGACCACCAUGGCUAAGAACAAGCCCACGCUGGAUAUAGAGCUUCAGAAGACCGAGGCCACCCAACUGGCGACCCUAAGGAAGCUAUGCAUUGAGGGGAAAAUUACCAACAUAACAACUGACUCAAGAUGCCCCACCCAAGGGGAAGCGGUUUUGCCUGAGGAGCAGGACCAGAACUACGUGUGUAAGCAUACAUACGUAGACAGAGGCUGGGGGAACGGUUGUGGUUUGUUUGGCAAGGGAAGCUUGGUAACAUGUGCGAAAUUUCAAUGCCUGGAACCGAUAGAGGGAAAAGUGGUGCAAUAUGAAAACCUCAAGUAUACCGUCAUCAUUACAGUGCACGCAGGAGACCAACACCAGGUGGGAAAUGAAACGCAGGGAGUCACGGCUGAGAUAACGCCUCAGGCAUCAACUACUGAAGCCAUCUUGCCUGAAUAUGGAACCCUUGGGCUAGAGUGCUCACCACGGACAGGUUUGGACUUCAAUGAAAUGAUCUUACUAACAAUGAAGAACAAAGCAUGGAUGGUACACAGACAAUGGUUUUUUGACCUACCUCUACCAUGGACAUCAGGAGCUACAACAGAAACACCAAUUUGGAACAGGAAGGAGCUCCUUGUGACAUUCAAAAAUGCACAUGCGAAAAAACAAGAAGUAGUUGUCCUUGGAUCACAAGAGGGAGCAAUGCAUACCGCACUGACAGGAGCUACAGAAAUCCAAAACUCAGGAGGCACAAGCAUUUUUGCGGGGCACUUAAAGUGUAGACUUAAGAUGGACAAAUUGGAACUCAAGGGGAUGAGCUAUGCAAUGUGCACGAAUACCUUUGUGUUGAAGAAAGAAGUCUCGGAAACGCAGCAUGGGACAAUACUCAUUAAGGUCGAGUACAAAGGGGAAGAUGCACCUUGCAAGAUUCCUUUCUCCACAGAGGAUGGACAAGGGAAAGCUCACAAUGGCAGACUGAUCACAGCCAACCCAGUGGUGACUAAGAAGGAGGAGCCUGUUAACAUUGAGGCUGAACCUCCUUUUGGGGAAAGUAAUAUAGUAAUUGGAAUUGGAGACAAUGCCUUGAAAAUCAACUGGUACAAGAAGGGAAGCUCUAUUGGGAAGAUGUUCGAGGCUACUGCCAGAGGUGCAAGGCGCAUGGCCAUCUUGGGAGACACAGCUUGGGACUUUGGAUCAGUGGGUGGUGUUCUGAACUCAUUAGGCAAAAUGGUGCACCAAAUAUUCGGAAGUGCUUACACAGCCCUAUUCAGUGGAGUCUCCUGGGUGAUGAAAAUUGGAAUAGGUGUUCUCUUGACUUGGAUAGGGUUGAAUUCAAAAAAUACAUCCAUGUCAUUUUCAUGCAUUGCGAUAGGAAUCAUCACACUCUAUCUGGGAGCAGUGGUACAAGCUGACAUGGGGUGUGUCAUAAACUGGAAAGGCAAAGAACUUAAAUGCGGAAGUGGAAUUUUCGUCACCAACGAGGUCCAUACCUGGACAGAGCAGUACAAAUUCCAAGCGGAUUCCCCAAAAAGAUUGGCGACAGCUAUUGCAGGCGCUUGGGAAAAUGGAGUGUGCGGAAUUAGGUCAACAACCAGAAUGGAGAAUCUUUUGUGGAAGCAGAUAGCCAAUGAACUGAACUACAUAUUAUGGGAAAAUAAUAUUAAAUUAACGGUAGUUGUGGGCGACACAAUUGGGGUCUUGGAGCAAGGAAAAAGAACACUAACACCACAACCCAUGGAGCUAAAAUACUCAUGGAAAACGUGGGGAAAGGCAAAAAUAGUGACAGCUGAAACACAAAAUUCCUCUUUCAUAAUAGACGGGCCAAACACACCGGAGUGUCCAAGUGCCUCAAGAGCAUGGAAUGUGUGGGAGGUGGAAGAUUACGGGUUCGGAGUCUUCACAACCAACAUAUGGCUGAAACUCCGAGAGGUGUACACCCAAAUGUGUGACCACAAGCUAAUGUCGGCAGCCGUCAAGGAUGAGAGGGCCGUGCAUGCCGACAUGGGCUAUUGGAUAGAAAGCCAAAAGAAUGGAAGUUGGAAGCUAGAAAAAGCAUCCCUCAUAGAGGUGAAAACCUGCACAUGGCCAAAAUCACACACUCUUUGGAGCAACGGUGUGCUAGAGAGUGACAUGAUCAUUCCAAAGAGUCUAGCUGGUCCUAUUUCGCAACACAACUACAGGCCCGGGUACCACACCCAAACGGCAGGACCCUGGCACUUAGGAAAAUUGGAGCUGGACUUCAACUAUUGUGAAGGAACAACAGUUGUCAUCACAGAAAACUGUGGGACGAGAGGCCCAUCAUUGAGAACGACAACAGUGUCAGGAAAGUUGAUACACGAAUGGUGUUGCCGCUCGUGCACACUUCCUCCUCUGCGAUACAUGGGAGAAGACGGCUGUUGGUAUGGUAUGGAAAUCAGACCCAUCAGUGAGAAAGAAGAGAACAUGGUAAAGUCUUUAGUCUCAGCGGGAAGUGGAAAGGUAGACAAUUUCACAAUGGGUGUCUUGUGUUUGGCAAUCCUCUUUGAAGAGGUGAUGAGAGGAAAAUUUGGGAAGAAACACAUGAUUGCAGGGGUUUUCUUCACGUUUAUGCUCCUUCUCUCAGGGCAAAUAACAUGGAGAGACAUGGCGCACACACUAAUAAUGAUUGGGUCCAACGCCUCUGACAGGAUGGGAAUGGGCGUCACCUAUCUAGCUUUAAUUGCAACAUUUAAAAUCCAGCCAUUCCUGGCUUUGGGAUUUUUCCUAAGAAAACUGACAUCCAGAGAGAAUUUACUGUUAGGAGUUGGACUGGCUAUGGCAACAACGAUACAACUGCCAGAGGACAUUGAACAAAUGGCAAAUGGAAUCGCCCUAGGGCUCAUGGCUCUUAAAUUGAUAACACAAUUUGAAACAUACCAAUUAUGGACGGCAUUAAUCUCCUUAACGUGUUCAAAUACAAUUUUCACGUUGACUGUCGCCUGGAGAACAGCCACCCUGAUUUUGGCCGGAGUUUCGCUUUUACCAGUGUGCCAGUCUUCGAGCAUGAGGAAAACAGACUGGCUUCCAAUGACAGUAGCAGCUAUGGGAGUCCCACCCCUACCACUCUUUAUUUUUAGCUUGAAAGACACACUCAAAAGGAGAAGCUGGCCACUGAAUGAAGGGGUGAUGGCUGUUGGGCUUGUGAGCAUUCUGGCCAGUUCUCUCCUUAGAAAUGACGUGCCCAUGGCUGGACCAUUAGUGGCCGGGGGCUUGUUGAUAGCGUGCUACGUCAUAACUGGCACGUCAGCAGACCUUACAGUAGAAAAAGCAGCAGAUGUAACAUGGGAGGAAGAGGCUGAGCAAACAGGAGUGUCCCACAACUUAAUGAUCACAGUUGAUGAUGAUGGAACAAUGAGAAUAAAAGAUGAUGAGACUGAGAAUAUUCUGACAGUGCUUUUGAAGACAGCAUUACUAAUAGUAUCAGGUAUCUUUCCAUACUCCAUACCCGCAACAUUGUUGGUCUGGCAUACUUGGCAAAAGCAAACCCAAAGAUCCGGUGUUUUAUGGGACGUACCCAGCCCCCCAGAGACACAGAAAGCAGAACUGGAAGAAGGGGUCUAUAGGAUCAAACAGCAAGGAAUUCUUGGGAAAACCCAAGUAGGGGUUGGAGUACAAAAAGAAGGAGUCUUCCACACUAUGUGGCACGUCACAAGAGGGGCAGUGUUGACACAUAAUGGGAAAAGACUGGAACCAAACUGGGCUAGCGUGAAAAAAGAUCUGAUUUCAUACGGAGGAGGAUGGAGAUUGAGCGCGCAAUGGCAAAAGGGGGAGGAGGUGCAGGUUAUUGCCGUAGAGCCUGGGAAGAACCCAAAGAACUUUCAAACCAUGCCAGGCACAUUUCAGACCACAACAGGGGAAAUAGGAGCAAUUGCACUGGAUUUCAAGCCUGGAACUUCAGGGUCUCCUAUCAUAAACAGAGAGGGAAAGGUAGUGGGACUAUAUGGCAAUGGAGUGGUUACAAAGAAUGGCGGCUACGUCAGCGGAAUAGCGCAAACAAAUGCAGAACCAGAUGGACCGACGCCAGAGUUGGAAGAAGAGAUGUUCAAAAAGCGAAAUCUAACCAUAAUGGAUCUUCAUCCUGGGUCAGGAAAGACACGGAAAUACCUUCCAGCCAUUAUUAGAGAGGCAAUCAAGAGACGUUUAAGAACUCUAAUUUUGGCACCGACAAGGGUGGUUGCAGCUGAAAUGGAAGAAGCAUUGAAAGGGCUCCCAAUAAGGUACCAAACAACAGCAACAAAAUCUGAACACACGGGAAGAGAGAUUAUUGAUCUAAUGUGCCACGCAACGUUCACGAUGCGCUUGCUGUCACCAGUUAGGGUUCCAAACUACAACUUGAUAAUAAUGGAUGAGGCCCAUUUCACAGACCCAGCCAGUAUAGCGGCCAGAGGGUACAUAUCAACUCGUGUUGGAAUGGGAGAGGCAGCCGCAAUUUUCAUGACGGCAACGCCCCCUGGAACAGCUGAUGCCUUUCCUCAGAGCAACGCUCCAAUUCAAGAUGAAGAAAGGGACAUACCAGAACGCUCAUGGAAUUCAGGCAAUGAAUGGAUUACCGACUUCGCCGGGAAAACGGUGUGGUUUGUCCCCAGCAUCAAAGCCGGAAAUGACAUAGCAAACUGCUUGCGAAAGAACGGGAAAAAGGUCAUUCAACUUAGUAGGAAGACUUUUGAUACAGAGUAUCAGAAGACUAAACUAAAUGAUUGGGACUUUGUGGUGACAACUGACAUUUCAGAAAUGGGGGCCAAUUUCAAAGCAGAUAGAGUGAUCGACCCAAGAAGAUGUCUAAAACCAGUGAUCCUGACAGAUGGACCAGAGCGGGUGAUCCUGGCUGGACCAAUGCCAGUCACCGUGGCGAGUGCUGCGCAAAGGAGAGGGAGAGUUGGCAGGAACCCACAAAAAGAAAAUGACCAGUACAUAUUCACGGGCCAACCUCUCAACAAUGAUGAAGACCAUGCUCACUGGACAGAAGCAAAAAUGUUGCUGGACAACAUCAACACUCCAGAAGGAAUCAUACCAGCUCUCUUUGAACCAGAAAGGGAGAAGUCAGCCGCCAUAGACGGUGAGUACCGCCUGAAGGGUGAAUCCAGGAAGACUUUCGUGGAACUCAUGAGGAGGGGUGACCUUCCAGUUUGGUUAGCUCACAAAGUAGCAUCAGAAGGGAUCAAAUACACAGAUAGAAAAUGGUGCUUUGAUGGACAGCGCAACAAUCAAAUUUUAGAGGAAAACAUGGACGUGGAAAUCUGGACAAAGGAAGGAGAAAAGAAAAAAUUAAGACCUAGGUGGCUUGAUGCCCGCACUUAUUCAGAUCCCUUAGCACUCAAGGAAUUCAAGGACUUUGCGGCUGGCAGAAAGUCAAUCGCCCUUGAUCUUGUGACAGAAAUAGGAAGAGUGCCUUCACACCUAGCCCACAGAACGAGAAAUGCUCUGGACAAUCUGGUGAUGCUGCACACGUCAGAACAUGGCGGUAGGGCCUACAGGCAUGCGGUGGAGGAACUACCAGAAACAAUGGAAACACUCUUACUCUUGGGACUCAUGAUCUUACUGACAGGUGGAGCAAUGCUUUUCUUGAUAUCAGGUAAAGGGAUUGGAAAGACUUCAAUAGGACUCAUUUGUGUGAUUGCUUCCAGCGGCAUGCUGUGGAUGGCCGAAAUCCCACUCCAAUGGAUCGCGUCGGCCAUAGUCCUGGAGUUUUUUAUGAUGGUGUUGCUUAUACCAGAACCAGAAAAGCAGAGAACCCCCCAAGACAACCAACUCGCAUAUGUCGUAAUAGGCAUACUUACAUUGGCUGCAAUAAUAGCGGCCAAUGAAAUGGGACUGUUGGAAACUACAAAGAGAGAUCUAGGAAUGUCUAAGGAGCCAGGUGUUGUUUCUCCAACUAGCUAUUUGGAUGUGGACUUGCACCCAGCAUCAGCCUGGACAUUGUACGCCGUGGCCACUACAGUAAUAACACCAAUGUUAAGACAUACCAUAGAGAAUUCCACAGCAAAUGUGUCCCUGGCAGCUAUAGCCAACCAGGCAGUGGUCCUGAUGGGUUUGGACAAAGGAUGGCCAAUAUCAAAAAUGGACUUAGGCGUACCACUACUGGCAUUGGGUUGCUAUUCACAAGUGAACCCAUUGACUCUAACAGCGGCAGUACUUUUGCUAGUCACACAUUAUGCUAUUAUAGGUCCAGGACUGCAGGCAAAAGCCACUCGUGAAGCUCAAAAAAGGACAGCUGCUGGAAUAAUGAAGAAUCCAACGGUGGAUGGGAUAAUAACAAUAGACCUAGAUCCUGUAAUAUAUGAUUCAAAAUUUGAAAAGCAACUGGGACAGGUCAUGCUCCUGGUUUUGUGUGCAGUUCAACUGUUGUUAAUGAGAACAUCAUGGGCCUUGUGUGAAGCCUUAACUUUAGCUACAGGACCAAUAACAACACUCUGGGAAGGAUCACCUGGGAAGUUUUGGAACACCACGAUAGCCGUUUCCAUGGCGAAUAUUUUUAGAGGGAGCUAUUUAGCAGGAGCUGGGCUUGCCUUUUCUAUUAUGAAAUCAGUUGGAACAGGAAAAAGAGGAACAGGCUCUCAAGGUGAAACUUUGGGAGAAAAAUGGAAAAAGAAACUGAAUCAAUUAUCCCGGAAAGAGUUUGACCUUUACAAGAGGUCUGGAAUCACUGAAGUGGAUAGAACAGAAGCCAAAGAAGGGUUGAAAAGAGGAGAAACAACACAUCAUGCCGUGUCCAGAGGUAGUGCAAAACUUCAAUGGUUUGUGGAGAGAAACAUGGUCAUUCCCGAAGGAAGAGUCAUAGACCUGGGCUGUGGAAGAGGAGGCUGGUCAUAUUACUGUGCAGGACUGAAAAAAGUCACAGAAGUGCGAGGAUACACAAAAGGCGGUCCAGGACACGAAGAACCAGUGCCUAUGUCAACAUAUGGAUGGAACAUAGUUAAGUUAAUGAGUGGAAAGGAUGUGUUUUAUCUUCCACCUGAAAAGUGUGACACCCUGUUGUGUGACAUUGGAGAAUCCUCACCAAGCCCAACAGUGGAAGAAAGCAGAACUAUAAGAGUUUUGAAGAUGGUUGAACCAUGGUUGAAAAACAACCAGUUCUGCAUUAAAGUACUGAACCCUUACAUGCCAGCCGUGAUUGAGCACCUAGAGAGACUACAAAGGAAACACGGAGGAAUGCUUGUGAGAAAUCCACUUUCACGAAACUCCACGCACGAAAUGUACUGGAUAUCUAAUGGUACAGGUAACAUUGUCUCUUCAGUCAACAUGGUAUCCAGACUGUUACUGAACAGGUUCACGAUGACACACAGGAGACCUACCAUAGAGAAAGAUGUGGAUUUAGGAGCAGGAACUCGACAUGUUAAUGCGGAACCAGAAACACCCAACAUGGAUGUCAUUGGGGAAAGAAUAAGAAGGAUCAAGGAGGAGCAUAAUUCAACAUGGCACUAUGAUGAUGAAAACCCCUACAAAACGUGGGCUUACCACGGAUCUUAUGAAGUCAAGGCCACAGGCUCAGCCUCCUCCAUGAUAAAUGGAGUCGUGAAACUUCUCACUAAACCAUGGGAUGUGGUGCCCAUGGUGACACAGAUGGCAAUGACAGAUACAACUCCAUUUGGCCAGCAGAGAGUUUUUAAAGAGAAAGUGGACACCAGGACACCCAGGCCUAUGCCAGGGACAAGAAAGGUUAUGGAGAUCACAGCGGAGUGGCUCUGGAGAACCCUGGGAAGGAACAAAAGACCCAGGUUAUGCACAAGGGAAGAGUUUACAAAAAAGGUCAGAACUAACGCAGCCAUGGGUGCCGUUUUCACAGAGGAGAACCAAUGGGACAGUGCGAAAGCCGCUGUUGAGGAUGAAGAAUUUUGGAAACUUGUGGACAGAGAACGUGAACUCCACAAAUUGGGCAAGUGUGGAAGCUGUGUUUACAACAUGAUGGGCAAGAGAGAGAAGAAACUUGGAGAGUUUGGCAAAGCAAAAGGCAGUAGAGCUAUAUGGUACAUGUGGUUGGGAGCCAGGUACCUUGAGUUCGAAGCCCUUGGAUUCCUAAAUGAAGACCACUGGUUCUCGCGUGAAAACUCCUACAGUGGAGUAGAAGGAGAAGGACUGCACAAGCUAGGCUACAUAUUAAGGGACAUCUCCAAGAUACCCGGAGGAGCCAUGUAUG-CUGAUGACACAGCUGGUUGGGACACAAGAAUAACAGAAGAUGACCUGCACAAUGAGGAAAAGAUCACACAGCAAAUGAACCCUGAACACAGGCUGUUAGCGAACGCUAUAUUUAAGCUCACAUACCAAAACAAAGUGGUCAAAGUUCAACGACCGACUCCAACGGGCACGGUAAUGGACAUCAUAUCUAGGAAAGACCAAAGAGGCAGUGGACAGGUGGGAACUUAUGGCCUAAAUACAU---UUACCAACAUGGAAGCCCAGUUAGUCAGACAAAUGGAAGGAGAAGGUGUGCUGUCAAAGGCAGACCUCGAGAACCCUCAUCUGCCAGAAAAGAAAAUUACACAAUGGCUGGAAACCAAAGGAGUGGAGAGGUUAAAAAGAAUGGCCAUUAGUGGGGAUGAUUGCGUAGUGAAACCAAUCGAUGACAGGUUCGCUAACGCCCUGCUUGCUCUGAACGAUAUGGGAAAGGUUCGGAAAGACAUACCUCAAUGGCAGCCAUCAAAGGGAUGGCAUGACUGGCAGCAGGUUCCUUUCUGCUCCCACCACUUUCAUGAAUUGAUCAUGAAAGACGGAAGAAAGUUGGUGGUUCCCUGCAGACCCCAGGACGAACUAAUAGGAAGAGCAAGAAUCUCUCAAGGAGCGGGAUGGAGCCUUAGAGAAACCGCAUGUUUGGGGAAAGCCUAUGCCCAAAUGUGGAGUCUCAUGUAUUUUCACAGAAGAGAUCUCAGACUAGCGUCCAAUGCCAUAUGUUCAGCAGUACCAGUCCACUGGGUCCCCACAAGUAGAACGACAUGGUCUAUUCAUGCUCACCAUCAGUGGAUGACUACAGAAGACAUGCUCACUGUUUGGAACAGGGUGUGGAUCGAGGACAAUCCAUGGAUGGAAGACAAAACUCCAGUUACAACCUGGGAAAAUGUUCCAUACCUAGGGAAGAGAGAAGACCAAUGGUGCGGAUCACUUAUUGGUCUCACUUCCAGAGCAACUUGGGCCCAGAACAUACCCACAGCAAUUCAACAGGUGAGAAGCCUUAUAGGCAAUGAAGAGUUUCUGGACUACAUGCCUUCAAUGAAGAGAUUCAGGAAGGAGGAGGAGUCGGAGGGAGCCAUUUGGU-AA
		</sequence>
		<sequence>
			<taxon idref="LC379195"/>
			AUGAACAACCAACGGAAAAAGACGGGAAAACCGUCUAUCAAUAUGCUGAAACGCGUGAGAAACCGUGUGUCAACUGGAUCACAGUUGGCGAAGAGAUUCUCAAAAGGAUUGCUGAACGGCCAGGGACCAAUGAAACUGGUUAUGGCGUUCAUAGCCUUCCUUAGAUUUCUGGCCAUUCCACCAACAGCAGGAGUUUUGGCCAGAUGGGGAACCUUCAAGAAGUCGGGGGCCAUUAAGGUCCUGAAAGGCUUCAAGAAGGAGAUUUCAAACAUGCUGAGCAUAAUCAACAAACGGAAAAAGACAUCGCUCUGUCUCAUGAUGAUAUUGCCAGCAGCACUUGCUUUCCACUUGACUUCACGAGAUGGAGAGCCGCGCAUGAUCGUGGGGAAGAAUGAAAGAGGAAAAUCCCUACUUUUUAAGACAGCCUCUGGAAUCAACAUGUGCACACUCAUAGCCAUGGACUUGGGAGAGAUGUGUGAUGACACGGUCACUUACAAAUGCCCCCACAUUGCCGAAGUGGAACCUGAAGACAUUGACUGCUGGUGCAACCUUACAUCAACAUGGGUGACCUAUGGAACGUGCAAUCAAGCUGGAGAGCAUAGACGCGACAAGAGAUCAGUGGCGUUAGCUCCCCAUGUCGGCAUGGGACUGGACACACGCACCCAAACCUGGAUGUCGGCUGAAGGAGCUUGGAGACAAGUUGAGAAGGUAGAGACAUGGGCCCUCAGGCACCCAGGGUUCACCAUACUAGCCCUAUUUCUUGCCCAUUACAUAGGCACCUCCUUGACCCAGAAGGUGGUUAUUUUCAUACUACUAAUGCUGGUCACCCCAUCCAUGACAAUGAGAUGUGUGGGAGUGGGAAACAGGGAUUUUGUGGAAGGUCUGUCAGGAGCUACAUGGGUUGACGUGGUGCUAGAGCACGGGGGGUGUGUGACCACCAUGGCUAAGAACAAGCCCACGCUGGAUAUAGAGCUUCAGAAGACCGAGGCCACCCAACUGGCGACCCUAAGGAAGCUAUGCAUUGAGGGGAAAAUUACCAACAUAACAACUGACUCAAGAUGCCCCACCCAAGGGGAAGCGGUUUUGCCUGAGGAGCAGGACCAGAACUACGUGUGUAAGCAUACAUACGUAGACAGAGGCUGGGGGAACGGUUGUGGUUUGUUUGGCAAGGGAAGCUUGGUAACAUGUGCGAAAUUUCAAUGCCUGGAACCGAUAGAGGGAAAAGUGGUGCAAUAUGAAAACCUCAAGUAUACCGUCAUCAUUACAGUGCACACAGGAGACCAACACCAGGUGGGAAAUGAAACGCAGGGAGUCACGGCUGAGAUAACGCCUCAGGCAUCAACUACUGAAGCCAUCUUGCCUGAAUAUGGAACCCUUGGGCUAGAGUGCUCACCACGGACAGGUUUGGACUUCAAUGAAAUGAUCUUACUAACAAUGAAGAACAAAGCAUGGAUGGUACACAGACAAUGGUUUUUUGACCUACCUCUACCAUGGACAUCAGGAGCUACAACAGAAACACCAAUUUGGAACAGGAAGGAGCUCCUUGUGACAUUCAAAAAUGCACAUGCGAAAAAACAAGAAGUAGUUGUCCUUGGAUCACAAGAGGGAGCAAUGCAUACCGCACUGACAGGAGCUGCAGAAAUCCAAAACUCAGGAGGCACAAGCAUUUUUGCGGGGCACUUAAAGUGUAGACUUAAGAUGGACAAAUUGGAACUCAAGGGGAUGAGCUAUGCAAUGUGCACGAAUACCUUUGUGUUGAAGAAAGAAGUCUCGGAAACGCAGCAUGGGACAAUACUCAUUAAGGUCGAGUACAAAGGGGAAGAUGCACCUUGCAAGAUUCCUUUCUCCACAGAGGAUGGACAAGGGAAAGCUCACAAUGGCAGACUGAUCACAGCCAACCCAGUGGUGACUAAGAAGGAGGAGCCUGUUAACAUUGAGGCUGAACCUCCUUUUGGGGAAAGUAAUAUAGUAAUUGGAAUUGGAGACAAUGCCUUGAAAAUCAACUGGUACAAGAAGGGAAGCUCUAUUGGGAAGAUGUUCGAGGCUACUGCCAGAGGUGCAAGGCGCAUGGCCAUCUUGGGAGACACAGCUUGGGACUUUGGAUCAGUGGGUGGUGUUCUGAACUCAUUAGGCAAAAUGGUGCACCAAAUAUUCGGAAGUGCCUACACAGUCCUAUUCAGUGGAGUCUCCUGGGUGAUGAAAAUUGGAAUAGGUGUUCUCUUGACUUGGAUAGGGUUGAAUUCAAAAAAUACAUCCAUGUCAUUUUCAUGCAUUGCGAUAGGAAUCAUCACACUCUAUCUGGGAGCAGUGGUACAAGCUGACAUGGGGUGUGUCAUAAACUGGAAAGGCAAAGAACUUAAAUGCGGAAGUGGAAUUUUCGUCACCAACGAGGUCCAUACCUGGACAGAGCAGUACAAAUUCCAAGCGGAUUCCCCAAAAAGAUUGGCGACAGCUAUUGCAGGCGCUUGGGAAAAUGGAGUGUGCGGAAUUAGGUCAACAACCAGAAUGGAGAAUCUCUUGUGGAAGCAGAUAGCCAAUGAACUGAACUACAUAUUAUGGGAAAAUAAUAUUAAAUUAACGGUAGUUGUGGGCGACACAAUUGGGGUCUUGGAGCAAGGAAAAAGAACACUAACACCACAACCCAUGGAGCUAAAAUACUCAUGGAAAACGUGGGGAAAGGCAAAAAUAGUGACAGCUGAAACACAAAAUUCCUCUUUCAUAAUAGACGGGCCAAACACACCGGAGUGUCCAAGUGCCUCAAGAGCAUGGAAUGUGUGGGAGGUGGAAGAUUACGGGUUCGGAGUCUUCACAACCAACAUAUGGCUGAAACUCCGAGAGGUGUACACCCAAAUGUGUGACCACAGGCUAAUGUCGGCAGCCGUCAAGGAUGAGAGGGCCGUGCAUGCCGACAUGGGCUAUUGGAUAGAAAGCCAAAAGAAUGGAAGUUGGAAGCUAGAAAAAGCAUCCCUCAUAGAGGUGAAAACCUGCACAUGGCCAAAAUCACACACUCUUUGGAGCAACGGUGUGCUAGAGAGUGACAUGAUCAUUCCAAAGAGUCUAGCUGGUCCUAUUUCGCAACACAACUACAGGCCCGGGUACCACACCCAAACGGCAGGACCCUGGCACUUAGGAAAAUUGGAGCUGGACUUCAACUAUUGUGAAGGAACAACAGUUGUCAUCACAGAAAACUGUGGGACGAGAGGCCCAUCAUUGAGAACGACAACAGUGUCAGGAAAGUUGAUACACGAAUGGUGUUGCCGCUCGUGCACACUUCCUCCUCUGCGAUACAUGGGAGAAGACGGCUGUUGGUAUGGUAUGGAAAUCAGACCCAUCAGUGAGAAAGAAGAGAACAUGGUAAAGUCUUUAGUCUCAGCGGGAAGUGGAAAGGUAGACAAUUUCACAAUGGGUGUCUUGUGUUUGGCAAUCCUCUUUGAAGAGGUGAUGAGAGGAAAAUUUGGGAAGAAACACAUGAUUGCAGGGGUUUUCUUCACGUUUAUGCUCCUUCUCUCAGGGCAAAUAACAUGGAGAGACAUGGCGCACACACUAAUAAUGAUUGGGUCCAACGCCUCUGACAGGAUGGGAAUGGGCGUCACCUAUCUAGCUUUAAUUGCAACAUUUAAAAUCCAGCCAUUCCUGGCUUUGGGAUUUUUCCUAAGAAAACUGACAUCCAGAGAGAAUUUACUGUUAGGAGUUGGACUGGCUAUGGCAACAACGAUACAACUGCCAGAGGACAUUGAACAAAUGGCAAAUGGAAUCGCCCUAGGGCUCAUGGCUCUUAAAUUGAUAACACAAUUUGAAACAUACCAAUUAUGGACGGCAUUAAUCUCCUUAACGUGUUCAAAUACAAUUUUCACGUUGACUGUCGCCUGGAGAACAGCCACCCUGAUUUUGGCCGGAGUUUCGCUUUUACCAGUGUGCCAGUCUUCGAGCAUGAGGAAAACAGACUGGCUUCCAAUGACAGUAGCAGCUAUGGGAGUCCCACCCCUACCACUCUUUAUUUUUAGCUUGAAAGACACACUCAAAAGGAGAAGCUGGCCACUGAAUGAAGGGGUGAUGGCUGUUGGGCUUGUGAGCAUUCUGGCCAGUUCUCUCCUUAGAAAUGACGUGCCCAUGGCUGGACCAUUAGUGGCCGGGGGCUUGUUGAUAGCGUGCUACGUCAUAACUGGCACGUCAGCAGACCUUACAGUAGAAAAAGCAGCAGAUGUAACAUGGGAGGAAGAGGCUGAGCAAACAGGAGUGUCCCACAACUUAAUGAUCACAGUUGAUGAUGAUGGAACAAUGAGAAUAAAAGAUGAUGAGACUGAGAAUAUUCUGACAGUGCUUUUGAAGACAGCAUUACUAAUAGUAUCAGGUAUCUUUCCAUACUCCAUACCCGCAACAUUGUUGGUCUGGCAUACUUGGCAAAAGCAAACCCAAAGAUCCGGUGUUUUAUGGGACGUACCCAGCCCCCCAGAGACACAGAAAGCAGAGCUGGAAGAAGGGGUCUAUAGGAUCAAACAGCAAGGAAUUCUUGGGAAAACCCAAGUAGGGGUUGGAGUACAAAAAGAAGGAGUCUUCCACACUAUGUGGCACGUCACAAGAGGGGCAGUGUUGACACAUAAUGGGAAAAGACUGGAACCAAACUGGGCUAGCGUGAAAAAAGAUCUGAUUUCAUACGGAGGAGGAUGGAGAUUGAGCGCGCAAUGGCAAAAGGGGGAGGAGGUGCAGGUUAUUGCCGUAGAGCCUGGGAAGAACCCAAAGAACUUUCAAACCAUGCCAGGCACAUUUCAGACCACAACAGGGGAAAUAGGAGCAAUUGCACUGGAUUUCAAGCCUGGAACUUCAGGGUCUCCUAUCAUAAACAGAGAGGGAAAGGUAGUGGGACUAUAUGGCAAUGGAGUGGUUACAAAGAAUGGCGGCUACGUCAGCGGAAUAGCGCAAACAAAUGCAGAACCAGAUGGACCGACGCCAGAGUUGGAAGAAGAGAUGUUCAAAAAGCGAAAUCUAACCAUAAUGGAUCUUCAUCCUGGGUCAGGAAAGACACGGAAAUACCUUCCAGCCAUUAUUAGAGAGGCAAUCAAGAGACGUUUAAGAACUCUAAUUUUGGCACCGACAAGGGUGGUUGCAGCUGAAAUGGAAGAAGCAUUGAAAGGGCUCCCAAUAAGGUACCAAACAACAGCAACAAAAUCUGAACACACGGGAAGAGAGAUUAUUGAUCUAAUGUGCCACGCAACGUUCACGAUGCGCUUGCUGUCACCAGUUAGGGUUCCAAACUACAACUUGAUAAUAAUGGAUGAGGCCCAUUUCACAGACCCAGCCAGUAUAGCGGCCAGAGGGUACAUAUCAACUCGUGUUGGAAUGGGAGAGGCAGCCGCAAUUUUCAUGACGGCAACGCCCCCUGGAACAGCUGAUGCCUUUCCUCAGAGCAACGCUCCAAUUCAAGAUGAAGAAAGGGACAUACCAGAACGCUCAUGGAAUUCAGGCAAUGAAUGGAUUACCGACUUCGCCGGGAAAACGGUGUGGUUUGUCCCCAGCAUCAAAGCCGGAAAUGACAUAGCAAACUGCUUGCGAAAGAACGGGAAAAAGGUCAUUCAACUUAGUAGGAAGACUUUUGAUACAGAGUAUCAGAAGACUAAACUAAAUGAUUGGGACUUUGUGGUGACAACUGACAUUUCAGAAAUGGGGGCCAAUUUCAAAGCAGAUAGAGUGAUCGACCCAAGAAGAUGUCUAAAACCAGUGAUCCUGACAGAUGGACCAGAGCGGGUGAUCCUGGCUGGACCAAUGCCAGUCACCGUGGCGAGUGCUGCGCAAAGGAGAGGGAGAGUUGGCAGGAACCCACAAAAAGAAAAUGACCAGUACAUAUUCACGGGCCAACCUCUCAACAAUGAUGAAGACCAUGCUCACUGGACAGAAGCAAAAAUGUUGCUGGACAACAUCAACACUCCAGAAGGAAUCAUACCAGCUCUCUUUGAACCAGAAAGGGAGAAGUCAGCCGCCAUAGACGGUGAAUACCGCCUGAAGGGUGAAUCCAGGAAGACUUUCGUGGAACUCAUGAGGAGGGGUGACCUUCCAGUUUGGUUAGCUCACAAAGUAGCAUCAGAAGGGAUCAAAUACACAGAUAGAAAAUGGUGCUUUGAUGGACAGCGCAACAAUCAAAUUUUAGAGGAAAACAUGGACGUGGAAAUCUGGACAAAGGAAGGAGAAAAGAAAAAAUUAAGACCUAGGUGGCUUGAUGCCCGCACUUAUUCAGAUCCCUUAGCACUCAAGGAAUUCAAGGACUUUGCGGCUGGCAGAAAGUCAAUCGCCCUUGAUCUUGUGACAGAAAUAGGAAGAGUGCCUUCACACCUAGCCCACAGAACGAGAAAUGCUCUGGACAAUCUGGUGAUGCUGCACACGUCAGAACAUGGCGGUAGGGCCUACAGGCAUGCGGUGGAGGAACUACCAGAAACAAUGGAAACACUCUUACUCUUGGGACUCAUGAUCUUACUGACAGGUGGAGCAAUGCUUUUCUUGAUAUCAGGUAAAGGGAUUGGAAAGACUUCAAUAGGACUCAUUUGUGUGAUUGCUUCCAGCGGCAUGCUGUGGAUGGCCGAAAUCCCACUCCAAUGGAUCGCGUCGGCCAUAGUCCUGGAGUUUUUUAUGAUGGUGUUGCUUAUACCAGAACCAGAAAAGCAGAGAACCCCCCAAGACAACCAACUCGCAUAUGUCGUAAUAGGCAUACUUACAUUGGCUGCAAUAAUAGCGGCCAAUGAAAUGGGACUGUUGGAAACUACAAAGAGAGAUCUAGGAAUGUCUAAGGAGCCAGGUGUUGUUUCUCCAACUAGCUAUUUGGAUGUGGACUUGCACCCAGCAUCAGCCUGGACAUUGUACGCCGUGGCCACUACAGUAAUAACACCAAUGUUAAGACAUACCAUAGAGAAUUCCACAGCAAAUGUGUCCCUGGCAGCUAUAGCCAACCAGGCAGUGGUCCUGAUGGGUUUGGACAAAGGAUGGCCAAUAUCAAAAAUGGACUUAGGCGUACCACUACUGGCAUUGGGUUGCUAUUCACAAGUGAACCCAUUGACUCUAACAGCGGCAGUACUUUUGCUAGUCACACAUUAUGCUAUUAUAGGUCCAGGACUGCAGGCAAAAGCCACUCGUGAAGCUCAAAAAAGGACAGCUGCUGGAAUAAUGAAGAAUCCAACGGUGGAUGGGAUAAUAACAAUAGACCUAGAUCCUGUAAUAUAUGAUUCAAAAUUUGAAAAGCAACUGGGACAGGUCAUGCUCCUGGUUUUGUGUGCAGUUCAACUGUUGUUAAUGAGAACAUCAUGGGCCUUGUGUGAAGCCUUAACUUUAGCUACAGGACCAAUAACAACACUCUGGGAAGGAUCACCUGGGAAGUUUUGGAACACCACGAUAGCCGUUUCCAUGGCGAAUAUUUUUAGAGGGAGCUAUUUAGCAGGAGCUGGGCUUGCCUUUUCUAUUAUGAAAUCAGUUGGAACAGGAAAAAGAGGAACAGGCUCUCAAGGUGAAACUUUGGGAGAAAAAUGGAAAAAGAAACUGAAUCAAUUAUCCCGGAAAGAGUUUGACCUUUACAAGAGGUCUGGAAUCACUGAAGUGGAUAGAACAGAAGCCAAAGAAGGGUUGAAAAGAGGAGAAACAACACAUCAUGCCGUGUCCAGAGGUAGUGCAAAACUUCAAUGGUUUGUGGAGAGAAACAUGGUCAUUCCCGAAGGAAGAGUCAUAGACCUGGGCUGUGGAAGAGGAGGCUGGUCAUAUUACUGUGCAGGACUGAAAAAAGUCACAGAAGUGCGAGGAUACACAAAAGGCGGUCCAGGACACGAAGAACCAGUGCCUAUGUCAACAUAUGGAUGGAACAUAGUUAAGUUAAUGAGUGGAAAGGAUGUGUUUUAUCUUCCACCUGAAAAGUGUGACACCCUGUUGUGUGACAUUGGAGAAUCCUCACCAAGCCCAACAGUGGAAGAAAGCAGAACUAUAAGAGUUUUGAAGAUGGUUGAACCAUGGUUGAAAAACAACCAGUUCUGCAUUAAAGUACUGAACCCUUACAUGCCAGCCGUGAUUGAGCACCUAGAGAGACUACAAAGGAAACACGGAGGAAUGCUUGUGAGAAAUCCACUUUCACGAAACUCCACGCACGAAAUGUACUGGAUAUCUAAUGGUACAGGUAACAUUGUCUCUUCAGUCAACAUGGUAUCCAGACUGUUACUGAACAGGUUCACGAUGACACACAGGAGACCUACCAUAGAGAAAGAUGUGGAUUUAGGAGCAGGAACUCGACAUGUUAAUGCGGAACCAGAAACACCCAACAUGGAUGUCAUUGGGGAAAGAAUAAGAAGGAUCAAGGAGGAGCAUAAUUCAACAUGGCACUAUGAUGAUGAAAACCCCUACAAAACGUGGGCUUACCACGGAUCUUAUGAAGUCAAGGCCACAGGCUCAGCCUCCUCCAUGAUAAAUGGAGUCGUGAAACUUCUCACUAAACCAUGGGAUGUGGUGCCCAUGGUGACACAGAUGGCAAUGACAGAUACAACUCCAUUUGGCCAGCAGAGAGUUUUUAAAGAGAAAGUGGACACCAGGACACCCAGGCCUAUGCCAGGGACAAGAAAGGUUAUGGAGAUCACAGCGGAGUGGCUCUGGAGAACCCUGGGAAGGAACAAAAGACCCAGGUUAUGCACAAGGGAAGAGUUUACAAAAAAGGUCAGAACUAACGCAGCCAUGGGUGCCGUUUUCACAGAGGAGAACCAAUGGGACAGUGCGAAAGCCGCUGUUGAGGAUGAAGAAUUUUGGAAACUUGUGGACAGAGAACGUGAACUCCACAAAUUGGGCAAGUGUGGAAGCUGUGUUUACAACAUGAUGGGCAAGAGAGAGAAGAAACUUGGAGAGUUUGGCAAAGCAAAAGGCAGUAGAGCUAUAUGGUACAUGUGGUUGGGAGCCAGGUACCUUGAGUUCGAAGCCCUUGGAUUCCUAAAUGAAGACCACUGGUUCUCGCGUGAAAACUCCUACAGUGGAGUAGAAGGAGAAGGACUGCACAAGCUAGGCUACAUAUUAAGGGACAUCUCCAAGAUACCCGGAGGAGCCAUGUAUG-CUGAUGACACAGCUGGUUGGGACACAAGAAUAACAGAAGAUGACCUGCACAAUGAGGAAAAGAUCACACAGCAAAUGAACCCUGAACACAGGCUGUUAGCGAACGCUAUAUUUAAGCUCACAUACCAAAACAAAGUGGUCAAAGUUCAACGACCGACUCCAACGGGCACGGUAAUGGACAUCAUAUCUAGGAAAGACCAAAGAGGCAGUGGACAGGUGGGAACUUAUGGCCUAAAUACAU---UUACCAACAUGGAAGCCCAGUUAGUCAGACAAAUGGAAGGAGAAGGUGUGCUGUCAAAGGCAGACCUCGAGAACCCUCAUCUGCCAGAAAAGAAAAUUACACAAUGGCUGGAAACCAAAGGAGUGGAGAGGUUAAAAAGAAUGGCCAUUAGUGGGGAUGAUUGCGUAGUGAAACCAAUCGAUGACAGGUUCGCUAACGCCCUGCUUGCUCUGAACGAUAUGGGAAAGGUUCGGAAAGACAUACCUCAAUGGCAGCCAUCAAAGGGAUGGCAUGACUGGCAGCAGGUUCCUUUCUGCUCCCACCACUUUCAUGAAUUGAUCAUGAAAGAUGGAAGAAAGUUGGUGGUUCCCUGCAGACCCCAGGACGAACUAAUAGGAAGAGCAAGAAUCUCUCAAGGAGCGGGAUGGAGCCUUAGAGAAACCGCAUGCUUGGGGAAAGCCUAUGCCCAAAUGUGGAGUCUCAUGUAUUUUCACAGAAGAGAUCUCAGACUAGCGUCCAAUGCCAUAUGUUCAGCAGUACCAGUCCACUGGGUCCCCACAAGUAGAACGACAUGGUCUAUUCAUGCUCACCAUCAGUGGAUGACUACAGAAGACAUGCUCACUGUUUGGAACAGGGUGUGGAUCGAGGACAAUCCAUGGAUGGAAGACAAAACUCCAGUUACAACCUGGGAAAAUGUUCCAUACCUAGGGAAGAGAGAAGACCAAUGGUGCGGAUCACUUAUUGGUCUCACUUCCAGAGCAACUUGGGCCCAGAACAUACCCACAGCAAUUCAACAGGUGAGAAGCCUUAUAGGCAAUGAAGAGUUUCUGGACUACAUGCCUUCAAUGAAGAGAUUCAGGAAGGAGGAGGAGUCGGAGGGAGCCAUUUGGU-AA
		</sequence>
		<sequence>
			<taxon idref="LC379196"/>
			AUGAACAACCAACGGAAAAAGACGGGAAAACCGUCUAUCAAUAUGCUGAAACGCGUGAGAAACCGUGUGUCAACUGGAUCACAGUUGGCGAAGAGAUUCUCAAAAGGAUUGCUGAACGGCCAGGGACCAAUGAAACUGGUUAUGGCGUUCAUAGCCUUCCUUAGAUUUCUGGCCAUUCCACCAACAGCAGGAGUUUUGGCCAGAUGGGGAACCUUCAAGAAGUCGGGGGCCAUUAAGGUCCUGAAAGGCUUCAAGAAGGAGAUUUCAAACAUGCUGAGCAUAAUCAACAAACGGAAAAAGACAUCGCUCUGUCUCAUGAUGAUAUUGCCAGCAGCACUUGCUUUCCACUUGACUUCACGAGAUGGAGAGCCGCGCAUGAUCGUGGGGAAGAAUGAAAGAGGAAAAUCCCUACUUUUUAAGACAGCCUCUGGAAUCAACAUGUGCACACUCAUAGCCAUGGACUUGGGAGAGAUGUGUGAUGACACGGUCACUUACAAAUGCCCCCACAUUGCCGAAGUGGAACCUGAAGACAUUGACUGCUGGUGCAACCUUACAUCAACAUGGGUGACCUAUGGAACGUGCAAUCAAGCUGGAGAGCAUAGACGCGACAAGAGAUCAGUGGCGUUAGCUCCCCAUGUCGGCAUGGGACUGGACACACGCACCCAAACCUGGAUGUCGGCUGAAGGAGCUUGGAGACAAGUUGAGAAGGUAGAGACAUGGGCCCUCAGGCACCCAGGGUUCACCAUACUAGCCCUAUUUCUUGCCCAUUACAUAGGCACCUCCUUGACCCAGAAGGUGGUUAUUUUCAUACUACUAAUGCUGGUCACCCCAUCCAUGACAAUGAGAUGUGUGGGAGUGGGAAACAGGGAUUUUGUGGAAGGUCUGUCAGGAGCUACAUGGGUUGACGUGGUGCUAGAGCACGGGGGGUGUGUGACCACCAUGGCUAAGAACAAGCCCACGCUGGAUAUAGAGCUUCAGAAGACCGAGGCCACCCAACUGGCGACCCUAAGGAAGCUAUGCAUUGAGGGGAAAAUUACCAACAUAACAACUGACUCAAGAUGCCCCACCCAAGGGGAAGCGGUUUUGCCUGAGGAGCAGGACCAGAACUACGUGUGUAAGCAUACAUACGUAGACAGAGGCUGGGGGAACGGUUGUGGUUUGUUUGGCAAGGGAAGCUUGGUAACAUGUGCGAAAUUUCAAUGCCUGGAACCGAUAGAGGGAAAAGUGGUGCAAUAUGAAAACCUCAAGUAUACCGUCAUCAUUACAGUGCACACAGGAGACCAACACCAGGUGGGAAAUGAAACGCAGGGAGUCACGGCUGAGAUAACGCCUCAGGCAUCAACUACUGAAGCCAUCUUGCCUGAAUAUGGAACCCUUGGGCUAGAGUGCUCACCACGGACAGGUUUGGACUUCAAUGAAAUGAUCUUACUAACAAUGAAGAACAAAGCAUGGAUGGUACACAGACAAUGGUUUUUUGACCUACCUCUACCAUGGACAUCAGGAGCUACAACAGAAACACCAAUUUGGAACAGGAAGGAGCUCCUUGUGACAUUCAAAAAUGCACAUGCGAAAAAACAAGAAGUAGUUGUCCUUGGAUCACAAGAGGGAGCAAUGCAUACCGCACUGACAGGAGCUACAGAAAUCCAAAACUCAGGAGGCACAAGCAUUUUUGCGGGGCACUUAAAGUGUAGACUUAAGAUGGACAAAUUGGAACUCAAGGGGAUGAGCUAUGCAAUGUGCACGAAUACCUUUGUGUUGAAGAAAGAAGUCUCGGAAACGCAGCAUGGGACAAUACUCAUUAAGGUCGAGUACAAAGGGGAAGAUGCACCUUGCAAGAUUCCUUUCUCCACAGAGGAUGGACAAGGGAAAGCUCACAAUGGCAGACUGAUCACAGCCAACCCAGUGGUGACUAAGAAGGAGGAGCCUGUUAACAUUGAGGCUGAACCUCCUUUUGGGGAAAGUAAUAUAGUAAUUGGAAUUGGAGACAAUGCCUUGAAAAUCAACUGGUACAAGAAGGGAAGCUCUAUUGGGAAGAUGUUCGAGGCUACUGCCAGAGGUGCAAGGCGCAUGGCCAUCUUGGGAGACACAGCUUGGGACUUUGGAUCAGUGGGUGGUGUUCUGAACUCAUUAGGCAAAAUGGUGCACCAAAUAUUCGGAAGUGCUUACACAGCCCUAUUCAGUGGAGUCUCCUGGGUGAUGAAAAUUGGAAUAGGUGUUCUCUUGACUUGGAUAGGGUUGAAUUCAAAAAAUACAUCCAUGUCAUUUUCAUGCAUUGCGAUAGGAAUCAUCACACUCUAUCUGGGAGCAGUGGUACAAGCUGACAUGGGGUGUGUCAUAAACUGGAAAGGCAAAGAACUUAAAUGCGGAAGUGGAAUUUUCGUCACCAACGAGGUCCAUACCUGGACAGAGCAGUACAAAUUCCAAGCGGAUUCCCCAAAAAGAUUGGCGACAGCUAUUGCAGGCGCUUGGGAAAAUGGAGUGUGCGGAAUUAGGUCAACAACCAGAAUGGAGAAUCUCUUGUGGAAGCAGAUAGCCAAUGAACUGAACUACAUAUUAUGGGAAAAUAAUAUUAAAUUAACGGUAGUUGUGGGCGACACAAUUGGGGUCUUGGAGCAAGGAAAAAGAACACUAACACCACAACCCAUGGAGCUAAAAUACUCAUGGAAAACGUGGGGAAAGGCAAAAAUAGUGACAGCUGAAACACAAAAUUCCUCUUUCAUAAUAGACGGGCCAAACACACCGGAGUGUCCAAGUGCCUCAAGAGCAUGGAAUGUGUGGGAGGUGGAAGAUUACGGGUUCGGAGUCUUCACAACCAACAUAUGGCUGAAACUCCGAGAGGUGUACACCCAAAUGUGUGACCACAGGCUAAUGUCGGCAGCCGUCAAGGAUGAGAGGGCCGUGCAUGCCGACAUGGGCUAUUGGAUAGAAAGCCAAAAGAAUGGAAGUUGGAAGCUAGAAAAAGCAUCCCUCAUAGAGGUGAAAACCUGCACAUGGCCAAAAUCACACACUCUUUGGAGCAACGGUGUGCUAGAGAGUGACAUGAUCAUUCCAAAGAGUCUAGCUGGUCCUAUUUCGCAACACAACUACAGGCCCGGGUACCACACCCAAACGGCAGGACCCUGGCACUUAGGAAAAUUGGAGCUGGACUUCAACUAUUGUGAAGGAACAACAGUUGUCAUCACAGAAAACUGUGGGACGAGAGGCCCAUCAUUGAGAACGACAACAGUGUCAGGAAAGUUGAUACACGAAUGGUGUUGCCGCUCGUGCACACUUCCUCCUCUGCGAUACAUGGGAGAAGACGGCUGUUGGUAUGGUAUGGAAAUCAGACCCAUCAGUGAGAAAGAAGAGAACAUGGUAAAGUCUUUAGUCUCAGCGGGAAGUGGAAAGGUAGACAAUUUCACAAUGGGUGUCUUGUGUUUGGCAAUCCUCUUUGAAGAGGUGAUGAGAGGAAAAUUUGGGAAGAAACACAUGAUUGCAGGGGUUUUCUUCACGUUUAUGCUCCUUCUCUCAGGGCAAAUAACAUGGAGAGACAUGGCGCACACACUAAUAAUGAUUGGGUCCAACGCCUCUGACAGGAUGGGAAUGGGCGUCACCUAUCUAGCUUUAAUUGCAACAUUUAAAAUCCAGCCAUUCCUGGCUUUGGGAUUUUUCCUAAGAAAACUGACAUCCAGAGAGAAUUUACUGUUAGGAGUUGGACUGGCUAUGGCAACAACAAUACAACUGCCAGAGGACAUUGAACAAAUGGCAAAUGGAAUCGCCCUAGGGCUCAUGGCUCUUAAAUUGAUAACACAAUUUGAAACAUACCAAUUAUGGACGGCAUUAAUCUCCUUAACGUGUUCAAAUACAAUUUUCACGUUGACUGUCGCCUGGAGAACAGCCACCCUGAUUUUGGCCGGAGUUUCGCUUUUACCAGUGUGCCAGUCUUCGAGCAUGAGGAAAACAGACUGGCUUCCAAUGACAGUAGCAGCUAUGGGAGUCCCACCCCUACCACUCUUUAUUUUUAGCUUGAAAGACACACUCAAAAGGAGAAGCUGGCCACUGAAUGAAGGGGUGAUGGCUGUUGGGCUUGUGAGCAUUCUGGCCAGUUCUCUCCUUAGAAAUGACGUGCCCAUGGCUGGACCAUUAGUGGCCGGGGGCUUGUUGAUAGCGUGCUACGUCAUAACUGGCACGUCAGCAGACCUUACAGUAGAAAAAGCAGCAGAUGUAACAUGGGAGGAAGAGGCUGAGCAAACAGGAGUGUCCCACAACUUAAUGAUCACAGUUGAUGAUGAUGGAACAAUGAGAAUAAAAGAUGAUGAGACUGAGAAUAUUCUGACAGUGCUUUUGAAGACAGCAUUACUAAUAGUAUCAGGUAUCUUUCCAUACUCCAUACCCGCAACAUUGUUGGUCUGGCAUACUUGGCAAAAGCAAACCCAAAGAUCCGGUGUUUUAUGGGACGUACCCAGCCCCCCAGAGACACAGAAAGCAGAACUGGAAGAAGGGGUCUAUAGGAUCAAACAGCAAGGAAUUCUUGGGAAAACCCAAGUAGGGGUUGGAGUACAAAAAGAAGGAGUCUUCCACACUAUGUGGCACGUCACAAGAGGGGCAGUGUUGACACAUAAUGGGAAAAGACUGGAACCAAACUGGGCUAGCGUGAAAAAAGAUCUGAUUUCAUACGGAGGAGGAUGGAGAUUGAGCGCGCAAUGGCAAAAGGGGGAGGAGGUGCAGGUUAUUGCCGUAGAGCCUGGGAAGAACCCAAAGAACUUUCAAACCAUGCCAGGCACAUUUCAGACCACAACAGGGGAAAUAGGAGCAAUUGCACUGGAUUUCAAGCCUGGAACUUCAGGGUCUCCUAUCAUAAACAGAGAGGGAAAGGUAGUGGGACUAUAUGGCAAUGGAGUGGUUACAAAGAAUGGCGGCUACGUCAGCGGAAUAGCGCAAACAAAUGCAGAACCAGAUGGACCGACGCCAGAGUUGGAAGAAGAGAUGUUCAAAAAGCGAAAUCUAACCAUAAUGGAUCUUCAUCCUGGGUCAGGAAAGACACGGAAAUACCUUCCAGCCAUUAUUAGAGAGGCAAUCAAGAGACGUUUAAGAACUCUAAUUUUGGCACCGACAAGGGUGGUUGCAGCUGAAAUGGAAGAAGCAUUGAAAGGGCUCCCAAUAAGGUACCAAACAACAGCAACAAAAUCUGAACACACGGGAAGAGAGAUUAUUGAUCUAAUGUGCCACGCAACGUUCACGAUGCGCUUGCUGUCACCAGUUAGGGUUCCAAACUACAACUUGAUAAUAAUGGAUGAGGCCCAUUUCACAGACCCAGCCAGUAUAGCGGCCAGAGGGUACAUAUCAACUCGUGUUGGAAUGGGAGAGGCAGCCGCAAUUUUCAUGACGGCAACGCCCCCUGGAACAGCUGAUGCCUUUCCUCAGAGCAACGCUCCAAUUCAAGAUGAAGAAAGGGACAUACCAGAACGCUCAUGGAAUUCAGGCAAUGAAUGGAUUACCGACUUCGCCGGGAAAACGGUGUGGUUUGUCCCCAGCAUCAAAGCCGGAAAUGACAUAGCAAACUGCUUGCGAAAGAACGGGAAAAAGGUCAUUCAACUUAGUAGGAAGACUUUUGAUACAGAGUAUCAGAAGACUAAACUAAAUGAUUGGGACUUUGUGGUGACAACUGACAUUUCAGAAAUGGGGGCCAAUUUCAAAGCAGAUAGAGUGAUCGACCCAAGAAGAUGUCUAAAACCAGUGAUCCUGACAGAUGGACCAGAGCGGGUGAUCCUGGCUGGACCAAUGCCAGUCACCGUGGCGAGUGCUGCGCAAAGGAGAGGGAGAGUUGGCAGGAACCCACAAAAAGAAAAUGACCAGUACAUAUUCACGGGCCAACCUCUCAACAAUGAUGAAGACCAUGCUCACUGGACAGAAGCAAAAAUGUUGCUGGACAACAUCAACACUCCAGAAGGAAUCAUACCAGCUCUCUUUGAACCAGAAAGGGAGAAGUCAGCCGCCAUAGACGGUGAAUACCGCCUGAAGGGUGAAUCCAGGAAGACUUUCGUGGAACUCAUGAGGAGGGGUGACCUUCCAGUUUGGUUAGCUCACAAAGUAGCAUCAGAAGGGAUCAAAUACACAGAUAGAAAAUGGUGCUUUGAUGGACAGCGCAACAAUCAAAUUUUAGAGGAAAACAUGGACGUGGAAAUCUGGACAAAGGAAGGAGAAAAGAAAAAAUUAAGACCUAGGUGGCUUGAUGCCCGCACUUAUUCAGAUCCCUUAGCACUCAAGGAAUUCAAGGACUUUGCGGCUGGCAGAAAGUCAAUCGCCCUUGAUCUUGUGACAGAAAUAGGAAGAGUGCCUUCACACCUAGCCCACAGAACGAGAAAUGCUCUGGACAAUCUGGUGAUGCUGCACACGUCAGAACAUGGCGGUAGGGCCUACAGGCAUGCGGUGGAGGAACUACCAGAAACAAUGGAAACACUCUUACUCUUGGGACUCAUGAUCUUACUGACAGGUGGAGCAAUGCUUUUCUUGAUAUCCGGUAAAGGGAUUGGAAAGACUUCAAUAGGACUCAUUUGUGUGAUUGCUUCCAGCGGCAUGCUGUGGAUGGCCGAAAUCCCACUCCAAUGGAUCGCGUCGGCCAUAGUCCUGGAGUUUUUUAUGAUGGUGUUGCUUAUACCAGAACCAGAAAAGCAGAGAACCCCCCAAGACAACCAACUCGCAUAUGUCGUAAUAGGCAUACUUACAUUGGCUGCAAUAAUAGCGGCCAAUGAAAUGGGACUGUUGGAAACUACAAAGAGAGAUCUAGGAAUGUCUAAGGAGCCAGGUGUUGUUUCUCCAACUAGCUAUUUGGAUGUGGACUUGCACCCAGCAUCAGCCUGGACAUUGUACGCCGUGGCCACUACAGUAAUAACACCAAUGUUAAGACAUACCAUAGAGAAUUCCACAGCAAAUGUGUCCCUGGCAGCUAUAGCCAACCAGGCAGUGGUCCUGAUGGGUUUGGACAAAGGAUGGCCAAUAUCAAAAAUGGACUUAGGCGUACCACUACUGGCAUUGGGUUGCUAUUCACAAGUGAACCCAUUGACUCUAACAGCGGCAGUACUUUUGCUAGUCACACAUUAUGCUAUUAUAGGUCCAGGACUGCAGGCAAAAGCCACUCGUGAAGCUCAAAAAAGGACAGCUGCUGGAAUAAUGAAGAAUCCAACAGUGGAUGGGAUAAUAACAAUAGACCUAGAUCCUGUAAUAUAUGAUUCAAAAUUUGAAAAGCAACUGGGACAGGUCAUGCUCCUGGUUUUGUGUGCAGUUCAACUGUUGUUAAUGAGAACAUCAUGGGCCUUGUGUGAAGCCUUAACUUUAGCUACAGGACCAAUAACAACACUCUGGGAAGGAUCACCUGGGAAGUUUUGGAACACCACGAUAGCCGUUUCCAUGGCGAAUAUUUUUAGAGGGAGCUAUUUAGCAGGAGCUGGGCUUGCCUUUUCUAUUAUGAAAUCAGUUGGAACAGGAAAAAGAGGAACAGGCUCUCAAGGUGAAACUUUGGGAGAAAAAUGGAAAAAGAAACUGAAUCAAUUAUCCCGGAAAGAGUUUGACCUUUACAAGAGGUCUGGAAUCACUGAAGUGGAUAGAACAGAAGCCAAAGAAGGGUUGAAAAGAGGAGAAACAACACAUCAUGCCGUGUCCAGAGGUAGUGCAAAACUUCAAUGGUUUGUGGAGAGAAACAUGGUCAUUCCCGAAGGAAGAGUCAUAGACCUGGGCUGUGGAAGAGGAGGCUGGUCAUAUUACUGUGCAGGACUGAAAAAAGUCACAGAAGUGCGAGGAUACACAAAAGGCGGUCCAGGACACGAAGAACCAGUGCCUAUGUCAACAUAUGGAUGGAACAUAGUUAAGUUAAUGAGUGGAAAGGAUGUGUUUUAUCUUCCACCUGAAAAGUGUGACACCCUGUUGUGUGACAUUGGAGAAUCCUCACCAAGCCCAACAGUGGAAGAAAGCAGAACUAUAAGAGUUUUGAAGAUGGUUGAACCAUGGUUGAAAAACAACCAGUUCUGCAUUAAAGUACUGAACCCUUACAUGCCAGCCGUGAUUGAGCACCUAGAGAGACUACAAAGGAAACACGGAGGAAUGCUUGUGAGAAAUCCACUUUCACGAAACUCCACGCACGAAAUGUACUGGAUAUCUAAUGGUACAGGUAACAUUGUCUCUUCAGUCAACAUGGUAUCCAGACUGUUACUGAACAGGUUCACGAUGACACACAGGAGACCUACCAUAGAGAAAGAUGUGGAUUUAGGAGCAGGAACUCGACAUGUUAAUGCGGAACCAGAAACACCCAACAUGGAUGUCAUUGGGGAAAGAAUAAGAAGGAUCAAGGAGGAGCAUAAUUCAACAUGGCACUAUGAUGAUGAAAACCCCUACAAAACGUGGGCUUACCACGGAUCUUAUGAAGUCAAGGCCACAGGCUCAGCCUCCUCCAUGAUAAAUGGAGUCGUGAAACUUCUCACUAAACCAUGGGAUGUGGUGCCCAUGGUGACACAGAUGGCAAUGACAGAUACAACUCCAUUUGGCCAGCAGAGAGUUUUUAAAGAGAAAGUGGACACCAGGACACCCAGGCCUAUGCCAGGGACAAGAAAGGUUAUGGAGAUCACAGCGGAGUGGCUCUGGAGAACCCUGGGAAGGAACAAAAGACCCAGGUUAUGCACAAGGGAAGAGUUUACAAAAAAGGUCAGAACUAACGCAGCCAUGGGUGCCGUUUUCACAGAGGAGAACCAAUGGGACAGUGCGAAAGCCGCUGUUGAGGAUGAAGAAUUUUGGAAACUUGUGGACAGAGAACGUGAACUCCACAAAUUGGGCAAGUGUGGAAGCUGUGUUUACAACAUGAUGGGCAAGAGAGAGAAGAAACUUGGAGAGUUUGGCAAAGCAAAAGGCAGUAGAGCUAUAUGGUACAUGUGGUUGGGAGCCAGGUACCUUGAGUUCGAAGCCCUUGGAUUCCUAAAUGAAGACCACUGGUUCUCGCGUGAAAACUCCUACAGUGGAGUAGAAGGAGAAGGACUGCACAAGCUAGGCUACAUAUUAAGGGACAUCUCCAAGAUACCCGGAGGAGCCAUGUAUG-CUGAUGACACAGCUGGUUGGGACACAAGAAUAACAGAAGAUGACCUGCACAAUGAGGAAAAGAUCACACAGCAAAUGAACCCUGAACACAGGCUGUUAGCGAACGCUAUAUUUAAGCUCACAUACCAAAACAAAGUGGUCAAAGUUCAACGACCGACUCCAACGGGCACGGUAAUGGACAUCAUAUCUAGGAAAGACCAAAGAGGCAGUGGACAGGUGGGAACUUAUGGCCUAAAUACAU---UUACCAACAUGGAAGCCCAGUUAGUCAGACAAAUGGAAGGAGAAGGUGUGCUGUCAAAGGCAGACCUCGAGAACCCUCAUCUGCCAGAAAAGAAAAUUACACAAUGGCUGGAAACCAAAGGAGUGGAGAGGUUAAAAAGAAUGGCCAUUAGUGGGGAUGAUUGCGUAGUGAAACCAAUCGAUGACAGGUUCGCUAACGCCCUGCUUGCUCUGAACGAUAUGGGAAAGGUUCGGAAAGACAUACCUCAAUGGCAGCCAUCAAAGGGAUGGCAUGACUGGCAGCAGGUUCCUUUCUGCUCCCACCACUUUCAUGAAUUGAUCAUGAAAGAUGGAAGAAAGUUGGUGGUUCCCUGCAGACCCCAGGACGAACUAAUAGGAAGAGCAAGAAUCUCUCAAGGAGCGGGAUGGAGCCUUAGAGAAACCGCAUGUUUGGGGAAAGCCUAUGCCCAAAUGUGGAGUCUCAUGUAUUUUCACAGAAGAGAUCUCAGACUAGCGUCCAAUGCCAUAUGUUCAGCAGUACCAGUCCACUGGGUCCCCACAAGUAGAACGACAUGGUCUAUUCAUGCUCACCAUCAGUGGAUGACUACAGAAGACAUGCUCACUGUUUGGAACAGGGUGUGGAUCGAGGACAAUCCAUGGAUGGAAGACAAAACUCCAGUUACAACCUGGGAAAAUGUUCCAUACCUAGGGAAGAGAGAAGACCAAUGGUGCGGAUCACUUAUUGGUCUCACUUCCAGAGCAACUUGGGCCCAGAACAUACCCACAGCAAUUCAACAGGUGAGAAGCCUUAUAGGCAAUGAAGAGUUUCUGGACUACAUGCCUUCAAUGAAGAGAUUCAGGAAGGAGGAGGAGUCGGAGGGAGCCAUUUGGU-AA
		</sequence>
		<sequence>
			<taxon idref="LC379194"/>
			AUGAACAACCAACGGAAAAAGACGGGAAAACCGUCUAUCAAUAUGCUGAAACGCGUGAGAAACCGUGUGUCAACUGGAUCACAGUUGGCGAAGAGAUUCUCAAAAGGAUUGCUGAACGGCCAGGGACCAAUGAAACUGGUCAUGGCGUUCAUAGCCUUCCUUAGAUUUCUGGCCAUUCCACCAACAGCAGGAGUUUUGGCCAGAUGGGGAACCUUCAAGAAGUCGGGGGCCAUUAAGGUCCUGAAAGGCUUCAAGAAGGAGAUUUCAAACAUGCUGAGCAUAAUCAACAAACGGAAAAAGACAUCGCUCUGUCUCAUGAUGAUAUUGCCAGCAGCACUUGCUUUCCACUUGACUUCACGAGAUGGAGAGCCGCGCAUGAUCGUGGGGAAGAAUGAAAGAGGAAAAUCCCUACUUUUUAAGACAGCCUCUGGAAUCAACAUGUGCACACUCAUAGCCAUGGACUUGGGAGAGAUGUGUGAUGACACGGUCACUUACAAAUGCCCCCACAUUACCGAAGUGGAACCUGAAGACAUUGACUGCUGGUGCAACCUUACAUCAACAUGGGUGACCUAUGGAACGUGCAAUCAAGCUGGAGAGCAUAGACGCGACAAGAGAUCAGUGGCGUUAGCUCCCCAUGUCGGCAUGGGACUGGACACACGCACCCAAACCUGGAUGUCGGCUGAAGGAGCUUGGAGACAAGUUGAGAAGGUAGAGACAUGGGCCCUCAGGCACCCAGGGUUCACCAUACUAGCCCUAUUUCUUGCCCAUUACAUAGGCACCUCCUUGACCCAGAAGGUGGUCAUUUUUAUACUACUAAUGCUGGUCACCCCAUCCAUGACAAUGAGAUGUGUGGGAGUGGGAAACAGGGAUUUUGUGGAAGGUCUGUCAGGAGCUACAUGGGUUGACGUGGUGCUAGAGCACGGGGGGUGUGUGACCACCAUGGCUAAGAACAAGCCCACGCUGGAUAUAGAGCUUCAGAAGACCGAGGCCACCCAACUGGCGACCCUAAGGAAGCUAUGCAUUGAGGGGAAAAUUACCAACAUAACAACUGACUCAAGAUGCCCCACCCAAGGGGAAGCGGUUUUGCCUGAGGAGCAGGACCAGAACUACGUGUGUAAGCAUACAUACGUAGACAGAGGCUGGGGGAACGGUUGUGGUUUGUUUGGCAAGGGAAGCUUGGUAACAUGUGCGAAAUUUCAAUGCCUGGAACCGAUAGAGGGAAAAGUGGUGCAAUAUGAAAACCUCAAGUAUACCGUCAUCAUUACAGUGCACACAGGAGACCAACACCAGGUGGGAAAUGAAACGCAGGGAGUUACGGCUGAGAUAACGCCUCAGGCAUCAACUACUGAAGCCAUCUUGCCUGAAUAUGGAACCCUUGGGCUAGAGUGCUCACCACGGACAGGUUUGGACUUCAAUGAAAUGAUCUUACUAACAAUGAAGAACAAAGCAUGGAUGGUACACAGACAAUGGUUUUUUGACCUACCUCUACCAUGGACAUCAGGAGCUACAACAGAAACACCAAUUUGGAACAGGAAGGAGCUCCUUGUGACAUUCAAAAAUGCACAUGCGAAAAAACAAGAAGUAGUUGUCCUUGGAUCACAAGAGGGAGCAAUGCAUACCGCACUGACAGGAGCUACAGAAAUCCAAAACUCAGGAGGCACAAGCAUUUUUGCGGGGCACUUAAAGUGUAGACUUAAGAUGGACAAAUUGGAACUCAAGGGGAUGAGCUAUGCAAUGUGCACGAAUACCUUUGUGUUGAAGAAAGAAGUCUCGGAAACGCAGCAUGGGACAAUACUCAUUAAGGUCGAGUACAAAGGGGAAGAUGCACCUUGCAAGAUUCCUUUCUCCACAGAGGAUGGACAAGGGAAAGCUCACAAUGGCAGACUGAUCACAGCCAACCCAGUGGUGACUAAGAAGGAGGAGCCUGUUAACAUUGAGGCUGAACCUCCUUUUGGGGAAAGUAAUAUAGUAAUUGGAAUUGGAGACAAUGCCUUGAAAAUCAACUGGUACAAGAAGGGAAGCUCUAUUGGGAAGAUGUUCGAGGCUACUGCCAGAGGUGCAAGGCGCAUGGCCAUCUUGGGAGACACAGCUUGGGACUUUGGAUCAGUGGGUGGUGUUCUGAACUCAUUAGGCAAAAUGGUGCACCAAAUAUUCGGAAGUGCUUACACAGCCCUAUUCAGUGGAGUCUCCUGGGUGAUGAAAAUUGGAAUAGGUGUUCUCUUGACUUGGAUAGGGUUGAAUUCAAAAAAUACAUCCAUGUCAUUUUCAUGCAUUGCGAUAGGAAUCAUCACACUCUAUCUGGGAGCAGUGGUACAAGCUGACAUGGGGUGUGUCAUAAAUUGGAAAGGCAAAGAACUUAAAUGCGGAAGUGGAAUUUUCGUCACCAACGAGGUCCAUACCUGGACAGAGCAGUACAAAUUCCAAGCGGAUUCCCCAAAAAGAUUGGCGACAGCUAUUGCAGGCGCUUGGGAAAAUGGAGUGUGCGGAAUUAGGUCAACAACCAGAAUGGAGAAUCUCUUGUGGAAGCAGAUAGCCAAUGAACUGAACUACAUAUUAUGGGAAAAUAAUAUUAAAUUAACGGUAGUUGUGGGCGACACAAUUGGGGUCUUGGAGCAAGGAAAAAGAACACUAACACCACAACCCAUGGAGCUAAAAUACUCAUGGAAAACGUGGGGAAAGGCAAAAAUAGUGACAGCUGAAACACAAAAUUCCUCUUUCAUAAUAGACGGGCCAAACACACCGGAGUGUCCAAGUGCCUCAAGAGCAUGGAAUGUGUGGGAGGUGGAAGAUUACGGGUUCGGAGUCUUCACAACCAACAUAUGGCUGAAACUCCGAGAGGUGUACACCCAAAUGUGUGACCACAGGCUAAUGUCGGCAGCCGUCAAGGAUGAGAGGGCCGUGCAUGCCGACAUGGGCUAUUGGAUAGAAAGCCAAAAGAAUGGAAGUUGGAAGCUAGAAAAAGCAUCCCUCAUAGAGGUGAAAACCUGCACAUGGCCAAAAUCACACACUCUUUGGAGCAACGGUGUGCUAGAGAGUGACAUGAUCAUUCCAAAGAGUCUAGCUGGUCCUAUUUCGCAACACAACUACAGGCCCGGGUACCACACCCAAACGGCAGGACCCUGGCACUUAGGAAAAUUGGAGCUGGACUUCAACUAUUGUGAAGGAACAACAGUUGUCAUCACAGAAAACUGUGGGACGAGAGGCCCAUCAUUGAGAACGACAACAGUGUCAGGAAAGUUGAUACACGAAUGGUGUUGCCGCUCGUGCACACUUCCUCCUCUGCGAUACAUGGGAGAAGACGGCUGUUGGUAUGGUAUGGAAAUCAGACCCAUCAGUGAGAAAGAAGAGAACAUGGUAAAGUCUUUAGUCUCAGCGGGAAGUGGAAAGGUAGACAAUUUCACAAUGGGUGUCUUGUGUUUGGCAAUCCUCUUUGAAGAGGUGAUGAGAGGAAAAUUUGGGAAGAAACACAUGAUUGCAGGGGUUUUCUUCACGUUUAUGCUCCUUCUCUCAGGGCAAAUAACAUGGAGAGACAUGGCGCACACACUAAUAAUGAUUGGGUCCAACGCCUCUGACAGGAUGGGAAUGGGCGUCACCUAUCUAGCUUUAAUUGCAACAUUUAAAAUCCAGCCAUUCCUGGCUUUGGGAUUUUUCCUAAGAAAACUGACAUCCAGAGAGAAUUUACUGUUAGGAGUUGGACUGGCUAUGGCAACAACGAUACAACUGCCAGAGGACAUUGAACAAAUGGCAAAUGGAAUCGCCCUAGGGCUCAUGGCUCUUAAAUUGAUAACACAAUUUGAAACAUACCAAUUAUGGACGGCAUUAAUCUCCUUAACGUGUUCAAAUACAAUUUUCACGUUGACUGUCGCCUGGAGAACAGCCACCCUGAUUUUGGCCGGAGUUUCGCUUUUACCAGUGUGCCAGUCUUCGAGCAUGAGGAAAACAGACUGGCUUCCAAUGACAGUAGCAGCUAUGGGAGUCCCACCCCUACCACUCUUUAUUUUUAGCUUGAAAGACACACUCAAAAGGAGAAGCUGGCCACUGAAUGAAGGGGUGAUGGCUGUUGGGCUUGUGAGCAUUCUGGCCAGUUCUCUCCUUAGAAAUGACGUGCCCAUGGCUGGACCAUUAGUGGCCGGGGGCUUGUUGAUAGCGUGCUACGUCAUAACUGGCACGUCAGCAGACCUUACAGUAGAAAAAGCAGCAGAUGUAACAUGGGAGGAAGAGGCUGAGCAAACAGGAGUGUCCCACAACUUAAUGAUCACAGUUGAUGAUGAUGGAACAAUGAGAAUAAAAGAUGAUGAGACUGAGAAUAUUCUGACAGUGCUUUUGAAGACAGCAUUACUAAUAGUAUCAGGUAUCUUUCCAUACUCCAUACCCGCAACAUUGUUGGUCUGGCAUACUUGGCAAAAGCAAACCCAAAGAUCCGGCGUUUUAUGGGACGUACCCAGCCCCCCAGAGACACAGAAAGCAGAACUGGAAGAAGGGGUCUAUAGGAUCAAACAGCAAGGAAUUCUUGGGAAAACCCAAGUAGGGGUUGGAGUACAAAAAGAAGGAGUCUUCCACACUAUGUGGCACGUCACAAGAGGGGCAGUGUUGACACAUAAUGGGAAAAGACUGGAACCAAACUGGGCUAGCGUGAAAAAAGAUCUGAUUUCAUACGGAGGAGGAUGGAGAUUGAGCGCGCAAUGGCAAAAGGGGGAGGAGGUGCAGGUUAUUGCCGUAGAGCCUGGGAAGAACCCAAAGAACUUUCAAACCAUGCCAGGCACAUUUCAGACCACAACAGGGGAAAUAGGAGCAAUUGCACUGGAUUUCAAGCCUGGAACUUCAGGGUCUCCUAUCAUAAACAGAGAGGGAAAGGUAGUGGGACUAUAUGGCAAUGGAGUGGUUACAAAGAAUGGCGGCUACGUCAGCGGAAUAGCGCAAACAAAUGCAGAACCAGAUGGACCGACGCCAGAGUUGGAAGAAGAGAUGUUCAAAAAGCGAAAUCUAACCAUAAUGGAUCUUCAUCCUGGGUCAGGAAAGACACGGAAAUACCUUCCAGCCAUUAUUAGAGAGGCAAUCAAGAGACGUUUAAGAACUCUAAUUUUGGCACCGACAAGGGUGGUUGCAGCUGAAAUGGAAGAAGCAUUGAAAGGGCUCCCAAUAAGGUACCAAACAACAGCAACAAAAUCUGAACACACGGGAAGAGAGAUUAUUGAUCUAAUGUGCCACGCAACGUUCACGAUGCGCUUGCUGUCACCAGUUAGGGUUCCAAACUACAACUUGAUAAUAAUGGAUGAGGCCCAUUUCACAGACCCAGCCAGUAUAGCGGCCAGAGGGUACAUAUCAACUCGUGUUGGAAUGGGAGAGGCAGCCGCAAUUUUCAUGACGGCAACGCCCCCUGGAACAGCUGAUGCCUUUCCUCAGAGCAACGCUCCAAUUCAAGAUGAAGAAAGGGACAUACCAGAACGCUCAUGGAAUUCAGGCAAUGAAUGGAUUACCGACUUCGCCGGGAAAACGGUGUGGUUUGUCCCCAGCAUCAAAGCCGGAAAUGACAUAGCAAACUGCUUGCGAAAGAACGGGAAAAAGGUCAUUCAACUUAGUAGGAAGACUUUUGAUACAGAGUAUCAGAAGACUAAACUAAAUGAUUGGGACUUUGUGGUGACAACUGACAUUUCAGAAAUGGGGGCCAAUUUCAAAGCAGAUAGAGUGAUCGACCCAAGAAGAUGUCUAAAACCAGUGAUCCUGACAGAUGGACCAGAGCGGGUGAUCCUGGCUGGACCAAUGCCAGUCACCGUGGCGAGUGCUGCGCAAAGGAGAGGGAGAGUUGGCAGGAACCCACAAAAAGAAAAUGACCAGUACAUAUUCACGGGCCAGCCUCUCAACAAUGAUGAAGACCAUGCUCACUGGACAGAAGCAAAAAUGUUGCUGGACAACAUCAACACUCCAGAAGGAAUCAUACCAGCUCUCUUUGAACCAGAAAGGGAGAAGUCAGCCGCCAUAGACGGUGAAUACCGCCUGAAGGGUGAAUCCAGGAAGACUUUCGUGGAACUCAUGAGGAGGGGUGACCUUCCAGUUUGGUUAGCUCACAAAGUAGCAUCAGAAGGGAUCAAAUACACAGAUAGAAAAUGGUGCUUUGAUGGACAGCGCAACAAUCAAAUUUUAGAGGAAAACAUGGACGUGGAAAUCUGGACAAAGGAGGGAGAAAAGAAAAAAUUAAGACCUAGGUGGCUUGAUGCCCGCACUUAUUCAGAUCCCUUAGCACUCAAGGAAUUCAAGGACUUUGCGGCUGGCAGAAAGUCAAUCGCCCUUGAUCUUGUGACAGAAAUAGGAAGAGUGCCUUCACACCUAGCCCACAGAACGAGAAAUGCUCUGGACAAUCUGGUGAUGCUGCACACGUCAGAACAUGGCGGUAGGGCCUACAGGCAUGCGGUGGAGGAACUACCAGAAACAAUGGAAACACUCUUACUCUUGGGACUCAUGAUCUUACUGACAGGUGGAGCAAUGCUUUUCUUGAUAUCAGGUAAAGGGAUUGGAAAGACUUCAAUAGGACUCAUUUGUGUGAUUGCUUCCAGCGGCAUGCUGUGGAUGGCCGAAAUCCCACUCCAAUGGAUCGCGUCGGCCAUAGUCCUGGAGUUUUUUAUGAUGGUGUUGCUUAUACCAGAACCAGAAAAGCAGAGAACCCCCCAAGACAACCAACUCGCAUAUGUCGUAAUAGGCAUACUUACAUUGGCUGCAAUAAUAGCGGCCAAUGAAAUGGGACUGUUGGAAACUACAAAGAGAGAUCUAGGAAUGUCUAAGGAGCCAGGUGUUGUUUCUCCAACUAGCUAUUUGGAUGUGGACUUGCACCCAGCAUCAGCCUGGACAUUGUACGCCGUGGCCACUACAGUAAUAACACCAAUGUUAAGACAUACCAUAGAGAAUUCCACAGCAAAUGUGUCCCUGGCAGCUAUAGCCAACCAGGCAGUGGUCCUGAUGGGUUUGGACAAAGGAUGGCCAAUAUCAAAAAUGGACUUAGGCGUACCACUACUGGCAUUGGGUUGCUAUUCACAAGUGAACCCAUUGACUCUAACAGCGGCAGUACUUUUGCUAGUCACACAUUAUGCUAUUAUAGGUCCAGGACUGCAGGCAAAAGCCACUCGUGAAGCUCAAAAAAGGACAGCUGCUGGAAUAAUGAAGAAUCCAACGGUGGAUGGGAUAAUAACAAUAGACCUAGAUCCUGUAAUAUAUGAUUCAAAAUUUGAAAAGCAACUGGGACAGGUCAUGCUCCUGGUUUUGUGUGCAGUUCAACUGUUGUUAAUGAGAACAUCAUGGGCCUUGUGUGAAGCCUUAACUUUAGCUACAGGACCAAUAACAACACUCUGGGAAGGAUCACCUGGGAAGUUUUGGAACACCACGAUAGCCGUUUCCAUGGCGAAUAUUUUUAGAGGGAGCUAUUUAGCAGGAGCUGGGCUUGCCUUUUCUAUUAUGAAAUCAGUUGGAACAGGAAAAAGAGGAACAGGCUCUCAAGGUGAAACUUUGGGAGAAAAAUGGAAAAAGAAACUGAAUCAAUUAUCCCGGAAAGAGUUUGACCUUUACAAGAGGUCUGGAAUCACUGAAGUGGAUAGAACAGAAGCCAAAGAAGGGUUGAAAAGAGGAGAAACAACACAUCAUGCCGUGUCCAGAGGUAGUGCAAAACUUCAAUGGUUUGUGGAGAGAAACAUGGUCAUUCCCGAAGGAAGAGUCAUAGACCUGGGCUGUGGAAGAGGAGGCUGGUCAUAUUACUGUGCAGGAUUGAAAAAAGUCACAGAAGUGCGAGGAUACACAAAAGGCGGUCCAGGACACGAAGAACCAGUGCCUAUGUCAACAUAUGGAUGGAACAUAGUUAAGUUAAUGAGUGGAAAGGAUGUGUUUUAUCUUCCACCUGAAAAGUGUGACACCCUGUUGUGUGACAUUGGAGAAUCCUCACCAAGCCCAACAGUGGAAGAAAGCAGAACUAUAAGAGUUUUGAAGAUGGUUGAACCAUGGUUGAAAAACAACCAGUUCUGCAUUAAAGUAUUGAACCCUUACAUGCCAGCCGUGAUUGAGCACCUAGAGAGACUACAAAGGAAACACGGAGGAAUGCUUGUGAGAAAUCCACUUUCACGAAACUCCACGCACGAAAUGUACUGGAUAUCUAAUGGUACAGGUAACAUUGUCUCUUCAGUCAACAUGGUAUCCAGACUGUUACUGAACAGGUUCACGAUGACACACAGGAGACCUACCAUAGAGAAAGAUGUGGAUUUAGGAGCAGGAACUCGACAUGUUAAUGCGGAACCAGAAACACCCAACAUGGAUGUCAUUGGGGAAAGAAUAAGAAGGAUCAAGGAGGAGCAUAAUUCAACAUGGCACUAUGAUGAUGAAAACCCCUACAAAACGUGGGCUUACCACGGAUCUUAUGAAGUCAAGGCCACAGGCUCAGCCUCCUCCAUGAUAAAUGGAGUCGUGAAACUUCUCACUAAGCCAUGGGAUGUGGUGCCCAUGGUGACACAGAUGGCAAUGACAGAUACAACUCCAUUUGGCCAGCAGAGAGUUUUUAAAGAGAAAGUGGACACCAGGACACCCAGGCCUAUGCCAGGGACAAGAAAGGUUAUGGAGAUCACAGCGGAGUGGCUCUGGAGAACCCUGGGAAGGAACAAAAGACCCAGGUUAUGCACAAGGGAAGAGUUUACAAAAAAGGUCAGAACUAACGCAGCCAUGGGUGCCGUUUUCACAGAGGAGAACCAAUGGGACAGUGCGAAAGCCGCUGUUGAGGAUGAAGAAUUUUGGAAACUUGUGGACAGAGAACGUGAACUCCACAAAUUGGGCAAGUGUGGAAGCUGUGUUUACAACAUGAUGGGCAAGAGAGAGAAGAAACUUGGAGAGUUUGGCAAAGCAAAAGGCAGUAGAGCUAUAUGGUACAUGUGGUUGGGAGCCAGGUACCUUGAGUUCGAAGCCCUUGGAUUCCUAAAUGAAGACCACUGGUUCUCGCGUGAAAACUCCUACAGUGGAGUAGAAGGAGAAGGACUGCACAAGCUAGGCUACAUAUUAAGGGACAUCUCCAAGAUACCCGGAGGAGCCAUGUAUG-CUGAUGACACAGCUGGUUGGGACACAAGAAUAACAGAAGAUGACCUGCACAAUGAGGAAAAGAUCACACAGCAAAUGAACCCUGAACACAGGCUGUUAGCGAACGCUAUAUUUAAGCUCACAUACCAAAACAAAGUGGUCAAAGUUCAACGACCGACUCCAACGGGCACGGUAAUGGACAUCAUAUCUAGGAAAGACCAAAGAGGCAGUGGACAGGUGGGAACUUAUGGCCUAAAUACAU---UUACCAACAUGGAAGCCCAGUUAGUCAGACAAAUGGAAGGAGAAGGUGUGCUGUCAAAGGCAGACCUCGAGAACCCUCAUCUGCCAGAAAAGAAAAUUACACAAUGGCUGGAAACCAAAGGAGUGGAGAGGUUAAAAAGAAUGGCCAUUAGUGGGGAUGAUUGCGUAGUUAAACCAAUCGAUGACAGGUUCGCUAACGCCCUGCUUGCUCUGAACGAUAUGGGAAAGGUUCGGAAAGACAUACCUCAAUGGCAGCCAUCAAAGGGAUGGCAUGACUGGCAGCAGGUUCCUUUCUGCUCCCACCACUUUCAUGAAUUGAUCAUGAAAGAUGGAAGAAAGUUGGUGGUUCCCUGCAGACCCCAGGACGAACUAAUAGGAAGAGCAAGAAUCUCUCAAGGAGCGGGAUGGAGCCUUAGAGACACCGCAUGUUUGGGGAAAGCCUAUGCCCAAAUGUGGAGUCUCAUGUAUUUUCACAGAAGAGAUCUCAGACUAGCGUCCAAUGCCAUAUGUUCAGCAGUACCAGUCCACUGGGUCCCCACAAGUAGAACGACAUGGUCUAUUCAUGCUCACCAUCAGUGGAUGACUACAGAAGACAUGCUCACUGUUUGGAACAGGGUGUGGAUCGAGGACAAUCCAUGGAUGGAAGACAAAACUCCAGUUACAACCUGGGAAAAUGUUCCAUACCUAGGGAAGAGAGAAGACCAAUGGUGCGGAUCACUUAUUGGUCUCACUUCCAGAGCAACUUGGGCCCAGAACAUACCCACAGCAAUUCAACAGGUGAGAAGCCUUAUAGGCAAUGAAGAGUUUCUGGACUACAUGCCUUCAAUGAAGAGAUUCAGGAAGGAGGAGGAGUCGGAGGGAGCCAUUUGGU-AA
		</sequence>
		<sequence>
			<taxon idref="LC379197"/>
			AUGAACAACCAACGGAAAAAGACGGGAAAACCGUCUAUCAAUAUGCUGAAACGCGUGAGAAACCGUGUGUCAACUGGAUCACAGUUGGCGAAGAGAUUCUCAAAAGGAUUGUUGAACGGCCAGGGACCAAUGAAACUGGUUAUGGCGUUCAUAGCCUUCCUUAGAUUUCUGGCCAUUCCACCAACAGCAGGAGUUUUGGCCAGAUGGGGAACCUUCAAGAAGUCGGGGGCCAUUAAGGUCCUGAAAGGCUUCAAGAAGGAGAUUUCAAACAUGCUGGGCAUAAUCAACAAACGGAAAAAGACAUCGCUCUGUCUCAUGAUGAUAUUGCCAGCAGCACUUGCUUUCCACUUGACUUCACGAGAUGGAGAGCCGCGCAUGAUCGUGGGGAAAAAUGAAAGAGGAAAAUCCCUACUUUUUAAGACAGCCUCUGGAAUCAACAUGUGCACACUCAUAGCCAUGGACUUGGGAGAGAUGUGUGAUGACACGGUCACUUACAAAUGCCCCCACAUUACCGAAGUGGAACCUGAAGACAUUGACUGCUGGUGCAACCUUACAUCAACAUGGGUGACCUAUGGAACGUGCAAUCAAGCUGGAGAGCAUAGACGCGACAAGAGAUCAGUGGCGUUAGCUCCCCAUGUCGGCAUGGGACUGGACACACGCACCCAAACCUGGAUGUCGGCUGAAGGAGCUUGGAGACAAGUUGAGAAGGUAGAGACAUGGGCCCUCAGGCACCCAGGGUUCACCAUACUAGCCCUAUUUAUUGCCCAUUACAUAGGCACCUCCUUGACCCAGAAGGUGGUUAUUUUCAUACUACUAAUGCUGGUCACCCCAUCCAUGACAAUGAGAUGUGUGGGAGUGGGAAACAGGGAUUUUGUGGAAGGUCUGUCAGGAGCUACAUGGGUUGACGUGGUGCUAGAGCACGGGGGGUGUGUGACCACCAUGGCUAAGAACAAGCCCACGCUGGAUAUAGAGCUUCAGAAGACCGAGGCCACCCAACUGGCGACCCUAAGGAAGCUAUGCAUUGAGGGGAAAAUUACCAACAUAACAACUGACUCAAGAUGCCCCACCCAAGGGGAAGCGGUUUUGCCUGAGGAGCAGGACCAGAACUACGUGUGUAAGCAUACAUACGUAGACAGAGGCUGGGGGAACGGUUGUGGUUUGUUUGGCAAGGGAAGCUUGGUAACAUGUGCGAAAUUUCAAUGCCUGGAACCGAUAGAGGGAAAAGUGGUGCAAUAUGAAAACCUCAAGUAUACCGUCAUCAUUACAGUGCACACAGGAGACCAACACCAGGUGGGAAAUGAAACGCAGGGAGUCACGGCUGAGAUAACGCCUCAGGCAUCAACUACUGAAGCCAUCUUGCCUGAAUAUGGAACCCUUGGGCUAGAGUGCUCACCACGGACAGGUUUGGACUUCAAUGAAAUGAUCUUACUAACAAUGAAGAACAAAGCAUGGAUGGUACACAGACAAUGGUUUUUUGACCUACCUCUACCAUGGACAUCAGGAGCUACAACAGAAACACCAAUUUGGAACAGGAAGGAGCUCCUUGUGACAUUCAAAAAUGCACAUGCGAAAAAACAAGAAGUAGUUGUCCUUGGAUCACAAGAGGGAGCAAUGCAUACCGCACUGACAGGAGCUACAGAAAUCCAGAACUCAGGAGGCACAAGCAUUUUUGCGGGGCACUUAAAGUGUAGACUUAAGAUGGACAAAUUGGAACUCAAGGGGAUGAGCUAUGCAAUGUGCACGAAUACCUUUGUGUUGAAGAAAGAAGUCUCGGAAACGCAGCAUGGGACAAUACUCAUUAAGGUCGAGUACAAAGGGGAAGAUGCACCUUGCAAGAUUCCUUUCUCCACAGAGGAUGGACAAGGGAAAGCUCACAAUGGCAGACUGAUCACAGCCAACCCAGUGGUGACUAAGAAGGAGGAGCCUGUUAACAUUGAGGCUGAACCUCCUUUUGGGGAAAGCAAUAUAGUAAUUGGAAUUGGAGACAAUGCCUUGAAAAUCAACUGGUACAAGAAGGGAAGCUCUAUUGGGAAGAUGUUCGAGGCUACUGCCAGAGGUGCAAGACGCAUGGCCAUCUUGGGAGACACAGCUUGGGACUUUGGAUCAGUGGGUGGUGUUCUGAACUCAUUAGGCAAAAUGGUGCACCAAAUAUUCGGAAGUGCUUACACAGCCCUAUUCAGUGGAGUCUCCUGGGUGAUGAAAAUUGGAAUAGGUGUUCUCUUGACUUGGAUAGGGUUGAAUUCAAAAAAUACAUCCAUGUCAUUUUCAUGCAUUGCGAUAGGAAUCAUCACACUCUAUCUGGGAGCAGUGGUACAAGCUGACAUGGGGUGUGUCAUAAACUGGAAAGGCAAAGAACUUAAAUGCGGAAGUGGAAUUUUCGUCACCAACGAGGUCCAUACCUGGACAGAGCAGUACAAAUUCCAAGCGGAUUCCCCAAAAAGAUUGGCGACAGCUAUUGCAGGCGCUUGGGAAAAUGGAGUGUGCGGAAUUAGGUCAACAACCAGAAUGGAGAAUCUCUUGUGGAAGCAGAUAGCCAAUGAACUGAACUACAUAUUAUGGGAAAAUAAUAUUAAAUUAACGGUAGUUGUGGGCGACACAAUUGGGGUCUUGGAGCAAGGAAAAAGAACACUAACACCACAACCCAUGGAGCUAAAAUACUCAUGGAAAACGUGGGGAAAGGCAAAAAUAGUGACAGCUGAAACACAAAAUUCCUCUUUCAUAAUAGACGGGCCAAACACACCGGAGUGUCCAAGUGCCUCAAGAGCAUGGAAUGUGUGGGAGGUGGAAGAUUACGGGUUCGGAGUCUUCACAACCAACAUAUGGCUGAAACUCCGAGAGGUGUACACCCAAAUGUGUGACCACAGGCUAAUGUCGGCAGCCGUCAAGGAUGAGAGGGCCGUGCAUGCCGACAUGGGCUAUUGGAUAGAAAGCCAAAAGAAUGGAAGUUGGAAGCUAGAAAAAGCAUCCCUCAUAGAGGUGAAAACCUGCACAUGGCCAAAAUCACACACUCUUUGGAGCAACGGUGUACUAGAGAGUGACAUGAUCAUUCCAAAGAGUCUAGCUGGUCCUAUUUCGCAACACAACUACAGGCCCGGGUACCACACCCAAACGGCAGGACCCUGGCACUUAGGAAAAUUGGAGCUGGACUUCAACUAUUGUGAAGGAACAACAGUUGUCAUCACAGAAAACUGUGGGACGAGAGGCCCAUCAUUGAGAACGACAACAGUGUCAGGAAAGUUGAUACACGAAUGGUGUUGCCGCUCGUGCACACUUCCUCCUCUGCGAUACAUGGGAGAAGACGGCUGUUGGUAUGGUAUGGAAAUCAGACCCAUCAGUGAGAAAGAAGAGAACAUGGUAAAGUCUUUAGUCUCAGCGGGAAGUGGAAAGGUAGACAAUUUCACAAUGGGUGUCUUGUGUUUGGCAAUCCUCUUUGAAGAGGUGAUGAGAGGAAAAUUUGGGAAGAAACACAUGAUUGCAGGGGUUUUCUUCACGUUUAUGCUCCUUCUCUCAGGGCAAAUAACAUGGAGAGACAUGGCGCACACACUAAUAAUGAUUGGGUCCAACGCCUCUGACAGGAUGGGAAUGGGCGUCACCUAUCUAGCUUUAAUUGCAACAUUUAAAAUCCAGCCAUUCCUGGCUUUGGGAUUUUUCCUAAGAAAACUGACAUCCAGAGAGAAUUUACUGUUAGGAGUUGGACUGGCUAUGGCAACAACGAUACAACUGCCAGAGGACAUUGAACAAAUGGCAAAUGGAAUCGCCCUAGGGCUCAUGGCUCUUAAAUUGAUAACACAAUUUGAAACAUACCAAUUAUGGACGGCAUUAAUCUCCUUAACGUGUUCAAACACAAUAUUCACGUUGACUGUCGCCUGGAGAACAGCCACCCUGAUUUUGGCCGGAGUUUCGCUUUUACCAGUGUGCCAGUCUUCGAGCAUGAGGAAAACAGACUGGCUUCCAAUGACAGUAGCAGCUAUGGGAGUCCCACCCCUACCACUCUUUAUUUUUAGCUUGAAAGACACACUCAAAAGGAGAAGCUGGCCACUGAAUGAAGGGGUGAUGGCUGUUGGGCUUGUGAGCAUCCUGGCCAGUUCUCUCCUAAGAAAUGACGUGCCCAUGGCUGGACCAUUAGUGGCCGGGGGCUUGUUGAUAGCGUGCUACGUCAUAACUGGCACGUCAGCAGACCUUACAGUAGAAAAAGCAGCAGAUGUAACAUGGGAGGAAGAGGCUGAGCAAACAGGAGUGUCCCACAACUUAAUGAUCACAGUUGAUGAUGAUGGAACAAUGAGAAUAAAAGAUGAUGAGACUGAGAAUAUUCUGACAGUGCUUUUGAAGACAGCAUUACUAAUAGUAUCAGGUAUCUUUCCAUACUCCAUACCCGCAACAUUGUUGGUCUGGCAUACCUGGCAAAAGCAAACCCAAAGAUCCGGUGUUUUAUGGGACGUACCCAGCCCCCCAGAGACACAGAAAGCAGAACUGGAAGAAGGGGUCUAUAGGAUCAAACAGCAAGGAAUUCUUGGGAAAACCCAAGUAGGGGUUGGAGUACAAAAAGAAGGAGUCUUCCACACUAUGUGGCACGUCACAAGAGGGGCAGUGUUGACACAUAAUGGGAAAAGACUGGAACCAAACUGGGCUAGCGUGAAAAAAGAUCUGAUUUCAUACGGAGGAGGAUGGAGAUUGAGCGCGCAAUGGCAAAAGGGGGAGGAGGUGCAGGUUAUUGCCGUAGAGCCUGGGAAGAACCCAAAGAACUUUCAAACCAUGCCAGGCACAUUUCAGACCACAACAGGGGAAAUAGGAGCAAUUGCACUGGAUUUCAAGCCUGGAACUUCAGGGUCUCCUAUCAUAAACAGAGAGGGAAAGGUAGUGGGACUAUAUGGCAAUGGAGUGGUUACAAAAAAUGGCGGCUACGUCAGCGGAAUAGCGCAAACAAAUGCAGAACCAGAUGGACCGACGCCAGAGUUGGAAGAAGAGAUGUUCAAAAAGCGAAAUCUAACCAUAAUGGAUCUUCAUCCUGGGUCAGGAAAGACACGGAAAUACCUUCCAGCCAUUAUUAGAGAGGCAAUCAAGAGACGUUUAAGAACUCUGAUUUUGGCACCGACAAGGGUGGUUGCAGCUGAAAUGGAAGAAGCAUUGAAAGGGCUCCCAAUAAGGUACCAAACAACAGCAACAAAAUCUGAACACACGGGAAGAGAGAUCAUUGAUCUAAUGUGCCACGCAACGUUCACGAUGCGCUUGCUGUCACCAGUUAGGGUUCCAAACUACAACUUGAUAAUAAUGGAUGAGGCCCAUUUCACAGACCCAGCCAGUAUAGCGGCCAGAGGGUACAUAUCAACUCGUGUUGGAAUGGGAGAGGCAGCCGCAAUUUUCAUGACGGCAACGCCCCCUGGAACAGCUGAUGCCUUUCCUCAGAGCAACGCUCCAAUUCAAGAUGAAGAAAGGGACAUACCAGAACGCUCAUGGAAUUCAGGCAAUGAAUGGAUUACCGACUUCGCCGGGAAAACGGUGUGGUUUGUCCCCAGCAUCAAAGCCGGAAAUGACAUAGCAAACUGCUUGCGAAAGAACGGGAAAAAGGUCAUUCAACUUAGUAGGAAGACUUUUGAUACAGAGUAUCAGAAGACUAAACUAAAUGAUUGGGACUUUGUGGUGACAACUGACAUUUCAGAAAUGGGGGCCAAUUUCAAAGCAGAUAGAGUGAUCGACCCAAGAAGAUGUCUAAAACCAGUGAUCCUGACAGAUGGACCAGAGCGGGUGAUCCUGGCUGGACCAAUGCCAGUCACCGUGGCGAGUGCUGCGCAAAGGAGAGGGAGAGUUGGCAGGAACCCACAAAAAGAACAUGACCAGUACAUAUUCACGGGCCAACCUCUCAACAAUGAUGAAGACCAUGCUCACUGGACAGAAGCUAAAAUGUUGCUGGACAACAUCAACACUCCAGAAGGAAUCAUACCAGCUCUCUUUGAACCAGAAAGGGAGAAGUCAGCCGCCAUAGACGGUGAAUACCGCCUGAAGGGUGAAUCCAGGAAGACUUUCGUGGAACUCAUGAGGAGGGGUGACCUUCCAGUUUGGUUAGCUCACAAAGUAGCAUCAGAAGGGAUCAAAUACACAGAUAGAAAAUGGUGCUUUGAUGGACAGCGCAACAAUCAAAUUUUAGAGGAAAACAUGGACGUGGAAAUCUGGACAAAGGAAGGAGAAAAGAAAAAAUUAAGACCUAGGUGGCUUGAUGCCCGCACUUAUUCAGAUCCCUUAGCACUCAAGGAAUUCAAGGACUUUGCGGCUGGCAGAAAGUCAAUCGCCCUUGAUCUUGUGACAGAAAUAGGAAGAGUGCCUUCACACCUAGCCCACAGAACGAGAAAUGCUCUGGACAAUCUGGUGAUGCUGCACACGUCAGAACAUGGCGGUAGGGCCUACAGGCAUGCGGUGGAGGAACUACCAGAAACAAUGGAAACACUCUUACUCUUGGGACUCAUGAUCUCACUGACAGGUGGAGCAAUGCUUUUCUUGAUAUCAGGUAAAGGGAUUGGAAAGACUUCAAUAGGACUCAUUUGUGUGAUUGCUUCCAGCGGCAUGCUGUGGAUGGCCGAAAUCCCACUCCAAUGGAUCGCGUCGGCCAUAGUCCUGGAGUUUUUUAUGAUGGUGUUGCUUAUACCAGAACCAGAAAAGCAGAGAACCCCCCAAGACAACCAACUCGCAUAUGUCGUAAUAGGCAUACUUACAUUGGCUGCAAUAAUAGCGGCCAAUGAAAUGGGACUGUUGGAAACUACAAAGAGAGAUCUAGGAAUGUCUAAGGAGCCAGGUGUUGUUUCUCCAACUAGCUAUUUGGAUGUGGACUUGCACCCAGCAUCAGCCUGGACAUUGUACGCCGUGGCCACUACAGUAAUAACACCAAUGUUAAGACAUACCAUAGAGAAUUCCACAGCAAAUGUGUCCCUGGCAGCUAUAGCCAACCAGGCAGUGGUCCUGAUGGGUUUGGACAAAGGAUGGCCAAUAUCAAAAAUGGACUUAGGCGUACCACUACUGGCAUUGGGUUGCUAUUCACAAGUGAACCCAUUGACUCUAACAGCGGCAGUACUUUUGCUAGUCACACAUUAUGCUAUUAUAGGUCCAGGACUGCAGGCAAAAGCCACUCGUGAAGCUCAAAAAAGGACAGCUGCUGGAAUAAUGAAGAAUCCAACGGUGGAUGGGAUAAUAACAAUAGACCUAGAUCCUGUAAUAUAUGAUUCAAAAUUUGAAAAGCAACUGGGACAGGUCAUGCUCCUGGUUUUGUGUGCAGUUCAACUGUUGUUAAUGAGAACAUCAUGGGCCUUGUGUGAAGCCUUAACUUUAGCUACAGGACCAAUAACAACACUCUGGGAAGGAUCACCUGGGAAGUUUUGGAACACCACGAUAGCCGUUUCCAUGGCGAAUAUUUUUAGAGGGAGCUAUUUAGCAGGAGCUGGGCUUGCCUUUUCUAUUAUGAAAUCAGUUGGAACAGGAAAAAGAGGAACAGGCUCUCAAGGUGAAACUUUGGGAGAAAAAUGGAAAAAGAAACUGAAUCAAUUAUCCCGGAAAGAGUUUGACCUUUACAAGAGGUCUGGAAUCACUGAAGUGGAUAGAACAGAAGCCAAAGAAGGGUUGAAAAGAGGAGAAACAACACAUCAUGCCGUGUCCAGAGGUAGUGCAAAACUUCAAUGGUUUGUGGAGAGAAACAUGGUCAUUCCCGAAGGAAGAGUCAUAGACCUGGGCUGUGGAAGAGGAGGCUGGUCAUAUUACUGUGCAGGACUGAAAAAAGUCACAGAAGUGCGAGGAUACACAAAAGGCGGUCCAGGACACGAAGAACCAGUGCCUAUGUCAACAUAUGGAUGGAACAUAGUUAAGUUAAUGAGUGGAAAGGAUGUGUUUUAUCUUCCACCUGAAAAGUGUGACACCCUGUUGUGUGACAUUGGAGAAUCCUCACCAAGCCCAACAGUGGAAGAAAGCAGAACUAUAAGAGUUUUGAAGAUGGUUGAACCAUGGUUGAAAAACAACCAGUUCUGCAUUAAAGUACUGAACCCUUACAUGCCAGCCGUGAUUGAGCACCUAGAGAGACUACAAAGGAAACACGGAGGAAUGCUUGUGAGAAAUCCACUUUCACGAAACUCCACGCACGAAAUGUACUGGAUAUCUAAUGGUACAGGUAACAUUGUCUCUUCAGUCAACAUGGUAUCCAGACUGUUACUGAACAGGUUCACGAUGACACACAGGAGACCUACCAUAGAGAAAGAUGUGGAUUUAGGAGCAGGAACCCGACAUGUUAAUGCGGAACCAGAAACACCCAACAUGAAUGUCAUUGGGGAAAGAAUAAGAAGGAUCAAGGAGGAGCAUAAUUCAACAUGGCACUAUGAUGAUGAAAACCCCUACAAAACGUGGGCUUACCACGGAUCUUAUGAAGUCAAGGCCACAGGCUCAGCCUCCUCCAUGAUAAAUGGAGUCGUGAAACUUCUCACUAAACCAUGGGAUGUGGUGCCCAUGGUGACACAGAUGGCAAUGACAGACACAACUCCAUUUGGCCAGCAGAGAGUUUUUAAAGAGAAAGUGGACACCAGGACACCCAGGCCUAUGCCAGGGACAAGAAAGGUUAUGGAGAUCACAGCGGAGUGGCUCUGGAGAACCCUGGGAAGGAACAAAAGACCCAGGUUAUGCACAAGGGAAGAGUUUACAAAAAAGGUCAGAACUAACGCAGCCAUGGGUGCCGUUUUCACAGAGGAGAACCAAUGGGACAGUGCGAAAGUCGCUGUUGAGGAUGAAGAAUUUUGGAAACUUGUGGACAGAGAACGUGAACUCCACAAAUUGGGCAAGUGUGGAAGCUGUGUUUACAACAUGAUGGGCAAGAGAGAGAAGAAACUUGGAGAGUUUGGCAAAGCAAAAGGCAGUAGAGCUAUAUGGUACAUGUGGUUGGGAGCCAGGUACCUUGAGUUCGAAGCCCUUGGAUUCCUAAAUGAAGACCACUGGUUCUCGCGUGAAAACUCCUACAGUGGAGUAGAAGGAGAAGGACUGCACAAGCUAGGCUACAUAUUAAGGGACAUCUCCAAGAUACCCGGAGGAGCCAUGUAUG-CUGAUGACACAGCUGGUUGGGACACAAGAAUAACAGAAGAUGACCUGCACAAUGAGGAAAAGAUCACACAGCAAAUGAACCCUGAACACAGGCUGUUAGCGAACGCUAUAUUUAAGCUCACAUACCAAAACAAAGUGGUCAAAGUUCAACGACCGACUCCAACGGGCACGGUAAUGGACAUCAUAUCUAGGAAAGACCAAAGAGGCAGUGGACAGGUGGGAACUUAUGGCCUAAAUACAU---UUACCAACAUGGAAGCCCAGUUAGUCAGACAAAUGGAAGGAGAAGGUGUGCUGUCAAAGGCAGACCUCGAGAACCCUCAUCUGCCAGAAAAGAAAAUUACACAAUGGCUGGAAACCAAAGGAGUGGAGAGGUUAAAAAGAAUGGCCAUUAGUGGGGAUGAUUGCGUAGUGAAACCAAUCGAUGACAGGUUCGCUAACGCCCUGCUCGCUCUGAACGAUAUGGGAAAGGUUCGGAAAGACAUACCUCAAUGGCAGCCAUCAAAGGGAUGGCAUGACUGGCAGCAGGUUCCUUUCUGCUCCCACCACUUUCAUGAAUUGAUCAUGAAAGAUGGAAGAAAGUUGGUGGUUCCCUGCAGACCCCAGGACGAACUAAUAGGAAGAGCAAGAAUCUCUCAAGGAGCGGGAUGGAGCCUUAGAGAAACCGCAUGUUUGGGGAAAGCCUAUGCCCAAAUGUGGAGUCUCAUGUAUUUUCACAGAAGAGAUCUCAGACUAGCGUCCAAUGCCAUAUGUUCAGCAGUACCAGUCCACUGGGUCCCCACAAGUAGAACGACAUGGUCUAUUCAUGCUCACCAUCAGUGGAUGACUACAGAAGACAUGCUCACUGUUUGGAACAGGGUGUGGAUCGAGGACAAUCCAUGGAUGGAAGACAAAACUCCAGUUACAACCUGGGAAAAUGUUCCAUACCUAGGGAAGAGAGAAGACCAAUGGUGCGGAUCACUUAUUGGUCUCACUUCCAGAGCAACUUGGGCCCAGAACAUACCCACAGCAAUUCAACAGGUGAGAAGCCUUAUAGGCAAUGAAGAGUUUCUGGACUACAUGCCUUCAAUGAAGAGAUUCAGGAAGGAGGAGGAGUCGGAGGGAGCCAUUUGGU-AA
		</sequence>
		<sequence>
			<taxon idref="JQ922556"/>
			AUGAACAACCAACGGAAGAAGACGGGAAAACCGUCUAUCAAUAUGCUGAAACGCGUGAGAAACCGUGUGUCAACUGGAUCACAGUUGGCGAAGAGAUUCUCAAAAGGAUUGCUGAACGGCCAGGGACCAAUGAAAUUGGUCAUGGCGUUCAUAGCCUUCCUUAGAUUUCUGGCCAUUCCACCAACAGCAGGAGUUUUGGCCAGAUGGGGAACCUUCAAGAAGUCGGGGGCCAUUAAGGUCCUGAAAGGCUUCAAGAGGGAGAUCUCAAACAUGCUGAGCAUAAUCAACAAACGGAAAAAGACAUCGCUCUGUCUCAUGAUGAUAUUGCCAGCAGCACUUGCUUUCCACUUGACUUCACGAGAUGGAGAGCCGCGCAUGAUUGUGGGGAAGAAUGAAAGAGGAAAAUCCCUACUUUUUAAGACAGCCUCUGGAAUUAACAUGUGCACACUCAUAGCCAUGGACUUGGGAGAGAUGUGUGAUGACACGGUCACUUACAAAUGCCCCCACAUUACCGAAGUGGAACCUGAAGACAUUGACUGCUGGUGCAACCUUACAUCAACAUGGGUGACUUAUGGAACGUGCAAUCAAGCUGGAGAGCAUAGACGCGACAAGAGAUCAGUGGCGUUAGCUCCCCAUGUCGGCAUGGGACUGGACACACGCACCCAAACCUGGAUGUCGGCUGAAGGAGCUUGGAGACAAGUUGAGAAGGUAGAGACAUGGGCCCUUAGGCACCCAGGGUUCACCAUACUAGCCCUAUUUCUUGCCCAUUACAUAGGCACCUCCUUGACCCAGAAGGUGGUUAUUUUUAUACUACUAAUGCUGGUCACCCCAUCCAUGACAAUGAGAUGUGUGGGAGUAGGAAACAGAGAUUUUGUGGAAGGGCUGUCAGGAGCUACGUGGGUUGACGUGGUGCUAGAGCACGGGGGGUGUGUGACCACCAUGGCUAAGAACAAGCCCACGCUGGAUAUAGAGCUUCAGAAGACCGAGGCCACCCAAUUGGCGACCCUAAGGAAGCUAUGCAUUGAGGGGAAAAUUACCAACAUAACAACUGACUCAAGAUGUCCUACCCAAGGGGAAGCGGUUUUGCCUGAGGAGCAGGACCAGAACUACGUGUGUAAGCAUACAUACGUAGACAGAGGCUGGGGGAACGGUUGUGGUUUGUUUGGCAAGGGAAGCUUGGUAACAUGUGCGAAAUUUCAAUGCCUGGAACCGAUAGAGGGAAAAGUGGUGCAAUAUGAGAACCUCAAAUACACCGUCAUCAUUACAGUGCACACAGGAGACCAACACCAGGUGGGAAAUGAAACGCAGGGAGUCACGGCUGAGAUAACGCCUCAGGCAUCAACUACUGAAGCCAUCUUGCCUGAAUAUGGAACCCUUGGGCUAGAAUGCUCACCACGGACAGGUCUGGAUUUCAAUGAAAUGAUCUUACUAACAAUGAAGAACAAAGCAUGGAUGGUACACAGACAAUGGUUUUUUGACCUACCUCUACCAUGGACAUCAGGAGCUACAACAGAAACACCAACUUGGAACAGGAAGGAGCUCCUUGUGACAUUCAAAAAUGCACAUGCGAAAAAACAAGAAGUAGUUGUCCUUGGAUCGCAAGAGGGAGCAAUGCAUACCGCACUGACAGGAGCCACAGAAAUCCAAAACUCAGGAGGCACAAGCAUUUUUGCGGGGCACUUAAAGUGUAGACUUAAGAUGGACAAAUUGGAACUCAAGGGGAUGAGCUAUGCAAUGUGCACGAAUACCUUUGUGUUGAAGAAAGAAGUCUCAGAAACGCAGCAUGGGACAAUACUCAUUAAGGUCGAGUACAAAGGGGAAGAUGCACCUUGCAAGAUUCCUUUCUCCACAGAGGAUGGACAAGGGAAAGCUCACAAUGGCAGACUGAUCACAGCCAACCCAGUGGUGACUAAGAAGGAGGAGCCUGUUAACAUUGAGGCUGAACCUCCUUUUGGGGAAAGUAAUAUAGUAAUUGGAAUUGGAGACAAUGCCUUGAAAAUCAACUGGUACAAGAAGGGAAGCUCUAUUGGGAAGAUGUUCGAGGCCCCUGCCAGAGGUGCAAGGCGCAUGGCCAUCUUGGGAGACACAGCUUGGGUCUUUGGAUCAGUAGGUGGUGUUCUGAACUCAUUAGGCAAAAUGGUGCACCAAAUAUUCGGAAGUGCUUACACAGCCCUAUUCAGUGGAGUCUCUUGGGUGAUGAAAAUUGGAAUAGGUGUCCUCCUGACUUGGAUAGGGUUGAAUUCAAAAAACACAUCCAUGUCAUUUUCAUGCAUCGCGAUAGGAAUCAUCACACUCUAUCUGGGAGCUGUGGUACAAGCUGACAUGGGGUGUGUCAUAAACUGGAAAGGCAAAGAACUUAAAUGUGGAAGUGGAAUUUUCGUCACCAACGAGGUCCAUACCUGGACAGAGCAGUACAAAUUCCAAGCGGAUUCCCCAAAAAGAUUGGCGACAGCUAUUGCAGGCGCUUGGGAGAAUGGAGUGUGCGGAAUUAGGUCAACAACCAGAAUGGAGAAUCUCUUGUGGAAGCAAAUAGCCAAUGAACUGAACUACAUAUUAUGGGAAAACAAUAUCAAAUUAACGGUAGUUGUGGGCGACACAAUUGGGGUCUUAGAGCAAGGAAAAAGAACACUAACACCACAACCCAUGGAGCUAAAAUACUCAUGGAAAACGUGGGGAAAGGCAAAAAUAGUGACAGCUGAAACACAAAAUUCCUCUUUCAUAAUAGACGGGCCAAGCACACCGGAGUGUCCAAGUGCCUCAAGAGCAUGGAAUGUGUGGGAGGUGGAAGAUUACGGGUUCGGAGUCUUCACAACCAACAUAUGGCUGAAACUCCGAGAGGUGUACACCCAAAUGUGUGACCAUAGGCUAAUGUCGCCAGCUGUCAAGGAUGAGAGGGCCGUGCAUGCCGACAUGGGCUAUUGGAUAGAAAGCCAAAAGAAUGGAAGUUGGAAGCUAGAAAAAGCAUCCCUCAUAGAGGUGAAAACCUGCACAUGGCCAAAAUCACACACUCUUUGGAGCAACGGUGUGCUAGAGAGUGACAUGAUCAUUCCAAAGAGUCUAGCUGGUCCUAUUUCGCAACACAACUACAGGCCCGGGUACCACACCCAAACGGCAGGACCCUGGCACUUAGGAAAAUUGGAGCUGGACUUCAACUAUUGUGAAGGAACAACAGUUGUCAUCACAGAAAACUGUGGGACAAGAGGCCCAUCAUUGAGAACGACAACAGUGUCAGGAAAGUUGAUACACGAAUGGUGUUGCCGCUCGUGCACACUUCCUCCUCUGCGAUACAUGGGAGAAGACGGCUGUUGGUAUGGCAUGGAAAUCAGACCCAUCAGUGAGAAAGAAGAGAACAUGGUAAAGUCUUUAGUCUCAGCGGGAAGUGGAAAGGUAGACAACUUCACAAUGGGUGUCUUGUGUUUGGCAAUCCUCUUUGAAGAGGUGAUGAGAGGAAAAUUUGGGAAGAAACACAUGAUUGCAGGGGUUUUCUUCACGUUUGUGCUCCUUCUCUCAGGGCAAAUAACAUGGAGAGACAUGGCGCACACACUAAUAAUGAUUGGGUCCAACGCCUCUGACAGGAUGGGAAUGGGCGUCACCUAUCUAGCUUUAAUUGCAACAUUUAAAAUCCAGCCAUUCCUGGCUUUGGGAUUUUUCCUAAGAAAACUGACAUCUAGAGAAAAUUUACUGUUAGGAGUUGGACUGGCUAUGGCAACAACGUUACAAUUGCCAGAGGACAUUGAACAAAUGGCAAAUGGAAUCGCCCUGGGGCUCAUGGCUUUUAAAUUGAUAACACAAUUUGAAACAUACCAAUUAUGGACGGCAUUAAUCUCCUUAACGUGUUCAAAUACAAUUUUCACGUUGACAGUUGCCUGGAGAACAGCCACCCUGAUUUUGGCCGGAGUUUCACUUUUACCAGUGUGCCAGUCUUCGAGCAUGAGGAAAACAGACUGGCUUCCAAUGACAGUGGCAGCUAUGGGAGUCCCACCCCUACCACUCUUUAUUUUUAGCUUGAAAGACACACUCAAAAGGAGAAGCUGGCCACUGAAUGAAGGGGUGAUGGCUGUUGGGCUUGUGAGCAUUCUGGCCAGUUCUCUCCUUAGAAAUGACGUGCCCAUGGCUGGACCAUUAGUGGCCGGGGGCUUGCUGAUAGCGUGCUACGUCGGAACUGGCACGUCAGCAGAUCUUACUGUAGAACAAGCAGCAGAUGUAACAUGGGAGGAAGAGGCUGAGCAAACAGGAGUGUCCCACAACUUAAUGAUCACAGUUGAUGAUGAUGGAACAAUGAGAAUAAAAGAUGAUGAGACUGAGAAUAUUCUAACAGUGCUUUUGAAGACAGCAUUACUAAUAGUAUCAGGUAUCUUUCCAUACUCCAUACCCGCAACAUUGUUGGUCUGGCAUACUUGGCAAAAGCAAACCCAAAGAUCCGGUGUUCUAUGGGACGUACCCAGCCCCCCAGAGACACAGAAAGCAGAACUGGAAGAAGGGGUCUAUAGGAUCAAGCAGCAAGGAAUUCUUGGGAAAACCCAAGUAGGGGUUGGAGUACAAAAAGAAGGAGUCUUCCACACCAUGUGGCACGUCACAAGAGGGGCAGUGUUGACACAUAAUGGGAAAAGACUGGAACCAAACUGGGCUAGCGUGAAAAAAGAUCUGAUUUCAUACGGAGGAGGAUGGAGAUUGAGCCCACAAUGGCAAAAGGGGGAGGAGGUGCAGGUUAUUACCGUAGAGCCUGGGAAGAACCCAAAGAACUUUCAAACCAUGCCAGGCACAUUUCAGACUACAACAGGGGAAAUAGGAGCAAUUGCACUGGAUUUCAAGCCUGGAACUUCAGGGUCUCCUAUCAUAAACAGAGAGGGAAAGGUAGUGGGACUAUAUGGCAAUGGAGUGGUUACAAAGAAUGGCGGCUACGUCAGCGGAAUAGCGCAAACAAAUGCAGAACCAGAUGGACCGACGCCAGAGUUGGAAGAAGAGAUGUUCAAAAAGCGAAAUCUAACCAUAAUGGAUCUUCAUCCUGGGUCAGGAAAGACACGGAAAUACCUUCCAGCCAUUGUUAGAGAGGCAAUCAACAGACGUUUAAGAACUCUAAUUUUGGCACCGACAAGGGUGGUUGCAGCUGAGAUGGAAGAAGCAUUGAAAGGGCUCCCAAUAAGGUACCAAACAACAGCUACAAAAUCUGAACACACGGGAAGAGAGAUUGUUGAUCUAAUGUGCCACGCAACGUUCACAAUGCGCCUGCUGUCACCAGUUAGGGUUCCAAACUAUAACUUGAUAAUAAUGGAUGAGGCCCAUUUCACAGACCCAGCCAGUAUAGCGGCCAGAGGGUACAUAUCAACUCGUGUUGGAAUGGGAGAGGCAGCCGCAAUUUUUAUGACGGCAACGCCCCCUGGAACAGCUGAUGCCUUUCCUCAGAGCAACGCUCCAAUUCAAGAUGAAGAAAGGGACAUACCAGAACGCUCAUGGAAUUCAGGCAAUGAAUGGAUUACCGACUUUGCCGGGAAAACGGUGUGGUUUGUCCCCAGCAUCAAAGCCGGAAAUGACAUAGCAAACUGCUUGCGAAAGAACGGGAAAAAGGUCAUUCAACUUAGUAGGAAGACUUUUGAAACAGAAUAUCAGAAGACUAAACUAAAUGAUUGGGACUUUGUGGGGACAACUGACAUUUCAGAAAUGGGGGCCAAUUUCAAAGCAGAUAGAGUGAUCGACCCAAGAAGAUGUCUAAAACCGGGGAUCCUGACAGAUGGACCAGAGGGGGUGAUCCUGGCUGGACCAAUGCCAGUCACCGCGGCGAGUGCUGCGCAAAGGAGAGGGAGAGUUGGCAGGAACCCACAAAAAGAAAAUGACCAGUACAUAUUCACGGGCCAGCCUCUCAACAAUGAUGAAGACCAUGCUCACUGGACAGAAGCAAAAAUGUUGCUGGACAACAUCAACACUCCAGAAGGAAUCAUACCAGCUCUCUUUGAACCAGAAAGGGAGAAGUCAGCCGCCAUAGACGGUGAAUAUCGCCUGAAAGGUGAAUCCAGGAAGACUUUCGUAGAACUCAUGAGGAGGGGUGACCUUCCAGUUUGGUUAGCCCACAAAGUAGCAUCAGAAGGGAUCAAAUAUACAGAUAGAAAAUGGUGCUUUGAUGGACAGCGCAACAAUCAAAUUUUAGAGGAAAACAUGGACGUGGAAAUCUGGACAAAGGAAGGAGAAAAGAUAAAAUUAAGACCUAGGUGGCUUGAUGCCCGCACUUAUUCAGAUCCCUUAGCACUCAAGGAAUUCAAGGACUUUGCCGCUGGCAGAAAGUCAAUCGCCCUUGAUCUUGUGACAGAAAUAGGAAGAGUGCCUUCACACCUAGCCCACAGAACGAGAAACGCUCUGGACAAUCUGGUGAUGCUGCACACGUCAGAACAUGGCGGUAGGGCCUACAGGCAUGCGGUGGAGGAACUACCAGAAACAAUGGAAACACUCCUACUCUUGGGACUUAUGAUCUUACUGACAGGUGGAGCAAUGCUUUUCUUGAUAUCAGGUAAAGGGAUUGGAAAGACUUCAAUAGGACUCAUUUGUGUGAUUGCUUCCAGCGGCAUGCUGUGGAUGGCCGAAAUUCCACUCCAAUGGAUCGCGUCGGCUAUAGUCCUGGAGUUUUUUAUGAUGGUGUUGCUUAUACCAGAACCAGAAAAGCAGAGAACCCCCCAAGACAACCAACUCGCAUAUGUCGUAAUAGGCAUACUUACAUUGGCUGCAAUAAUAGCGGCCAAUGAAAUGGGACUGUUGGAAACUACAAAGAGAGAUUUAGGAGUGUCCAAGGAGCCAGGUGUUGUUUCUCCAACUAGCUAUUUGGAUGUGGACUUGCACCCAGCAUCAGCCUGGACAUUGUACGCCGUGGCCACUACAGUAAUAACACCAAUGUUAAGACAUACCAUAGAGAAUUCUACAGCAAAUGUGUCCCUGGCAGCUAUAGCCAACCAGGCAGUGGUCCUGAUGGGUUUGGACAAAGGAUGGCCAAUAUCAAAAAUGGACUUAGGCGUACCACUACUGGCAUUGGGUUGCUAUUCACAAGUGAACCCACUGACUCUAACAGCGGCAGUACUUUUGCUAAUUACACAUUAUGCUAUUAUAGGUCCAGGACUGCAGGCAAAAGCCACUCGUGAAGCUCAAAAAAGGACAGCUGCUGGAAUAAUGAAGAAUCCAACGGUGGAUGGGAUAAUAACAAUAGACCUAGAUCCUGUAAUAUAUGAUUCAAAAUUUGAAAAGCAACUGGGACAGGUCAUGCUCCUGGUUUUGUGCGCAGUUCAACUGUUGUUAAUGAGAACAUCAUGGGCCUUGUGUGAAGCUCUAACUUUAGCUACAGGACCAAUAACAACACUCUGGGAAGGAUCACCUGGGAAGUUUUGGAAUACCACGAUAGCUGUUUCCAUGGCGAACAUUUUUAGAGGGAGCUAUUUAGCAGGAGCUGGGCUUGCCUUUUCUAUUAUGAAAUCAGUUGGAACAGGAAAAAGAGGAACAGGCUCUCAAGGUGAAACUUUAGGAGAAAAAUGGAAAAAGAAAUUGAAUCAAUUAUCCCGGAAAGAGUUUGACCUUUACAAGAAGUCUGGAAUCACUGAAGUGGAUAGAACAGAAGCCAAAGAAGGGUUGAAAAGAGGAGAACUAACACAUCAUGCCGUGUCGAGAGGUAGUGCAAAACUUCAAUGGUUUGUGGAGAGAAACAUGGUCAUUCCCGAAGGAAGAGUCAUAGACCUGGGCUGUGGAAGAGGAGGCUGGUCAUAUUACUGUGCAGGACUGAAAAAAGUCACAGAAGUGCGAGGAUACACAAAAGGCGGUCCAGGACACGAAGAACCAGUGCCUAUGUCAACAUAUGGAUGGAACAUAGUUAAGUUAAUGAGUGGAAAGGAUGUGUUCUAUCUUCCACCUGAAAAGUGUGACACCCUGUUGUGUGACAUUGGAGAAUCUUCACCAAGCCCAACAGUGGAAGAAAGCAGAACUAUAAGAGUUUUGAAGAUGGUUGAACCAUGGCUGAAAAACAACCAGUUUUGCAUUAAAGUAUUGAACCCUUACAUGCCAGCCGUGAUUGAGCACCUAGAAAGACUACAAAGGAAACACGGAGGAAUGCUUGUGAGAAAUCCACUUUCACGAAACUCCACGCACGAAAUGUACUGGAUAUCUAAUGGUACAGGUAACAUUGUCUCUUCAGUCAACAUGGUAUCCAGAUUGUUACUGAACAGGUUCACGAUGACACACAGGAGACCUACCAUAGAGAAAGAUGUGGAUUUAGGAGCAGGAACUCGACAUGUUAAUGCGGAACCAGAAACACCCAACAUGGAUGUCAUUGGGGAAAGAAUAAAAAGGAUCAAGGAGGAGCAUAAUUCAACAUGGCACUAUGAUGACGAAAACCCCUACAAAACGUGGGCUUACCACGGAUCUUAUGAAGUCAAGGCCACAGGCUCAGGCUCCUCCAUGAUAAAUGGAGUCGUGAAACUUCUCACUAAACCAUGGGAUGUGGUGCCCAUGGUGACACAGAUGGCAAUGACAGAUACAACUCCAUUUGGCCAGCAGAGAGUCUUUAAAGAGAAAGUGGACACCAGGACACCCAGGCCUAUGCCAGGGACAAGAAAGGUUAUGGAGAUCACAGCGGAGUGGCUCUGGAGAACCCUGGGAAGGAACAAAAGACCCAGGUUAUGCACAAGGGAAGAGUUUACAAAAAAGGUUAGAACCAACGCAGCCAUGGGCGCCGUUUUCACAGAGGAGAACCAAUGGGACAGUGCGAAAGCUGCUGUUGAGGAUGAAGAAUUUUGGAAACUUGUGGACAGAGAACGUGAACUCCACAAAUUAGGCAAGUGUGGAAGCUGUGUUUACAACAUGAUGGGCGGGAGAGAGAAGAAACUUGGAGAGUUUGGCAAAGCAAAAGGCAGUAGAGCUAUAUGGUACAUGUGGUUGGGAGCCAGGUACCUUGAGUUCGAAGCCCUUGGAUUCUUGAAUGAAGACCACUGGUUCUCGCGUGAAAACUCUUACAGUGGAGUAGAAGGAGAAGGACUGCACAAACUAGGCUACAUAUUAAGGGACAUUUCCAAGAUACCCGGAGGAGCCAUGUAUG-CUGAUGACACAGCUGGCUGGGACACAAGAAUAACAGAAGAUGACCUGCACAAUGAGGAAAAGAUCACACAGCAAAUGGACCCUGAACACAGGCUGUUAGCGAACGCUAUAUUUAAGCUCACAUACCAAAACAAAGUGGUCAAAGUUCAACGACCGACUCCAACGGGCACGGUAAUGGACAUCAUAUCUAGGAAAGACCAAAGAGGCAGUGGACAGGUGGGAACUUAUGGUCUGAAUACAU---UUACCAACAUGGAAGCCCAGUUAGUCAGGCAAAUGGAAGGAGAAGGUGUGCUGUCAAAGGCAGACCUCGAGAACCCUCAUCUGCCAGAAAAGAAAAUCACACAAUGGUUGGAAACCAAAGGAGUGGAGAGGUUAAAAAGAAUGGCCAUUAGCGGGGAUGAUUGCGUAGUGAAACCAAUCGAUGACAGGUUCGCUAACGCCCUGCUUGCUCUGAACGAUAUGGGAAAGGUUCGGAAAGACAUACCUCAAUGGCAGCCAUCAAAGGGAUGGCAUGACUGGCAGCAGGUUCCUUUCUGCUCCCACCACUUUCAUGAAUUGAUCAUGAAAGAUGGAAGAAAGUUGGUGGUUCCCUGCAGACCCCAGGACGAACUAAUAGGAAGAGCAAGAAUCUCUCAAGGAGCGGGAUGGAGUCUUAGAGAAACCGCAUGUUUGGGGAAAGCCUACGCCCAAAUGUGGAGUCUCAUGUAUUUUCACAGAAGAGAUCUCAGACUAGCGUCCAAUGCCAUAUGUUCAGCAGUACCAGUCCACUGGGUCACCACAAGUAGAACGACAUGGUCUAUUCAUGCUCACCAUCAGUGGAUGACCACAGAAGACAUGCUUACUGUUUGGAACAGGGUGUGGAUCGAGGACAAUCCAUGGAUGGAAGACAAAACUCCAGUUACAACCUGGGAAAAUGUUCCAUACCUAGGGAAGAGAGAAGACCAAUGGUGCGGAUCACUUAUUGGUCUCACUUCCAGAGCAACCUGGGCCCAGAACAUACCCACAGCAAUUCAACAGGUGAGAAGCCUUAUAGGCAAUGAAGAGUUUCUGGACUACAUGCCUUCAAUGAAGAGAUUCAGGAAAGAGGAGGAGUCGGAGGGAGCCAUUUGGU-AA
		</sequence>
		<sequence>
			<taxon idref="KF954946"/>
			AUGAACAACCAACGGAAGAAGACGGGAAAACCGUCUAUCAAUAUGCUGAAACGCGUGAGAAACCGUGUGUCAACUGGAUCACAGUUGGCGAAGAGAUUCUCAAAAGGAUUGCUGAACGGCCAGGGACCAAUGAAAUUGGUCAUGGCGUUCAUAGCCUUCCUUAGAUUUCUGGCCAUUCCACCAACAGCAGGAGUUUUGGCCAGAUGGGGAACCUUCAAGAAGUCGGGGGCCAUUAAGGUUCUGAAAGGCUUCAAGAAGGAGAUUUCAAACAUGCUGAGCAUAAUCAACAAACGGAAAAAGACAUCGCUCUGUCUCAUGAUGAUAUUGCCAGCAGCACUUGCUUUCCACUUGACUUCACGAGAUGGAGAGCCGCGCAUGAUUGUGGGGAAGAAUGAAAGAGGAAAAUCCCUACUUUUUAAGACAGCCUCUGGAAUCAACAUGUGCACACUCAUAGCCAUGGACUUGGGAGAAAUGUGUGAUGACACGGUCACUUACAAAUGCCCCCACAUUACCGAAGUGGAACCUGAAGACAUUGACUGCUGGUGCAACCUUACAUCAACAUGGGUGACUUAUGGAACGUGUAAUCAAGCUGGAGAGCAUAGACGCGACAAGAGAUCAGUGGCGUUAGCUCCCCAUGUCGGCAUGGGACUGGACACACGCACCCAAACCUGGAUGUCGGCUGAAGGAGCUUGGAGACAAGUCGAGAAGGUAGAGACAUGGGCCCUUAGGCAUCCAGGGUUCACCAUACUAGCCCUAUUUCUUGCCCAUUACAUAGGCACCUCCUUGACCCAGAAGGUGGUUAUUUUUAUACUACUAAUGCUGGUCACCCCAUCCAUGACAAUGAGAUGUGUGGGAGUGGGAAACAGAGAUUUUGUGGAAGGUCUGUCAGGAGCUACGUGGGUUGACGUGGUGCUAGAGCACGGGGGGUGUGUGACCACCAUGGCUAAGAACAAGCCCACGCUGGAUAUAGAGCUUCAGAAGACCGAGGCCACCCAACUGGCGAUCCUAAGGAAGCUAUGCAUUGAGGGGAAAAUUACCAACAUAACAACUGACUCAAGAUGUCCCACCCAAGGAGAAGCGGUUUUGCCUGAGGAGCAGGACCAGAACUACGUGUGUAAGCACACAUACGUAGAUAGAGGCUGGGGGAACGGCUGUGGUUUGUUCGGCAAGGGAAGCUUGGUAACAUGUGCGAAAUUUCAAUGCCUGGAACCGAUAGAGGGAAAAGUAGUGCAAUAUGAGAACCUCAAAUACACCGUCAUCAUUACAGUGCACACAGGAGACCAACACCAGGUGGGAAAUGAAACGCAGGGAAUCACGGCUGAGAUAACGCCUCAGGCAUCAACUACUGAAGCCAUCUUGCCUGAAUAUGGAACCCUUGGGCUAGAAUGCUCACCACGGACAGGUUUGGACUUCAAUGAAAUGAUCUUACUAACAAUGAAGAACAAAGCAUGGAUGGUACACAGACAAUGGUUUUUUGACCUACCUCUACCAUGGACAUCAGGAGCCACAACAGAAACACCAACUUGGAACAGGAAGGAGCUCCUUGUGACAUUCAAAAAUGCACAUGCGAAAAAACAAGAAGUAGUUGUCCUUGGAUCGCAAGAGGGAGCAAUGCAUACCGCACUGACAGGAGCCACAGAAAUCCAAAACUCAGGAGGCACAAGCAUUUUUGCGGGGCACUUAAAGUGUAGACUUAAGAUGGACAAAUUGGAACUCAAGGGGAUGAGCUAUGCAAUGUGCACGAAUACCUUUGUGUUGAAGAAAGAAGUCUCAGAAACGCAGCAUGGGACAAUACUCAUUAAGGUCGAGUACAAAGGGGAAGAUGCACCUUGCAAGAUUCCUUUCUCCACAGAGGAUGGACAAGGGAAAGCUCACAAUGGCAGACUGAUCACAGCCAACCCAGUGGUGACUAAGAAGGAGGAGCCUGUCAACAUUGAGGCUGAACCUCCUUUUGGGGAAAGUAAUAUAGUAAUUGGAAUUGGAGACAAUGCCUUGAAAAUCAAUUGGUACAAGAAGGGAAGCUCUAUUGGGAAGAUGUUCGAGGCCACUGCCAGAGGUGCAAGGCGCAUGGCCAUCUUGGGAGACACAGCUUGGGACUUUGGAUCAGUGGGUGGUGUUCUGAACUCAUUAGGCAAAAUGGUGCACCAAAUAUUCGGAAGUGCUUACACAGCCCUAUUCAGUGGAGUCUCUUGGGUGAUGAAAAUUGGAAUAGGUGUUCUCUUAACUUGGAUAGGGUUGAAUUCAAAAAACACAUCCAUGUCAUUUUCAUGCAUUGCAAUAGGAAUCAUCACACUCUAUUUGGGAGCUGUGGUACAAGCUGACAUGGGGUGUGUCAUAAACUGGAAAGGCAAAGAACUUAAAUGCGGAAGUGGAAUUUUCGUCACCAACGAGGUCCAUACCUGGACAGAGCAGUACAAAUUCCAAGCGGAUUCCCCAAAAAGAUUGGCGACAGCUAUUGUAGGUGCUUGGGAAAAUGGAGUGUGUGGAAUUAGGUCAACAACCAGAAUGGAGAAUCUCUUGUGGAAGCAAAUAGCCAAUGAACUGAACUACAUAUUAUGGGAAAACAACAUCAAAUUAACGGUAGUUGUGGGCGACACAAUCGGGGUUUUAGAGCAAGGAAAAAGAACACUAACACCACAACCCAUGGAGCUAAAAUACUCAUGGAAAACGUGGGGAAAGGCAAAAAUAGUGACAGCUGAAACACAAAAUUCCUCUUUCAUAAUAGACGGGCCAAACACACCGGAGUGUCCAAGUGCCUCAAGAGCAUGGAAUGUGUGGGAGGUGGAAGAUUACGGGUUCGGAGUCUUCACAACCAACAUAUGGCUGAAACUCCGAGAGGUGUACACCCAAAUGUGUGACCAUAGGCUAAUGUCGGCAGCCGUCAAGGAUGAGAGGGCCGUGCAUGCCGACAUGGGCUACUGGAUAGAAAGCCAAAAGAAUGGAAGUUGGAAGCUAGAAAAAGCAUCCCUCAUAGAGGUGAAAACCUGCACAUGGCCAAAAUCACACACUCUUUGGAGCAACGGUGUGCUAGAGAGUGACAUGAUCAUUCCAAAGAGUCUAGCUGGUCCUAUUUCGCAACACAACUACAGGCCCGGGUACCACACCCAAACGGCAGGACCCUGGCACUUAGGAAAAUUGGAGCUGGACUUCAACUAUUGUGAAGGAACAACAGUUGUCAUCACAGAAAAUUGUGGGACAAGAGGCCCAUCAUUGAGAACGACAACAGUGUCAGGAAAGUUGAUACAUGAAUGGUGUUGCCGCUCGUGCACACUUCCUCCCCUGCGAUACAUGGGAGAAGACGGCUGUUGGUAUGGCAUGGAAAUCAGACCCAUCAGUGAGAAAGAAGAGAACAUGGUAAAGUCUUUAGUCUCAGCGGGAAGUGGAAAGGUAGACAACUUCACAAUGGGUGUCUUGUGUUUGGCAAUCCUCUUUGAAGAGGUGAUGAGAGGAAAAUUUGGGAAGAAACACAUGAUUGCAGGGGUUUUCUUCACGUUUGUGCUCCUUCUCUCAGGGCAAAUAACAUGGAGAGACAUGGCGCACACACUAAUAAUGAUUGGGUCCAACGCCUCUGACAGGAUGGGAAUGGGCGUCACCUAUCUAGCUUUAAUUGCAACAUUUAAAAUCCAGCCAUUCCUGGCUUUGGGAUUUUUCCUAAGAAAACUGACAUCUAGAGAAAAUUUACUGUUAGGAGUCGGACUGGCUAUGGCAACAACGUUACAAUUGCCAGAGGACAUUGAACAAAUGGCAAAUGGAAUCGCCCUGGGGCUCAUGGCUCUUAAAUUGAUAACACAAUUUGAAACAUACCAAUUAUGGACAGCAUUAAUCUCCUUAACGUGUUCAAAUACAAUUUUCACGUUGACUGUUGCUUGGAGAACAGCCACCCUGAUUUUGGCCGGAGUUUCACUUUUACCAGUGUGCCAGUCUUCGAGCAUGAGAAAAACAGACUGGCUUCCAAUGACAGUGGCAGCUAUGGGAGUCCCACCCCUACCACUCUUUAUUUUUAGCUUGAAAGACACACUCAAAAGGAGAAGCUGGCCACUGAAUGAGGGGGUGAUGGCUGUUGGACUUGUGAGCAUGCUGGCCAGUUCUCUCCUUAGAAAUGACGUGCCCAUGGCUGGACCAUUAGUGGCCGGGGGCUUGCUGAUAGCGUGCUACGUCAUAACUGGCACGUCAGCAGACCUUACAGUGGAAAAAGCAGCAGAUGUAACAUGGGAGGAAGAGGCUGAGCAAACAGGAGUGUCCCACAACUUAAUGAUCACAGUUGAUGAUGAUGGAACAAUGAGAAUAAAAGAUGAUGAGACUGAGAAUAUUCUAACAGUGCUUUUGAAGACAGCAUUACUAAUAGUAUCAGGUAUCUUUCCAUACUCCAUACCAGCGACAUUGUUGGUCUGGCAUACUUGGCAAAAGCAAACCCAAAGAUCCGGUGUUCUAUGGGACGUACCCAGCCCCCCAGAGACACAGAAAGCAGAACUGGAAGAAGGGGUCUAUAGGAUCAAACAGCAAGGAAUUCUUGGGAAAACCCAAGUAGGGGUUGGAGUACAAAAAGACGGAGUCUUCCACACCAUGUGGCACGUCACAAGAGGGGCAGUGUUGACACAUAAUGGGAAAAGACUGGAACCAAACUGGGCUAGCGUGAAAAAAGAUCUGAUUUCAUACGGAGGAGGAUGGAGAUUGAGCGCACAAUGGCAAAAGGGGGAGGAGGUGCAGGUUAUUGCCGUAGAGCCUGGGAAGAAUCCAAAGAACUUCCAAACCAUGCCAGGCACAUUCCAGACUACAACAGGGGAAAUAGGAGCAAUUGCAUUGGAUUUCAAGCCUGGAACUUCGGGGUCUCCUAUCAUAAACAGAGAGGGAAAGGUAGUGGGACUAUAUGGCAAUGGAGUGGUUACAAAGAAUGGCGGCUACGUCAGCGGAAUAGCGCAAACAAAUGCAGAACCAGAUGGACCGACGCCAGAGUUGGAAGAAGAGAUGUUCAAAAAGCGAAAUCUAACCAUAAUGGAUCUUCAUCCUGGGUCAGGAAAGACACGGAAAUAUCUUCCAGCCAUUGUUAGAGAGGCAAUCAAGAGACGUUUAAGAACUCUGAUUCUGGCACCGACAAGGGUGGUUGCAGCUGAGAUGGAAGAAGCAUUGAAGGGGCUCCCAAUAAGGUACCAAACAACAGCAACAAAAUCUGAACAUACGGGAAGAGAGAUUGUUGAUCUAAUGUGCCACGCAACGUUCACAAUGCGCUUGCUGUCACCAGUUAGGGUUCCAAAUUACAACUUGAUAAUAAUGGAUGAGGCCCAUUUCACAGACCCAGCCAGUAUAGCGGCCAGAGGGUACAUAUCAACUCGUGUUGGAAUGGGAGAGGCAGCCGCAAUCUUCAUGACGGCAACGCCCCCUGGAACAGCUGAUGCCUUUCCUCAGAGCAACGCUCCAAUUCAAGAUGAAGAAAGGGACAUACCAGAACGCUCAUGGAAUUCAGGCAAUGAAUGGAUCACCGACUUCGCCGGGAAAACGGUGUGGUUUGUCCCCAGCAUCAAAGCCGGAAAUGACAUAGCAAACUGCUUGCGAAAGAACGGGAAAAAGGUCAUUCAACUUAGUAGGAAGACUUUUGAUACAGAAUAUCAGAAGACUAAACUAAAUGACUGGGACUUUGUGGUGACAACUGACAUUUCAGAAAUGGGGGCCAAUUUCAAAGCAGAUAGAGUGAUCGACCCAAGAAGAUGUCUAAAACCAGUGAUCCUGACAGAUGGACCAGAGCGGGUGAUCCUGGCUGGACCAAUGCCAGUCACCGCGGCGAGUGCUGCGCAAAGGAGAGGGAGAGUUGGCAGGAACCCACAAAAAGAAAAUGACCAGUACAUAUUCACGGGCCAGCCUCUCAACAAUGACGAAGACCAUGCUCACUGGACAGAAGCAAAAAUGCUGCUGGACAACAUCAACACUCCAGAAGGAAUCAUACCAGCUCUCUUUGAACCAGAAAGGGAGAAGUCAGCCGCCAUAGACGGUGAAUAUCGCCUGAAGGGUGAAUCCAGGAAGACUUUCGUGGAACUCAUGAGGAGGGGUGACCUCCCAGUUUGGUUAGCCCACAAAGUAGCAUCAGAAGGGAUCAAAUAUACAGAUAGGAAAUGGUGCUUUGAUGGACAGCGCAACAAUCAAAUUUUAGAGGAAAACAUGGACGUGGAAAUCUGGACAAAGGAAGGAGAAAAGAAAAAAUUAAGACCUAGGUGGCUUGAUGCCCGCACUUAUUCAGAUCCCUUAGCACUCAAGGAAUUCAAGGACUUUGCGGCAGGCAGAAAGUCAAUCGCCCUUGAUCUUGUGACAGAAAUAGGAAGAGUGCCUUCACACCUAGCCCACAGAACGAGAAACGCUCUGGACAAUCUGGUGAUGCUGCACACGUCAGAACAUGGCGGUAGGGCCUACAGGCAUGCGGUGGAGGAACUACCAGAAACAAUGGAAACACUCCUACUCUUGGGACUCAUGAUCUUACUGACAGGUGGAGCAAUGCUUUUCUUGAUAUCAGGUAAAGGGAUUGGAAAGACUUCAAUAGGACUCAUUUGUGUGAUUGCUUCCAGCGGCAUGCUGUGGAUGGCCGAAAUUCCACUCCAAUGGAUCGCGUCGGCUAUAGUCCUGGAGUUUUUUAUGAUGGUGUUGCUUAUACCAGAACCAGAAAAGCAGAGAACCCCCCAAGACAACCAACUCGCAUAUGUCGUAAUAGGCAUACUUACAAUGGCUGCAAUAAUAGCGGCCAAUGAAAUGGGACUACUGGAAACUACAAAGAGAGAUCUAGGAAUGUCUAAGGAACCAGGUGUUGUUUCUCCAACUAGCUAUUUGGAUGUGGAUUUGCACCCAGCAUCAGCCUGGACAUUGUACGCUGUGGCCACUACAGUAAUAACACCAAUGUUAAGACAUACCAUAGAGAAUUCUACAGCAAAUGUGUCCCUGGCAGCUAUAGCCAACCAGGCAGUGGUCCUGUUGGGUUUGGACAAAGGAUGGCCAAUAUCAAAAAUGGACUUAGGCGUACCACUACUGGCAUUGGGUUGCUAUUCACAAGUGAACCCACUGACUCUAACAGCGGCAGUACUUUUGCUAGUUACACAUUAUGCUAUUAUAGGUCCAGGACUGCAGGCAAAAGCCACUCGUGAAGCUCAAAAAAGGACAGCUGCUGGAAUAAUGAAGAAUCCAACGGUGGAUGGGAUAAUAACAAUAGACCUAGACCCUGUAAUAUAUGAUUCAAAAUUUGAAAAGCAACUGGGACAGGUCAUGCUCCUGGUUUUGUGUGCAGUUCAACUGUUGUUAAUGAGAACAUCAUGGGCCUUGUGUGAAGCUUUAACUUUAGCUACAGGACCAAUAACAACACUCUGGGAAGGAUCACCUGGGAAGUUUUGGAAUACCACGAUAGCUGUUUCUAUGGCGAACAUUUUUAGAGGGAGCUAUUUAGCAGGAGCUGGGCUUGCCUUUUCUAUUAUGAAAUCAGUUGGAACAGGAAAAAGAGGAACAGGCUCUCAAGGUGAAACUUUAGGAGAAAAAUGGAAAAAGAAAUUGAAUCAAUUAUCCCGGAAAGAGUUUGACCUUUACAAGAAGUCUGGAAUCACUGAAGUGGAUAGAACAGAAGCCAAAGAAGGGUUGAAAAGAGGAGAAACAACACAUCAUGCCGUGUCCAGGGGUAGUGCAAAACUUCAAUGGUUUGUGGAAAGGAACAUGGUCAUUCCCGAGGGAAGAGUCAUAGACCUGGGCUGUGGAAGAGGAGGCUGGUCAUAUUACUGUGCAGGACUGAAAAAAGUCACAGAAGUGCGAGGAUACACAAAAGGCGGUCCAGGACACGAAGAACCAGUGCCUAUGUCAACAUAUGGAUGGAACAUAGUUAAAUUAAUGAGUGGAAAGGAUGUGUUUUAUCUUCCGCCUGAAAAGUGUGACACCCUGUUGUGUGACAUUGGAGAAUCUUCACCAAGCCCAACAGUGGAAGAAAGCAGAACUAUAAGAGUUUUGAAGAUGGUUGAACCAUGGCUAAAAAACAACCAGUUUUGCAUUAAAGUAUUGAACCCUUACAUGCCAGCCGUGAUUGAGCACCUAGAAAGACUGCAAAGGAAACACGGAGGAAUGCUUGUGAGAAAUCCACUUUCACGAAACUCCACGCACGAAAUGUACUGGAUAUCUAAUGGUACAGGUAACAUUGUCUCUUCAGUUAACAUGGUAUCCAGAUUGUUACUGAACAGGUUCACGAUGACACACAGGAGACCUACCAUAGAGAAAGAUGUGGAUUUAGGAGCAGGAACUCGACAUGUCAAUGCGGAACCAGAAACACCCAACAUGGAUGUCAUUGGGGAAAGAAUAAAAAGGAUCAAGGAGGAGCAUAAUUCAACAUGGCACUAUGAUGACGAAAACCCCUACAAAACGUGGGCUUACCACGGAUCUUAUGAAGUCAAGGCCACAGGCUCAGCCUCCUCCAUGAUAAACGGAGUCGUGAAACUUCUCACUAAACCAUGGGAUGUAGUGCCCAUGGUGACACAGAUGGCAAUGACAGAUACAACUCCAUUUGGCCAGCAGAGAGUCUUUAAAGAGAAGGUGGACACCAGGACACCCAGGCCUAUGCCAGGGACAAGAAAGGUUAUGGAGAUCACAGCGGAGUGGCUCUGGAGAACCCUGGGAAGGAACAAAAGACCCAGGUUAUGCACAAGGGAAGAGUUCACAAAAAAGGUCAGAACCAACGCAGCCAUGGGCGCCGUUUUCACAGAGGAGAACCAAUGGGACAGUGCGAAAGCCGCUGUUGAGGAUGAAGAGUUUUGGAAACUUGUGGACAGAGAACGUGAACUCCACAAAUUGGGCAAGUGUGGAAGCUGUGUUUACAACAUGAUGGGCAAGAGAGAGAAGAAACUUGGAGAGUUUGGCAAAGCAAAAGGCAGUAGAGCUAUAUGGUACAUGUGGUUGGGAGCCAGGUACCUUGAGUUCGAAGCCCUUGGAUUCUUAAAUGAAGACCACUGGUUCUCGCGUGAAAACUCUUACAGUGGAGUAGAAGGAGAAGGACUGCACAAGCUAGGCUACAUAUUAAGGGACAUUUCCAAGAUACCCGGAGGAGCCAUGUAUG-CUGAUGACACAGCUGGUUGGGACACAAGAAUAACAGAAGAUGACCUGCACAAUGAGGAAAAGAUCACACAACAAAUGGACCCUGAACACAGGCUGUUAGCGAACGCUAUAUUUAAGCUCACAUACCAAAACAAAGUGGUCAAAGUUCAACGACCGACUCCAACGGGCACGGUAAUGGACAUUAUAUCUAGGAAAGACCAAAGAGGCAGUGGACAGGUGGGAACUUAUGGUCUGAACACAU---UUACUAACAUGGAAGCCCAGUUAGUCAGACAAAUGGAAGGAGAAGGUGUGCUGUCAAAGACAGACCUCGAGAACCCUCAUCUGCCAGAAAAGAAAAUUACACAAUGGCUGGAAACCAAAGGAGUGGAGAGGUUAAAAAGAAUGGCCAUUAGCGGGGAUGAUUGCGUAGUGAAACCAAUCGAUGACAGGUUCGCUAACGCACUGCUUGCCCUGAACGAUAUGGGAAAGGUUCGGAAAGACAUACCUCAAUGGCAGCCAUCAAAGGGAUGGCAUGACUGGCAGCAGGUUCCUUUCUGCUCCCACCACUUUCAUGAAUUGAUCAUGAAAGAUGGAAGAAAGUUGGUGGUUCCCUGCAGACCCCAGGACGAACUAAUAGGAAGAGCAAGAAUCUCUCAAGGAGCGGGAUGGAGCCUUAGAGAAACCGCAUGUUUGGGGAAAGCCUACGCCCAAAUGUGGAGUCUCAUGUAUUUUCACAGAAGAGAUCUCAGACUAGCGUCCAAUGCCAUAUGUUCAGCAAUACCAGUCCACUGGGUCCCCACAAGUAGAACGACAUGGUCUAUUCAUGCUCACCAUCAGUGGAUGACCACAGAAGACAUGCUUACUGUUUGGAACAGGGUGUGGAUCGAGGACAAUCCAUGGAUGGAAGACAAAACUCCAAUUACAACCUGGGAAAAUGUUCCAUACCUAGGGAAGAGGGAAGACCAAUGGUGCGGAUCACUUAUUGGUCUCACUUCCAGAGCAACCUGGGCCCAGAACAUACCCACAGCAAUUCAACAGGUGAGAAGCCUUAUAGGCAAUGAAGAGUUUCUGGACUACAUGCCUUCAAUGAAGAGAUUCAGGAAGGAGGAGGAGUCGGAGGGAGCCAUUUGGU-AA
		</sequence>
		<sequence>
			<taxon idref="KF954948"/>
			AUGAACAACCAACGGAAGAAGACGGGAAAACCGUCUAUCAAUAUGCUGAAACGCGUGAGAAACCGUGUGUCAACUGGAUCACAGUUGGCGAAGAGAUUCUCAAAAGGAUUGCUGAACGGCCAGGGACCAAUGAAAUUGGUCAUGGCGUUCAUAGCCUUCCUUAGAUUUCUGGCCAUUCCACCAACAGCAGGAGUUUUGGCCAGAUGGGGAACCUUCAAGAAGUCGGGGGCCAUUAAGGUUCUGAAAGGCUUCAAGAAGGAGAUUUCAAACAUGCUGAGCAUAAUCAACAAACGGAAAAAGACAUCGCUCUGUCUCAUGAUGAUAUUGCCAGCAGCACUUGCUUUCCACUUGACUUCACGAGAUGGAGAGCCGCGCAUGAUUGUGGGGAAGAAUGAAAGAGGAAAAUCCCUACUUUUUAAGACAGCCUCUGGAAUCAACAUGUGCACACUCAUAGCCAUGGACUUGGGAGAAAUGUGUGAUGACACGGUCACUUACAAAUGCCCCCACAUUACCGAAGUGGAACCUGAAGACAUUGACUGCUGGUGCAACCUUACAUCAACAUGGGUGACUUAUGGAACGUGUAAUCAAGCUGGAGAGCAUAGACGCGACAAGAGAUCAGUGGCGUUAGCUCCCCAUGUCGGCAUGGGACUGGACACACGCACCCAAACCUGGAUGUCGGCUGAAGGAGCUUGGAGACAAGUCGAGAAGGUAGAGACAUGGGCCCUUAGGCAUCCAGGGUUCACCAUACUAGCCCUAUUUCUUGCCCAUUACAUAGGCACCUCCUUGACCCAGAAGGUGGUUAUUUUUAUACUACUAAUGCUGGUCACCCCAUCCAUGACAAUGAGAUGUGUGGGAGUGGGAAACAGAGAUUUUGUGGAAGGUCUGUCAGGAGCUACGUGGGUUGACGUGGUGCUAGAGCACGGGGGGUGUGUGACCACCAUGGCUAAGAACAAGCCCACGCUGGAUAUAGAGCUUCAGAAGACCGAGGCCACCCAACUGGCGAUCCUAAGGAAGCUAUGCAUUGAGGGGAAAAUUACCAACAUAACAACUGACUCAAGAUGUCCCACCCAAGGGGAAGCGGUUUUGCCUGAGGAGCAGGACCAGAACUACGUGUGUAAGCACACAUACGUAGAUAGAGGCUGGGGGAACGGCUGUGGUUUGUUCGGCAAGGGAAGCUUGGUAACAUGUGCGAAAUUUCAAUGCCUGGAACCGAUAGAGGGAAAAGUAGUGCAAUAUGAGAACCUCAAAUACACCGUCAUCAUUACAGUGCACACAGGAGACCAACACCAGGUGGGAAAUGAAACGCAGGGAAUCACGGCUGAGAUAACGCCUCAGGCAUCAACUACUGAAGCCAUCUUGCCUGAAUAUGGAACCCUUGGGCUAGAAUGCUCACCACGGACAGGUUUGGACUUCAAUGAAAUGAUCUUACUAACAAUGAAGAACAAAGCAUGGAUGGUACACAGACAAUGGUUUUUUGACCUACCUCUACCAUGGACAUCAGGAGCCACAACAGAAACACCAACUUGGAACAGGAAGGAGCUCCUUGUGACAUUCAAAAAUGCACAUGCGAAAAAACAAGAAGUAGUUGUCCUUGGAUCGCAAGAGGGAGCAAUGCAUACCGCACUGACAGGAGCCACAGAAAUCCAAAACUCAGGAGGCACAAGCAUUUUUGCGGGGCACUUAAAGUGUAGACUUAAGAUGGACAAAUUGGAACUCAAGGGGAUGAGCUAUGCAAUGUGCACGAAUACCUUUGUGUUGAAGAAAGAAGUCUCAGAAACGCAGCAUGGGACAAUACUCAUUAAGGUCGAGUACAAAGGGGAAGAUGCACCUUGCAAGAUUCCUUUCUCCACAGAGGAUGGACAAGGGAAAGCUCACAAUGGCAGACUGAUCACAGCCAACCCAGUGGUGACUAAGAAGGAGGAGCCUGUCAACAUUGAGGCUGAACCUCCUUUUGGGGAAAGUAAUAUAGUAAUUGGAAUUGGAGACAAUGCCUUGAAAAUCAAUUGGUACAAGAAGGGAAGCUCUAUUGGGAAGAUGUUCGAGGCCACUGCCAGAGGUGCAAGGCGCAUGGCCAUCUUGGGAGACACAGCUUGGGACUUUGGAUCAGUGGGUGGUGUUCUGAACUCAUUAGGCAAAAUGGUGCACCAAAUAUUCGGAAGUGCUUACACAGCCCUGUUCAGUGGAGUCUCUUGGGUGAUGAAAAUUGGAAUAGGUGUUCUCUUAACUUGGAUAGGGUUGAAUUCAAAAAACACAUCCAUGUCAUUUUCAUGCAUUGCAAUAGGAAUCAUCACACUCUAUUUGGGAGCUGUGGUACAAGCUGACAUGGGGUGUGUCAUAAACUGGAAAGGCAAAGAACUUAAAUGCGGAAGUGGAAUUUUCGUCACCAACGAGGUCCAUACCUGGACAGAGCAGUACAAAUUCCAAGCGGAUUCCCCAAAAAGAUUGGCGACAGCUAUUGUAGGUGCUUGGGAAAAUGGAGUGUGUGGAAUUAGGUCAACAACCAGAAUGGAGAAUCUCUUGUGGAAGCAAAUAGCCAAUGAACUGAACUACAUAUUAUGGGAAAACAACAUCAAAUUAACGGUAGUUGUGGGCGACACAAUCGGGGUUUUAGAGCAAGGAAAAAGAACACUAACACCACAACCCAUGGAGCUAAAAUACUCAUGGAAAACGUGGGGAAAGGCAAAAAUAGUGACAGCUGAAACACAAAAUUCCUCUUUCAUAAUAGACGGGCCAAACACACCGGAGUGUCCAAGUGCCUCAAGAGCAUGGAAUGUGUGGGAGGUGGAAGAUUACGGGUUCGGAGUCUUCACAACCAACAUAUGGCUGAAACUCCGAGAGGUGUACACCCAAAUGUGUGACCAUAGGCUAAUGUCGGCAGCCGUCAAGGAUGAGAGGGCCGUGCAUGCCGACAUGGGCUACUGGAUAGAAAGCCAAAAGAAUGGAAGUUGGAAGCUAGAAAAAGCAUCCCUCAUAGAGGUGAAAACCUGCACAUGGCCAAAAUCACACACUCUUUGGAGCAACGGUGUGCUAGAGAGUGACAUGAUCAUUCCAAAGAGUCUAGCUGGUCCUAUUUCGCAACACAACUACAGGCCCGGGUACCACACCCAAACGGCAGGACCCUGGCACUUAGGAAAAUUGGAGCUGGACUUCAACUAUUGUGAAGGAACAACAGUUGUCAUCACAGAAAAUUGUGGGACAAGAGGCCCAUCAUUGAGAACGACAACAGUGUCAGGAAAGUUGAUACAUGAAUGGUGUUGCCGCUCGUGCACACUUCCUCCCCUGCGAUACAUGGGAGAAGACGGCUGUUGGUAUGGCAUGGAAAUCAGACCCAUCAGUGAGAAAGAAGAGAACAUGGUAAAGUCUUUAGUCUCAGCGGGAAGUGGAAAGGUAGACAACUUCACAAUGGGUGUCUUGUGUUUGGCAAUCCUCUUUGAAGAGGUGAUGAGAGGAAAAUUUGGGAAGAAACACAUGAUUGCAGGGGUUUUCUUCACGUUUGUGCUCCUUCUCUCAGGGCAAAUAACAUGGAGAGACAUGGCGCACACACUAAUAAUGAUUGGGUCCAACGCCUCUGACAGGAUGGGAAUGGGCGUCACCUAUCUAGCUUUAAUUGCAACAUUUAAAAUCCAGCCAUUCCUGGCUUUGGGAUUUUUUCUAAGAAAACUGACAUCUAGAGAAAAUUUACUGUUAGGAGUCGGACUGGCUAUGGCAACAACGUUACAAUUGCCAGAGGACAUUGAACAAAUGGCAAAUGGAAUCGCCCUGGGGCUCAUGGCUCUUAAAUUGAUAACACAAUUUGAAACAUACCAAUUAUGGACAGCAUUAAUCUCCUUAACGUGUUCAAAUACAAUUUUCACGUUGACUGUUGCUUGGAGAACAGCCACCCUGAUUUUGGCCGGAGUUUCACUUUUACCAGUGUGCCAGUCUUCGAGCAUGAGAAAAACAGACUGGCUUCCAAUGACAGUGGCAGCUAUGGGAGUCCCACCCCUACCACUCUUUAUUUUUAGCUUGAAAGACACACUCAAAAGGAGAAGCUGGCCACUGAAUGAGGGGGUGAUGGCUGUUGGACUUGUGAGCAUGCUGGCCAGUUCUCUCCUUAGAAAUGACGUGCCCAUGGCUGGACCAUUAGUGGCCGGGGGCUUGCUGAUAGCGUGCUACGUCAUAACUGGCACGUCAGCAGACCUUACAGUGGAAAAAGCAGCAGAUGUAACAUGGGAGGAAGAGGCUGAGCAAACAGGAGUGUCCCACAACUUAAUGAUCACAGUUGAUGAUGAUGGAACAAUGAGAAUAAAAGAUGAUGAGACUGAGAAUAUUCUAACAGUGCUUUUGAAGACAGCAUUACUAAUAGUAUCAGGUAUCUUUCCAUACUCCAUACCAGCGACAUUGUUGGUCUGGCAUACUUGGCAAAAGCAAACCCAAAGAUCCGGUGUUCUAUGGGACGUACCCAGCCCCCCAGAGACACAGAAAGCAGAACUGGAAGAAGGGGUCUAUAGGAUCAAACAGCAAGGAAUUCUUGGGAAAACCCAAGUAGGGGUUGGAGUACAAAAAGACGGAGUCUUCCACACCAUGUGGCACGUCACAAGAGGGGCAGUGUUGACACAUAAUGGGAAAAGACUGGAACCAAACUGGGCUAGCGUGAAAAAAGAUCUGAUUUCAUACGGAGGAGGAUGGAGAUUGAGCGCACAAUGGCAAAAGGGGGAGGAGGUGCAGGUUAUUGCCGUAGAGCCUGGGAAGAAUCCAAAGAACUUCCAAACCAUGCCAGGCACAUUCCAGACUACAACAGGGGAAAUAGGAGCAAUUGCAUUGGAUUUCAAGCCUGGAACUUCGGGGUCUCCUAUCAUAAACAGAGAGGGAAAGGUAGUGGGACUAUAUGGCAAUGGAGUGGUUACAAAGAAUGGCGGCUACGUCAGCGGAAUAGCGCAAACAAAUGCAGAACCAGAUGGACCGACGCCAGAGUUGGAAGAAGAGAUGUUCAAAAAGCGAAAUCUAACCAUAAUGGAUCUUCAUCCUGGGUCAGGAAAGACACGGAAAUAUCUUCCAGCCAUUGUUAGAGAGGCAAUCAAGAGACGUUUAAGAACUCUGAUUCUGGCACCGACAAGGGUGGUUGCAGCUGAGAUGGAAGAAGCAUUGAAGGGGCUCCCAAUAAGGUACCAAACAACAGCAACAAAAUCUGAACAUACGGGAAGAGAGAUUGUUGAUCUAAUGUGCCACGCAACGUUCACAAUGCGCUUGCUGUCACCAGUUAGGGUUCCAAAUUACAACUUGAUAAUAAUGGAUGAGGCCCAUUUCACAGACCCAGCCAGUAUAGCGGCCAGAGGGUACAUAUCAACUCGUGUUGGAAUGGGAGAGGCAGCCGCAAUCUUCAUGACGGCAACGCCCCCUGGAACAGCUGAUGCCUUUCCUCAGAGCAAUGCUCCAAUUCAAGAUGAAGAAAGGGACAUACCAGAACGCUCAUGGAAUUCAGGCAAUGAAUGGAUCACCGACUUCGCCGGGAAAACGGUGUGGUUUGUCCCCAGCAUCAAAGCCGGAAAUGACAUAGCAAACUGCUUGCGAAAGAACGGGAAAAAGGUCAUUCAACUUAGUAGGAAGACUUUUGAUACAGAAUAUCAGAAGACUAAACUAAAUGACUGGGACUUUGUGGUGACAACUGACAUUUCAGAAAUGGGGGCCAAUUUCAAAGCAGAUAGAGUGAUCGACCCAAGAAGAUGUCUAAAACCAGUGAUCCUGACAGAUGGACCAGAGCGGGUGAUCCUGGCUGGACCAAUGCCAGUCACCGCGGCGAGUGCUGCGCAAAGGAGAGGGAGAGUUGGCAGGAACCCACAAAAAGAAAAUGACCAGUACAUAUUCACGGGCCAGCCUCUCAACAAUGACGAAGACCAUGCUCACUGGACAGAAGCAAAAAUGCUGCUGGACAACAUCAACACUCCAGAAGGAAUCAUACCAGCUCUCUUUGAACCAGAAAGGGAGAAGUCAGCCGCCAUAGACGGUGAAUAUCGCCUGAAGGGUGAAUCCAGGAAGACUUUCGUGGAACUCAUGAGGAGGGGUGACCUCCCAGUUUGGUUAGCCCACAAAGUAGCAUCAGAAGGGAUCAAAUAUACAGAUAGGAAAUGGUGCUUUGAUGGACAGCGCAACAAUCAAAUUUUAGAGGAAAACAUGGACGUGGAAAUCUGGACAAAGGAAGGAGAAAAGAAAAAAUUAAGACCUAGGUGGCUUGAUGCCCGCACUUAUUCAGAUCCCUUAGCACUCAAGGAAUUCAAGGACUUUGCGGCAGGCAGAAAGUCAAUCGCCCUUGAUCUUGUGACAGAAAUAGGAAGAGUGCCUUCACACCUAGCCCACAGAACGAGAAACGCUCUGGACAAUCUGGUGAUGCUGCACACGUCAGAACAUGGCGGUAGGGCCUACAGGCAUGCGGUGGAGGAACUACCAGAAACAAUGGAAACACUCCUACUCUUGGGACUCAUGAUCUUACUGACAGGUGGAGCAAUGCUUUUCUUGAUAUCAGGUAAAGGGAUUGGAAAGACUUCAAUAGGACUCAUUUGUGUGAUUGCUUCCAGCGGCAUGCUGUGGAUGGCCGAAAUUCCACUCCAAUGGAUCGCGUCGGCUAUAGUCCUGGAGUUUUUUAUGAUGGUGUUGCUUAUACCAGAACCAGAAAAGCAGAGAACCCCCCAAGACAACCAACUCGCAUAUGUCGUAAUAGGCAUACUUACAAUGGCUGCAAUAAUAGCGGCCAAUGAAAUGGGACUACUGGAAACUACAAAGAGAGAUCUAGGAAUGUCUAAGGAACCAGGUGUUGUUUCUCCAACUAGCUAUUUGGAUGUGGAUUUGCACCCAGCAUCAGCCUGGACAUUGUACGCUGUGGCCACUACAGUAAUAACACCAAUGUUAAGACAUACCAUAGAGAAUUCUACAGCAAAUGUGUCCCUGGCAGCUAUAGCCAACCAGGCAGUGGUCCUGAUGGGUUUGGACAAAGGAUGGCCAAUAUCAAAAAUGGACUUAGGCGUACCACUACUGGCAUUGGGUUGCUAUUCACAAGUGAACCCACUGACUCUAACAGCGGCAGUACUUUUGCUAGUUACACAUUAUGCUAUUAUAGGUCCAGGACUGCAGGCAAAAGCCACUCGUGAAGCUCAAAAAAGGACAGCUGCUGGAAUAAUGAAGAAUCCAACGGUGGAUGGGAUAAUAACAAUAGACCUAGACCCUGUAAUAUAUGAUUCAAAAUUUGAAAAGCAACUGGGACAGGUCAUGCUCCUGGUUUUGUGUGCAGUUCAACUGUUGUUAAUGAGAACAUCAUGGGCCUUGUGUGAAGCUUUAACUUUAGCUACAGGACCAAUAACAACACUCUGGGAAGGAUCACCUGGGAAGUUUUGGAAUACCACGAUAGCUGUUUCUAUGGCGAACAUUUUUAGAGGGAGCUAUUUAGCAGGAGCUGGGCUUGCCUUUUCUAUUAUGAAAUCAGUUGGAACAGGAAAAAGAGGAACAGGCUCUCAAGGUGAAACUUUAGGAGAAAAAUGGAAAAAGAAAUUGAAUCAAUUAUCCCGGAAAGAGUUUGACCUUUACAAGAAGUCUGGAAUCACUGAAGUGGAUAGAACAGAAGCCAAAGAAGGGUUGAAAAGAGGAGAAACAACACAUCAUGCCGUGUCCAGGGGUAGUGCAAAACUUCAAUGGUUUGUGGAAAGGAACAUGGUCAUUCCCGAGGGAAGAGUCAUAGACCUGGGCUGUGGAAGAGGAGGCUGGUCAUAUUACUGUGCAGGACUGAAAAAAGUCACAGAAGUGCGAGGAUACACAAAAGGCGGUCCAGGACACGAAGAACCAGUGCCUAUGUCAACAUAUGGAUGGAACAUAGUUAAAUUAAUGAGUGGAAAGGAUGUGUUUUAUCUUCCGCCUGAAAAGUGUGACACCCUGUUGUGUGACAUUGGAGAAUCUUCACCAAGCCCAACAGUGGAAGAAAGCAGAACUAUAAGAGUUUUGAAGAUGGUUGAACCAUGGCUAAAAAACAACCAGUUUUGCAUUAAAGUAUUGAACCCUUACAUGCCAGCCGUGAUUGAGCACCUAGAAAGACUGCAAAGGAAACACGGAGGAAUGCUUGUGAGAAAUCCACUUUCACGAAACUCCACGCACGAAAUGUACUGGAUAUCUAAUGGUACAGGUAACAUUGUCUCUUCAGUUAACAUGGUAUCCAGAUUGUUACUGAACAGGUUCACGAUGACACACAGGAGACCUACCAUAGAGAAAGAUGUGGAUUUAGGAGCAGGAACUCGACAUGUCAAUGCGGAACCAGAAACACCCAACAUGGAUGUCAUUGGGGAAAGAAUAAAAAGGAUCAAGGAGGAGCAUAAUUCAACAUGGCACUAUGAUGACGAAAACCCCUACAAAACGUGGGCUUACCACGGAUCUUAUGAAGUCAAGGCCACAGGCUCAGCCUCCUCCAUGAUAAACGGAGUCGUGAAACUUCUCACUAAACCAUGGGAUGUAGUGCCCAUGGUGACACAGAUGGCAAUGACAGAUACAACUCCAUUUGGCCAGCAGAGAGUCUUUAAAGAGAAGGUGGACACCAGGACACCCAGGCCUAUGCCAGGGACAAGAAAGGUUAUGGAGAUCACAGCGGAGUGGCUCUGGAGAACCCUGGGAAGGAACAAAAGACCCAGGUUAUGCACAAGGGAAGAGUUCACAAAAAAGGUCAGAACCAACGCAGCCAUGGGCGCCGUUUUCACAGAGGAGAACCAAUGGGACAGUGCGAAAGCCGCUGUUGAGGAUGAAGAGUUUUGGAAACUUGUGGACAGAGAACGUGAACUCCACAAAUUGGGCAAGUGUGGAAGCUGUGUUUACAACAUGAUGGGCAAGAGAGAGAAGAAACUUGGAGAGUUUGGCAAAGCAAAAGGCAGUAGAGCUAUAUGGUACAUGUGGUUGGGAGCCAGGUACCUUGAGUUCGAAGCCCUUGGAUUCUUAAAUGAAGACCACUGGUUCUCGCGUGAAAACUCUUACAGUGGAGUAGAAGGAGAAGGACUGCACAAGCUAGGCUACAUAUUAAGGGACAUUUCCAAGAUACCCGGAGGAGCCAUGUAUG-CUGAUGACACAGCUGGUUGGGACACAAGAAUAACAGAAGAUGACCUGCACAAUGAGGAAAAGAUCACACAACAAAUGGACCCUGAACACAGGCUGUUAGCGAACGCUAUAUUUAAGCUCACAUACCAAAACAAAGUGGUCAAAGUUCAACGACCGACUCCAACGGGCACGGUAAUGGACAUUAUAUCUAGGAAAGACCAAAGAGGCAGUGGACAGGUGGGAACUUAUGGUCUGAACACAU---UUACUAACAUGGAAGCCCAGUUAGUCAGACAAAUGGAAGGAGAAGGUGUGCUGUCAAAGACAGACCUCGAGAACCCUCAUCUGCCAGAAAAGAAAAUUACACAAUGGCUGGAAACCAAAGGAGUGGAGAGGUUAAAAAGAAUGGCCAUUAGCGGGGAUGAUUGCGUAGUGAAACCAAUCGAUGACAGGUUCGCUAACGCACUGCUUGCCCUGAACGAUAUGGGAAAGGUUCGGAAAGACAUACCUCAAUGGCAGCCAUCAAAGGGAUGGCAUGACUGGCAGCAGGUUCCUUUCUGCUCCCACCACUUUCAUGAAUUGAUCAUGAAAGAUGGAAGAAAGUUGGUGGUUCCCUGCAGACCCCAGGACGAACUAAUAGGAAGAGCAAGAAUCUCUCAAGGAGCGGGAUGGAGCCUUAGAGAAACCGCAUGUUUGGGGAAAGCCUACGCCCAAAUGUGGAGUCUCAUGUAUUUUCACAGAAGAGAUCUCAGACUAGCGUCCAAUGCCAUAUGUUCAGCAAUACCAGUCCACUGGGUCCCCACAAGUAGAACGACAUGGUCUAUUCAUGCUCACCAUCAGUGGAUGACCACAGAAGACAUGCUUACUGUUUGGAACAGGGUGUGGAUCGAGGACAAUCCAUGGAUGGAAGACAAAACUCCAAUUACAACCUGGGAAAAUGUUCCAUACCUAGGGAAGAGGGAAGACCAAUGGUGCGGAUCACUUAUUGGUCUCACUUCCAGAGCAACCUGGGCCCAGAACAUACCCACAGCAAUUCAACAGGUGAGAAGCCUUAUAGGCAAUGAAGAGUUUCUGGACUACAUGCCUUCAAUGAAGAGAUUCAGGAAGGAGGAGGAGUCGGAGGGAGCCAUUUGGU-AA
		</sequence>
		<sequence>
			<taxon idref="MN227697"/>
			AUGAACAACCAACGGAAAAAGACGGGAAAACCGUCUAUCAAUAUGCUGAAACGCGUGAGAAACCGUGUGUCAACUGGAUCACAGUUGGCGAAGAGAUUCUCAAAAGGAUUGCUGAACGGCCAGGGACCAAUGAAAUUGGUCAUGGCGUUCAUAGCCUUCCUUAGAUUUCUGGCCAUUCCACCAACAGCAGGAGUUUUGGCCAGAUGGGGAACCUUCAAGAAGUCGGGGGCCAUUAAGGUUCUGAAAGGCUUCAAGAAGGAGAUUUCAAACAUGCUGAGCAUAAUCAACAAACGGAAAAAGACAUCGCUCUGUCUCAUGAUGAUAUUGCCAGCAGCACUUGCUUUCCACUUGACUUCACGAGAUGGAGAGCCGCGCAUGAUUGUGGGGAAGAAUGAAAGAGGAAAAUCCCUACUUUUUAAGACAGCCUCUGGAAUCAACAUGUGCACACUCAUAGCCAUGGACUUGGGAGAAAUGUGUGAUGAUACGGUCACUUACAAAUGCCCCCACAUUACCGAAGUGGAACCUGAAGACAUUGACUGCUGGUGCAACCUUACAUCAACAUGGGUGACUUAUGGAACGUGCAAUCAAGCUGGAGAGCAUAGACGCGACAAGAGAUCAGUGGCGUUAGCUCCCCAUGUCGGCAUGGGACUGGACACACGCACCCAAACCUGGAUGUCGGCUGAAGGAGCUUGGAGACAAGUCGAGAAGGUAGAGACAUGGGCCCUUAGGCAUCCAGGGUUCACCAUACUAGCCCUAUUUCUUGCCCAUUACAUAGGCACCUCCUUGACCCAGAAGGUGGUUAUUUUUAUACUACUAAUGCUGGUCACCCCAUCCAUGACAAUGAGAUGUGUGGGAGUGGGAAACAGAGAUUUUGUGGAAGGUCUGUCAGGAGCUACGUGGGUUGACGUGGUGCUAGAGCACGGGGGGUGUGUGACCACCAUGGCUAAGAACAAGCCCACACUGGAUAUAGAGCUUCAGAAGACCGAGGCCACCCAACUGGCGACCCUAAGGAAGCUAUGCAUUGAGGGGAAAAUUACUAACAUAACAACUGACUCAAGAUGUCCUACCCAAGGGGAAGCGGUUUUGCCUGAGGAACAGGACCAGAACUACGUGUGUAAGCACACAUACGUAGAUAGAGGCUGGGGGAACGGUUGUGGUUUGUUUGGCAAGGGAAGCUUGGUAACAUGUGCGAAAUUUCAAUGCCUGGAACCAAUAGAGGGAAAAGUAGUGCAAUAUGAGAACCUCAAAUACACCGUCAUCAUUACAGUGCACACAGGAGACCAACACCAGGUGGGAAAUGAAACGCAGGGAAUUACGGCUGAGAUAACGCCUCAGGCAUCAACUACUGAAGCCAUCUUGCCUGAAUAUGGAACCCUUGGGCUAGAAUGCUCACCACGGACAGGUUUGGACUUCAAUGAAAUGAUCUUACUAACAAUGAAGAACAAAGCAUGGAUGGUACACAGACAAUGGUUUUUUGACCUACCUCUACCAUGGACAUCAGGAGCUACAACAGAAACACCAACUUGGAACAGGAAGGAGCUCCUUGUGACAUUCAAAAAUGCACAUGCGAAAAAACAAGAAGUAGUUGUCCUUGGAUCGCAAGAGGGAGCAAUGCAUACUGCACUGACAGGAGCCACAGAAAUCCAAAACUCAGGAGGCACAAGCAUUUUUGCGGGGCACUUAAAGUGUAGACUUAAGAUGGAUAAACUGGAACUCAAGGGGAUGAGCUAUGCAAUGUGCACGAACACCUUUGUGUUGAAGAAAGAAGUCUCAGAAACGCAGCAUGGGACAAUACUCAUUAAGGUCGAGUACAAAGGGGAAGAUGCACCUUGCAAGAUUCCUUUCUCCACAGAGGAUGGACAAGGGAAAGCUCACAAUGGCAGACUGAUCACAGCCAACCCAGUGGUGACUAAGAAGGAGGAGCCCGUCAACAUUGAGGCUGAACCUCCUUUUGGGGAAAGUAACAUAGUAAUUGGAAUUGGAGACAAUGCCUUGAAAAUCAAUUGGUACAAGAAGGGAAGCUCUAUUGGGAAGAUGUUCGAGGCCACUGCCAGAGGUGCAAGACGCAUGGCCAUCUUGGGAGACACAGCUUGGGACUUUGGAUCAGUGGGUGGUGUUCUGAACUCAUUAGGCAAAAUGGUGCACCAAAUAUUCGGAAGUGCUUAUACAGCCCUAUUCAGUGGAGUCUCUUGGGUGAUGAAAAUUGGAAUAGGUGUUCUCUUAACUUGGAUAGGGUUGAAUUCAAAAAAUACAUCCAUGUCAUUUUCAUGCAUUGCAAUAGGAAUCAUCACACUCUAUUUGGGAGCUGUGGUACAAGCUGACAUGGGGUGUGUCAUAAACUGGAAAGGCAAAGAACUUAAAUGCGGAAGUGGAAUUUUCGUCACCAACGAGGUCCAUACCUGGACAGAGCAGUACAAAUUCCAAGCGGAUUCCCCAAAAAGAUUGGCGACAGCUAUUGCAGGCGCUUGGGAAAAUGGAGUGUGUGGAAUUAGGUCAACAACCAGAAUGGAGAAUCUCUUGUGGAAGCAAAUAGCCAAUGAACUGAACUACAUAUUAUGGGAAAACAACAUCAAAUUAACGGUAGUCGUGGGCGACACAAUCGGGGUUUUAGAACAAGGAAAAAGAACAUUAACACCACAACCCAUGGAGCUAAAAUACUCAUGGAAAACGUGGGGAAAGGCAAAAAUAGUGACAGCAGAAACACAAAAUUCCUCUUUCAUAAUAGACGGGCCAAACACACCGGAGUGUCCAAGUGCCUCAAGAGCAUGGAAUGUGUGGGAGGUGGAAGAUUACGGGUUCGGAGUCUUCACAACCAACAUAUGGCUGAAACUCCGAGAGGUGUACACCCAAAUGUGUGACCAUAGGCUAAUGUCGGCAGCCGUCAAGGAUGAGAGGGCCGUGCAUGCCGACAUGGGCUACUGGAUAGAAAGCCAAAAGAAUGGAAGUUGGAAGCUAGAAAAAGCAUCCCUCAUAGAGGUGAAAACCUGCACAUGGCCAAAAUCACACACUCUUUGGAGCAACGGUGUGCUAGAGAGUGACAUGAUCAUUCCAAAGAGUCUAGCUGGUCCUAUUUCGCAACACAACUACAGGCCCGGGUACCACACCCAAACGGCAGGACCCUGGCACUUAGGAAAAUUGGAGCUGGACUUCAACUAUUGUGAAGGAACAACAGUUGUCAUCACAGAAAAUUGUGGGACAAGAGGCCCAUCAUUGAGAACAACAACAGUGUCAGGAAAGUUGAUACAUGAAUGGUGUUGCCGCUCGUGCACACUUCCUCCCCUGCGAUACAUGGGAGAAGACGGCUGUUGGUAUGGCAUGGAAAUCAGACCCAUCAGUGAGAAAGAAGAGAACAUGGUAAAGUCUUUAGUCUCAGCGGGAAGUGGAAAGGUAGACAACUUUACAAUGGGUGUCUUGUGUUUGGCAAUUCUCUUUGAAGAGGUGAUGAGAGGAAAAUUUGGGAAGAAACACAUGAUUGCAGGGGUUUUCUUCACGUUUGUGCUCCUUCUCUCAGGGCAAAUAACAUGGAGAGACAUGGCGCACACACUAAUAAUGAUUGGGUCCAACGCCUCUGACAGGAUGGGAAUGGGCGUCACCUAUCUAGCUUUAAUUGCAACAUUUAAAAUCCAGCCAUUCCUGGCUUUGGGAUUUUUCCUAAGAAAACUGACAUCUAGAGAAAAUUUACUGUUAGGAGUUGGACUGGCUAUGGCAACAACGUUACAAUUGCCAGAGGACAUUGAACAAAUGGCAAAUGGAAUCGCCCUGGGGCUCAUGGCUCUUAAAUUGAUAACGCAAUUUGAAAUAUACCAAUUAUGGACAGCAUUAAUCUCCUUAACGUGUUCAAAUACAAUUUUCACGUUGACUGUUGCUUGGAGAACAGCCACCCUAAUUUUGGCCGGAGUUUCACUUUUACCAGUGUGUCAGUCUUCGAGCAUGAGAAAAACAGACUGGCUUCCUAUGACAGUGGCAGCUAUGGGAGUCCCACCCCUACCACUCUUUAUUUUUAGCUUGAAAGACACACUCAAAAGGAGAAGCUGGCCACUGAAUGAAGGGGUGAUGGCUGUUGGACUUGUGAGCAUUCUGGCCAGUUCUCUCCUUAGAAAUGACGUGCCCAUGGCUGGGCCAUUAGUGGCCGGGGGCUUGCUGAUAGCGUGCUACGUCAUAACUGGCACGUCAGCAGACCUUACAGUAGAAAAAGCAGCAGAUGUAACAUGGGAGGAAGACGCUGAGCAAACAGGAGUGUCCCACAACUUAAUGAUCACAGUUGAUGAUGAUGGAACAAUGAGAAUAAAAGAUGAUGAGACUGAGAAUAUUCUAACAGUGCUUUUGAAGACAGCAUUACUAAUAGUAUCAGGUAUCUUUCCAUACUCCAUACCAGCGACAUUGUUGGUCUGGCAUACUUGGCAAAAGCAAACCCAAAGAUCCGGUGUUCUAUGGGACGUACCCAGCCCUCCAGAGACACAGAAAGCAGAACUGGAAGAAGGGGUCUAUAGGAUCAAACAGCAAGGAAUUCUUGGGAAAACCCAAGUAGGGGUUGGAGUACAAAAAGACGGAGUCUUCCACACCAUGUGGCACGUCACAAGAGGGGCAGUGUUGACACAUAAUGGGAAAAGACUGGAACCAAACUGGGCUAGCGUGAAAAAAGAUCUGAUUUCAUACGGAGGAGGAUGGAGAUUGAGCGCACAAUGGCAAAAGGGGGAGGAGGUGCAGGUUAUUGCCGUAGAGCCUGGGAAGAAUCCAAAGAACUUCCAAACCAUGCCAGGCACAUUCCAGACUACAACAGGGGAAAUAGGAGCAAUUGCACUGGACUUCAAGCCUGGAACUUCAGGGUCUCCUAUCAUAAACAGAGAGGGAAAGGUAGUGGGACUAUAUGGCAAUGGAGUGGUUACAAAAAAUGGCGGCUACGUCAGCGGAAUAGCGCAAACAAAUGCAGAACCAGAUGGACCGACGCCAGAGUUGGAAGAAGAGAUGUUCAAAAAGCGAAAUCUAACCAUAAUGGAUCUUCAUCCUGGGUCAGGAAAGACACGGAAAUACCUUCCAGCCAUUGUUAGAGAGGCAAUCAAGAGACGUUUAAGAACUCUGAUUUUGGCACCGACAAGGGUGGUUGCAGCUGAGAUGGAGGAAGCAUUGAAGGGGCUCCCAAUAAGGUACCAAACAACAGCAACAAAAUCUGAACAUACGGGAAGAGAGAUUGUUGAUCUAAUGUGCCACGCAACGUUCACAAUGCGCUUGCUGUCACCAGUUAGGGUUCCAAAUUACAACUUGAUAAUAAUGGAUGAGGCCCAUUUCACAGACCCAGCCAGUAUAGCGGCCAGGGGGUAUAUAUCAACUCGUGUUGGAAUGGGAGAGGCAGCCGCAAUCUUCAUGACGGCAACGCCCCCUGGAACAGCUGAUGCCUUUCCCCAGAGUAAUGCUCCAAUCCAAGAUGAAGAAAGGGACAUACCAGAACGAUCAUGGAAUUCAGGCAAUGAAUGGAUUACCGACUUCGCCGGGAAAACGGUGUGGUUUGUCCCCAGCAUCAAAGCCGGAAAUGACAUAGCAAACUGCUUGCGAAAGAACGGGAAAAAGGUCAUUCAACUUAGUAGGAAGACCUUUGAUACAGAAUAUCAGAAGACUAAACUAAAUGACUGGGACUUUGUGGUGACAACUGACAUUUCAGAAAUGGGAGCCAACUUCAAAGCAGAUAGAGUGAUCGACCCAAGAAGAUGUCUAAAACCAGUGAUCCUGACAGAUGGACCAGAGCGGGUGAUCCUGGCUGGACCAAUGCCAGUCACCGCGGCGAGUGCUGCGCAAAGGAGAGGGAGAGUUGGCAGGAACCCACAAAAAGAAAAUGACCAGUACAUAUUCACGGGCCAGCCUCUUAAUAAUGAUGAAGACCACGCUCACUGGACAGAAGCAAAAAUGCUGCUGGACAACAUCAACACUCCAGAAGGAAUCAUACCAGCUCUCUUUGAACCAGAAAGGGAGAAGUCAGCCGCCAUAGACGGUGAAUAUCGCCUGAAGGGUGAAUCCAGGAAGACUUUCGUGGAACUCAUGAGGAGGGGUGACCUCCCAGUUUGGUUAGCCCACAAAGUAGCAUCAGAAGGAAUCAAAUAUACAGAUAGGAAAUGGUGCUUUGAUGGACAGCGCAACAAUCAAAUUUUAGAGGAAAACAUGGACGUGGAAAUCUGGACAAAGGAAGGAGAAAAGAAAAAAUUAAGACCUAGGUGGCUUGAUGCCCGCACUUAUUCAGAUCCCUUAGCACUCAAGGAAUUUAAGGACUUUGCGGCUGGCAGAAAGUCAAUCGCCCUAGAUCUUGUGACAGAAAUAGGAAGAGUGCCUUCACACCUAGCCCACAGAACGAGAAACGCUCUGGACAAUCUGGUGAUGCUGCACACGUCAGAACAUGGCGGUAGGGCCUACAGGCAUGCGGUGGAGGAACUACCAGAAACAAUGGAAACACUCCUACUCUUGGGACUCAUGAUCUUACUGACAGGUGGAGCAAUGCUUUUCUUGAUAUCAGGUAAAGGGAUUGGAAAGACUUCAAUAGGACUCAUUUGUGUGAUUGCUUCCAGCGGCAUGCUGUGGAUGGCCGAAAUUCCACUCCAAUGGAUCGCGUCGGCUAUAGUCCUGGAGUUUUUUAUGAUGGUGUUGCUUAUACCAGAACCAGAAAAGCAGAGAACCCCCCAAGACAACCAACUCGCAUAUGUCGUAAUAGGCAUACUUACAAUGGCUGCAAUAAUAGCGGCCAAUGAAAUGGGACUAUUGGAAACCACAAAGAGAGAUCUAGGAAUGUCUAAGGAACCAGGUGUUGUUUCUCCAACUAGCUAUUUGGAUGUGGAUUUGCACCCAGCAUCAGCCUGGACAUUGUACGCUGUGGCCACUACAGUAAUAACACCAAUGUUAAGACAUACCAUAGAGAAUUCUACAGCAAAUGUGUCCCUGGCAGCUAUAGCCAACCAGGCAGUGGUCCUGAUGGGUUUGGACAAAGGAUGGCCAAUAUCAAAAAUGGACUUAGGCGUACCACUACUGGCAUUGGGUUGCUAUUCACAAGUGAACCCACUGACUCUAACAGCGGCAGUACUUUUGCUAGUUACACAUUAUGCUAUUAUAGGUCCAGGACUGCAGGCAAAAGCCACUCGUGAAGCUCAAAAAAGGACAGCUGCUGGAAUAAUGAAGAAUCCAACGGUGGAUGGGAUAAUAACAAUAGACCUAGACCCUGUAAUAUAUGAUUCAAAAUUUGAAAAGCAACUGGGACAGGUCAUGCUCCUGGUUUUGUGUGCAGUUCAACUGUUGUUAAUGAGAACAUCAUGGGCCUUGUGUGAAGCUUUAACUUUAGCUACAGGACCAAUAACAACACUCUGGGAAGGGUCACCUGGGAAAUUUUGGAAUACCACGAUAGCUGUUUCCAUGGCGAACAUUUUUAGAGGGAGCUAUUUGGCAGGAGCUGGGCUUGCCUUUUCUAUUAUGAAAUCAGUUGGAACAGGAAAAAGAGGAACAGGCUCUCAAGGUGAAACUUUAGGAGAAAAAUGGAAAAAGAAAUUGAAUCAAUUAUCCCGGAGAGAGUUUGACCUUUACAAGAAGUCUGGAAUCACUGAAGUGGAUAGAACAGAAGCCAAAGAAGGGUUGAAAAGAGGAGAAACAACACACCAUGCCGUGUCCAGGGGUAGUGCAAAACUUCAAUGGUUUGUGGAAAGGAACAUGGUCAUUCCCGAGGGAAGAGUCAUAGACCUGGGCUGUGGAAGAGGAGGCUGGUCAUAUUACUGUGCAGGACUGAAAAAAGUCACAGAAGUGCGAGGAUACACAAAAGGCGGUCCAGGACACGAAGAACCAGUGCCUAUGUCAACAUAUGGAUGGAACAUAGUCAAAUUAAUGAGUGGAAAGGAUGUGUUUUAUCUUCCGCCUGAAAAGUGUGACACUCUGUUGUGUGACAUUGGAGAAUCUUCACCAAGCCCAACAGUGGAAGAAAGCAGAACUAUAAGAGUUUUGAAGAUGGUUGAACCAUGGCUGAAAAACAACCAGUUUUGCAUUAAAGUAUUGAACCCUUACAUGCCAGCCGUGAUUGAGCACCUAGAAAGACUGCAAAGGAAACACGGAGGAAUGCUUGUGAGAAAUCCACUUUCACGGAACUCCACGCACGAAAUGUACUGGAUAUCUAAUGGCACAGGUAACAUUGUCUCUUCAGUUAACAUGGUAUCCAGAUUGUUACUGAACAGGUUCACGAUGACACACAGGAGACCUACCAUAGAGAAAGAUGUGGAUUUAGGAGCAGGAACUCGACAUGUUAAUGCGGAACCAGAAACACCCAACAUGGAUGUCAUUGGGGAAAGAAUAAAAAGGAUCAAGGAGGAGCAUAAUUCAACAUGGCACCAUGAUGACGAAAACCCCUACAAAACGUGGGCCUACCACGGAUCUUAUGAAGUCAAGGCCACAGGCUCAGCCUCCUCCAUGAUAAACGGAGUCGUGAAACUUCUCACUAAACCAUGGGAUGUAGUGCCCAUGGUGACACAGAUGGCUAUGACAGAUACAACUCCAUUUGGCCAGCAGAGAGUCUUUAAAGAGAAGGUGGACACCAGGACACCCAGGCCUAUGCCAGGGACAAGAAAGGUUAUGGAGAUCACAGCAGAGUGGCUCUGGAGAACCCUGGGAAGGAACAAAAGACCCAGGUUAUGCACAAGGGAAGAGUUCACAAAAAAGGUCAGAACCAACGCAGCAAUGGGCGCCGUUUUCACAGAGGAGAACCAAUGGGACAGUGCGAAAGCCGCUGUUGAGGAUGAAGAGUUUUGGAAACUUGUGGACAGAGAACGUGAACUCCACAAAUUGGGCAAGUGUGGAAGCUGUGUUUACAACAUGAUGGGCAAGAGAGAGAAGAAACUUGGAGAGUUUGGCAAAGCAAAAGGCAGUAGAGCUAUAUGGUACAUGUGGUUGGGAGCCAGGUACCUUGAGUUCGAAGCCCUUGGAUUCUUAAAUGAGGACCACUGGUUCUCGCGUGAAAACUCUUAUAGUGGAGUAGAAGGAGAAGGACUGCACAAGCUAGGCUACAUAUUAAGGGACAUUUCCAAGAUACCCGGAGGAGCCAUGUAUG-CUGAUGACACAGCUGGUUGGGACACAAGAAUAACAGAAGAUGACCUGCACAAUGAGGAAAAGAUCACACAGCAGAUGGACCCUGAACACAGGCUGUUAGCGAAUGCUAUAUUUAAGCUCACAUACCAAAACAAAGUGGUCAAAGUUCAACGACCGACUCCAACGGGCACGGUAAUGGACAUCAUAUCUAGGAAAGACCAAAGAGGCAGUGGACAGGUGGGAACUUAUGGUCUGAACACAU---UUACCAACAUGGAAGCCCAGCUAGUCAGACAAAUGGAAGGAGAAGGUGUGCUGUCAAAGGCAGACCUCGAGAACCCUCAUCUGCCAGAAAAGAAAAUUACACAAUGGCUGGAAACCAAAGGAGUGGAGAGAUUAAAAAGAAUGGCCAUUAGCGGGGAUGAUUGCGUAGUGAAACCAAUCGAUGACAGGUUCGCUAACGCCCUGCUUGCUUUGAACGAUAUGGGAAAGGUUCGGAAAGACAUACCUCAAUGGCAGCCAUCAAAAGGAUGGCAUGACUGGCAGCAGGUUCCUUUCUGCUCCCACCACUUUCAUGAAUUGAUCAUGAAAGAUGGAAGAAAGUUGGUGGUUCCCUGCAGACCCCAGGACGAACUAAUAGGAAGAGCAAGGAUCUCUCAAGGAGCGGGAUGGAGCCUUAGAGAAACCGCAUGCCUGGGGAAAGCCUAUGCCCAAAUGUGGAGUCUCAUGUAUUUUCACAGAAGAGAUCUCAGAUUAGCGUCCAAUGCCAUAUGUUCAGCAGUACCAGUCCACUGGGUCCCCACUAGUAGAACGACAUGGUCUAUUCAUGCUCACCAUCAGUGGAUGACCACAGAAGACAUGCUUACUGUCUGGAACAGGGUGUGGAUCGAGGACAAUCCAUGGAUGGAAGACAAAACUCCAAUUACAACCUGGGAAAAUGUUCCAUACCUAGGGAAGAGGGAAGACCAAUGGUGUGGAUCACUUAUUGGUCUCACUUCCAGAGCAACCUGGGCCCAGAACAUACCCACAGCAAUUCAACAGGUGAGAAGCCUUAUAGGCAAUGAAGAGUUUCUGGACUACAUGCCUUCAAUGAAGAGAUUCAGGAAGGAGGAGGAGUCGGAGGGAGCCAUUUGGU-AA
		</sequence>
		<sequence>
			<taxon idref="EU081190"/>
			AUGAACAACCAACGGAAGAAGACGGGAAAACCGUCUAUCAAUAUGCUGAAACGCGUGAGAAACCGUGUGUCAACUGGAUCACAGUUGGCGAAGAGAUUCUCAAAAGAACUGCUGAACGGCCAGGGACCAAUGAAAUUGGUUAUGGCGUUCAUAGCUUUCCUCAGAUUUCUAGCCAUUCCACCAACAGCAGGAGUCUUGGCUAGAUGGGGAACCUUCAAGAAGUCGGGGGCCAUCAAGGUCCUGAAAGGCUUCAAGAAGGAGAUCUCAAACAUGCUGAGCAUAAUCAACAAACGAAAAAAGACAUCGCUCUGUCUCAUGAUGAUAUUGCCAGCAGCACUUGCUUUCCACUUGACUUCACGAGAUGGAGAGCCGCGCAUGAUUGUGGGGAAGAAUGAAAGAGGAAAAUCCCUACUUUUCAAGACAGCUUCUGGAAUCAACAUGUGCACACUCAUAGCCAUGGAUCUGGGAGAGAUGUGUGAUGACACGGUCACUUACAAAUGCCCCCACAUUACCGAAGUGGAACCUGAAGACAUUGACUGCUGGUGCAACCUUACAUCAACAUGGGUGACUUAUGGAACGUGCAAUCAAGCUGGAGAGCAUAGACGCGACAAGAGAUCAGUAGCGUUAGCUCCCCAUGUCGGCAUGGGACUGGACACACGCACCCAAACCUGGAUGUCGGCUGAAGGAGCUUGGAGACAAGUCGAGAAGGUAGAGACAUGGGCCCUUAGGCACCCAGGGUUCACCAUACUAGCCCUAUUUCUCGCCCAUUACAUAGGCACUUCCCUGACCCAGAAGGUGGUUAUUUUCAUACUAUUAAUGUUGGUCACCCCAUCCAUGACAAUGAGAUGUGUGGGAGUAGGAAACAGAGAUUUUGUGGAAGGGCUAUCAGGAGCUACGUGGGUUGACGUGGUGCUCGAGCACGGGGGGUGUGUGACUACCAUGGCUAAGAACAAGCCCACGCUGGAUAUAGAGCUUCAGAAGACCGAGGCCACCCAACUGGCGACCCUAAGGAAGCUAUGCAUUGAGGGGAAAAUUACCAACAUAACAACUGACUCAAGAUGUCCUACCCAAGGGGAAGCAGUUUUGCCUGAGGAGCAGGACCAGAACUACGUGUGUAAGCAUACCUACGUAGACAGAGGCUGGGGGAACGGUUGUGGUUUGUUUGGCAAAGGAAGCUUGGUAACAUGUGCGAAAUUUCAAUGCCUGGAACCAAUAGAGGGAAAAGUGGUGCAAUAUGAGAACCUCAAAUACACCGUCAUCAUUACAGUGCACACAGGAGACCAACAUCAGGUGGGAAAUGAAACGCAAGGAGUCACGGCUGAGAUAACACCUCAGGCAUCAACCACUGAAGCCAUCUUGCCUGAAUAUGGAACCCUUGGGCUAGAAUGCUCACCACGGACAGGUUUGGAUUUUAAUGAAAUGAUCUUACUAACAAUGAAGAACAAAGCAUGGAUGGUACAUAGACAAUGGUUCUUUGACCUACCUCUACCAUGGGCAUCAGGAGCUACAACAGAAACACCAACCUGGAACAGGAAGGAGCUUCUUGUGACAUUCAAAAACGCACAUGCGAAAAAACAAGAAGUAGUUGUCCUUGGAUCGCAAGAGGGAGCAAUGCAUACCGCACUGACAGGAGCUACAGAAAUCCAAAACUCAGGAGGCACAAGCAUUUUCGCGGGGCACUUAAAAUGUAGACUUAAGAUGGACAAAUUGGAACUCAAGGGGAUGAGCUAUGCAAUGUGCACGAAUACCUUUGUGUUGAAGAAAGAAGUCUCAGAAACGCAGCACGGGACAAUACUCAUUAAGGUUGAGUACAAAGGGGAAGAUGCACCUUGCAAGAUUCCCUUUUCCACAGAGGAUGGACAAGGGAAAGCUCACAAUGGCAGACUGAUCACAGCCAACCCUGUGGUGACUAAGAAGGAGGAGCCUGUCAAUAUUGAGGCUGAACCUCCUUUUGGGGAAAGCAAUAUAGUAAUUGGAAUUGGAGACAACGCCUUGAAAAUCAACUGGUACAAGAAGGGGAGCUCGAUUGGGAAGAUGUUUGAGGCCACUGCCAGGGGCGCAAGGCGCAUGGCCAUCUUGGGAGACACAGCUUGGGACUUUGGAUCAGUAGGUGGUGUUCUGAACUCAUUAGGCAAAAUGGUGCACCAAAUAUUUGGAAGUGCCUACACAGCCCUGUUCAGUGGAGUCUCUUGGGUGAUGAAAAUUGGAAUAGGUGUCCUCUUGACUUGGAUAGGGUUGAAUUCAAAGAACACAUCCAUGUCAUUUUCAUGCAUUGCGAUAGGAAUCAUUACACUCUAUCUGGGAGCUGUGGUACAAGCUGACAUGGGUUGUGUCAUAAACUGGAAGGGCAAAGAACUCAAAUGUGGGAGCGGAAUUUUCGUCACCAAUGAGGUCCAUACCUGGACAGAGCAAUACAAAUUCCAAGCAGAUUCCCCAAAAAGAUUGGCAACAGCCAUUGCAGGCGCUUGGGAGAAUGGAGUGUGUGGAAUUAGGUCAACAACCAGAAUGGAGAAUCUCUUGUGGAAGCAAAUAGCCAAUGAACUGAACUACAUAUUAUGGGAAAACAAUAUCAAAUUAACGGUAGUUGUGGGCGAUACAAUUGGGGUCUUAGAGCAAGGGAAAAGAACACUAACACCACAACCCAUGGAGCUAAAAUACUCAUGGAAAACGUGGGGAAAGGCAAAAAUAGUGACAGCUGAAACACAAAAUUCCUCUUUCAUAAUAGACGGGCCAAACACACCGGAGUGUCCAAGUGCCUCAAGAGCAUGGAAUGUGUGGGAGGUGGAAGAUUACGGGUUCGGAGUCUUCACAACCAACAUAUGGCUGAAACUCCGAGAGGUGUACACCCAACUAUGUGACCAUAGGCUAAUGUCGGCAGCUGUCAAGGAUGAGAGGGCCGUGCAUGCCGACAUGGGCUACUGGAUAGAAAGCCAAAAGAAUGGAAGUUGGAAGCUAGAAAAAGCAUCCCUCAUAGAGGUGAAAACCUGCACAUGGCCAAAAUCACACACUCUCUGGAGUAAUGGUGUGCUAGAGAGUGACAUGAUCAUCCCAAAGAGUCUAGCUGGACCUAUCUCACAACACAACUACAGGCCCGGGUACCACACCCAAACGGCAGGACCCUGGCACUUAGGAAAAUUGGAGCUGGACUUCAACUACUGUGAAGGAACAACAGUUGUCAUCACAGAAAGCUGUGGGACAAGAGGCCCAUCAUUGAGAACAACAACAGUGUCAGGGAAGUUGAUACACGAAUGGUGUUGCCGCUCGUGCACACUUCCCCCCCUGCGAUACAUGGGAGAAGACGGCUGCUGGUAUGGCAUGGAAAUCAGACCCAUCAGUGAGAAAGAAGAGAACAUGGUAAAGUCUUUAGUCUCAGCGGGAAGUGGAAAGGUGGACAACUUCACAAUGGGAGUCUUGUGUUUGGCAAUCCUCUUUGAAGAGGUGAUGAGAGGAAAAUUUGGGAAGAAACACAUGAUUGCAGGGGUUUUCUUUACGUUUGUGCUCCUUCUCUCAGGGCAAAUAACAUGGAGAGACAUGGCGCACACACUAAUAAUGAUCGGGUCCAACGCCUCUGACAGGAUGGGAAUGGGCGUCACCUACCUAGCUCUAAUUGCAACAUUCAAAAUCCAGCCAUUCUUGGCUUUGGGAUUUUUCCUAAGAAAGCUGACAUCUAGAGAAAAUUUAUUGUUAGGAGUUGGGUUGGCCAUGGCAACAACGUUACAACUGCCAGAGGACAUUGAACAAAUGGCAAAUGGAAUCGCUCUGGGGCUCAUGGCUCUUAAACUGAUAACACAAUUUGAAACAUACCAAUUGUGGACGGCAUUGGUCUCCUUAACGUGUUCAAACACAAUUUUUACGUUGACUGUUGCCUGGAGAACAGCCACUCUGAUUUUGGCCGGAGUUUCGCUUUUACCAGUGUGCCAGUCUUCAAGCAUGAGGAAAACAGAUUGGCUCCCAAUGACAGUGGCAGCUAUGGGAGUUCCACCCCUUCCACUUUUUAUUUUUAGCUUGAAAGACACACUUAAAAGGAGAAGCUGGCCACUGAAUGAAGGAGUGAUGGCUGUUGGGCUUGUGAGCAUUCUGGCCAGUUCUCUCCUUAGAAAUGACGUACCCAUGGCUGGACCAUUAGUGGCCGGGGGCUUGCUGAUAGCGUGCUACGUUAUAACUGGCACGUCAGCGGACCUCACUGUAGAAAAAGCAGCAGAUGUAACAUGGGAGGAAGAGGCUGAGCAGACAGGAGUGUCCCACAACUUAAUGAUCACAGUUGAUGAUGAUGGAACAAUGAGAAUAAAAGAUGAUGAGACUGAGAACAUCCUAACAGUGCUUUUAAAAACAGCAUUACUAAUAGUAUCAGGCAUUUUUCCAUACUCCAUACCCGCAACAUUGUUGGUCUGGCACACUUGGCAAAAACAAACCCAAAGAUCCGGCGUUUUAUGGGAUGUACCCAGCCCCCCAGAGACACAGAAAGCAGAACUGGAAGAAGGGGUUUAUAGGAUCAAACAGCAAGGAAUUUUUGGGAAAACCCAAGUAGGGGUUGGAGUACAGAAAGAAGGAGUCUUCCACACCAUGUGGCACGUCACAAGAGGGGCAGUGUUGACACAUAAUGGGAAAAGACUGGAACCAAACUGGGCUAGUGUGAAAAAAGAUCUGAUUUCAUAUGGAGGAGGAUGGAGACUGAGCGCACAAUGGCAGAAGGGGGAGGAGGUGCAGGUUAUUGCCGUAGAGCCAGGGAAGAACCCAAAGAACUUUCAAACCAUGCCAGGCACUUUUCAGACUACUACAGGGGAAAUAGGAGCAAUUGCACUGGAUUUCAAGCCUGGGACUUCAGGAUCUCCUAUCAUAAAUAGAGAGGGAAAGGUAGUGGGACUGUAUGGCAAUGGAGUGGUUACAAAGAAUGGUGGCUAUGUCAGCGGAAUAGCGCAAACAAAUGCAGAACCAGAUGGACCGACACCAGAGUUAGAAGAAGAGAUGUUCAAAAAGCGAAACCUGACCAUAAUGGAUCUUCAUCCUGGGUCAGGAAAGACACGGAAAUACCUUCCAGCUAUUGUCAGAGAGGCAAUCAAGAGACGUUUAAGAACCUUAAUUUUGGCACCGACAAGGGUGGUUGCAGCUGAGAUGGAAGAAGCAUUGAAAGGGCUCCCAAUAAGGUACCAAACAACAGCAACAAAAUCUGAACACACAGGAAGAGAGAUUGUUGAUCUAAUGUGCCACGCAACGUUCACAAUGCGUUUGCUGUCACCAGUUAGGGUCCCAAAUUACAACUUGAUAAUAAUGGAUGAGGCCCAUUUCACAGACCCAGCCAGCAUAGCGGCUAGAGGGUACAUAUCAACUCGUGUUGGAAUGGGAGAAGCAGCCGCAAUCUUCAUGACAGCAACACCCCCUGGAACAGCUGAUGCCUUUCCUCAGAGCAAUGCUCCAAUCCAAGAUGAAGAAAGGGACAUACCAGAACGCUCAUGGAAUUCAGGCAAUGAAUGGAUUACCGACUUCGCUGGGAAAACGGUGUGGUUUGUCCCUAGCAUUAAAGCCGGAAAUGACAUAGCAAACUGCUUGCGGAAAAACGGGAAAAAGGUCAUUCAACUUAGUAGGAAGACUUUUGACACAGAAUAUCAGAAGACUAAACUGAAUGAUUGGGACUUUGUGGUGACAACUGACAUUUCAGAAAUGGGGGCCAAUUUCAAAGCAGAUAGAGUGAUCGACCCAAGAAGAUGUCUCAAACCAGUGAUCUUGACAGAUGGACCAGAGCGGGUGAUCCUGGCUGGACCAAUGCCAGUCACCGCGGCGAGUGCUGCGCAAAGGAGAGGGAGAGUUGGCAGGAACCCACAAAAAGAAAAUGACCAGUACAUAUUCACGGGCCAGCCUCUCAACAAUGAUGAAGACCAUGCUCACUGGACAGAAGCAAAAAUGCUGCUGGACAACAUCAACACACCAGAAGGGAUAAUACCAGCUCUCUUUGAACCAGAAAGGGAGAAGUCAGCCGCCAUAGACGGUGAGUAUCGCCUGAAGGGUGAGUCCAGGAAGACUUUCGUGGAACUCAUGAGGAGGGGUGACCUUCCAGUUUGGUUAGCCCAUAAAGUAGCAUCAGAAGGAAUCAAAUACACAGAUAGAAAAUGGUGCUUUGAUGGGCAACGCAAUAAUCAAAUUUUAGAGGAGAACAUGGAUGUGGAAAUCUGGACAAAGGAAGGAGAAAAGAAAAAAUUGAGACCUAGGUGGCUUGAUGCCCGCACUUAUUCAGAUCCAUUAGCACUCAAGGAAUUCAAGGACUUUGCGGCUGGCAGAAAGUCAAUCGCCCUUGAUCUUGUGACAGAAAUAGGAAGAGUGCCUUCACAUCUAGCCCACAGAACAAGAAACGCUCUGGAUAAUCUGGUGAUGCUGCAUACGUCAGAACAUGGCGGUAGGGCUUACAGGCAUGCGGUGGAGGAACUACCAGAAACAAUGGAAACACUCCUACUCUUGGGACUUAUGAUCUUGUUGACAGGUGGAGCAAUGCUUUUCUUGAUAUCAGGUAAAGGGAUUGGAAAGACUUCAAUAGGACUCAUUUGUGUAAUCGCUUCCAGCGGCAUGUUGUGGAUGGCCGAAGUUCCACUCCAAUGGAUCGCGUCGGCUAUAGUCCUGGAGUUUUUUAUGAUGGUGUUGCUCAUACCAGAACCAGAAAAGCAGAGAACCCCCCAAGACAACCAACUCGCAUAUGUCGUGAUAGGCAUACUUACAUUGGCUGCAAUAAUAGCAGCCAAUGAAAUGGGACUGCUGGAAACCACAAAGAGAGACUUAGGAAUGUCUAAGGAGCCAGGUGUUGUUUCUCCAACCAGCUAUUUGGAUGUGGACUUGCACCCAGCAUCAGCCUGGACAUUGUACGCCGUGGCCACUACAGUAAUAACACCAAUGUUAAGACAUACCAUAGAGAACUCUACAGCAAAUGUGUCCCUGGCAGCUAUAGCCAACCAGGCAGUGGUCCUGAUGGGUUUGGACAAAGGAUGGCCAAUAUCAAAAAUGGACUUAGGCGUGCCACUACUGGCACUGGGUUGCUAUUCACAAGUGAACCCACUGACUCUAACUGCGGCAGUACUUUUGCUAAUCACACAUUAUGCUAUCAUAGGUCCAGGAUUGCAAGCAAAAGCCACCCGUGAAGCUCAGAAAAGGACAGCUGCUGGAAUAAUGAAGAAUCCAACAGUGGAUGGGAUAAUGACAAUAGACCUAGAUCCUGUGAUAUAUGAUUCAAAAUUUGAAAAACAACUGGGACAGGUUAUGCUCCUGGUUUUGUGCGCAGUCCAACUCUUGCUAAUGAGAACAUCAUGGGCCUUGUGUGAAGCUUUAACUCUAGCUACAGGACCAAUAACAACACUCUGGGAAGGAUCACCUGGUAAGUUCUGGAACACCACGAUAGCUGUUUCCAUGGCGAACAUUUUUAGAGGGAGCUAUUUAGCAGGAGCUGGGCUUGCUUUUUCUAUUAUGAAAUCAGUUGGAACAGGAAAAAGAGGAACAGGCUCACAAGGUGAAACUUUAGGAGAAAAAUGGAAAAAGAAAUUAAAUCAAUUAUCCCGGAAAGAGUUUGACCUUUACAAGAAAUCUGGAAUCACUGAAGUAGAUAGAACAGAAGCCAAAGAAGGGCUGAAAAGAGGAGAGACAACACAUCAUGCCGUGUCCCGAGGUAGCGCAAAACUCCAAUGGUUUGUGGAAAGAAACAUGGUCAUUCCCGAAGGAAGAGUCAUAGACUUGGGCUGUGGAAGAGGAGGCUGGUCAUAUUACUGUGCAGGACUGAAAAAAGUCACAGAAGUGCGAGGAUACACAAAAGGCGGUCCAGGACACGAAGAACCAGUACCUAUGUCUACAUAUGGAUGGAACAUAGUUAAGUUAAUGAGUGGAAAGGAUGUGUUCUAUCUCCCACCUGAAAAGUGUGAUACCCUGUUGUGUGACAUUGGAGAAUCUUCACCAAGCCCAACAGUGGAAGAGAGCAGAACUAUAAGAGUUUUGAAGAUGGUUGAACCAUGGCUAAAAAACAACCAGUUUUGCAUUAAAGUUUUGAACCCUUACAUGCCAACUGUGAUUGAGCACCUAGAAAGACUACAAAGGAAACAUGGAGGAAUGCUUGUGAGAAAUCCACUUUCACGAAACUCCACGCACGAAAUGUACUGGAUAUCUAAUGGCACAGGUAACAUUGUCUCUUCAGUCAACAUGGUGUCUAGAUUGCUACUGAACAGGUUCACGAUGACACACAGGAGACCCACCAUAGAGAAAGAUGUGGAUUUAGGAGCAGGAACUCGACAUGUUAAUGCGGAACCAGAAACACCCAACAUGGAUGUCAUUGGGGAGAGAAUAAAAAGGAUCAAGGAGGAGCAUAAUUCAACAUGGCACUAUGAUGACGAAAACCCCUACAAAACGUGGGCUUACCAUGGAUCGUAUGAAGUCAAAGCCACAGGCUCAGCCUCCUCCAUGAUAAAUGGAGUCGUGAAACUCCUCACCAAACCAUGGGAUGUGGUGCCCAUGGUGACACAGAUGGCAAUGACAGACACAACUCCAUUUGGCCAGCAGAGAGUCUUUAAAGAGAAAGUGGACACCAGGACGCCCAGGCCCAUGCCAGGGACAAGAAAGGUUAUGGAGAUCACAGCGGAGUGGCUCUGGAGAACCCUGGGAAGGAACAAAAGACCCAGAUUAUGCACAAGGGAAGAGUUUACAAAAAAGGUCAGAACUAACGCAGCCAUGGGCGCCGUUUUCACAGAGGAGAACCAAUGGGACAGUGCGAAAGCUGCUGUUGAGGAUGAAGAAUUUUGGAAACUUGUGGACAGAGAACGUGAACUCCACAAAUUGGGCAAAUGUGGAAGCUGCGUUUAUAACAUGAUGGGCAAGAGAGAGAAAAAACUUGGAGAGUUUGGCAAAGCAAAAGGCAGUAGAGCUAUAUGGUACAUGUGGUUGGGAGCCAGGUACCUUGAGUUCGAAGCCCUUGGAUUCUUAAAUGAAGACCACUGGUUCUCGCGUGAAAACUCUUACAGUGGAGUAGAAGGAGAAGGACUGCACAAGCUAGGCUACAUAUUAAGGGACAUUUCCAAGAUACCCGGAGGAGCCAUGUAUG-CUGAUGACACAGCUGGUUGGGACACAAGAAUAACAGAAGAUGACCUGCACAAUGAGGAAAAGAUCAUACAGCAAAUGGACCCUGAACACAGACAGUUAGCGAACGCUAUAUUCAAGCUCACAUACCAAAACAAAGUGGUCAAAGUUCAACGACCGACUCCAACGGGCACGGUAAUGGACAUUAUAUCUAGGAAAGACCAAAGGGGCAGUGGACAAGUGGGAACUUAUGGCCUUAAUACAU---UCACCAACAUGGAAGCCCAGUUAGUCAGACAAAUGGAAGGAGAAGGUGUGCUGACAAAGGCAGACCUCGAGAACCCUCAUCUGCUAGAGAAGAAAAUUACACAAUGGUUGGAAACCAAAGGAGUGGAGAGGUUAAAAAGAAUGGCCAUUAGCGGGGAUGAUUGCGUGGUGAAACCAAUCGAUGACAGGUUCGCUAAUGCCCUGCUUGCUCUGAACGAUAUGGGAAAGGUUCGGAAAGACAUACCUCAAUGGCAGCCAUCAAAGGGAUGGCAUGAUUGGCAACAGGUUCCUUUCUGCUCCCACCACUUUCAUGAAUUGAUCAUGAAAGAUGGAAGAAAGUUGGUGGUUCCCUGCAGACCCCAGGACGAACUAAUAGGAAGAGCAAGAAUCUCUCAAGGAGCGGGAUGGAGCCUUAGAGAAACUGCAUGUCUGGGGAAAGCCUACGCCCAAAUGUGGAGUCUCAUGUAUUUUCACAGAAGAGAUCUCAGAUUAGCAUCCAACGCCAUAUGUUCAGCAGUACCAGUCCACUGGGUUCCCACAAGUAGAACGACAUGGUCUAUUCAUGCUCACCAUCAGUGGAUGACUACAGAAGACAUGCUUACUGUUUGGAACAGGGUGUGGAUAGAGGAAAAUCCAUGGAUGGAAGACAAAACUCCAGUUACAACCUGGGAAAAUGUUCCAUAUCUAGGGAAGAGAGAAGACCAAUGGUGUGGAUCACUUAUUGGUCUCACUUCCAGAGCAACCUGGGCCCAGAACAUACCCACAGCAAUUCAACAGGUGAGAAGCCUUAUAGGCAAUGAAGAGUUCCUGGACUACAUGCCUUCAAUGAAGAGAUUCAGGAAGGAAGAGGAGUUGGAGGGAGCCAUUUGGU-AA
		</sequence>
		<sequence>
			<taxon idref="EU081195"/>
			AUGAACAACCAACGGAAGAAGACGGGAAAACCGUCUAUCAAUAUGCUGAAACGCGUGAGAAACCGUGUGUCAACUGGAUCACAGUUGGCGAAGAGAUUCUCAAAAGGACUGCUGAACGGCCAGGGACCAAUGAAAUUGGUUAUGGCGUUCAUAGCUUUCCUCAGAUUUCUAGCCAUUCCACCAACAGCAGGAGUCUUGGCUAGAUGGGGAACCUUCAAGAAGUCGGGGGCCAUCAAGGUCCUGAAAGGCUUCAAGAAGGAGAUCUCAAACAUGCUGAGCAUAAUCAACAAACGAAAAAAGACAUCGCUCUGUCUCAUGAUGAUAUUGCCAGCAGCACUUGCUUUCCACUUGACUUCACGAGAUGGAGAGCCGCGCAUGAUUGUGGGGAAGAAUGAAAGAGGAAAAUCCCUACUUUUCAAGACAGCUUCUGGAAUCAACAUGUGCACACUCAUAGCCAUGGAUCUGGGAGAGAUGUGUGAUGACACGGUCACUUACAAAUGCCCCCACAUUACCGAAGUGGAACCUGAAGACAUUGACUGCUGGUGCAACCUUACAUCAACAUGGGUGACUUAUGGAACGUGCAAUCAAGCUGGAGAGCAUAGACGCGACAAGAGAUCAGUAGCGUUAGCUCCCCAUGUCGGCAUGGGACUGGACACACGCACCCAAACCUGGAUGUCGGCUGAAGGAGCUUGGAGACAAGUCGAGAAGGUAGAGACAUGGGCCCUUAGGCACCCAGGGUUCACCAUACUAGCCCUAUUUCUCGCCCAUUACAUAGGCACUUCCCUGACCCAGAAGGUGGUUAUUUUCAUACUAUUAAUGCUGGUCACCCCAUCCAUGACAAUGAGAUGUGUGGGAGUGGGAAACAGAGAUUUUGUGGAAGGACUAUCAGGAGCUACGUGGGUUGACGUGGUGCUCGAGCACGGGGGGUGUGUGACUACCAUGGCUAAGAACAAGCCCACGCUGGAUAUAGAGCUUCAGAAGACCGAGGCCACCCAACUGGCGACCCUAAGGAAGCUAUGCAUUGAGGGGAAAAUUACCAACAUAACAACUGACUCAAGAUGUCCUACCCAAGGGGAAGCAGUUUUGCCUGAGGAGCAGGACCAGAACUACGUGUGUAAGCAUACCUACGUAGACAGAGGCUGGGGGAACGGUUGUGGUUUGUUUGGCAAAGGAAGCUUGGUAACAUGUGCGAAAUUUCAAUGCCUGGAACCAAUAGAGGGAAAAGUGGUGCAAUAUGAGAACCUCAAAUACACCGUCAUCAUUACAGUGCACACAGGAGACCAACAUCAGGUGGGAAAUGAAACGCAAGGAGUCACGGCUGAGAUAACACCUCAGGCAUCAACCACUGAAGCCAUCUUGCCUGAAUAUGGAACCCUUGGGCUAGAAUGCUCACCACGGACAGGUUUGGAUUUUAAUGAAAUGAUCUUACUAACAAUGAAGAACAAAGCAUGGAUGGUACAUAGACAAUGGUUCUUUGACCUACCUCUACCAUGGGCAUCAGGAGCUACAACAGAAACACCAACCUGGAACAGGAAGGAGCUUCUUGUGACAUUCAAAAACGCACAUGCGAAAAAACAAGAAGUAGUUGUCCUUGGAUCGCAAGAGGGAGCAAUGCAUACCGCACUGACAGGAGCUACAGAAAUCCAAAACUCAGGAGGCACAAGCAUUUUCGCGGGGCACUUAAAAUGUAGACUUAAGAUGGACAAAUUGGAACUCAAGGGGAUGAGCUAUGCAAUGUGCACGAACACCUUUGUGUUGAAGAAAGAAGUCUCAGAAACGCAGCAUGGGACAAUACUCAUUAAGGUUGAGUACAAAGGGGAAGAUGCACCUUGCAAGAUUCCCUUUUCCACAGAGGAUGGACAAGGGAAAGCUCACAAUGGCAGACUGAUCACAGCCAACCCUGUGGUGACUAAGAAGGAGGAGCCUGUCAAUAUUGAGGCUGAACCUCCUUUUGGGGAAAGCAAUAUAGUAAUUGGAAUUGGAGACAACGCCUUGAAAAUCAACUGGUACAAGAAGGGGAGCUCGAUUGGGAAGAUGUUUGAGGCCACUGCCAGGGGCGCAAGGCGCAUGGCCAUCUUGGGAGACACAGCUUGGGACUUUGGAUCAGUAGGUGGUGUUCUGAACUCAUUAGGCAAAAUGGUGCACCAAAUAUUUGGAAGUGCCUACACAGCCCUGUUCAGUGGAGUCUCUUGGGUGAUGAAAAUUGGAAUAGGUGUCCUCUUGACUUGGAUAGGGUUGAAUUCAAAGAACACAUCCAUGUCAUUUUCAUGCAUUGCGAUAGGAAUCAUUACACUCUAUCUGGGAGCUGUGGUACAAGCUGACAUGGGUUGUGUCAUAAACUGGAAGGGCAAAGAACUCAAAUGUGGGAGCGGAAUUUUCGUCACCAAUGAGGUCCAUACCUGGACAGAGCAAUACAAAUUCCAAGCAGAUUCCCCAAAAAGAUUGGCAACAGCCAUUGCAGGCGCUUGGGAGAAUGGAGUGUGUGGAAUUAGGUCAACAACCAGAAUGGAGAAUCUCUUGUGGAAGCAAAUAGCCAAUGAACUGAACUACAUAUUAUGGGAAAACAAUAUCAAAUUAACGGUAGUUGUGGGCGAUACAAUUGGGGUCUUAGAGCAAGGGAAAAGAACACUAACACCACAACCCAUGGAGCUAAAAUACUCAUGGAAAACGUGGGGAAAGGCAAAAAUAGUGACAGCUGAAACACAAAAUUCCUCUUUCAUAAUAGACGGGCCAAACACACCGGAGUGUCCAAGUGCCUCAAGAGCAUGGAAUGUGUGGGAGGUGGAAGAUUACGGGUUCGGAGUCUUCACAACCAACAUAUGGCUGAAACUCCGAGAGGUGUACACCCAACUAUGUGACCAUAGGCUAAUGUCGGCAGCUGUCAAGGAUGAGAGGGCCGUGCAUGCCGACAUGGGCUACUGGAUAGAAAGCCAAAAGAAUGGAAGUUGGAAGCUAGAAAAAGCAUCCCUCAUAGAGGUGAAAACCUGCACAUGGCCAAAAUCACACACUCUCUGGAGUAAUGGUGUGCUAGAGAGUGACAUGAUCAUCCCAAAGAGUCUAGCUGGACCUAUCUCACAACACAACUACAGGCCCGGGUACCACACCCAAACGGCAGGACCCUGGCACUUAGGAAAAUUGGAGCUGGACUUCAACUACUGUGAAGGAACAACAGUUGUCAUCACAGAAAGCUGUGGGACAAGAGGCCCAUCAUUGAGAACAACAACAGUGUCAGGGAAGUUGAUACACGAAUGGUGUUGCCGCUCGUGCACACUUCCCCCCCUGCGAUACAUGGGAGAAGACGGCUGCUGGUAUGGCAUGGAAAUCAGACCCAUCAGUGAGAAAGAAGAGAACAUGGUAAAGUCUUUAGUCUCAGCGGGAAGUGGAAAGGUGGACAACUUCACAAUGGGAGUCUUGUGUUUGGCAAUCCUCUUUGAAGAGGUGAUGAGAGGAAAAUUUGGGAAGAAACACAUGAUUGCAGGGGUUUUCUUUACGUUUGUGCUCCUUCUCUCAGGGCAAAUAACAUGGAGAGACAUGGCGCACACACUAAUAAUGAUCGGGUCCAACGCCUCUGACAGGAUGGGAAUGGGCGUCACCUACCUAGCUCUAAUUGCAACAUUCAAAAUCCAGCCAUUCUUGGCUUUGGGAUUUUUCCUAAGAAAGCUGACAUCUAGAGAAAAUUUAUUGUUAGGAGUUGGGUUGGCCAUGGCAACAACGUUACAACUGCCAGAAGACAUUGAACAAAUGGCAAAUGGAAUCGCUCUGGGGCUCAUGGCUCUUAAACUGAUAACACAAUUUGAAACAUACCAAUUGUGGACGGCAUUGGUCUCCUUAACGUGUUCAAACACAAUUUUUACGUUGACUGUUGCCUGGAGAACAGCCACUCUGAUUUUGGCCGGAGUUUCGCUUUUACCAGUGUGCCAGUCUUCAAGCAUGAGGAAAACAGAUUGGCUCCCAAUGACAGUGGCAGCUAUGGGAGUUCCACCCCUUCCACUUUUUAUUUUUAGCUUGAAAGACACACUUAAAAGGAGAAGCUGGCCACUGAAUGAAGGAGUGAUGGCUGUUGGGCUUGUGAGCAUUCUGGCCAGUUCUCUCCUUAGAAAUGACGUACCCAUGGCUGGACCAUUAGUGGCCGGGGGCUUGCUGAUAGCGUGCUACGUUAUAACUGGCACGUCAGCGGACCUCACUGUAGAAAAAGCAGCAGAUGUAACAUGGGAGGAAGAGGCUGAGCAGACAGGAGUGUCCCACAACUUAAUGAUCACAGUUGAUGAUGAUGGAACAAUGAGAAUAAAAGAUGAUGAGACUGAGAACAUCCUAACAGUGCUUUUAAAAACAGCAUUACUAAUAGUAUCAGGCAUUUUUCCAUACUCCAUACCCGCAACAUUGUUGGUCUGGCACACUUGGCAAAAACAAACCCAAAGAUCCGGCGUUUUAUGGGAUGUACCCAGCCCCCCAGAGACACAGAAAGCAGAACUGGAAGAAGGGGUUUAUAGGAUCAAACAGCAAGGAAUUUUUGGGAAAACCCAAGUAGGGGUUGGAGUACAGAAAGAAGGAGUCUUCCACACCAUGUGGCACGUCACAAGAGGGGCAGUGUUGACACAUAAUGGGAAAAGACUGGAACCAAACUGGGCUAGUGUGAAAAAAGAUCUGAUUUCAUAUGGAGGAGGAUGGAGACUGAGCGCACAAUGGCAGAAGGGGGAGGAGGUGCAGGUUAUUGCCGUAGAGCCAGGGAAGAACCCAAAGAACUUUCAAACCAUGCCAGGCACUUUUCAGACUACUACAGGGGAAAUAGGAGCAAUUGCACUGGAUUUCAAGCCUGGGACUUCAGGAUCUCCUAUCAUAAAUAGAGAGGGAAAGGUAGUGGGACUGUAUGGCAAUGGAGUGGUUACAAAGAAUGGUGGCUAUGUCAGCGGAAUAGCGCAAACAAAUGCAGAACCAGAUGGACCGACACCAGAGUUAGAAGAAGAGAUGUUCAAAAAGCGAAACCUGACCAUAAUGGAUCUUCAUCCUGGGUCAGGAAAGACACGGAAAUACCUUCCAGCUAUUGUCAGAGAGGCAAUCAAGAGACGUUUAAGAACCUUAAUUUUGGCACCGACAAGGGUGGUUGCAGCUGAGAUGGAAGAAGCAUUGAAAGGGCUCCCAAUAAGGUACCAAACAACAGCAACAAAAUCUGAACACACAGGAAGAGAGAUUGUUGAUCUAAUGUGCCACGCAACGUUCACAAUGCGUUUGCUGUCACCAGUUAGGGUCCCAAAUUACAACUUGAUAAUAAUGGAUGAGGCCCAUUUCACAGACCCAGCCAGCAUAGCGGCUAGAGGGUACAUAUCAACUCGUGUUGGAAUGGGAGAAGCAGCCGCAAUCUUCAUGACAGCAACACCCCCUGGAACAGCUGAUGCCUUUCCUCAGAGCAAUGCUCCAAUCCAAGAUGAAGAAAGGGACAUACCAGAACGCUCAUGGAAUUCAGGCAAUGAAUGGAUUACCGACUUCGCUGGGAAAACGGUGUGGUUUGUCCCUAGCAUUAAAGCCGGAAAUGACAUAGCAAACUGCUUGCGGAAAAACGGGAAAAAGGUCAUUCAACUUAGUAGGAAGACUUUUGACACAGAAUAUCAGAAGACUAAACUGAAUGAUUGGGACUUUGUGGUGACAACUGACAUUUCAGAAAUGGGGGCCAAUUUCAAAGCAGAUAGAGUGAUCGACCCAAGAAGAUGUCUCAAACCAGUGAUCUUGACAGAUGGACCAGAGCGGGUGAUCCUGGCUGGACCAAUGCCAGUCACCGCGGCGAGUGCUGCGCAAAGGAGAGGGAGAGUUGGCAGGAACCCACAAAAAGAAAAUGACCAGUACAUAUUCACGGGCCAGCCUCUCAACAAUGAUGAAGACCAUGCUCACUGGACAGAAGCAAAAAUGCUGCUGGACAACAUCAACACACCAGAAGGGAUAAUACCAGCUCUCUUUGAACCAGAAAGGGAGAAGUCAGCCGCCAUAGACGGUGAGUAUCGCCUGAAGGGUGAGUCCAGGAAGACUUUCGUGGAACUCAUGAGGAGGGGUGACCUUCCAGUUUGGUUAGCCCAUAAAGUAGCAUCAGAAGGAAUCAAAUACACAGAUAGAAAAUGGUGCUUUGAUGGGCAACGCAAUAAUCAAAUUUUAGAGGAGAACAUGGAUGUGGAAAUCUGGACAAAGGAAGGAGAAAAGAAAAAAUUGAGACCUAGGUGGCUUGAUGCCCGCACUUAUUCAGAUCCAUUAGCACUCAAGGAAUUCAAGGACUUUGCGGCUGGCAGAAAGUCAAUCGCCCUUGAUCUUGUGACAGAAAUAGGAAGAGUGCCUUCACAUCUAGCCCACAGAACAAGAAACGCUCUGGAUAAUCUGGUGAUGCUGCAUACGUCAGAACAUGGCGGUAGGGCUUACAGGCAUGCGGUGGAGGAACUACCAGAAACAAUGGAAACACUCCUACUCUUGGGACUUAUGAUCUUGUUGACAGGUGGAGCAAUGCUUUUCUUGAUAUCAGGUAAAGGGAUUGGAAAGACUUCAAUAGGACUCAUUUGUGUAAUCGCUUCCAGCGGCAUGUUGUGGAUGGCCGAAGUUCCACUCCAAUGGAUCGCGUCGGCUAUAGUCCUGGAGUUUUUUAUGAUGGUGUUGCUCAUACCAGAACCAGAAAAGCAGAGAACCCCCCAAGACAACCAACUCGCAUAUGUCGUGAUAGGCAUACUUACAUUGGCUGCAAUAAUAGCAGCCAAUGAAAUGGGACUGCUGGAAACCACAAAGAGAGACUUAGGAAUGUCUAAGGAGCCAGGUGUUGUUUCUCCAACCAGCUAUUUGGAUGUGGACUUGCACCCAGCAUCAGCCUGGACAUUGUACGCCGUGGCCACUACAGUAAUAACACCAAUGUUAAGACAUACCAUAGAGAAUUCUACAGCAAAUGUGUCCCUGGCAGCUAUAGCCAACCAGGCAGUGGUCCUGAUGGGUUUGGACAAAGGAUGGCCAAUAUCAAAAAUGGACUUAGGCGUGCCACUACUGGCACUGGGUUGCUAUUCACAAGUGAACCCACUGACUCUAACUGCGGCAGUACUUUUGCUAAUCACACAUUAUGCUAUCAUAGGUCCAGGAUUGCAAGCAAAAGCCACCCGUGAAGCUCAGAAAAGGACAGCUGCUGGAAUAAUGAAGAAUCCAACAGUGGAUGGGAUAAUGACAAUAGACCUAGAUCCUGUGAUAUAUGAUUCAAAAUUUGAAAAACAACUGGGACAGGUUAUGCUCCUGGUUUUGUGCGCAGUCCAACUCUUGCUAAUGAGAACAUCAUGGGCCUUGUGUGAAGCUUUAACUCUAGCUACAGGACCAAUAACAACACUCUGGGAAGGAUCACCUGGUAAGUUCUGGAACACCACGAUAGCUGUUUCCAUGGCGAACAUUUUUAGAGGGAGCUAUUUAGCAGGAGCUGGGCUUGCUUUUUCUAUUAUGAAAUCAGUUGGAACAGGAAAAAGAGGAACAGGCUCACAAGGUGAAACUUUAGGAGAAAAAUGGAAAAAGAAAUUAAAUCAAUUAUCCCGGAAAGAGUUUGACCUUUACAAGAAAUCUGGAAUCACUGAAGUAGAUAGAACAGAAGCCAAAGAAGGGCUGAAAAGAGGAGAGACAACACAUCAUGCCGUGUCCCGAGGUAGCGCAAAACUCCAAUGGUUUGUGGAAAGAAACAUGGUCAUUCCCGAAGGAAGAGUCAUAGACUUGGGCUGUGGAAGAGGAGGCUGGUCAUAUUACUGUGCAGGACUGAAAAAAGUCACAGAAGUGCGAGGAUACACAAAAGGCGGUCCAGGACACGAAGAACCAGUACCCAUGUCUACAUAUGGAUGGAACAUAGUUAAGUUAAUGAGUGGAAAGGAUGUGUUCUAUCUCCCACCUGAAAAGUGUGAUACCCUGUUGUGUGACAUUGGAGAAUCUUCACCAAGCCCAACAGUGGAAGAGAGCAGAACUAUAAGAGUUUUGAAGAUGGUUGAACCAUGGCUAAAAAACAACCAGUUUUGCAUUAAAGUUUUGAACCCUUACAUGCCAACUGUGAUUGAGCACCUAGAAAGACUACAAAGGAAACAUGGAGGAAUGCUUGUGAGAAAUCCACUUUCACGAAACUCCACGCACGAAAUGUACUGGAUAUCUAAUGGCACAGGUAACAUUGUCUCUUCAGUCAACAUGGUGUCUAGAUUGCUACUGAACAGGUUCACGAUGACACACAGGAGACCCACCAUAGAGAAAGAUGUGGAUUUAGGAGCAGGAACUCGACAUGUUAAUGCGGAACCAGAAACACCCAACAUGGAUGUCAUUGGGGAGAGAAUAAAAAGGAUCAAGGAGGAGCAUAAUUCAACAUGGCACUAUGAUGACGAAAACCCCUACAAAACGUGGGCUUACCAUGGAUCGUAUGAAGUCAAAGCCACAGGCUCAGCCUCCUCCAUGAUAAAUGGAGUCGUGAAACUCCUCACCAAACCAUGGGAUGUGGUGCCCAUGGUGACACAGAUGGCAAUGACAGACACAACUCCAUUUGGCCAGCAGAGAGUCUUUAAAGAGAAAGUGGACACCAGGACGCCCAGGCCCAUGCCAGGGACAAGAAAGGUUAUGGAGAUCACAGCGGAGUGGCUCUGGAGAACCCUGGGAAGGAACAAAAGACCCAGAUUAUGCACAAGGGAAGAGUUUACAAAAAAGGUCAGAACUAACGCAGCCAUGGGCGCCGUUUUCACAGAGGAGAACCAAUGGGACAGUGCGAAAGCUGCUGUUGAGGAUGAAGAAUUUUGGAAACUUGUGGACAGAGAACGUGAACUCCACAAAUUGGGCAAAUGUGGAAGCUGCGUUUAUAACAUGAUGGGCAAGAGAGAGAAAAAACUUGGAGAGUUUGGCAAAGCAAAAGGCAGUAGAGCUAUAUGGUACAUGUGGUUGGGAGCCAGGUACCUUGAGUUCGAAGCCCUUGGAUUCUUAAAUGAAGACCACUGGUUCUCGCGUGAAAACUCUUACAGUGGAGUAGAAGGAGAAGGACUGCACAAGCUAGGCUACAUAUUAAGGGACAUUUCCAAGAUACCCGGAGGAGCCAUGUAUG-CUGAUGACACAGCUGGUUGGGACACAAGAAUAACAGAAGAUGACCUGCACAAUGAGGAAAAGAUCAUACAGCAAAUGGACCCUGAACACAGACAGUUAGCGAACGCUAUAUUCAAGCUCACAUACCAAAACAAAGUGGUCAAAGUUCAACGACCGACUCCAACGGGCACGGUAAUGGACAUUAUAUCUAGGAAAGACCAAAGGGGCAGUGGACAAGUGGGAACUUAUGGCCUUAAUACAU---UCACCAACAUGGAAGCCCAGUUAGUCAGACAAAUGGAAGGAGAAGGUGUGCUGACAAAGGCAGACCUCGAGAACCCUCAUCUGCUAGAGAAGAAAAUUACACAAUGGUUGGAAACCAAAGGAGUGGAGAGGUUAAAAAGAAUGGCCAUUAGCGGGGAUGAUUGCGUGGUGAAACCAAUCGAUGACAGGUUCGCUAAUGCCCUGCUUGCUCUGAACGAUAUGGGAAAGGUUCGGAAAGACAUACCUCAAUGGCAGCCAUCAAAGGGAUGGCAUGAUUGGCAACAGGUUCCUUUCUGCUCCCACCACUUUCAUGAAUUGAUCAUGAAAGAUGGAAGAAAGUUGGUGGUUCCCUGCAGACCCCAGGACGAACUAAUAGGAAGAGCAAGAAUCUCUCAAGGAGCGGGAUGGAGCCUUAGAGAAACUGCAUGUCUGGGGAAAGCCUACGCCCAAAUGUGGAGUCUCAUGUAUUUUCACAGAAGAGAUCUCAGAUUAGCAUCCAACGCCAUAUGUUCAGCAGUACCAGUCCACUGGGUUCCCACAAGUAGAACGACAUGGUCUAUUCAUGCUCACCAUCAGUGGAUGACUACAGAAGACAUGCUUACUGUUUGGAACAGGGUGUGGAUAGAGGAAAAUCCAUGGAUGGAAGACAAAACUCCAGUUACAACCUGGGAAAAUGUUCCAUAUCUAGGGAAGAGAGAAGACCAAUGGUGUGGAUCACUUAUUGGUCUCACUUCCAGAGCAACCUGGGCCCAGAACAUACCCACAGCAAUUCAACAGGUGAGAAGCCUUAUAGGCAAUGAAGAGUUCCUGGACUACAUGCCUUCAAUGAAGAGAUUCAGGAAGGAAGAGGAGUUGGAGGGAGCCAUUUGGU-AA
		</sequence>
		<sequence>
			<taxon idref="EU081197"/>
			AUGAACAACCAACGGAAGAAGACGGGAAAACCGUCUAUCAAUAUGCUGAAACGCGUGAGAAACCGUGUGUCAACUGGAUCACAGUUGGCGAAGAGAUUCUCAAAAGGACUGCUGAACGGCCAGGGACCAAUGAAAUUGGUUAUGGCGUUCAUAGCUUUCCUCAGAUUUCUAGCCAUUCCACCAACAGCAGGAGUCUUGGCUAGAUGGGGAACCUUCAAGAAGUCGGGGGCCAUCAAGGUCCUGAAAGGCUUCAAGAAGGAGAUCUCAAACAUGCUGAGCAUAAUCAACAAACGAAAAAAGACAUCGCUCUGUCUCAUGAUGAUAUUGCCAGCAGCACUUGCUUUCCACUUGACUUCACGAGAUGGAGAGCCGCGCAUGAUUGUGGGGAAGAAUGAAAGAGGAAAAUCCCUACUUUUCAAGACAGCUUCUGGAAUCAACAUGUGCACACUCAUAGCCAUGGAUCUGGGAGAGAUGUGUGAUGACACGGUCACUUACAAAUGCCCCCACAUUACCGAAGUGGAACCUGAAGACAUUGACUGCUGGUGCAACCUUACAUCAACAUGGGUGACUUAUGGAACGUGCAAUCAAGCUGGAGAGCAUAGACGCGACAAGAGAUCAGUAGCGUUAGCUCCCCAUGUCGGCAUGGGACUGGACACACGCACCCAAACCUGGAUGUCGGCUGAAGGAGCUUGGAGACAAGUCGAGAAGGUAGAGACAUGGGCCCUUAGGCACCCAGGGUUCACCAUACUAGCCCUAUUUCUCGCCCAUUACAUAGGCACUUCCCUGACCCAGAAGGUGGUUAUUUUCAUACUAUUAAUGCUGGUCACCCCAUCCAUGACAAUGAGAUGUGUGGGAGUAGGAAACAGAGAUUUUGUGGAAGGGCUAUCAGGAGCUACGUGGGUUGACGUGGUGCUCGAGCACGGGGGGUGUGUGACUACCAUGGCUAAGAACAAGCCCACGCUGGAUAUAGAGCUUCAGAAGACCGAGGCCACCCAACUGGCGACCCUAAGGAAGCUAUGCAUUGAGGGGAAAAUUACCAACAUAACAACUGACUCAAGAUGUCCUACCCAAGGGGAAGCAGUUUUGCCUGAGGAGCAGGACCAGAACUACGUGUGUAAGCAUACCUACGUAGACAGAGGCUGGGGGAACGGUUGUGGUUUGUUUGGCAAAGGAAGCUUGGUAACAUGUGCGAAAUUUCAAUGCCUGGAACCAAUAGAGGGAAAAGUGGUGCAAUAUGAGAACCUCAAAUACACCGUCAUCAUUACAGUGCACACAGGAGACCAACACCAGGUGGGAAAUGAAACGCAAGGAGUCACGGCUGAGAUAACACCUCAGGCAUCAACCACUGAAGCCAUCUUGCCUGAAUAUGGAACCCUUGGGCUAGAAUGCUCACCACGGACAGGUUUGGAUUUUAAUGAAAUGAUCUUACUAACAAUGAAGAACAAAGCAUGGAUGGUACAUAGACAAUGGUUCUUUGACCUACCUCUACCAUGGGCAUCAGGAGCUACAACAGAAACACCAACCUGGAACAGGAAGGAGCUUCUUGUGACAUUCAAAAACGCACAUGCGAAAAAACAAGAAGUAGUUGUCCUUGGAUCGCAAGAGGGAGCAAUGCAUACCGCACUGACAGGAGCUACAGAAAUCCAAAACUCAGGAGGCACAAGCAUUUUCGCGGGGCACUUAAAAUGUAGACUUAAGAUGGACAAAUUGGAACUCAAGGGGAUGAGCUAUGCAAUGUGCACGAAUACCUUUGUGUUGAAGAAAGAAGUCUCAGAAACGCAGCACGGGACAAUACUCAUUAAGGUUGAGUACAAAGGGGAAGAUGCACCUUGCAAGAUUCCCUUUUCCACAGAGGAUGGACAAGGGAAAGCUCACAAUGGCAGACUGAUCACAGCCAACCCUGUGGUGACUAAGAAGGAGGAGCCUGUCAAUAUUGAGGCUGAACCUCCUUUUGGGGAAAGCAAUAUAGUAAUUGGAAUUGGAGACAACGCCUUGAAAAUCAACUGGUACAAGAAGGGGAGCUCGAUUGGGAAGAUGUUUGAGGCCACUGCCAGGGGCGCAAGGCGCAUGGCCAUCUUGGGAGACACAGCUUGGGACUUUGGAUCAGUAGGUGGUGUUCUGAACUCAUUAGGCAAAAUGGUGCACCAAAUAUUUGGAAGUGCCUACACAGCCCUGUUCAGUGGAGUCUCUUGGGUGAUGAAAAUUGGAAUAGGUGUCCUCUUGACUUGGAUAGGGUUGAAUUCAAAGAACACAUCCAUGUCAUUUUCAUGCAUUGCGAUAGGAAUCAUCACACUCUAUCUGGGAGCUGUGGUACAAGCUGACAUGGGGUGUGUCAUAAACUGGAAGGGCAAAGAACUCAAAUGUGGGAGCGGAAUUUUCGUCACCAAUGAGGUCCAUACCUGGACAGAGCAAUACAAAUUCCAAGCAGAUUCCCCAAAAAGAUUGGCAACAGCCAUUGCAGGCGCUUGGGAGAAUGGAGUGUGUGGAAUUAGGUCAACAACCAGAAUGGAGAAUCUCUUGUGGAAGCAAAUAGCCAAUGAACUGAACUACAUAUUAUGGGAAAACAAUAUCAAAUUAACGGUAGUUGUGGGCGAUACAAUUGGGGUCUUAGAGCAAGGGAAAAGAACACUAACACCACAACCCAUGGAGCUAAAAUACUCAUGGAAAACGUGGGGAAAGGCAAAAAUAGUGACAGCUGAAACACAAAAUUCCUCUUUCAUAAUAGACGGGCCAAACACACCGGAGUGUCCAAGUGCCUCAAGAGCAUGGAAUGUGUGGGAGGUGGAAGAUUACGGGUUCGGAGUCUUCACAACCAACAUAUGGCUGAAACUCCGAGAGGUGUACACCCAACUAUGUGACCAUAGGCUAAUGUCAGCAGCUGUCAAGGAUGAGAGGGCCGUGCAUGCCGACAUGGGCUACUGGAUAGAAAGCCAAAAGAAUGGAAGUUGGAAGCUAGAAAAAGCAUCCCUCAUAGAGGUGAAAACCUGCACAUGGCCAAAAUCACACACUCUCUGGAGUAAUGGUGUGCUAGAGAGUGACAUGAUCAUCCCAAAGAGUCUAGCUGGACCUAUCUCACAACACAACUAUAGGCCCGGGUACCACACCCAAACGGCAGGACCCUGGCACUUAGGAAAAUUGGAGCUGGACUUCAACUACUGUGAAGGAACAACAGUUGUCAUCACAGAAAGCUGUGGGACAAGAGGCCCAUCAUUGAGAACAACAACAGUGUCAGGGAAGUUGAUACACGAAUGGUGUUGCCGCUCGUGCACACUUCCCCCCCUGCGAUACAUGGGAGAAGACGGCUGCUGGUAUGGCAUGGAAAUCAGACCCAUCAGUGAGAAAGAAGAGAACAUGGUAAAGUCUUUAGUCUCAGCGGGAAGUGGAAAGGUGGACAACUUCACAAUGGGAGUCUUGUGUUUGGCAAUCCUCUUUGAAGAGGUGAUGAGAGGAAAAUUUGGGAAGAAACACAUGAUUGCAGGGGUUUUCUUUACGUUUGUGCUCCUUCUCUUAGGGCAAAUAACAUGGAGAGACAUGGCGCACACACUAAUAAUGAUCGGGUCCAACGCCUCUGACAGGAUGGGAAUGGGCGUCACCUACCUAGCUCUAAUUGCAACAUUCAAAAUCCAGCCAUUCUUGGCUUUGGGAUUUUUCCUAAGAAAGCUGACAUCUAGAGAAAAUUUAUUGUUAGGAGUUGGGUUGGCCAUGGCAACAACGUUACAACUGCCAGAGGACAUUGAACAAAUGGCAAAUGGAAUCGCUCUGGGGCUCAUGGCUCUUAAACUGAUAACACAAUUUGAAACAUACCAAUUGUGGACGGCAUUGGUCUCCUUAACGUGUUCAAACACAAUUUUUACGUUGACUGUUGCCUGGAGAACAGCCACUCUGAUUUUGGCCGGAGUUUCGCUUUUACCAGUGUGCCAGUCUUCAAGCAUGAGGAAAACAGAUUGGCUCCCAAUGACAGUGGCAGCUAUGGGAGUUCCACCCCUUCCACUUUUUAUUUUUAGCUUGAAAGACACACUUAAAAGGAGAAGCUGGCCACUGAAUGAAGGAGUGAUGGCUGUUGGGCUUGUGAGCAUUCUGGCCAGUUCUCUCCUUAGAAAUGACGUACCCAUGGCUGGACCAUUAGUGGCCGGGGGCUUGCUGAUAGCGUGCUACGUUAUAACUGGCACGUCAGCGGACCUCACUGUAGAAAAAGCAGCAGAUGUAACAUGGGAGGAAGAGGCUGAGCAGACAGGAGUGUCCCACAACUUAAUGAUCACAGUUGAUGAUGAUGGAACAAUGAGAAUAAAAGAUGAUGAGACUGAGAACAUCCUAACAGUGCUUUUAAAAACAGCAUUACUAAUAGUAUCAGGCAUUUUUCCAUACUCCAUACCCGCAACAUUGUUGGUCUGGCACACUUGGCAAAAACAAACCCAAAGAUCCGGCGUUUUAUGGGAUGUACCCAGCCCCCCAGAGACACAGAAAGCAGAACUGGAAGAAGGGGUUUAUAGGAUCAAACAGCAAGGAAUUUUUGGGAAAACCCAAGUAGGGGUUGGAGUACAGAAAGAAGGAGUCUUCCACACCAUGUGGCACGUCACAAGAGGGGCAGUGUUGACACAUAAUGGGAAAAGACUGGAACCAAACUGGGCUAGUGUGAAAAAAGAUCUGAUUUCAUAUGGAGGAGGAUGGAGACUGAGCGCACAAUGGCAGAAGGGGGAGGAGGUGCAGGUUAUUGCCGUAGAGCCAGGGAAGAACCCAAAGAACUUUCAAACCAUGCCAGGCACUUUUCAGACUACUACAGGGGAAAUAGGAGCAAUUGCACUGGAUUUCAAGCCUGGGACUUCAGGAUCUCCUAUCAUAAAUAGAGAGGGAAAGGUAGUGGGACUGUAUGGCAAUGGAGUGGUUACAAAGAAUGGUGGCUAUGUCAGCGGAAUAGCGCAAACAAAUGCAGAACCAGAUGGACCGACACCAGAGUUAGAAGAAGAGAUGUUCAAAAAGCGAAACCUGACCAUAAUGGAUCUUCAUCCUGGAUCAGGAAAGACACGGAAAUACCUUCCAGCUAUUGUCAGAGAGGCAAUCAAGAGACGUUUAAGAACCUUAAUUUUGGCACCGACAAGGGUGGUUGCAGCUGAGAUGGAAGAAGCAUUGAAAGGGCUCCCAAUAAGGUACCAAACAACAGCAACAAAAUCUGAACACACAGGAAGAGAGAUUGUUGAUCUAAUGUGCCACGCAACGUUCACAAUGCGUUUGCUGUCACCAGUUAGGGUCCCAAAUUACAACUUGAUAAUAAUGGAUGAGGCCCAUUUCACAGACCCAGCCAGCAUAGCGGCUAGAGGGUACAUAUCAACUCGUGUUGGAAUGGGAGAAGCAGCCGCAAUCUUCAUGACAGCAACACCCCCUGGAACAGCUGAUGCCUUUCCUCAGAGCAAUGCUCCAAUCCAAGAUGAAGAAAGGGACAUACCAGAACGCUCAUGGAAUUCAGGCAAUGAAUGGAUUACCGACUUCGCUGGGAAAACGGUGUGGUUUGUCCCUAGCAUUAAAGCCGGAAAUGACAUAGCAAACUGCUUGCGGAAAAACGGGAAAAAGGUCAUUCAACUUAGUAGGAAGACUUUUGACACAGAAUAUCAGAAGACUAAACUGAAUGAUUGGGACUUUGUGGUGACAACUGACAUUUCAGAAAUGGGGGCCAAUUUCAAAGCAGAUAGAGUGAUCGACCCAAGAAGAUGUCUCAAACCAGUGAUCUUGACAGAUGGACCAGAGCGGGUGAUCCUGGCUGGACCAAUGCCAGUCACCGCGGCGAGUGCUGCGCAAAGGAGAGGGAGAGUUGGCAGGAACCCACAAAAAGAAAAUGACCAGUACAUAUUCACGGGCCAGCCUCUCAACAAUGAUGAAGACCAUGCUCACUGGACAGAAGCAAAAAUGCUGCUGGACAACAUCAACACACCAGAAGGGAUAAUACCAGCUCUCUUUGAACCAGAAAGGGAGAAGUCAGCCGCCAUAGACGGUGAGUAUCGCCUGAAGGGUGAGUCCAGGAAGACUUUCGUGGAACUCAUGAGGAGGGGUGACCUUCCAGUUUGGUUAGCCCAUAAAGUAGCAUCAGAAGGAAUCAAAUACACAGAUAGAAAAUGGUGCUUUGAUGGGCAACGCAAUAAUCAAAUUUUAGAGGAGAACAUGGAUGUGGAAAUCUGGACAAAGGAAGGAGAAAAGAAAAAAUUGAGACCUAGGUGGCUUGAUGCCCGCACUUAUUCAGAUCCAUUAGCACUCAAGGAAUUCAAGGACUUUGCGGCUGGCAGAAAGUCAAUCGCCCUUGAUCUUGUGACAGAAAUAGGAAGAGUGCCUUCACAUCUAGCCCACAGAACAAGAAACGCUCUGGAUAAUCUGGUGAUGCUGCAUACGUCAGAACAUGGCGGUAGGGCUUACAGGCAUGCGGUGGAGGAACUACCAGAAACAAUGGAAACACUCCUACUCUUGGGACUUAUGAUCUUGUUGACAGGUGGAGCAAUGCUUUUCUUGAUAUCAGGUAAAGGGAUUGGAAAGACUUCAAUAGGACUCAUUUGUGUAAUCGCUUCCAGCGGCAUGUUGUGGAUGGCCGAAGUUCCACUCCAAUGGAUCGCGUCGGCUAUAGUCCUGGAGUUUUUUAUGAUGGUGUUGCUCAUACCAGAACCAGAAAAGCAGAGAACCCCCCAAGACAACCAACUCGCAUAUGUCGUGAUAGGCAUACUUACAUUGGCUGCAAUAAUAGCAGCCAAUGAAAUGGGACUGCUGGAAACCACAAAGAGAGAUUUAGGAAUGUCUAAGGAGCCAGGUGUUGUUUCUCCAACCAGCUAUUUGGAUGUGGACUUGCACCCAGCAUCAGCCUGGACAUUGUACGCCGUGGCCACUACAGUAAUAACACCAAUGUUAAGACAUACCAUAGAGAAUUCUACAGCAAAUGUGUCCCUGGCAGCUAUAGCCAACCAGGCAGUGGUCCUGAUGGGUUUGGACAAAGGAUGGCCAAUAUCAAAAAUGGACUUAGGCGUGCCACUACUGGCACUGGGUUGCUAUUCACAAGUGAACCCACUGACUCUAACUGCGGCAGUACUUUUGCUAAUCACACAUUAUGCUAUCAUAGGUCCAGGAUUGCAAGCAAAAGCCACCCGUGAAGCUCAGAAAAGGACAGCUGCUGGAAUAAUGAAGAAUCCAACAGUGGAUGGGAUAAUGACAAUAGACCUAGAUCCUGUGAUAUAUGAUUCAAAAUUUGAAAAACAACUGGGACAGGUUAUGCUCCUGGUUUUGUGCGCAGUCCAACUCUUGCUAAUGAGAACAUCAUGGGCCUUGUGUGAAGCUUUAACUCUAGCUACAGGACCAAUAACAACACUCUGGGAAGGAUCACCUGGUAAGUUCUGGAACACCACGAUAGCUGUUUCCAUGGCGAACAUUUUUAGAGGGAGCUAUUUAGCAGGAGCUGGGCUUGCUUUUUCUAUUAUGAAAUCAGUUGGAACAGGAAAAAGAGGAACAGGCUCACAAGGUGAAACUUUAGGAGAAAAAUGGAAAAAGAAAUUAAAUCAAUUAUCCCGGAAAGAGUUUGACCUUUACAAGAAAUCUGGAAUCACUGAAGUAGAUAGAACAGAAGCCAAAGAAGGGCUGAAAAGAGGAGAGACAACACAUCAUGCCGUGUCCCGAGGUAGCGCAAAACUCCAAUGGUUUGUGGAAAGAAACAUGGUCAUUCCCGAAGGAAGAGUCAUAGACUUGGGCUGUGGAAGAGGAGGCUGGUCAUAUUACUGUGCAGGACUGAAAAAAGUCACAGAAGUGCGAGGAUACACAAAAGGCGGUCCAGGACACGAAGAACCAGUACCUAUGUCUACAUAUGGAUGGAACAUAGUUAAGUUAAUGAGUGGAAAGGAUGUGUUCUAUCUCCCACCUGAAAAGUGUGAUACCCUGUUGUGUGACAUUGGAGAAUCUUCACCAAGCCCAACAGUGGAAGAGAGCAGAACUAUAAGAGUUUUGAAGAUGGUUGAACCAUGGCUAAAAAACAACCAGUUUUGCAUUAAAGUUUUGAACCCUUACAUGCCAACUGUGAUUGAGCACCUAGAAAGACUACAAAGGAAACAUGGAGGAAUGCUUGUGAGAAAUCCACUUUCACGAAACUCCACGCACGAAAUGUACUGGAUAUCUAAUGGCACAGGUAACAUUGUCUCUUCAGUCAACAUGGUGUCUAGAUUGCUACUGAACAGGUUCACGAUGACACACAGGAGACCCACCAUAGAGAAAGAUGUGGAUUUAGGAGCAGGAACUCGACAUGUUAAUGCGGAACCAGAAACACCCAACAUGGAUGUCAUUGGGGAGAGAAUAAAAAGGAUCAAGGAGGAGCAUAAUUCAACAUGGCACUAUGAUGACGAAAACCCCUACAAAACGUGGGCUUACCAUGGAUCCUAUGAAGUCAAAGCCACAGGCUCAGCCUCCUCCAUGAUAAAUGGAGUCGUGAAACUCCUCACCAAACCAUGGGAUGUGGUGCCCAUGGUGACACAGAUGGCAAUGACAGACACAACUCCAUUUGGCCAGCAGAGAGUCUUUAAAGAGAAAGUGGACACCAGGACGCCCAGGCCCAUGCCAGGGACAAGAAAGGUUAUGGAGAUCACAGCGGAGUGGCUCUGGAGAACCCUGGGAAGGAACAAAAGACCCAGAUUAUGCACAAGGGAAGAGUUUACAAAAAAGGUCAGAACUAACGCAGCUAUGGGCGCCGUUUUCACAGAGGAGAACCAAUGGGACAGUGCGAAAGCUGCUGUUGAGGAUGAAGAAUUUUGGAAACUUGUGGACAGAGAACGUGCACUCCACAAAUUGGGCAAAUGUGGAAGCUGCGUUUAUAACAUGAUGGGCAAGAGAGAGAAAAAACUUGGAGAGUUUGGCAAAGCAAAAGGCAGUAGAGCUAUAUGGUACAUGUGGUUGGGAGCCAGGUACCUUGAGUUCGAAGCCCUUGGAUUCUUAAAUGAAGACCACUGGUUCUCGCGUGAAAACUCUUACAGUGGAGUAGAAGGAGAAGGACUGCACAAGCUAGGCUACAUAUUAAGGGACAUUUCCAAGAUACCCGGAGGAGCCAUGUAUG-CUGAUGACACAGCUGGUUGGGACACAAGAAUAACAGAAGAUGACCUGCACAAUGAGGAAAAGAUCAUACAGCAAAUGGACCCUGAACACAGACAGUUAGCGAACGCUAUAUUCAAGCUCACAUACCAAAACAAAGUGGUCAAAGUUCAACGACCGACUCCAACGGGCACGGUAAUGGACAUUAUAUCUAGGAAAGACCAAAGGGGCAGUGGACAAGUGGGAACUUAUGGCCUUAAUACAU---UCACCAACAUGGAAGCCCAGUUAGUCAGACAAAUGGAAGGAGAAGGUGUGCUGACAAAGGCAGACCUCGAGAACCCUCAUCUGCUAGAGAAGAAAAUUACACAAUGGUUGGAAACCAAAGGAGUGGAGAGGUUAAAAAGAAUGGCCAUUAGCGGGGAUGAUUGCGUGGUGAAACCAAUCGAUGACAGGUUCGCUAAUGCCCUGCUUGCUCUGAACGAUAUGGGAAAGGUUCGGAAAGACAUACCUCAAUGGCAGCCAUCAAAGGGAUGGCAUGAUUGGCAACAGGUUCCUUUCUGCUCCCACCACUUUCAUGAAUUGAUCAUGAAAGAUGGAAGAAAGUUGGUGGUUCCCUGCAGACCCCAGGACGAACUAAUAGGAAGAGCAAGAAUCUCUCAAGGAGCGGGAUGGAGCCUUAGAGAAACUGCAUGUCUGGGGAAAGCCUACGCCCAAAUGUGGAGUCUCAUGUAUUUUCACAGAAGAGAUCUCAGAUUAGCAUCCAACGCCAUAUGUUCAGCAGUACCAGUCCACUGGGUUCCCACAAGUAGAACGACAUGGUCUAUUCAUGCUCACCAUCAGUGGAUGACUACAGAAGACAUGCUUACUGUUUGGAACAGGGUGUGGAUAGAGGAAAAUCCAUGGAUGGAAGACAAAACUCCAGUUACAACCUGGGAAAAUGUUCCAUAUCUAGGGAAGAGAGAAGACCAAUGGUGUGGAUCACUUAUUGGUCUCACUUCCAGAGCAACCUGGGCCCAGAACAUACCCACAGCAAUUCAACAGGUGAGAAGCCUUAUAGGCAAUGAAGAGUUCCUGGACUACAUGCCUUCAAUGAAGAGAUUCAGGAAGGAAGAGGAGUUGGAGGGAGCCAUUUGGU-AA
		</sequence>
		<sequence>
			<taxon idref="EU081220"/>
			AUGAACAACCAACGGAAGAAGACGGGAAAACCGUCUAUCAAUAUGCUGAAACGCGUGAGAAACCGUGUGUCAACUGGAUCACAGUUGGCGAAGAGAUUCUCAAAAGGACUGCUGAACGGCCAGGGACCAAUGAAAUUGGUUAUGGCGUUCAUAGCUUUCCUCAGAUUUCUAGCCAUUCCACCAACAGCAGGAGUCUUGGCUAGAUGGGGAACCUUCAAGAAGUCGGGGGCCAUCAAGGUCCUGAAAGGCUUCAAGAAGGAGAUCUCAAACAUGCUGAGCAUAAUCAACAAACGAAAAAAGACAUCGCUCUGUCUCAUGAUGAUAUUGCCAGCAGCACUUGCUUUCCACUUGACUUCACGAGAUGGAGAGCCGCGCAUGAUUGUGGGGAAGAAUGAAAGAGGAAAAUCCCUACUUUUCAAGACAGCUUCUGGAAUCAACAUGUGCACACUCAUAGCCAUGGAUCUGGGAGAGAUGUGUGAUGACACGGUCACUUACAAAUGCCCCCACAUUACCGAAGUGGAACCUGAAGACAUUGACUGCUGGUGCAACCUUACAUCAACAUGGGUGACUUAUGGAACGUGCAAUCAAGCUGGAGAGCAUAGACGCGACAAGAGAUCAGUAGCGUUAGCUCCCCAUGUCGGCAUGGGACUGGACACACGCACCCAAACCUGGAUGUCGGCUGAAGGAGCUUGGAGACAAGUCGAGAAGGUAGAGACAUGGGCCCUUAGGCACCCAGGGUUCACCAUACUAGCCCUAUUUCUCGCCCAUUACAUAGGCACUUCCCUGACCCAGAAGGUGGUUAUUUUCAUACUAUUAAUGCUGGUCACCCCAUCCAUGACAAUGAGAUGUGUGGGAGUAGGAAACAGAGAUUUUGUGGAAGGGCUAUCAGGAGCUACGUGGGUUGACGUGGUGCUCGAGCACGGGGGGUGUGUGACUACCAUGGCUAAGAACAAGCCCACGCUGGAUAUAGAGCUUCAGAAGACCGAGGCCACCCAACUGGCGACCCUAAGGAAGCUAUGCAUUGAGGGGAAAAUUACCAACAUAACAACUGACUCAAGAUGUCCUACCCAAGGGGAAGCAGUUUUGCCUGAGGAGCAGGACCAGAACUACGUGUGUAAGCAUACCUACGUAGACAGAGGCUGGGGGAACGGUUGUGGUUUGUUUGGCAAAGGAAGCUUGGUAACAUGUGCGAAAUUUCAAUGCCUGGAACCAAUAGAGGGAAAAGUGGUGCAAUAUGAGAACCUCAAAUACACCGUCAUCAUUACAGUGCACACAGGAGACCAACACCAGGUGGGAAAUGAAACGCAAGGAGUCACGGCUGAGAUAACACCUCAGGCAUCAACCACUGAAGCCAUCUUGCCUGAAUAUGGAACCCUUGGGCUAGAAUGCUCACCACGGACAGGUUUGGAUUUUAAUGAAAUGAUCUUACUAACAAUGAAGAACAAAGCAUGGAUGGUACAUAGACAAUGGUUCUUUGACCUACCUCUACCAUGGGCAUCAGGAGCUACAACAGAAACACCAACCUGGAACAGGAAGGAGCUUCUUGUGACAUUCAAAAACGCACAUGCGAAAAAACAAGAAGUAGUUGUCCUUGGAUCGCAAGAGGGAGCAAUGCAUACCGCACUGACAGGAGCUACAGAAAUCCAAAACUCAGGAGGCACAAGCAUUUUCGCGGGGCACUUAAAAUGUAGACUUAAGAUGGACAAAUUGGAACUCAAGGGGAUGAGCUAUGCAAUGUGCACGAAUACCUUUGUGUUGAAGAAAGAAGUCUCAGAAACGCAGCACGGGACAAUACUCAUUAAGGUUGAGUACAAAGGGGAAGAUGCACCUUGCAAGAUUCCCUUUUCCACAGAGGAUGGACAAGGGAAAGCUCACAAUGGCAGACUGAUCACAGCCAACCCUGUGGUGACUAAGAAGGAGGAGCCUGUCAAUAUUGAGGCUGAACCUCCUUUUGGGGAAAGCAAUAUAGUAAUUGGAAUUGGAGACAACGCCUUGAAAAUCAACUGGUACAAGAAGGGGAGCUCGAUUGGGAAGAUGUUUGAGGCCACUGCCAGGGGCGCAAGGCGCAUGGCCAUCUUGGGAGACACAGCUUGGGACUUUGGAUCAGUAGGUGGUGUUCUGAACUCAUUAGGCAAAAUGGUGCACCAAAUAUUUGGAAGUGCCUACACAGCCCUGUUCAGUGGAGUCUCUUGGGUGAUGAAAAUUGGAAUAGGUGUCCUCUUGACUUGGAUAGGGUUGAAUUCAAAGAACACAUCCAUGUCAUUUUCAUGCAUUGCGAUAGGAAUCAUUACACUCUAUCUGGGAGCUGUGGUACAAGCUGACAUGGGGUGUGUCAUAAACUGGAAGGGCAAAGAACUCAAAUGUGGGAGCGGAAUUUUCGUCACCAAUGAGGUCCAUACCUGGACAGAGCAAUACAAAUUCCAAGCAGAUUCCCCAAAAAGAUUGGCAACAGCCAUUGCAGGCGCUUGGGAGAAUGGAGUGUGUGGAAUUAGGUCAACAACCAGAAUGGAGAAUCUCUUGUGGAAGCAAAUAGCCAAUGAACUGAACUACAUAUUAUGGGAAAACAAUAUCAAAUUAACGGUAGUUGUGGGCGAUACAAUUGGGGUCUUAGAGCAAGGGAAAAGAACACUAACACCACAACCCAUGGAGCUAAAAUACUCAUGGAAAACGUGGGGAAAGGCAAAAAUAGUGACAGCUGAAACACAAAAUUCCUCUUUCAUAAUAGACGGGCCAAACACACCGGAGUGUCCAAGUGCCUCAAGAGCAUGGAAUGUGUGGGAGGUGGAAGAUUACGGGUUCGGAGUCUUCACAACCAACAUAUGGCUGAAACUCCGAGAGGUGUACACCCAACUAUGUGACCAUAGGCUAAUGUCGGCAGCUGUCAAGGAUGAGAGGGCCGUGCAUGCCGACAUGGGCUACUGGAUAGAAAGCCAAAAGAAUGGAAGUUGGAAGCUAGAAAAAGCAUCCCUCAUAGAGGUGAAAACCUGCACAUGGCCAAAAUCACACACUCUCUGGAGUAAUGGUGUGCUAGAGAGUGACAUGAUCAUCCCAAAGAGUCUAGCUGGACCUAUCUCACAACACAACUAUAGGCCCGGGUACCACACCCAAACGGCAGGACCCUGGCACUUAGGAAAAUUGGAGCUGGACUUCAACUACUGUGAAGGAACAACAGUUGUCAUCACAGAAAGCUGUGGGACAAGAGGCCCAUCAUUGAGAACAACAACAGUGUCAGGGAAGUUGAUACACGAAUGGUGUUGCCGCUCGUGCACACUUCCCCCCCUGCGAUACAUGGGAGAAGACGGCUGCUGGUAUGGCAUGGAAAUCAGACCCAUCAGUGAGAAAGAAGAGAACAUGGUAAAGUCUUUAGUCUCAGCGGGAAGUGGAAAGGUGGACAACUUCACAAUGGGAGUCUUGUGUUUGGCAAUCCUCUUUGAAGAGGUGAUGAGAGGAAAAUUUGGGAAGAAACACAUGAUUGCAGGGGUUUUCUUUACGUUUGUGCUCCUUCUCUCAGGGCAAAUAACAUGGAGAGACAUGGCGCACACACUAAUAAUGAUCGGGUCCAACGCCUCUGACAGGAUGGGAAUGGGCGUCACCUACCUAGCUCUAAUUGCAACAUUCAAAAUCCAGCCAUUCUUGGCUUUGGGAUUUUUCCUAAGAAAGCUGACAUCUAGAGAAAAUUUAUUGUUAGGAGUUGGGUUGGCCAUGGCAACAACGUUACAACUGCCAGAGGACAUUGAACAAAUGGCAAAUGGAAUCGCUCUGGGGCUCAUGGCUCUUAAACUGAUAACACAAUUUGAAACAUACCAAUUGUGGACGGCAUUGGUCUCCUUAACGUGUUCAAACACAAUUUUUACGUUGACUGUUGCCUGGAGAACAGCCACUCUGAUUUUGGCCGGAGUUUCGCUUUUACCAGUGUGCCAGUCUUCAAGCAUGAGGAAAACAGAUUGGCUCCCAAUGACAGUGGCAGCUAUGGGAGUUCCACCCCUUCCACUUUUUAUUUUUAGCUUGAAAGACACACUUAAAAGGAGAAGCUGGCCACUGAAUGAAGGAGUGAUGGCUGUUGGGCUUGUGAGCAUUCUGGCCAGUUCUCUCCUUAGAAAUGACGUACCCAUGGCUGGACCAUUAGUGGCCGGGGGCUUGCUGAUAGCGUGCUACGUUAUAACUGGCACGUCAGCGGACCUCACUGUAGAAAAAGCAGCAGAUGUAACAUGGGAGGAAGAGGCUGAGCAGACAGGAGUGUCCCACAACUUAAUGAUCACAGUUGAUGAUGAUGGAACAAUGAGAAUAAAAGAUGAUGAGACUGAGAACAUCCUAACAGUGCUUUUAAAAACAGCAUUACUAAUAGUAUCAGGCAUUUUUCCAUACUCCAUACCCGCAACAUUGUUGGUCUGGCACACUUGGCAAAAACAAACCCAAAGAUCCGGCGUUUUAUGGGAUGUACCCAGCCCCCCAGAGACACAGAAAGCAGAACUGGAAGAAGGGGUUUAUAGGAUCAAACAGCAAGGAAUUUUUGGGAAAACCCAAGUAGGGGUUGGAGUACAGAAAGAAGGAGUCUUCCACACCAUGUGGCACGUCACAAGAGGGGCAGUGUUGACACAUAAUGGGAAAAGACUGGAACCAAACUGGGCUAGUGUGAAAAAAGAUCUGAUUUCAUAUGGAGGAGGAUGGAGACUGAGCGCACAAUGGCAGAAGGGGGAGGAGGUGCAGGUUAUUGCCGUAGAGCCAGGGAAGAACCCAAAGAACUUUCAAACCAUGCCAGGCACUUUUCAGACUACUACAGGGGAAAUAGGAGCAAUUGCACUGGAUUUCAAGCCUGGGACUUCAGGAUCUCCUAUCAUAAAUAGAGAGGGAAAGGUAGUGGGACUGUAUGGCAAUGGAGUGGUUACAAAGAAUGGUGGCUAUGUCAGCGGAAUAGCGCAAACAAAUGCAGAACCAGAUGGACCGACACCAGAGUUAGAAGAAGAGAUGUUCAAAAAGCGAAACCUGACCAUAAUGGAUCUUCAUCCUGGAUCAGGAAAGACACGGAAAUACCUUCCAGCUAUUGUCAGAGAGGCAAUCAAGAGACGUUUAAGAACCUUAAUUUUGGCACCGACAAGGGUGGUUGCAGCUGAGAUGGAAGAAGCAUUGAGAGGGCUCCCAAUAAGGUACCAAACAACAGCAACAAAAUCUGAACACACAGGAAGAGAGAUUGUUGAUCUAAUGUGCCACGCAACGUUCACAAUGCGUUUGCUGUCACCAGUUAGGGUCCCAAAUUACAACUUGAUAAUAAUGGAUGAGGCCCAUUUCACAGACCCAGCCAGCAUAGCGGCUAGAGGGUACAUAUCAACUCGUGUUGGAAUGGGAGAAGCAGCCGCAAUCUUCAUGACAGCAACACCCCCUGGAACAGCUGAUGCCUUUCCUCAGAGCAAUGCUCCAAUCCAAGAUGAAGAAAGGGACAUACCAGAACGCUCAUGGAAUUCAGGCAAUGAAUGGAUUACCGACUUCGCUGGGAAAACGGUGUGGUUUGUCCCUAGCAUUAAAGCCGGAAAUGACAUAGCAAACUGCUUGCGGAAAAACGGGAAAAAGGUCAUUCAACUUAGUAGGAAGACUUUUGACACAGAAUAUCAGAAGACUAAACUGAAUGAUUGGGACUUUGUGGUGACAACUGACAUUUCAGAAAUGGGGGCCAAUUUCAAAGCAGAUAGAGUGAUCGACCCAAGAAGAUGUCUCAAACCAGUGAUCUUGACAGAUGGACCAGAGCGGGUGAUCCUGGCUGGACCAAUGCCAGUCACCGCGGCGAGUGCUGCGCAAAGGAGAGGGAGAGUUGGCAGGAACCCACAAAAAGAAAAUGACCAGUACAUAUUCACGGGCCAGCCUCUCAACAAUGAUGAAGACCAUGCUCACUGGACAGAAGCAAAAAUGCUGCUGGACAACAUCAACACACCAGAAGGGAUAAUACCAGCUCUCUUUGAACCAGAAAGGGAGAAGUCAGCCGCCAUAGACGGUGAGUAUCGCCUGAAGGGUGAGUCCAGGAAGACUUUCGUGGAACUCAUGAGGAGGGGUGACCUUCCAGUUUGGUUAGCCCAUAAAGUAGCAUCAGAAGGAAUCAAAUACACAGAUAGAAAAUGGUGCUUUGAUGGGCAACGCAAUAAUCAAAUUUUAGAGGAGAACAUGGAUGUGGAAAUCUGGACAAAGGAAGGAGAAAAGAAAAAAUUGAGACCUAGGUGGCUUGAUGCCCGCACUUAUUCAGAUCCAUUAGCACUCAAGGAAUUCAAGGACUUUGCGGCUGGCAGAAAGUCAAUUGCCCUUGAUCUUGUGACAGAAAUAGGAAGAGUGCCUUCACAUCUAGCCCACAGAACAAGAAACGCUCUGGAUAAUCUGGUGAUGCUGCAUACGUCAGAACAUGGCGGUAGGGCUUACAGGCAUGCGGUGGAGGAACUACCAGAAACAAUGGAAACACUCCUACUCUUGGGACUUAUGAUCUUGUUGACAGGUGGAGCAAUGCUUUUCUUGAUAUCAGGUAAAGGGAUUGGAAAGACUUCAAUAGGACUCAUUUGUGUAAUCGCUUCCAGCGGCAUGUUGUGGAUGGCCGAAGUUCCACUCCAAUGGAUCGCGUCGGCUAUAGUCCUGGAGUUUUUUAUGAUGGUGUUGCUCAUACCAGAACCAGAAAAGCAGAGAACCCCCCAAGACAACCAACUCGCAUAUGUCGUGAUAGGCAUACUUACAUUGGCUGCAAUAAUAGCAGCCAAUGAAAUGGGACUGCUGGAAACCACAAAGAGAGAUUUAGGAAUGUCUAAGGAGCCAGGUGUUGUUUCUCCAACCAGCUAUUUGGAUGUGGACUUGCACCCAGCAUCAGCCUGGACAUUGUACGCCGUGGCCACUACAGUAAUAACACCAAUGUUAAGACAUACCAUAGAGAAUUCUACAGCAAAUGUGUCCCUGGCAGCUAUAGCCAACCAGGCAGUGGUCCUGAUGGGUUUGGACAAAGGAUGGCCAAUAUCAAAAAUGGACUUAGGCGUGCCACUACUGGCACUGGGUUGCUAUUCACAAGUGAACCCACUGACUCUAACUGCGGCAGUACUUUUGCUAAUCACACAUUAUGCUAUCAUAGGUCCAGGAUUGCAAGCAAAAGCCACCCGUGAAGCUCAGAAAAGGACAGCUGCUGGAAUAAUGAAGAAUCCAACAGUGGAUGGGAUAAUGACAAUAGACCUAGAUCCUGUGAUAUAUGAUUCAAAAUUUGAAAAACAACUGGGACAGGUUAUGCUCCUGGUUUUGUGCGCAGUCCAACUCUUGCUAAUGAGAACAUCAUGGGCCUUGUGUGAAGCUUUAACUCUAGCUACAGGACCAAUAACAACACUCUGGGAAGGAUCACCUGGUAAGUUCUGGAACACCACGAUAGCUGUUUCCAUGGCGAACAUUUUUAGAGGGAGCUAUUUAGCAGGAGCUGGGCUUGCUUUUUCUAUUAUGAAAUCAGUUGGAACAGGAAAAAGAGGAACAGGCUCACAAGGUGAAACUUUAGGAGAAAAAUGGAAAAAGAAAUUAAAUCAAUUAUCCCGGAAAGAGUUUGACCUUUACAAGAAAUCUGGAAUCACUGAAGUAGAUAGAACAGAAGCCAAAGAAGGGCUGAAAAGAGGAGAGACAACACAUCAUGCCGUGUCCCGAGGUAGCGCAAAACUCCAAUGGUUUGUGGAAAGAAACAUGGUCAUUCCCGAAGGAAGAGUCAUAGACUUGGGCUGUGGAAGAGGAGGCUGGUCAUAUUACUGUGCAGGACUGAAAAAAGUCACAGAAGUGCGAGGAUACACAAAAGGCGGUCCAGGACACGAAGAACCAGUACCUAUGUCUACAUAUGGAUGGAACAUAGUUAAGUUAAUGAGUGGAAAGGAUGUGUUCUAUCUCCCACCUGAAAAGUGUGAUACCCUGUUGUGUGACAUUGGAGAAUCUUCACCAAGCCCAACAGUGGAAGAGAGCAGAACUAUAAGAGUUUUGAAGAUGGUUGAACCAUGGCUAAAAAACAACCAGUUUUGCAUUAAAGUUUUGAACCCUUACAUGCCAACUGUGAUUGAGCACCUAGAAAGACUACAAAGGAAACAUGGAGGAAUGCUUGUGAGAAAUCCACUUUCACGAAACUCCACGCACGAAAUGUACUGGAUAUCUAAUGGCACAGGUAACAUUGUCUCUUCAGUCAACAUGGUGUCUAGAUUGCUACUGAACAGGUUCACGAUGACACACAGGAGACCCACCAUAGAGAAAGAUGUGGAUUUAGGAGCAGGAACUCGACAUGUUAAUGCGGAACCAGAAACACCCAACAUGGAUGUCAUUGGGGAGAGAAUAAAAAGGAUCAAGGAGGAGCAUAAUUCAACAUGGCACUAUGAUGACGAAAACCCCUACAAAACGUGGGCUUACCAUGGAUCCUAUGAAGUCAAAGCCACAGGCUCAGCCUCCUCCAUGAUAAAUGGAGUCGUGAAACUCCUCACCAAACCAUGGGAUGUGGUGCCCAUGGUGACACAGAUGGCAAUGACAGACACAACUCCAUUUGGCCAGCAGAGAGUCUUCAAAGAGAAAGUGGACACCAGGACGCCCAGGCCCAUGCCAGGGACAAGAAAGGUUAUGGAGAUCACAGCGGAGUGGCUCUGGAGAACCCUGGGAAGGAACAAAAGACCCAGAUUAUGCACAAGGGAAGAGUUUACAAAAAAGGUCAGAACUAACGCAGCCAUGGGCGCCGUUUUCACAGAGGAGAACCAAUGGGACAGUGCGAAAGCUGCUGUUGAGGAUGAAGAAUUUUGGAAACUUGUGGACAGAGAACGUGAACUCCACAAAUUGGGCAAAUGUGGAAGCUGCGUUUAUAACAUGAUGGGCAAGAGAGAGAAAAAACUUGGAGAGUUUGGCAAAGCAAAAGGCAGUAGAGCUAUAUGGUACAUGUGGUUGGGAGCCAGGUACCUUGAGUUCGAAGCCCUUGGAUUCUUAAAUGAAGACCACUGGUUCUCGCGUGAAAACUCUUACAGUGGAGUAGAAGGAGAAGGACUGCACAAGCUAGGCUACAUAUUAAGGGACAUUUCCAAGAUACCCGGAGGAGCCAUGUAUG-CUGAUGACACAGCUGGUUGGGACACAAGAAUAACAGAAGAUGACCUGCACAAUGAGGAAAAGAUCAUACAGCAAAUGGACCCUGAACACAGACAGUUAGCGAACGCUAUAUUCAAGCUCACAUACCAAAACAAAGUGGUCAAAGUUCAACGACCGACUCCAACGGGCACGGUAAUGGACAUUAUAUCUAGGAAAGACCAAAGGGGCAGUGGACAAGUGGGAACUUAUGGCCUUAAUACAU---UCACCAACAUGGAAGCCCAGUUAGUCAGACAAAUGGAAGGAGAAGGUGUGCUGACAAAGGCAGACCUCGAGAACCCUCAUCUGCUAGAGAAGAAAAUUGCACAAUGGUUGGAAACCAAAGGAGUGGAGAGGUUAAAAAGAAUGGCCAUUAGCGGGGAUGAUUGCGUGGUGAAACCAAUCGAUGACAGGUUCGCUAAUGCCCUGCUUGCUCUGAACGAUAUGGGAAAGGUUCGGAAAGACAUACCUCAAUGGCAGCCAUCAAAGGGAUGGCAUGAUUGGCAACAGGUUCCUUUCUGCUCCCACCACUUUCAUGAAUUGAUCAUGAAAGAUGGAAGAAAGUUGGUGGUUCCCUGCAGACCCCAGGACGAACUAAUAGGAAGAGCAAGAAUCUCUCAAGGAGCGGGAUGGAGCCUUAGAGAAACUGCAUGUCUGGGGAAAGCCUACGCCCAAAUGUGGAGUCUCAUGUAUUUUCACAGAAGAGAUCUCAGAUUAGCAUCCAACGCCAUAUGUUCAGCAGUACCAGUCCACUGGGUUCCCACAAGUAGAACGACAUGGUCUAUUCAUGCUCACCAUCAGUGGAUGACUACAGAAGACAUGCUUACUGUUUGGAACAGGGUGUGGAUAGAGGAAAAUCCAUGGAUGGAAGACAAAACUCCAGUUACAACCUGGGAAAAUGUUCCAUAUCUAGGGAAGAGAGAAGACCAAUGGUGUGGAUCACUUAUUGGUCUCACUUCCAGAGCAACCUGGGCCCAGAACAUACCCACAGCAAUUCAACAGGUGAGAAGCCUUAUAGGCAAUGAAGAGUUCCUGGACUACAUGCCUUCAAUGAAGAGAUUCAGGAAGGAAGAGGAGUUGGAGGGAGCCAUUUGGU-AA
		</sequence>
		<sequence>
			<taxon idref="EU081211"/>
			AUGAACAACCAACGGAAGAAGACGGGAAAACCGUCUAUCAAUAUGCUGAAACGCGUGAGAAACCGUGUGUCAACUGGAUCACAGUUGGCGAAGAGAUUCUCAAAAGGACUGCUGAACGGCCAGGGACCAAUGAAAUUGGUUAUGGCGUUCAUAGCUUUCCUCAGAUUUCUAGCCAUUCCACCAACAGCAGGAGUCUUGGCUAGAUGGGGAACCUUCAAGAAGUCGGGGGCCAUCAAGGUCCUGAAAGGCUUCAAGAAGGAGAUCUCAAACAUGCUGAGCAUAAUCAACAAACGAAAAAAGACAUCGCUCUGUCUCAUGAUGAUAUUGCCAGCAGCACUUGCUUUCCACUUGACUUCACGAGAUGGAGAGCCGCGCAUGAUUGUGGGGAAGAAUGAAAGAGGAAAAUCCCUACUUUUCAAGACAGCUUCUGGAAUCAACAUGUGCACACUCAUAGCCAUGGAUCUGGGAGAGAUGUGUGAUGACACGGUCACUUACAAAUGCCCCCACAUUACCGAAGUGGAACCUGAAGACAUUGACUGCUGGUGCAACCUUACAUCAACAUGGGUGACUUAUGGAACGUGCAAUCAAGCUGGAGAGCAUAGACGCGACAAGAGAUCAGUAGCGUUAGCUCCCCAUGUCGGCAUGGGACUGGACACACGCACCCAAACCUGGAUGUCGGCUGAAGGAGCUUGGAGACAAGUCGAGAAGGUAGAGACAUGGGCCCUUAGGCACCCAGGGUUCACCAUACUAGCCCUAUUUCUCGCCCAUUACAUAGGCACUUCCCUGACCCAGAAGGUGGUUAUUUUCAUACUAUUAAUGCUGGUCACCCCAUCCAUGACAAUGAGAUGUGUGGGAGUAGGAAACAGAGAUUUUGUGGAAGGGCUAUCAGGAGCUACGUGGGUUGACGUGGUGCUCGAGCACGGGGGGUGUGUGACUACCAUGGCUAAGAACAAGCCCACGCUGGAUAUAGAGCUUCAGAAGACCGAGGCCACCCAACUGGCGACCCUAAGGAAGCUAUGCAUUGAGGGGAAAAUUACCAACAUAACAACUGACUCAAGAUGUCCUACCCAAGGGGAAGCAGUUUUGCCUGAGGAGCAGGACCAGAACUACGUGUGUAAGCAUACCUACGUAGACAGAGGCUGGGGGAACGGUUGUGGUUUGUUUGGCAAAGGAAGCUUGGUAACAUGUGCGAAAUUUCAAUGCCUGGAACCAAUAGAGGGAAAAGUGGUGCAAUAUGAGAACCUCAAAUACACCGUCAUCAUCACAGUGCACACAGGAGACCAACACCAGGUGGGAAAUGAAACGCAAGGAGUCACGGCUGAGAUAACACCUCAGGCAUCAACCACUGAAGCCAUCUUGCCUGAAUAUGGAACCCUUGGGCUAGAAUGCUCACCACGGACAGGUUUGGAUUUUAAUGAAAUGAUCUUACUAACAAUGAAGAACAAAGCAUGGAUGGUACAUAGACAAUGGUUCUUUGACCUACCUCUACCAUGGGCAUCAGGAGCUACAACAGAAACACCAACCUGGAACAGGAAGGAGCUUCUUGUGACAUUCAAAAACGCACAUGCGAAAAAACAAGAAGUAGUUGUCCUUGGAUCGCAAGAGGGAGCAAUGCAUACCGCACUGACAGGAGCUACAGAAAUCCAAAACUCAGGAGGCACAAGCAUUUUCGCGGGGCACUUAAAAUGUAGACUUAAGAUGGACAAAUUGGAACUCAAGGGGAUGAGCUAUGCAAUGUGCACGAAUACCUUUGUGUUGAAGAAAGAAGUCUCAGAAACGCAGCACGGGACAAUACUCAUUAAGGUUGAGUACAAAGGGGAAGAUGCACCUUGCAAGAUUCCCUUUUCCACAGAGGAUGGACAAGGGAAAGCUCACAAUGGCAGACUGAUCACAGCCAACCCUGUGGUGACUAAGAAGGAGGAGCCUGUCAAUAUUGAGGCUGAACCUCCUUUUGGGGAAAGCAAUAUAGUAAUUGGAAUUGGAGACAACGCCUUGAAAAUCAACUGGUACAAGAAGGGGAGCUCGAUUGGGAAGAUGUUUGAGGCCACUGCCAGGGGCGCAAGGCGCAUGGCCAUCUUGGGAGACACAGCUUGGGACUUUGGAUCAGUAGGUGGUGUUCUGAACUCAUUAGGCAAAAUGGUGCACCAAAUAUUUGGAAGUGCCUACACAGCCCUGUUCAGUGGAGUCUCUUGGGUGAUGAAAAUUGGAAUAGGUGUCCUCUUGACUUGGAUAGGGUUGAAUUCAAAGAACACAUCCAUGUCAUUUUCAUGCAUUGCGAUAGGAAUCAUUACACUCUAUCUGGGAGCUGUGGUACAAGCUGACAUGGGGUGUGUCAUAAACUGGAAGGGCAAAGAACUCAAAUGUGGGAGCGGAAUUUUCGUCACCAAUGAGGUCCAUACCUGGACAGAGCAAUACAAAUUCCAAGCAGAUUCCCCAAAAAGAUUGGCAACAGCCAUUGCAGGCGCUUGGGAGAAUGGAGUGUGUGGAAUUAGGUCAACAACCAGAAUGGAGAAUCUCUUGUGGAAGCAAAUAGCCAAUGAACUGAACUACAUAUUAUGGGAAAACAAUAUCAAAUUAACGGUAGUUGUGGGCGAUACAAUUGGGGUCUUAGAGCAAGGGAAAAGAACACUAACACCACAACCCAUGGAGCUAAAAUACUCAUGGAAAACGUGGGGAAAGGCAAAAAUAGUGACAGCUGAAACACAAAAUUCCUCUUUCAUAAUAGACGGGCCAAACACACCGGAGUGUCCAAGUGCCUCAAGAGCAUGGAAUGUGUGGGAGGUGGAAGAUUACGGGUUCGGAGUCUUCACAACCAACAUAUGGCUGAAACUCCGAGAGGUGUACACCCAACUAUGUGACCAUAGGCUAAUGUCGGCAGCUGUCAAGGAUGAGAGGGCCGUGCAUGCCGACAUGGGCUACUGGAUAGAAAGCCAAAAGAAUGGAAGUUGGAAGCUAGAAAAAGCAUCCCUCAUAGAGGUGAAAACCUGCACAUGGCCAAAAUCACACACUCUCUGGAGUAAUGGUGUGCUAGAGAGUGACAUGAUCAUCCCAAAGAGUCUAGCUGGACCUAUCUCACAACACAACUACAGGCCCGGGUACCACACCCAAACGGCAGGACCUUGGCACUUAGGAAAAUUGGAGCUGGACUUCAACUACUGUGAAGGAACAACAGUUGUCAUCACAGAAAGCUGUGGGACAAGAGGCCCAUCAUUGAGAACAACAACAGUGUCAGGGAAGUUGAUACACGAAUGGUGUUGCCGCUCGUGCACACUUCCCCCCCUGCGAUACAUGGGAGAAGACGGCUGCUGGUAUGGCAUGGAAAUCAGACCCAUCAGUGAGAAAGAAGAGAACAUGGUAAAGUCUUUAGUCUCAGCGGGAAGUGGAAAGGUGGACAACUUCACAAUGGGAGUCUUGUGUUUGGCAAUCCUCUUUGAAGAGGUGAUGAGAGGAAAAUUUGGGAAGAAACACAUGAUUGCAGGGGUUUUCUUUACGUUUGUGCUCCUUCUCUCAGGGCAAAUAACAUGGAGAGACAUGGCGCACACACUAAUAAUGAUCGGGUCCAACGCCUCUGACAGGAUGGGAAUGGGCGUCACCUACCUAGCUCUAAUUGCAACAUUCAAAAUCCAGCCAUUCUUGGCUUUGGGAUUUUUCCUAAGAAAGCUGACAUCUAGAGAAAAUUUAUUGUUAGGAGUUGGGUUGGCCAUGGCAACAACGUUACAACUGCCAGAGGACAUUGAACAAAUGGCAAAUGGAAUCGCUCUGGGGCUCAUGGCUCUUAAACUGAUAACACAAUUUGAAACAUACCAAUUGUGGACGGCAUUGGUCUCCUUAACGUGUUCAAACACAAUUUUUACGUUGACUGUUGCCUGGAGAACAGCCACUCUGAUUUUGGCCGGAGUUUCGCUUUUACCAGUGUGCCAGUCUUCAAGCAUGAGGAAAACAGAUUGGCUCCCAAUGACAGUGGCAGCUAUGGGAGUUCCACCCCUUCCACUUUUUAUUUUUAGCUUGAAAGACACACUUAAAAGGAGAAGCUGGCCACUGAAUGAAGGAGUGAUGGCUGUUGGGCUUGUGAGCAUUCUGGCCAGUUCUCUCCUUAGAAAUGACGUACCCAUGGCUGGACCAUUAGUGGCCGGGGGCUUGCUGAUAGCGUGCUACGUUAUAACUGGCACGUCAGCGGACCUCACUGUAGAAAAAGCAGCAGAUGUAACAUGGGAGGAAGAGGCUGAGCAGACAGGAGUGUCCCACAACUUAAUGAUCACAGUUGAUGAUGAUGGAACAAUGAGAAUAAAAGAUGAUGAGACUGAGAACAUCCUAACAGUGCUUUUAAAAACAGCAUUACUAAUAGUAUCAGGCAUUUUUCCAUACUCCAUACCCGCAACAUUGUUGGUCUGGCACACUUGGCAAAAACAAACCCAAAGAUCCGGCGUUUUAUGGGAUGUACCCAGCCCCCCAGAGACACAGAAAGCAGAACUGGAAGAAGGGGUUUAUAGGAUCAAACAGCAAGGAAUUUUUGGGAAAACCCAAGUAGGGGUUGGAGUACAGAAAGAAGGAGUCUUCCACACCAUGUGGCACGUCACAAGAGGGGCAGUGUUGACACAUAAUGGGAAAAGACUGGAACCAAACUGGGCUAGUGUGAAAAAAGAUCUGAUUUCAUAUGGAGGAGGAUGGAGACUGAGCGCACAAUGGCAGAAGGGGGAGGAGGUGCAGGUUAUUGCCGUAGAGCCAGGGAAGAACCCAAAGAACUUUCAAACCAUGCCAGGCACUUUUCAGACUACUACAGGGGAAAUAGGAGCAAUUGCACUGGAUUUCAAGCCUGGGACUUCAGGAUCUCCUAUCAUAAAUAGAGAGGGAAAGGUAGUGGGACUGUAUGGCAAUGGAGUGGUUACAAAGAAUGGUGGCUAUGUCAGCGGAAUAGCGCAAACAAAUGCAGAACCAGAUGGACCGACACCAGAGUUAGAAGAAGAGAUGUUCAAAAAGCGAAACCUGACCAUAAUGGAUCUUCAUCCUGGAUCAGGAAAGACACGGAAAUACCUUCCAGCUAUUGUCAGAGAGGCAAUCAAGAGACGUUUAAGAACCUUAAUUUUGGCACCGACAAGGGUGGUUGCAGCUGAGAUGGAAGAAGCAUUGAAAGGGCUCCCAAUAAGGUACCAAACAACAGCAACAAAAUCUGAACACACAGGAAGAGAGAUUGUUGAUCUAAUGUGCCACGCAACGUUCACAAUGCGUUUGCUGUCACCAGUUAGGGUCCCAAAUUACAACUUGAUAAUAAUGGAUGAGGCCCAUUUCACAGACCCAGCCAGCAUAGCGGCUAGAGGGUACAUAUCAACUCGUGUUGGAAUGGGAGAAGCAGCCGCAAUCUUCAUGACAGCAACACCCCCUGGAACAGCUGAUGCCUUUCCUCAGAGCAAUGCUCCAAUCCAAGAUGAAGAAAGGGACAUACCAGAACGCUCAUGGAAUUCAGGCAAUGAAUGGAUUACCGACUUCGCUGGGAAAACGGUGUGGUUUGUCCCUAGCAUUAAAGCCGGAAAUGACAUAGCAAACUGCUUGCGGAAAAACGGGAAAAAGGUCAUUCAACUUAGUAGGAAGACUUUUGACACAGAAUAUCAGAAGACUAAACUGAAUGAUUGGGACUUUGUGGUGACAACUGACAUUUCAGAAAUGGGGGCCAAUUUCAAAGCAGAUAGAGUGAUCGACCCAAGAAGAUGUCUCAAACCAGUGAUCUUGACAGAUGGACCAGAGCGGGUGAUCCUGGCUGGACCAAUGCCAGUCACCGCGGCGAGUGCUGCGCAAAGGAGAGGGAGAGUUGGCAGGAACCCACAAAAAGAAAAUGACCAGUACAUAUUCACGGGCCAGCCUCUCAACAAUGAUGAAGACCAUGCUCACUGGACAGAAGCAAAAAUGCUGCUGGACAACAUCAACACACCAGAAGGGAUAAUACCAGCUCUCUUUGAACCAGAAAGGGAGAAGUCAGCCGCCAUAGACGGUGAGUAUCGCCUGAAGGGUGAGUCCAGGAAGACUUUCGUGGAACUCAUGAGGAGGGGUGACCUUCCAGUUUGGUUAGCCCAUAAAGUAGCAUCAGAAGGAAUCAAAUACACAGAUAGAAAAUGGUGCUUUGAUGGGCAACGCAAUAAUCAAAUUUUAGAGGAGAACAUGGAUGUGGAAAUCUGGACAAAGGAAGGAGAAAAGAAAAAAUUGAGACCUAGGUGGCUUGAUGCCCGCACUUAUUCAGAUCCAUUAGCACUCAAAGAAUUCAAGGACUUUGCGGCUGGCAGAAAGUCAAUCGCCCUUGAUCUUGUGACAGAAAUAGGAAGAGUGCCUUCACAUCUAGCCCACAGAACAAGAAACGCUCUGGAUAAUCUGGUGAUGCUGCAUACGUCAGAACAUGGCGGUAGGGCUUACAGGCAUGCGGUGGAGGAACUACCAGAAACAAUGGAAACACUCCUACUCUUGGGACUUAUGAUCUUGUUGACAGGUGGAGCAAUGCUUUUCUUGAUAUCAGGUAAAGGGAUUGGAAAGACUUCAAUAGGACUCAUUUGUGUAAUCGCUUCCAGCGGCAUGUUGUGGAUGGCCGAAGUUCCACUCCAAUGGAUCGCGUCGGCUAUAGUCCUGGAGUUUUUUAUGAUGGUGUUGCUCAUACCAGAACCAGAAAAGCAGAGAACCCCCCAAGACAACCAACUCGCAUAUGUCGUGAUAGGCAUACUUACAUUGGCUGCAAUAAUAGCAGCCAAUGAAAUGGGACUGCUGGAAACCACAAAGAGAGACUUAGGAAUGUCUAAGGAGCCAGGUGUUGUUUCUCCAACCAGCUAUUUGGAUGUGGACUUGCACCCAGCAUCAGCCUGGACAUUGUACGCCGUGGCCACUACAGUAAUAACACCAAUGUUAAGACAUACCAUAGAGAAUUCUACAGCAAAUGUGUCCCUGGCAGCUAUAGCCAACCAGGCAGUGGUCCUGAUGGGUUUGGACAAAGGAUGGCCAAUAUCAAAAAUGGACUUAGGCGUGCCACUACUGGCACUGGGUUGCUAUUCACAAGUGAACCCACUGACUCUAACUGCGGCAGUACUUUUGCUAAUCACACAUUAUGCUAUCAUAGGUCCAGGAUUGCAAGCAAAAGCCACCCGUGAAGCUCAGAAAAGGACAGCUGCUGGAAUAAUGAAGAAUCCAACAGUGGAUGGGAUAAUGACAAUAGACCUAGAUCCUGUGAUAUAUGAUUCAAAAUUUGAAAAACAACUGGGACAGGUUAUGCUCCUGGUUUUGUGCGCAGUCCAACUCUUGCUAAUGAGAACAUCAUGGGCCUUGUGUGAAGCUUUAACUCUAGCUACAGGACCAAUAACAACACUCUGGGAAGGAUCACCUGGUAAGUUCUGGAACACCACGAUAGCUGUUUCCAUGGCGAACAUUUUUAGAGGGAGCUAUUUAGCAGGAGCUGGGCUUGCUUUUUCUAUUAUGAAAUCAGUUGGAACAGGAAAAAGAGGAACAGGCUCACAAGGUGAAACUUUAGGAGAAAAAUGGAAAAAGAAAUUAAAUCAAUUAUCCCGGAAAGAGUUUGACCUUUACAAGAAAUCUGGAAUCACUGAAGUAGAUAGAACAGAAGCCAAAGAAGGGCUGAAAAGAGGAGAGACAACACAUCAUGCCGUGUCCCGAGGUAGCGCAAAACUCCAAUGGUUUGUGGAAAGAAACAUGGUCAUUCCCGAAGGAAGAGUCAUAGACUUGGGCUGUGGAAGAGGAGGCUGGUCAUAUUACUGUGCAGGACUGAAAAAAGUCACAGAAGUGCGAGGAUACACAAAAGGCGGUCCAGGACACGAAGAACCAGUACCUAUGUCUACAUAUGGAUGGAACAUAGUUAAGUUAAUGAGUGGAAAGGAUGUGUUCUAUCUCCCACCUGAAAAGUGUGAUACCCUGUUGUGUGACAUUGGAGAAUCUUCACCAAGCCCAACAGUGGAAGAGAGCAGAACUAUAAGAGUUUUGAAGAUGGUUGAACCAUGGCUAAAAAACAACCAGUUUUGCAUUAAAGUUUUGAACCCUUACAUGCCAACUGUGAUUGAGCACCUAGAAAGACUACAAAGGAAACAUGGAGGAAUGCUUGUGAGAAAUCCACUUUCACGAAACUCCACGCACGAAAUGUACUGGAUAUCUAAUGGCACAGGUAACAUUGUCUCUUCAGUCAACAUGGUGUCUAGAUUGCUACUGAACAGGUUCACGAUGACACACAGGAGACCCACCAUAGAGAAAGAUGUGGAUUUAGGAGCAGGAACUCGACAUGUUAAUGCGGAACCAGAAACACCCAACAUGGAUGUCAUUGGGGAGAGAAUAAAAAGGAUCAAGGAGGAGCAUAAUUCAACAUGGCACUAUGAUGACGAAAACCCCUACAAAACGUGGGCUUACCAUGGAUCCUAUGAAGUCAAAGCCACAGGCUCAGCCUCCUCCAUGAUAAAUGGAGUCGUGAAACUCCUCACCAAACCAUGGGAUGUGGUGCCCAUGGUGACACAGAUGGCAAUGACAGACACAACUCCAUUUGGCCAGCAGAGAGUCUUUAAAGAGAAAGUGGACACCAGGACGCCCAGGCCCAUGCCAGGGACAAGAAAGGUUAUGGAGAUCACAGCGGAGUGGCUCUGGAGAACCCUGGGAAGGAACAAAAGACCCAGAUUAUGCACAAGGGAAGAGUUUACAAAAAAGGUCAGAACUAACGCAGCCAUGGGCGCCGUUUUCACAGAGGAGAACCAAUGGGACAGUGCGAAAGCUGCUGUUGAGGAUGAAGAAUUUUGGAAACUUGUGGACAGAGAACGUGAACUCCACAAAUUGGGCAAAUGUGGAAGCUGCGUUUAUAACAUGAUGGGCAAGAGAGAGAAAAAACUUGGAGAGUUUGGCAAAGCAAAAGGCAGUAGAGCUAUAUGGUACAUGUGGUUGGGAGCCAGGUACCUUGAGUUCGAAGCCCUUGGAUUCUUAAAUGAAGACCACUGGUUCUCGCGUGAAAACUCUUACAGUGGAGUAGAAGGAGAAGGACUGCACAAGCUAGGCUACAUAUUAAGGGACAUUUCCAAGAUACCCGGAGGAGCCAUGUAUG-CUGAUGACACAGCUGGUUGGGACACAAGAAUAACAGAAGAUGACCUGCACAAUGAGGAAAAGAUCAUGCAGCAAAUGGACCCUGAACACAGACAGUUAGCGAACGCUAUAUUCAAGCUCACAUACCAAAACAAAGUGGUCAAAGUUCAACGACCGACUCCAACGGGCACGGUAAUGGACAUUAUAUCUAGGAAAGACCAAAGGGGCAGUGGACAAGUGGGAACUUAUGGCCUUAAUACAU---UCACCAACAUGGAAGCCCAGUUAGUCAGACAAAUGGAAGGAGAAGGUGUGCUGACAAAGGCAGACCUCGAGAACCCUCAUCUGCUAGAGAAGAAAAUUACACAAUGGUUGGAAACCAAAGGAGUGGAGAGGUUAAAAAGAAUGGCCAUUAGCGGGGAUGAUUGCGUGGUGAAACCAAUCGAUGACAGGUUCGCUAAUGCCCUGCUUGCUCUGAACGAUAUGGGAAAGGUUCGGAAAGACAUACCUCAAUGGCAGCCAUCAAAGGGAUGGCAUGAUUGGCAACAGGUUCCUUUCUGCUCCCACCACUUUCAUGAAUUGAUCAUGAAAGAUGGAAGAAAGUUGGUGGUUCCCUGCAGACCCCAGGACGAACUAAUAGGAAGAGCAAGAAUCUCUCAAGGAGCGGGAUGGAGCCUUAGAGAAACUGCAUGUCUGGGGAAAGCCUACGCCCAAAUGUGGAGUCUCAUGUAUUUUCACAGAAGAGAUCUCAGAUUAGCAUCCAACGCCAUAUGUUCAGCAGUACCAGUCCACUGGGUUCCCACAAGUAGAACGACAUGGUCUAUCCAUGCUCACCAUCAGUGGAUGACUACAGAAGACAUGCUUACUGUUUGGAACAGGGUGUGGAUAGAGGAAAAUCCAUGGAUGGAAGACAAAACUCCAGUUACAACCUGGGAAAAUGUUCCAUAUCUAGGGAAGAGAGAAGACCAAUGGUGUGGAUCACUUAUUGGUCUCACUUCCAGAGCAACCUGGGCCCAGAACAUACCCACAGCAAUUCAACAGGUGAGAAGCCUUAUAGGCAAUGAAGAGUUCCUGGACUACAUGCCUUCAAUGAAGAGAUUCAGGAAGGAAGAGGAGUUGGAGGGAGCCAUUUGGU-AA
		</sequence>
		<sequence>
			<taxon idref="EU081217"/>
			AUGAACAACCAACGGAAGAAGACGGGAAAACCGUCUAUCAAUAUGCUGAAACGCGUGAGAAACCGUGUGUCAACUGGAUCACAGUUGGCGAAGAGAUUCUCAAAAGGACUGCUGAACGGCCAGGGACCAAUGAAAUUGGUUAUGGCGUUCAUAGCUUUCCUCAGAUUUCUAGCCAUUCCACCAACAGCAGGAGUCUUGGCUAGAUGGGGAACCUUCAAGAAGUCGGGGGCCAUCAAGGUCCUGAAAGGCUUCAAGAAGGAGAUCUCAAACAUGCUGAGCAUAAUCAACAAACGAAAAAAGACAUCGCUCUGUCUCAUGAUGAUAUUGCCAGCAGCACUUGCUUUCCACUUGACUUCACGAGAUGGAGAGCCGCGCAUGAUUGUGGGGAAGAAUGAAAGAGGAAAAUCCCUACUUUUCAAGACAGCCUCUGGAAUCAACAUGUGCACACUCAUAGCCAUGGAUCUGGGAGAGAUGUGUGAUGACACGGUCACUUACAAAUGCCCCCACAUUACCGAAGUGGAACCUGAAGACAUUGACUGCUGGUGCAACCUUACAUCAACAUGGGUGACUUAUGGAACGUGCAAUCAAGCUGGAGAGCAUAGACGCGACAAGAGAUCAGUAGCGUUAGCUCCCCAUGUCGGCAUGGGACUGGACACACGCACCCAAACCUGGAUGUCGGCUGAAGGAGCUUGGAGACAAGUCGAGAAGGUAGAGACAUGGGCCCUUAGGCACCCAGGGUUCACCAUACUAGCCCUAUUUCUCGCCCAUUACAUAGGCACUUCCCUGACCCAGAAGGUGGUUAUUUUCAUACUAUUAAUGCUGGUCACCCCAUCCAUGACAAUGAGAUGUGUGGGAGUAGGAAACAGAGAUUUUGUGGAAGGGCUAUCAGGAGCUACGUGGGUUGACGUGGUGCUCGAGCACGGGGGGUGUGUGACUACCAUGGCUAAGAACAAGCCCACGCUGGAUAUAGAGCUUCAGAAGACCGAGGCCACCCAACUGGCGACCCUAAGGAAGCUAUGCAUUGAGGGGAAAAUUACCAACAUAACAACUGACUCAAGAUGUCCUACCCAAGGGGAAGCAGUUUUGCCUGAGGAGCAGGACCAGAACUACGUGUGUAAGCAUACCUACGUAGACAGAGGCUGGGGGAACGGUUGUGGUUUGUUUGGCAAAGGAAGCUUGGUAACAUGUGCGAAAUUUCAAUGCCUGGAACCAAUAGAGGGAAAAGUGGUGCAAUAUGAGAACCUCAAAUACACCGUCAUCAUUACAGUGCACACAGGAGACCAACACCAGGUGGGAAAUGAAACGCAAGGAGUCACGGCUGAGAUAACACCUCAGGCAUCAACCACUGAAGCCAUCUUGCCUGAAUAUGGAACCCUUGGGCUAGAAUGCUCACCACGGACAGGUUUGGAUUUUAAUGAAAUGAUCUUACUAACAAUGAAGAACAAAGCAUGGAUGGUACAUAGACAAUGGUUCUUUGACCUACCUCUACCAUGGGCAUCAGGAGCUACAACAGAAACACCAACCUGGAACAGAAAGGAGCUUCUUGUGACAUUCAAAAACGCACAUGCGAAAAAACAAGAAGUAGUUGUCCUUGGAUCGCAAGAGGGAGCAAUGCAUACCGCACUGACAGGAGCUACAGAAAUCCAAAACUCAGGAGGCACAAGCAUUUUCGCGGGGCACUUAAAAUGUAGACUUAAGAUGGACAAAUUGGAACUCAAGGGGAUGAGCUAUGCAAUGUGCACGAAUACCUUUGUGUUGAAGAAAGAAGUCUCAGAAACGCAGCACGGGACAAUACUCAUUAAGGUUGAGUACAAAGGGGAAGAUGCACCUUGCAAGAUUCCCUUUUCCACAGAGGAUGGACAAGGGAAAGCUCACAAUGGCAGACUGAUCACAGCCAACCCUGUGGUGACUAAGAAGGAGGAGCCUGUCAAUAUUGAGGCUGAACCUCCUUUUGGGGAAAGCAAUAUAGUAAUUGGAAUUGGAGACAACGCCUUGAAAAUCAACUGGUACAAGAAGGGGAGCUCGAUUGGGAAGAUGUUUGAGGCCACUGCCAGGGGCGCAAGGCGCAUGGCCAUCUUGGGAGACACAGCUUGGGACUUUGGAUCAGUAGGUGGUGUUCUGAACUCAUUAGGCAAAAUGGUGCACCAAAUAUUUGGAAGUGCCUACACAGCCCUGUUCAGUGGAGUCUCUUGGGUGAUGAAAAUUGGAAUAGGUGUCCUCUUGACUUGGAUAGGGUUGAAUUCAAAGAACACAUCCAUGUCAUUUUCAUGCAUUGCGAUAGGAAUCAUUACACUCUAUCUGGGAGCUGUGGUACAAGCUGACAUGGGGUGUGUCAUAAACUGGAAGGGCAAAGAACUCAAAUGUGGGAGCGGAAUUUUCGUCACCAAUGAGGUCCAUACCUGGACAGAGCAAUACAAAUUCCAAGCAGAUUCCCCAAAAAGAUUGGCAACAGCCAUUGCAGGCGCUUGGGAGAAUGGAGUGUGUGGAAUUAGGUCAACAACCAGAAUGGAGAAUCUCUUGUGGAAGCAAAUAGCCAAUGAACUGAACUACAUAUUAUGGGAAAACAAUAUCAAAUUAACGGUAGUUGUGGGCGAUACAAUUGGGGUCUUAGAGCAAGGGAAAAGAACACUAACACCACAACCCAUGGAGCUAAAAUACUCAUGGAAAACGUGGGGAAAGGCAAAAAUAGUGACAGCUGAAACACAAAAUUCCUCUUUCAUAAUAGACGGGCCAAACACACCGGAGUGUCCAAGUGCCUCAAGAGCAUGGAAUGUGUGGGAGGUGGAAGAUUACGGGUUCGGAGUCUUCACAACCAACAUAUGGCUGAAACUCCGAGAGGUGUACACCCAACUAUGUGACCAUAGGCUAAUGUCGGCAGCUGUCAAGGAUGAGAGGGCCGUGCAUGCCGACAUGGGCUACUGGAUAGAAAGCCAAAAGAAUGGAAGUUGGAAGCUAGAAAAAGCAUCCCUCAUAGAGGUGAAAACCUGCACAUGGCCAAAAUCACACACUCUCUGGAGUAAUGGUGUGCUAGAGAGUGACAUGAUCAUCCCAAAGAGUCUAGCUGGACCUAUCUCACAACACAACUACAGGCCCGGGUACCACACCCAAACGGCAGGACCCUGGCACUUAGGAAAAUUGGAGCUGGACUUCAACUACUGUGAAGGAACAACAGUUGUCAUCACAGAAAGCUGUGGGACAAGAGGCCCAUCAUUGAGAACAACAACAGUGUCAGGGAAGUUGAUACACGAAUGGUGUUGCCGCUCGUGCACACUUCCCCCCCUGCGAUACAUGGGAGAAGACGGCUGCUGGUAUGGCAUGGAAAUCAGACCCAUCAGUGAGAAAGAAGAGAACAUGGUAAAGUCUUUAGUCUCAGCGGGAAGUGGAAAGGUGGACAACUUCACAAUGGGAGUCUUGUGUUUGGCAAUCCUCUUUGAAGAGGUGAUGAGAGGAAAAUUUGGGAAGAAACACAUGAUUGCAGGGGUUUUCUUUACGUUUGUGCUCCUUCUCUCAGGGCAAAUAACAUGGAGAGACAUGGCGCACACACUAAUAAUGAUCGGGUCCAACGCCUCUGACAGGAUGGGAAUGGGCGUCACCUACCUAGCUCUAAUUGCAACAUUCAAAAUCCAGCCAUUCUUGGCUUUGGGAUUUUUCCUAAGAAAGCUGACAUCUAGAGAAAAUUUAUUGUUAGGAGUUGGGUUGGCCAUGGCAACAACGUUACAACUGCCAGAGGACAUUGAACAAAUGGCAAAUGGAAUCGCUUUGGGGCUCAUGGCUCUUAAACUGAUAACACAAUUUGAAACAUACCAAUUGUGGACGGCAUUGGUCUCCUUAACGUGUUCAAACACAAUUUUUACGUUGACUGUUGCCUGGAGAACAGCCACUCUGAUUUUGGCCGGAGUUUCGCUUUUACCAGUGUGCCAGUCUUCAAGCAUGAGGAAAACAGAUUGGCUCCCAAUGACAGUGGCAGCUAUGGGAGUUCCACCCCUUCCACUUUUUAUUUUUAGCUUGAAAGACACACUUAAAAGGAGAAGCUGGCCACUGAAUGAAGGAGUGAUGGCUGUUGGGCUUGUGAGCAUUCUGGCCAGUUCUCUCCUUAGAAAUGACGUACCCAUGGCUGGACCAUUAGUGGCCGGAGGCUUGCUGAUAGCGUGCUACGUUAUAACUGGCACGUCAGCGGACCUCACUGUAGAAAAAGCAGCAGAUGUAACAUGGGAGGAAGAGGCUGAGCAGACAGGAGUGUCCCACAACUUAAUGAUCACAGUUGAUGAUGAUGGAACAAUGAGAAUAAAAGAUGAUGAGACUGAGAACAUCCUAACAGUGCUUUUAAAAACAGCAUUACUAAUAGUAUCAGGCAUUUUUCCAUACUCCAUACCCGCAACAUUGUUGGUCUGGCACACUUGGCAAAAACAAACCCAAAGAUCCGGCGUUUUAUGGGAUGUACCCAGCCCCCCAGAGACACAGAAAGCAGAACUGGAAGAAGGGGUUUAUAAGAUAAAACAACAAGGAAUUUUUGGGAAAACCCAAGUAGGGGUUGGAGUACAGAAAGAAGGAGUCUUCCACACCAUGUGGCACGUCACAAGAGGGGCAGUGUUGACACAUAAUGGGAAAAGACUGGAACCAAACUGGGCUAGUGUGAAAAAAGAUCUGAUUUCAUAUGGAGGAGGAUGGAGACUGAGCGCACAAUGGCAGAAGGGGGAGGAGGUGCAGGUUAUUGCCGUAGAGCCAGGGAAGAACCCAAAGAACUUUCAAACCAUGCCAGGCACUUUUCAGACUACUACAGGGGAAAUAGGAGCAAUUGCACUGGAUUUCAAGCCUGGGACUUCAGGAUCUCCUAUCAUAAAUAGAGAGGGAAAGGUAGUGGGACUGUAUGGCAAUGGAGUGGUUACAAAGAAUGGUGGCUAUGUCAGCGGAAUAGCGCAAACAAAUGCAGAACCAGAUGGACCGACACCAGAGUUAGAAGAAGAGAUGUUCAAAAAGCGAAACCUGACCAUAAUGGAUCUUCAUCCUGGAUCAGGAAAGACACGGAAAUACCUUCCAGCUAUUGUCAGAGAGGCAAUCAAGAGACGUUUAAGAACCUUAAUUUUGGCACCGACAAGGGUGGUUGCAGCUGAGAUGGAAGAAGCAUUGAAAGGGCUCCCAAUAAGGUACCAAACAACAGCAACAAAAUCUGAACACACAGGAAGAGAGAUUGUUGAUCUAAUGUGCCACGCAACGUUCACAAUGCGUUUGCUGUCACCAGUUAGGGUCCCAAAUUACAACUUGAUAAUAAUGGAUGAGGCCCAUUUCACAGACCCAGCCAGCAUAGCGGCUAGAGGGUACAUAUCAACUCGUGUUGGAAUGGGAGAAGCAGCCGCAAUCUUCAUGACAGCAACACCCCCUGGAACAGCUGAUGCCUUUCCUCAGAGCAAUGCUCCAAUCCAAGAUGAAGAAAGGGACAUACCAGAACGCUCAUGGAAUUCAGGCAAUGAAUGGAUUACCGACUUCGCUGGGAAAACGGUGUGGUUUGUCCCUAGCAUUAAAGCCGGAAAUGACAUAGCAAACUGCUUGCGGAAAAACGGGAAAAAGGUCAUUCAACUUAGUAGGAAGACUUUUGACACAGAAUAUCAGAAGACUAAACUGAAUGAUUGGGACUUUGUGGUGACAACUGACAUUUCAGAAAUGGGGGCCAAUUUCAAAGCAGAUAGAGUGAUCGACCCAAGAAGAUGUCUCAAACCAGUGAUCUUGACAGAUGGACCAGAGCGGGUGAUCCUGGCUGGACCAAUGCCAGUCACCGCGGCGAGUGCUGCGCAAAGGAGAGGGAGAGUUGGCAGGAACCCACAAAAAGAAAAUGACCAGUACAUAUUCACGGGCCAGCCUCUCAACAAUGAUGAAGACCAUGCUCACUGGACAGAAGCAAAAAUGCUGCUGGACAACAUCAACACACCAGAAGGGAUAAUACCAGCUCUCUUUGAACCAGAAAGGGAGAAGUCAGCCGCCAUAGACGGUGAGUAUCGCCUGAAGGGUGAGUCCAGGAAGACUUUCGUGGAACUCAUGAGGAGGGGUGACCUUCCAGUUUGGUUAGCCCAUAAAGUAGCAUCAGAAGGAAUCAAAUACACAGAUAGAAAAUGGUGCUUUGAUGGGCAACGCAAUAAUCAAAUUUUAGAGGAGAACAUGGAUGUGGAAAUCUGGACAAAGGAAGGAGAAAAGAAAAAAUUGAGACCUAGGUGGCUUGAUGCCCGCACUUAUUCAGAUCCAUUAGCACUCAAAGAAUUCAAGGACUUUGCGGCUGGCAGAAAGUCAAUCGCCCUUGAUCUUGUGACAGAAAUAGGAAGAGUGCCUUCACAUCUAGCCCACAGAACAAGAAACGCUCUGGAUAAUCUGGUGAUGCUGCAUACGUCAGAACAUGGCGGUAGGGCUUACAGGCAUGCGGUGGAGGAACUACCAGAAACAAUGGAAACACUCCUACUCUUGGGACUUAUGAUCUUGUUGACAGGUGGAGCAAUGCUUUUCUUGAUAUCAGGUAAAGGGAUUGGAAAGACUUCAAUAGGACUCAUUUGUGUAAUCGCUUCCAGCGGCAUGUUGUGGAUGGCCGAAGUUCCACUCCAAUGGAUCGCGUCGGCUAUAGUCCUGGAGUUUUUUAUGAUGGUGUUGCUCAUACCAGAACCAGAAAAGCAGAGAACCCCCCAAGACAACCAACUCGCAUAUGUCGUGAUAGGCAUACUUACAUUGGCUGCAAUAAUAGCAGCCAAUGAAAUGGGACUGCUGGAAACCACAAAGAGAGACUUAGGAAUGUCUAAGGAGCCAGGUGUUGUUUCUCCAACCAGCUAUUUGGAUGUGGACUUGCACCCAGCAUCAGCCUGGACAUUGUACGCCGUGGCCACUACAGUAAUAACACCAAUGUUAAGACAUACCAUAGAGAAUUCUACAGCAAAUGUCUCCCUGGCAGCUAUAGCCAACCAGGCAGUGGUCCUGAUGGGUUUGGACAAAGGAUGGCCAAUAUCAAAAAUGGACUUAGGCGUGCCACUACUGGCACUGGGUUGCUAUUCACAAGUGAACCCACUGACUCUAACUGCGGCAGUACUUUUGCUAAUCACACAUUAUGCUAUCAUAGGUCCAGGAUUGCAAGCAAAAGCCACCCGUGAAGCUCAGAAAAGGACAGCUGCUGGAAUAAUGAAGAAUCCAACAGUGGAUGGGAUAAUGACAAUAGACCUAGAUCCUGUGAUAUAUGAUUCAAAAUUUGAAAAACAACUGGGACAGGUUAUGCUCCUGGUUUUGUGCGCAGUCCAACUCUUGCUAAUGAGAACAUCAUGGGCCUUGUGUGAAGCUUUAACUCUAGCUACAGGACCAAUAACAACACUCUGGGAAGGAUCACCUGGUAAGUUCUGGAACACCACGAUAGCUGUUUCCAUGGCGAACAUUUUUAGAGGGAGCUAUUUAGCAGGAGCUGGGCUUGCUUUUUCUAUUAUGAAAUCAGUUGGAACAGGAAAAAGAGGAACAGGCUCACAAGGUGAAACUUUAGGAGAAAAAUGGAAAAAGAAAUUAAAUCAAUUAUCCCGGAAAGAGUUUGACCUUUACAAGAAAUCUGGAAUCACUGAAGUAGAUAGAACAGAAGCCAAAGAAGGGCUGAAAAGAGGAGAGACAACACAUUAUGCCGUGUCCCGAGGUAGCGCAAAACUCCAAUGGUUUGUGGAAAGAAACAUGGUCAUUCCCGAAGGAAGAGUCAUAGACUUGGGCUGUGGAAGAGGAGGCUGGUCAUAUUACUGUGCAGGACUGAAAAAAGUCACAGAAGUGCGAGGAUACACAAAAGGCGGUCCAGGACACGAAGAACCAGUACCUAUGUCUACAUAUGGAUGGAACAUAGUUAAGUUAAUGAGUGGAAAGGAUGUGUUCUAUCUCCCACCUGAAAAGUGUGAUACCCUGUUGUGUGACAUUGGAGAAUCUUCACCAAGCCCAACAGUGGAAGAGAGCAGAACUAUAAGAGUUUUGAAGAUGGUUGAACCAUGGCUAAAAAACAACCAGUUUUGCAUUAAAGUUUUGAACCCUUACAUGCCAACUGUGAUUGAGCACCUAGAAAGACUACAAAGGAAACAUGGAGGAAUGCUUGUGAGAAAUCCACUUUCACGAAACUCCACGCACGAAAUGUACUGGAUAUCUAAUGGCACAGGUAACAUUGUCUCUUCAGUCAACAUGGUGUCUAGAUUGCUACUGAACAGGUUCACGAUGACACACAGGAGACCCACCAUAGAGAAAGAUGUGGAUUUAGGAGCAGGAACUCGACAUGUUAAUGCGGAACCAGAAACACCCAACAUGGAUGUCAUUGGGGAGAGAAUAAAAAGGAUCAAGGAGGAGCAUAAUUCAACAUGGCACUAUGAUGACGAAAACCCCUACAAAACGUGGGCUUACCAUGGAUCCUAUGAAGUCAAAGCCACAGGCUCAGCCUCCUCCAUGAUAAAUGGAGUCGUGAAACUCCUCACCAAACCAUGGGAUGUGGUGCCCAUGGUGACACAGAUGGCAAUGACAGACACAACUCCAUUUGGCCAACAGAGAGUCUUUAAAGAGAAAGUGGACACCAGGACGCCCAGGCCCAUGCCAGGGACAAGAAAGGUUAUGGAGAUCACAGCGGAGUGGCUCUGGAGAACCCUGGGAAGGAACAAAAGACCCAGAUUAUGCACAAGGGAAGAGUUUACAAAAAAGGUCAGAACUAACGCAGCCAUGGGCGCCGUUUUCACAGAGGAGAACCAAUGGGACAGUGCGAAAGCUGCUGUUGAGGAUGAAGAAUUUUGGAAACUUGUGGACAGAGAACGUGAACUCCACAAAUUGGGCAAAUGUGGAAGCUGCGUUUAUAACAUGAUGGGCAAGAGAGAGAAAAAACUUGGAGAGUUUGGCAAAGCAAAAGGCAGUAGAGCUAUAUGGUACAUGUGGUUGGGAGCCAGGUACCUUGAGUUCGAAGCCCUUGGAUUCUUAAAUGAAGACCACUGGUUCUCGCGUGAAAACUCUUACAGUGGAGUAGAAGGAGAAGGACUGCACAAGCUAGGCUACAUAUUAAGGGACAUUUCCAAGAUACCCGGAGGAGCCAUGUAUG-CUGAUGACACAGCUGGUUGGGACACAAGAAUAACAGAAGAUGACCUGCACAAUGAGGAAAAGAUCAUACAGCAAAUGGACCCUGAACACAGACAGUUAGCGAACGCUAUAUUCAAGCUCACAUACCAAAACAAAGUGGUCAAAGUUCAACGACCGACUCCAACGGGCACGGUAAUGGACAUUAUAUCUAGGAAAGACCAAAGGGGCAGUGGACAAGUGGGAACUUAUGGCCUUAAUACAU---UCACCAACAUGGAAGCCCAGUUAGUCAGACAAAUGGAAGGAGAAGGUGUGCUGACAAAGGCAGACCUCGAGAACCCUCAUCUGCUAGAGAAGAAAAUUACACAAUGGUUGGAAACCAAAGGAGUGGAGAGGUUAAAAAGAAUGGCCAUUAGCGGGGAUGAUUGCGUGGUGAAACCAAUCGAUGACAGGUUCGCUAAUGCCCUGCUUGCUCUGAACGAUAUGGGAAAGGUUCGGAAAGACAUACCUCAAUGGCAGCCAUCAAAGGGAUGGCAUGAUUGGCAACAGGUUCCUUUCUGCUCCCACCACUUUCAUGAAUUGAUCAUGAAAGAUGGAAGAAAGUUGGUGGUUCCCUGCAGACCCCAGGACGAACUAAUAGGAAGAGCAAGAAUCUCUCAAGGAGCGGGAUGGAGCCUUAGAGAAACUGCAUGUCUGGGGAAAGCCUACGCCCAAAUGUGGAGUCUCAUGUAUUUUCACAGAAGAGAUCUCAGAUUAGCAUCCAACGCCAUAUGUUCAGCAGUACCAGUCCACUGGGUUCCCACAAGUAGAACGACAUGGUCUAUUCAUGCUCACCAUCAGUGGAUGACUACAGAAGACAUGCUUACUGUUUGGAACAGGGUGUGGAUAGAGGAAAAUCCAUGGAUGGAAGACAAAACUCCAGUUACAACCUGGGAAAAUGUUCCAUAUCUAGGGAAGAGAGAAGACCAAUGGUGUGGAUCACUUAUUGGUCUCACUUCCAGAGCAACCUGGGCCCAGAACAUACCCACAGCAAUUCAACAGGUGAGAAGCCUUAUAGGCAAUGAAGAGUUCCUGGACUACAUGCCUUCAAUGAAGAGAUUCAGGAAGGAAGAGGAGUUGGAGGGAGCCAUUUGGU-AA
		</sequence>
		<sequence>
			<taxon idref="EU687219"/>
			AUGAACAACCAACGGAAGAAGACGGGAAAACCGUCUAUCAAUAUGCUGAAACGCGUGAGAAACCGUGUGUCAACUGGAUCACAGUUGGCGAAGAGAUUCUCAAAAGGACUGCUGAACGGCCAGGGACCAAUGAAAUUGGUUAUGGCGUUCAUAGCUUUCCUCAGAUUUCUAGCCAUUCCACCAACAGCAGGAGUCUUGGCUAGAUGGGGAACCUUCAAGAAGUCGGGGGCCAUUAAGGUCCUGAAAGGCUUCAAGAAGGAGAUCUCAAACAUGCUGAGCAUAAUCAACAAACGGAAAAAGACAUCGCUCUGUCUCAUGAUGAUAUUGCCAGCAGCACUUGCUUUCCACUUGACUUCACGAGAUGGAGAGCCGCGCAUGAUUGUGGGGAAGAAUGAAAGAGGAAAAUCCCUACUUUUUAAGACAGCCUCUGGAAUUAACAUGUGCACACUCAUAGCCAUGGACUUGGGAGAGAUGUGUGAUGACACGGUCACUUACAAAUGCCCCCACAUUGCCGAAGUGGAACCUGAAGACAUUGACUGCUGGUGCAACCUCACAUCAACAUGGGUGACUUAUGGAACGUGCAAUCAAGCCGGAGAGCAUAGACGCGACAAGAGAUCAGUGGCGUUAGCUCCCCAUGUCGGCAUGGGACUGGACACACGCACCCAAACCUGGAUGUCAGCUGAAGGAGCUUGGAGGCAAGUCGAGAAGGUAGAGACAUGGGCCCUUAGGCACCCAGGGUUCACCAUACUAGCCCUAUUUCUUGCCCAUUACAUAGGCACUUCCUUGACCCAGAAGGUGGUUAUUUUUAUACUACUAAUGCUGGUCACCCCAUCCAUGACAAUGAGAUGUGUGGGAGUAGGAAACAGAGAUUUUGUGGAAGGUCUAUCAGGAGCUACGUGGGUUGACGUGGUGCUCGAGCACGGGGGGUGUGUGACCACCAUGGCUAAGAACAAGCCCACGUUGGAUAUAGAGCUUCAGAAGACCGAGGCCACCCAACUGGCGACCCUAAGGAAGCUAUGCAUUGAGGGGAAAAUUACCAACAUAACAACUGACUCAAGAUGUCCUACCCAAGGGGAAGCGGUUUUGCCUGAGGAGCAGGACCAGAACUACGUGUGUAAGCAUACAUACGUAGACAGAGGCUGGGGGAACGGAUGUGGUUUGUUUGGCAAGGGAAGCUUGGUAACAUGUGCGAAAUUUCAAUGCCUGGAACCAAUAGAGGGAAAAGUGGUGCAAUAUGAGAACCUCAAAUACACCGUCAUCAUCACAGUGCACACAGGAGACCAACACCAGGUGGGAAAUGAAACGCAGGGAGUCACGGCUGAGAUAACACCUCAGGCAUCAACCACUGAAGCCAUCUUGCCUGAAUAUGGAACCCUUGGGCUAGAAUGCUCACCACGGACAGGUUUGGAUUUCAAUGAAAUGAUCUUGCUAACAAUGAAGAACAAAGCAUGGAUGGUACAUAGACAAUGGUUUUUUGACCUACCUCUACCAUGGACAUCAGGAGCUACAACGGAAACACCAACCUGGAACAGGAAGGAGCUUCUUGUGACAUUUAAAAACGCACAUGCGAAAAAACAAGAAGUAGUUGUCCUUGGAUCGCAAGAGGGAGCAAUGCAUACCGCAUUGACAGGAGCCACAGAAAUCCAAAACUCAGGAGGCACAAGCAUUUUUGCGGGGCACUUAAAAUGUAGACUUAAGAUGGACAAAUUGGAACUCAAGGGGAUGAGCUAUGCAAUGUGCACGAAUACCUUUGUGUUGAAGAAAGAAGUCUCAGAAACGCAGCAUGGGACAAUACUCAUCAAGGUCGAGUACAAAGGGGAAGAUGUACCUUGCAAGAUUCCUUUCUCCACAGAGGAUGGACAAGGGAAAGCUCACAAUGGCAGACUGAUUACAGCCAACCCAGUGGUGACUAAGAAGGAGGAGCCUGUCAAUAUUGAGGCUGAACCUCCUUUUGGGGAAAGUAAUAUAGUAAUUGGAAUUGGAGACAACGCCUUGAAAAUCAACUGGUACAAGAAGGGAAGCUCUAUUGGGAAGAUGUUCGAGGCCACUGCCAGAGGUGCAAGGCGCAUGGCCAUCUUGGGAGACACAGCUUGGGACUUUGGAUCAGUGGGUGGUGUUCUGAACUCAUUAGGCAAAAUGGUGCACCAAAUAUUCGGAAGUGCUUACACAGCCCUAUUCAGUGGAGUCUCUUGGGUAAUGAAAAUUGGAAUAGGAGUUCUCUUGACUUGGAUAGGGUUGAAUUCAAAAAACACAUCCAUGUCAUUUUCAUGCAUUGCGAUAGGAAUCAUUACACUCUAUCUGGGAGCUGUGGUGCAAGCUGACAUGGGGUGUGUUAUAAACUGGAAAGGCAAAGAACUCAAAUGUGGAAGUGGAAUCUUCGUCACCAACGAGGUCCAUACCUGGACAGAGCAAUACAAAUUCCAAGCAGACUCCCCAAAAAGAUUGGCGACAGCCAUUGCAGGCGCUUGGGAGAAUGGAGUGUGCGGAAUUAGGUCAACAACCAGAAUGGAGAAUCUCCUGUGGAAGCAAAUAGCCAAUGAACUGAACUACAUAUUGUGGGAAAACAAUAUCAAAUUAACGGUAGUUGUGGGCGAUAUAAUUGGGGUCUUAGAGCAAGGAAAAAGAACACUAACACCACAACCCAUGGAGCUAAAAUACUCAUGGAAAACGUGGGGAAAGGCAAAAAUAGUGACAGCUGAAACACAAAAUUCUUCUUUCAUAAUAGAUGGACCAAACACACCGGAGUGUCCAAGUGUCUCAAGAGCAUGGAAUGUGUGGGAGGUGGAAGAUUACGGGUUCGGAGUCUUCACAACCAACAUAUGGCUGAAACUCCGAGAGGUGUAUACCCAACUAUGUGACCAUAGGCUAAUGUCGGCAGCCGUCAAGGAUGAGAGGGCCGUACAUGCCGACAUGGGCUAUUGGAUAGAAAGCCAAAAGAAUGGAAGUUGGAAGCUAGAAAAAGCAUCCCUCAUAGAGGUGAAAACCUGCACAUGGCCAAAAUCACAUACCCUUUGGAGUAAUGGUGUGUUAGAGAGUGACAUGAUCAUUCCAAAGAGUCUAGCUGGUCCUAUCUCGCAACACAACUACAGGCCCGGGUACCACACCCAGACGGCGGGACCCUGGCAUUUAGGAAAAUUAGAGCUGGACUUCAACUAUUGUGAAGGAACAACAGUUGUCAUCACAGAAAACUGUGGGACAAGAGGCCCAUCAUUGAGAACAACAACAGUGUCAGGGAAGCUAAUACACGAAUGGUGUUGCCGCUCGUGCACACUUCCUCCCCUGCGAUACAUGGGAGAAGACGGUUGCUGGUAUGGCAUGGAAAUCAGACCCAUCAGUGAGAAAGAAGAGAACAUGGUAAAGUCUUUAGUCUCAGCGGGAAGUGGAAAGGUGGACAACUUCACAAUGGGUGUCUUGUGUUUGGCAAUCCUCUUUGAAGAGGUGAUGAGAGGAAAAUUUGGGAAGAAACACAUGAUUGCGGGGGUUUUCUUCACGUUUGUACUCCUUCUCUCAGGGCAAAUAACAUGGAGAGAUAUGGCGCACACACUAAUAAUGAUUGGGUCCAACGCAUCUGACAGGAUGGGAAUGGGCGUUACCUACCUAGCUUUAAUUGCAACAUUUAAAAUCCAGCCAUUCUUGGCUUUGGGAUUUUUCCUAAGAAAACUGACAUCCAGAGAAAAUUUAUUGUUAGGAGUUGGGCUGGCUAUGGCAACAACGUUACAACUGCCAGAGGACAUUGAACAAAUGGCAAAUGGAAUCGCUCUGGGGCUCAUGGCUCUUAAACUGAUAACACAAUUUGAAACAUACCAAUUAUGGACAGCAUUAAUCUCCUUAACGUGUUCAAAUACAAUUUUUACGUUGACUGUUGCCUGGAGAACAGCCACCCUGAUUUUGGCCGGAGUUUCGCUUUUACCAGUGUGCCAGUCUUCGAGCAUGAGGAAAACAGACUGGCUUCCAAUGACAGUGGCAGCUAUGGGAGUUCCACCUCUACCACUUUUUAUUUUUAGCUUGAAAGACACACUCAAAAGGAGAAGCUGGCCACUGAAUGAAGGGGUGAUGGCUGUUGGGCUUGUGAGCAUUCUGGCCAGUUCUCUCCUUAGAAAUGAUGUACCCAUGGCUGGACCAUUAGUGGCCGGGGGCUUGCUGAUAGCGUGCUACGUCAUAACUGGCACGUCAGCAGACCUCACCGUAGAAAAAGCAGCAGAUGUAACAUGGGAGGAAGAGGCUGAGCAAACAGGAGUGUCCCACAACUUAAUGAUCACAGUUGAUGAUGAUGGAACAAUGAGAAUAAAAGAUGAUGAGACUGAGAAUAUCCUAACAGUGCUUUUGAAAACAGCAUUACUAAUAGUAUCAGGAAUCUUUCCAUACUCCAUACCCGCAACAUUGUUGGUCUGGCAUACUUGGCAAAAGCAAACCCAAAGAUCCGGCGUUCUAUGGGAUGUACCUAGCCCUCCAGAGACACAGAAAGCAGAACUGGAAGAAGGGGUCUAUAGGAUCAAACAGCAAGGAAUUUUUGGGAAAACCCAAGUAGGGGUUGGAGUACAGAAAGAAGGAGUCUUUCACACCAUGUGGCACGUUACAAGAGGGGCAGUGUUGACAUAUAAUGGGAAAAGACUGGAACCAAACUGGGCUAGCGUGAAAAAAGAUCUGAUUUCAUACGGAGGAGGAUGGAGAUUGAGCGCACAAUGGCAAAAGGGGGAGGAGGUGCAGGUUAUUGCCGUAGAGCCUGGGAAGAACCCAAAGAACUUUCAAACCAUGCCAGGCACUUUUCAGACUACAACAGGGGAAAUAGGAGCAAUUGCACUGGAUUUCAAGCCUGGAACUUCAGGAUCUCCUAUCAUAAACAGAGAGGGAAAGGUAGUGGGACUGUAUGGCAAUGGAGUGAUUACAAAGAAUGGUGGCUACGUCAGCGGAAUAGCGCAAACGAAUGCAGAACCAGAUGGACCGACACCAGAAUUGGAAGAAGAGAUGUUCAAAAAGCGAAAUCUAACCAUAAUGGAUCUUCAUCCUGGGUCAGGAAAGACACGGAAAUACCUUCCAGCUAUUGUUAGAGAGGCAAUCAAGAGACGUUUAAGAACUCUAAUUCUGGCACCGACAAGGGUGGUUGCAGCUGAGAUGGAAGAAGCAUUGAAAGGGCUCCCAAUAAGGUACCAAACAACAGCAACAAAAUCUGAACACACAGGAAGAGAGAUUGUUGACCUGAUGUGCCACGCAACGUUCACAAUGCGUCUGCUGUCACCAGUUAGGGUUCCAAACUAUAACUUGAUAAUAAUGGAUGAAGCCCAUUUCACAGACCCAGCCAGUAUAGCUGCUAGAGGGUACAUAUCAACUCGUGUUGGAAUGGGAGAAGCAGCCGCAAUUUUCAUGACAGCAACGCCCCCUGGAACAGCUGAUGCCUUUCCUCAGAGCAACGCUCCAAUUCAAGAUGAAGAAAGGGACAUACCAGAACGCUCAUGGAAUUCAGGCAAUGAAUGGAUAACCGACUUCGCUGGGAAAACGGUGUGGUUUGUCCCCAGCAUUAAAGCCGGAAAUGACAUAGCAAACUGCUUGCGAAAAAACGGGAAAAAGGUCAUUCAACUUAGUAGGAAGACUUUUGACACAGAAUAUCAGAAAACUAAACUGAAUGAUUGGGACUUCGUGGUGACGACUGACAUUUCAGAAAUGGGGGCCAAUUUCAAAGCAGAUAGAGUGAUCGACCCAAGAAGAUGUCUCAAACCAGUGAUCCUGACAGAUGGACCAGAGCGGGUGAUCCUGGCUGGACCAAUGCCAGUCACCGCGGCGAGUGCUGCGCAAAGGAGAGGGAGAGUUGGCAGGAACCCACAAAAAGAAAAUGACCAGUACAUAUUCACGGGCCAGCCUCUCAACAAUGAUGAAGACCAUGCUCACUGGACAGAAGCAAAAAUGCUGCUGGACAACAUUAACACACCAGAAGGGAUCAUACCAGCUCUCUUUGAGCCAGAAAGGGAGAAGUCAGCCGCCAUAGACGGUGAGUAUCGCCUGAAAGGUGAGUCCAGGAAGACUUUCGUGGAACUCAUGAGGAGGGGUGACCUUCCAGUCUGGUUAGCCCAUAAAGUAGCAUCAGAAGGGAUCAAAUACACAGAUAGAAAAUGGUGCUUUGAUGGACAACGUAAUAAUCAAAUUUUAGAAGAGAACAUGGAUGUGGAAAUCUGGACAAAGGAAGGAGAAAAGAAAAAAUUGAGACCUAGGUGGCUUGAUGCCCGCACCUAUUCAGAUCCCUUAGCACUCAAGGAAUUCAAGGACUUUGCGGCUGGCAGAAAGUCAAUAGCCCUUGAUCUUGUGACAGAAAUAGGAAGAGUGCCUUCACACCUAGCUCAUAGAACGAGAAACGCUCUGGACAAUCUGGUGAUGCUGCAUACGUCAGAACAUGGCGGUAAGGCCUACAGGCAUGCGGUGGAGGAACUACCAGAGACAAUGGAAACACUCCUACUCUUGGGACUCAUGAUCUUGUUGACAGGUGGAGCAAUGCUUUUCUUAAUAUCAGGUAAAGGGAUUGGAAAGACUUCAAUAGGACUCAUUUGUGUAAUUGCUUCCAGCGGCAUGUUGUGGAUGGCCGAAAUCCCACUCCAAUGGAUCGCGUCGGCCAUAGUCCUGGAGUUUUUUAUGAUGGUGUUGCUUAUACCAGAACCAGAAAAGCAGAGAACCCCCCAAGACAACCAACUCGCAUAUGUCGUGAUAGGCAUACUUACAUUGGCUGCAAUAAUAGCAGCCAAUGAAAUGGGAUUGUUGGAAACUACAAAGAGAGAUUUAGGAAUGUCUAAGGAGCCAGGUGUUGUUUCUCCAACCAGCUAUUUAGAUGUGGACUUGCACCCAGCAUCAGCCUGGACAUUGUACGCUGUGGCCACUACAGUAAUAACACCAAUGUUAAGACAUACCAUAGAGAAUUCUACAGCAAAUGUGUCCCUGGCAGCUAUAGCCAACCAGGCAGUGGUCCUGAUGGGUUUGGACAAAGGAUGGCCAAUAUCAAAAAUGGACUUAGGAGUACCCCUGCUGGCAUUGGGUUGCUAUUCACAAGUGAACCCACUGACUCUAACAGCGGCAGUACUCUUGCUGAUCACACAUUAUGCUAUUAUAGGUCCAGGAUUGCAGGCAAAAGCCACUCGUGAAGCUCAGAAAAGGACAGCUGCUGGAAUAAUGAAGAAUCCAACGGUGGAUGGGAUAAUGACAAUAGACCUAGAUCCUGUAAUAUAUGAUUCAAAAUUUGAAAAGCAACUGGGACAGGUUAUGCUCCUGGUUUUGUGUGCAGUUCAACUUUUGUUAAUGAGAACAUCAUGGGCCUUGUGUGAAGCUUUAACUCUAGCUACAGGACCAAUAACAACACUCUGGGAAGGAUCACCUGGGAAGUUUUGGAACACCACGAUAGCUGUUUCCAUGGCGAACAUUUUUAGAGGGAGCUAUUUAGCAGGAGCUGGGCUUGCUUUUUCUAUUAUGAAAUCAGUUGGAACAGGAAAAAGAGGAACAGGCUCACAGGGUGAAACUUUAGGAGAAAAAUGGAAAAAGAAGUUAAAUCAAUUAUCCCGGAAAGAGUUUGACCUUUACAAGAAAUCUGGAAUCACUGAAGUGGAUAGAACAGAAGCCAAAGAAGGGUUGAAAAGAGGAGAAAUAACACAUCAUGCCGUGUCCAGAGGUAGCGCAAAACUUCAAUGGUUUGUGGAGAGAAACAUGGUCAUUCCCGAAGGAAGAGUUAUAGACUUGGGCUGUGGAAGAGGAGGCUGGUCAUAUUACUGUGCAGGACUGAAAAAAGUCACAGAAGUACGAGGAUACACAAAAGGCGGUCCAGGACACGAAGAACCAGUACCUAUGUCCACAUAUGGAUGGAACAUAGUCAAGUUAAUGAGUGGAAAGGAUGUGUUUUAUCUUCCACCUGAAAAGUGUGACACCCUGUUGUGUGACAUUGGAGAAUCUUCACCAAGCCCAACAGUGGAAGAAAGCAGAACUAUAAGAGUUUUGAAGAUGGUUGAACCAUGGCUAAAGAACAACCAAUUUUGUAUUAAAGUAUUGAACCCUUACAUGCCAACUGUGAUUGAGCACCUAGAAAGACUACAAAGGAAACAUGGAGGAAUGCUUGUGAGAAAUCCACUUUCACGAAACUCCACGCACGAAAUGUACUGGAUAUCUAAUGGCACAGGUAACAUUGUCGCUUCAGUCAACAUGGUAUCUAGACUGCUACUGAACAGGUUCACGAUGACACACAGAAGACCCACCAUUGAGAAAGAUGUGGAUUUAGGAGCAGGAACUCGACAUGUUAAUGCGGAACCAGAAACACCCAACAUGGAUGUCAUUGGGGAAAGAAUAAAAAGGAUCAAGGAGGAGCAUAAUUCAACAUGGCACUAUGAUGACGAAAACCCCUACAAAACGUGGGCUUACCAUGGAUCUUAUGAAGUCAAAGCCACAGGCUCAGCCUCCUCCAUGAUAAAUGGAGUCGUGAAACUCCUCACUAAACCAUGGGAUGUGGUGCCCAUGGUGACACAGAUGGCAAUGACAGAUACAACUCCAUUUGGCCAGCAGAGAGUCUUUAAAGAGAAAGUGGACACCAGGACACCCAGGUCCAUGCCAGGAACAAGAAGGGUUAUGGGGAUCACAGCGGAGUGGCUCUGGAGAACCCUGGGAAGGAACAAAAAACCCAGGUUAUGCACAAGGGAAGAGUUUACAAAAAAGGUCAGAACUAACGCAGCCAUGGGAGCCGUUUUCACAGAGGAGAACCAAUGGGACAGCGCGAAAGCUGCUGUUGAGGAUGAGGAUUUUUGGAAACUUGUGGACAGAGAACGUGAACUCCACAAAUUGGGCAAGUGUGGAAGCUGUGUUUACAACAUGAUGGGCAAGAGAGAGAAGAAACUUGGAGAGUUUGGCAAAGCAAAAGGCAGUAGAGCUAUAUGGUACAUGUGGUUGGGAGCCAGGUACCUUGAGUUCGAAGCCCUUGGAUUCUUAAAUGAAGACCACUGGUUCUCGCGUGAGAACUCUUACAGUGGAGUGGAAGGAGAAGGACUGCACAAGCUAGGCUAUAUAUUAAGGGACAUUUCCAAGAUACCCGGAGGAGCUAUGUAUG-CUGAUGACACAGCUGGUUGGGACACAAGAAUAACAGAAGAUGACCUGCACAAUGAGGAAAAGAUCACACAGCAAAUGGACCCUGAACACAGGCAGUUAGCGAACGCUAUAUUUAAGCUCACAUACCAAAACAAAGUGGUCAAAGUUCAACGACCGACUCCAACAGGCACGGUAAUGGACAUCAUAUCUAGGAAAGACCAAAGAGGCAGUGGACAGGUAGGAACUUAUGGUCUGAAUACAU---UCACCAACAUGGAAGCCCAGUUAAUCAGACAAAUGGAAGGAGAAGGUGUGCUGUCAAAGGCAGACCUCGAGAACCCUCAUCUGCCAGAGAAGAAAAUUACACAAUGGUUGGAAACCAAAGGAGUGGAGAGGUUAAAAAGAAUGGCCAUUAGCGGGGAUGAUUGCGUAGUGAAACCAAUCGAUGACAGGUUCGCUAAUGCCCUGCUCGCUCUGAACGAUAUGGGAAAGGUUCGGAAAGACAUACCUCAAUGGCAGCCAUCAAAGGGAUGGCAUGAUUGGCAACAGGUUCCUUUCUGCUCCCACCACUUUCAUGAAUUGAUCAUGAAAGAUGGAAGAAAGUUGGUGGUUCCCUGCAGACCCCAGGACGAACUAAUAGGAAGAGCAAGAAUCUCUCAAGGAGCGGGAUGGAGCCUUAGAGAAACCGCAUGUCUGGGGAAGGCCUACGCUCAAAUGUGGAGUCUCAUGUAUUUUCACAGAAGAGACCUCAGACUAGCAUCCAACGCCAUAUGUUCAGCAGUACCAGUCCACUGGGUCCCCACAAGUAGAACGACAUGGUCUAUUCAUGCUCACCAUCAGUGGAUGACCACAGAAGACAUGCUUACUGUCUGGAACAGGGUGUGGAUCGAGGACAAUCCAUGGAUGGAAGACAAAACUCCAGUCACAACCUGGGAAAAUGUUCCAUAUCUAGGGAAGAGAGAAGACCAAUGGUGCGGAUCACUUAUUGGUCUCACUUCCAGAGCAACCUGGGCCCAGAACAUACCCACAGCAAUUCAACAGGUGAGAAGCCUUAUAGGCAAUGAAGAGUUUCUGGACUACAUGCCUUCAAUGAAGAGAUUUAGGAAGGAGGAGGAGUCGGAGGGAGCCAUUUGGU-AA
		</sequence>
		<sequence>
			<taxon idref="FJ373303"/>
			AUGAACAACCAACGGAAGAAGACGGGAAAACCGUCUAUCAAUAUGCUGAAACGCGUGAGAAACCGUGUGUCAACUGGAUCACAGUUGGCGAAGAGAUUCUCAAAAGGACUGCUGAACGGCCAGGGACCAAUGAAAUUGGUUAUGGCGUUCAUAGCUUUCCUCAGAUUUCUAGCCAUUCCACCAACAGCAGGAGUCUUGGCUAGAUGGGGAACCUUCAAGAAGUCGGGGGCCAUUAAGGUCCUGAAAGGCUUCAAGAAGGAGAUCUCAAACAUGCUGAGCAUAAUCAACAAACGGAAAAAGACAUCGCUCUGUCUCAUGAUGAUAUUGCCAGCAGCACUUGCUUUCCACUUGACUUCACGAGAUGGAGAGCCGCGCAUGAUUGUGGGGAAGAAUGAAAGAGGAAAAUCCCUACUUUUUAAGACAGCCUCUGGAAUUAACAUGUGCACACUCAUAGCCAUGGACUUGGGAGAGAUGUGUGAUGACACGGUCACUUACAAAUGCCCCCAUAUUACCGAAGUGGAACCUGAAGACAUUGACUGCUGGUGCAACCUCACAUCAACAUGGGUGACUUAUGGAACGUGCAAUCAAGCCGGAGAGCAUAGACGCGACAAGAGAUCAGUGGCGUUAGCUCCCCAUGUCGGCAUGGGACUGGACACACGCACCCAGACCUGGAUGUCGGCUGAAGGAGCUUGGAGGCAAGUCGAGAAGGUAGAGACAUGGGCCCUUAGGCACCCAGGGUUCACCAUACUAGCCCUAUUUCUUGCCCAUUACAUAGGCACUUCCUUGACCCAGAAGGUGGUUAUUUUUAUACUACUAAUGCUGGUCACCCCAUCCAUGACAAUGAGAUGUGUGGGAGUAGGAAACAGAGAUUUUGUGGAAGGUCUAUCAGGAGCUACGUGGGUUGACGUGGUGCUCGAGCACGGGGGGUGUGUGACCACCAUGGCUAAGAACAAGCCCACGUUGGAUAUAGAGCUUCAGAAGACCGAGGCCACCCAACUGGCGACCCUAAGGAAGCUAUGCAUUGAGGGGAAAAUUACCAACAUAACAACUGACUCAAGAUGUCCUACCCAAGGGGAAGCGGUUUUGCCUGAGGAGCAGGACCAGAACUACGUGUGUAAGCAUACAUACGUAGACAGAGGCUGGGGGAACGGAUGUGGUUUGUUUGGCAAGGGAAGCUUGGUAACAUGUGCGAAAUUUCAAUGCCUGGAACCAAUAGAGGGAAAAGUGGUGCAAUAUGAGAACCUCAAAUACACCGUCAUCAUCACAGUGCACACAGGAGACCAACACCAGGUGGGAAAUGAAACGCAGGGAGUCACGGCUGAGAUAACACCUCAGGCAUCAACCACUGAAGCCAUCUUGCCUGAAUAUGGAACCCUUGGGCUAGAAUGCUCACCACGGACAGGUUUGGACUUCAAUGAAAUGAUCUUGCUAACAAUGAAGAACAAAGCAUGGAUGGUACAUAGACAAUGGUUUUUUGACCUACCUCUACCAUGGACAUCAGGAGCUACAACGGAAACACCAACCUGGAACAGGAAGGAGCUUCUUGUGACAUUUAAAAACGCACAUGCGAAAAAACAAGAAGUAGUUGUCCUUGGAUCGCAAGAGGGAGCAAUGCAUACCGCAUUGACAGGAGCCACAGAAAUCCAAAACUCAGGAGGCACAAGCAUUUUUGCGGGGCACUUAAAAUGUAGACUUAAGAUGGACAAAUUAGAACUCAAGGGGAUGAGCUAUGCAAUGUGCACGAAUACCUUCGUGUUGAAGAAAGAAGUCUCAGAAACGCAGCAUGGGACAAUACUCAUCAAGGUCGAGUACAAAGGGGAAGAUGUACCUUGCAAGAUUCCUUUCUCCACAGAGGAUGGACAAGGGAAAGCUCACAAUGGCAGACUGAUUACAGCCAACCCAGUGGUGACUAAGAAGGAGGAGCCUGUCAAUAUUGAGGCUGAACCUCCUUUUGGGGAAAGUAAUAUAGUAAUUGGAAUUGGAGACAACGCCUUGAAAAUCAACUGGUACAAGAAGGGAAGCUCUAUUGGGAAGAUGUUCGAGGCCACUGCUAGAGGUGCAAGGCGCAUGGCCAUCUUGGGAGACACAGCUUGGGACUUUGGAUCAGUGGGUGGUGUUCUGAACUCAUUAGGCAAAAUGGUGCACCAAAUAUUCGGAAGUGCUUACACAGCCCUAUUCAGUGGAGUCUCUUGGGUAAUGAAAAUUGGAAUAGGAGUUCUCUUGACUUGGAUAGGGUUGAAUUCAAAAAACACAUCCAUGUCAUUUUCAUGCAUUGCGAUAGGAAUCAUUACACUCUAUCUGGGAGCUGUGGUGCAAGCUGACAUGGGGUGUGUUAUAAACUGGAAAGGCAAAGAACUCAAAUGUGGAAGUGGAAUCUUCGUCACCAACGAGGUCCAUACCUGGACAGAGCAAUACAAAUUCCAAGCAGACUCCCCAAAAAGAUUGGCGACAGCCAUUGCAGGCGCUUGGGAGAAUGGAGUGUGCGGAAUUAGGUCAACAACCAGAAUGGAGAAUCUCCUGUGGAAGCAAAUAGCCAAUGAACUGAACUACAUAUUGUGGGAAAACAAUGUCAAAUUAACGGUAGUUGUGGGCGAUAUAAUUGGGGUCUUAGAGCAAGGAAAAAGAACACUAACACCACAACCCAUGGAGCUAAAAUACUCAUGGAAAACGUGGGGAAAGGCAAAAAUAGUGACAGCUGAAACACAAAAUUCUUCUUUCAUAAUAGAUGGACCAAACACACCGGAGUGUCCAAGUGCCUCAAGAGCAUGGAAUGUGUGGGAGGUGGAAGAUUACGGGUUCGGAGUCUUCACAACCAACAUAUGGCUGAAACUCCGAGAGGUGUAUACCCAACUAUGUGACCAUAGGCUAAUGUCGGCAGCCGUCAAGGAUGAGAGGGCCGUACAUGCCGACAUGGGCUAUUGGAUAGAAAGCCAAAAGAAUGGAAGUUGGAAGCUAGAAAAAGCAUCCCUCAUAGAGGUGAAAACCUGCACAUGGCCAAAAUCACAUACCCUUUGGAGUAAUGGUGUGUUAGAGAGUGACAUGAUCAUUCCAAAGAGUCUAGCUGGUCCUAUCUCGCAACACAACUACAGGCCCGGGUACCACACCCAGACGGCGGGACCCUGGCAUUUAGGAAAAUUAGAGCUGGACUUCAACUAUUGUGAAGGAACAACAGUUGUCAUCACAGAAAACUGUGGGACAAGAGGCCCAUCAUUGAGAACAACAACAGUGUCAGGGAAGUUAAUACACGAAUGGUGCUGCCGCUCGUGCACACUUCCUCCCCUGCGAUACAUGGGAGAAGACGGUUGCUGGUAUGGCAUGGAAAUCAGACCCAUCAGUGAGAAAGAAGAGAACAUGGUAAAGUCUUUAGUCUCAGCGGGAAGUGGAGAGGUGGACAACUUCACAAUGGGUGUCUUGUGUUUGGCAAUCCUCUUUGAAGAGGUGAUGAGAGGAAAAUUUGGGAAGAAACACAUGAUUGCGGGGGUUUUCUUCACGUUUGUACUCCUUCUCUCAGGGCAAAUAACAUGGAGAGAUAUGGCGCACACACUAAUAAUGAUUGGGUCCAACGCAUCUGACAGGAUGGGAAUGGGCGUUACCUACCUAGCUUUAAUUGCAACAUUUAAAAUCCAGCCAUUCUUGGCUUUGGGAUUUUUCCUAAGAAAACUGACAUCCAGAGAAAAUUUAUUGUUAGGAGUUGGGCUGGCUAUGGCAACAACGUUACAACUGCCAGAGGACAUUGAACAAAUGGCAAAUGGAAUCGCUCUGGGGCUCAUGGCUCUUAAACUGAUAACACAAUUUGAAACAUACCAAUUAUGGACAGCAUUAAUCUCCUUAACGUGUUCAAAUACAAUUUUUACGUUGACUGUUGCCUGGAGAACAGCCACCCUGAUUUUGGCCGGAGUUUCGCUUUUACCAGUGUGCCAGUCUUCGAGCAUGAGGAAAACAGACUGGCUUCCAAUGACAGUGGCAGCUAUGGGAGUUCCACCUCUACCACUUUUUAUUUUUAGCUUAAAAGACACACUCAAAAGGAGAAGCUGGCCACUGAAUGAAGGGGUGAUGGCUGUUGGGCUUGUGAGCAUUCUGGCCAGUUCUCUCCUUAGAAAUGAUGUACCCAUGGCUGGACCAUUAGUGGCCGGGGGCUUGCUGAUAGCGUGCUACGUCAUAACUGGCACGUCAGCAGACCUCACCGUAGAAAAAGCAGCAGAUGUGACAUGGGAGGAAGAGGCUGAGCAAACAGGAGUGUCCCACAACUUAAUGAUCACAGUUGAUGAUGAUGGAACAAUGAGAAUAAAAGAUGAUGAGACUGAGAAUAUCUUAACAGUGCUUUUGAAAACAGCAUUACUAAUAGUGUCAGGAAUCUUUCCAUACUCCAUACCCGCAACAUUGUUGGUCUGGCAUACUUGGCAAAAGCAAACCCAAAGAUCCGGCGUUCUAUGGGAUGUACCUAGCCCUCCAGAGACACAGAAAGCAGAACUGGAAGAAGGGGUCUACAGGAUCAAACAGCAAGGAAUUUUUGGGAAAACCCAAGUAGGGGUUGGAGUACAGAAAGAAGGAGUCUUUCACACCAUGUGGCACGUUACAAGAGGGGCAGUGCUGACAUAUAAUGGGAAAAGACUGGAACCAAACUGGGCUAGCGUGAAAAAAGAUCUGAUUUCAUACGGAGGAGGAUGGAGAUUGAGCGCACAAUGGCAAAAGGGGGAGGAGGUGCAGGUUAUUGCCGUAGAGCCUGGGAAGAACCCAAAGAACUUUCAAACCAUGCCAGGCACUUUUCAGACUACAACAGGGGAAAUAGGAGCAAUUGCACUGGAUUUCAAGCCUGGAACUUCAGGAUCUCCUAUCAUAAACAGAGAGGGAAAGGUAGUGGGACUGUAUGGCAAUGGAGUGGUUACAAAGAAUGGUGGCUACGUCAGCGGAAUAGCGCAAACGAAUGCAGAACCAGAUGGACCGACACCAGAAUUGGAAGAAGAGAUGUUCAAAAAGCGAAAUCUAACCAUAAUGGAUCUUCAUCCUGGGUCAGGAAAGACACGGAAAUACCUUCCAGCUAUUGUUAGAGAGGCAAUCAAGAGACGUUUGAGAACUCUAAUUCUGGCACCGACAAGGGUGGUUGCAGCUGAGAUGGAAGAAGCAUUGAAAGGGCUCCCAAUAAGGUACCAAACAACAGCAACAAAAUCUGAACACACAGGAAGAGAGAUUGUUGAUCUGAUGUGCCACGCAACGUUCACAAUGCGUCUGCUGUCACCAGUUAGGGUUCCAAACUAUAACUUGAUAAUAAUGGAUGAAGCCCAUUUCACAGACCCAGCCAGUAUAGCUGCUAGAGGGUACAUAUCAACUCGUGUUGGAAUGGGAGAAGCUGCCGCAAUUUUCAUGACAGCAACGCCCCCUGGAACAGCUGAUGCCUUUCCUCAGAGCAACGCUCCAAUUCAAGAUGAAGAAAGGGACAUACCAGAACGCUCAUGGAAUUCAGGCAAUGAAUGGAUAACCGACUUCGCUGGGAAAACGGUGUGGUUUGUCCCCAGCAUUAAAGCCGGAAAUGACAUAGCAAACUGCCUGCGAAAAAACGGGAAAAAGGUCAUUCAACUUAGUAGGAAGACUUUUGACACAGAAUAUCAGAAAACUAAACUGAAUGAUUGGGACUUUGUGGUGACGACUGACAUUUCAGAAAUGGGGGCCAAUUUCAAAGCAGAUAGAGUGAUCGACCCAAGAAGAUGUCUCAAACCAGUGAUCCUGACAGAUGGACCAGAGCGGGUGAUCCUGGCUGGACCAAUGCCAGUCACCGCGGCGAGUGCUGCGCAAAGGAGAGGGAGAGUUGGCAGGAACCCACAAAAAGAAAAUGACCAGUACAUAUUCACGGGCCAGCCUCUCAACAAUGAUGAAGACCAUGCUCACUGGACAGAAGCAAAAAUGCUGCUGGACAACAUUAACACACCAGAAGGGAUCAUACCAGCUCUCUUUGAGCCAGAAAGGGAGAAGUCAGCCGCCAUAGACGGUGAGUAUCGCCUGAAAGGUGAGUCCAGGAAGACUUUCGUGGAACUCAUGAGGAGGGGUGACCUUCCAGUCUGGUUAGCCCAUAAAGUAGCAUCAGAAGGGAUCAAAUAUACAGAUAGAAAAUGGUGCUUUGAUGGACAACGUAAUAAUCAAAUUUUAGAAGAGAACAUGGAUGUGGAAAUCUGGACAAAGGAAGGAGAAAAGAAAAAAUUGAGACCUAGGUGGCUUGAUGCCCGCACCUAUUCAGAUCCCUUAGCACUCAAGGAAUUCAAGGACUUUGCGGCUGGCAGAAAGUCAAUAGCCCUUGAUCUUGUGACAGAAAUAGGAAGAGUGCCUUCACACCUAGCCCAUAGAACGAGAAACGCUCUGGACAAUCUGGUGAUGCUGCAUACGUCAGAACAUGGCGGUAAGGCCUACAGGCAUGCGGUGGAGGAACUACCAGAGACAAUGGAAACACUCCUACUCUUGGGACUCAUGAUCUUGUUGACAGGUGGAGCAAUGCUUUUCUUAAUAUCAGGUAAAGGGAUUGGAAAGACUUCAAUAGGACUCAUUUGUGUAAUUGCUUCUAGCGGCAUGUUGUGGAUGGCUGAAAUCCCACUCCAAUGGAUCGCGUCGGCCAUAGUCCUGGAGUUUUUUAUGAUGGUGUUGCUUAUACCAGAACCAGAAAAGCAGAGAACCCCCCAAGACAACCAACUCGCAUAUGUCGUGAUAGGCAUACUUACAUUGGCAGCAAUAAUAGCAGCCAAUGAAAUGGGAUUGUUGGAAACUACAAAGAGAGAUUUAGGAAUGUCUAAGGAGCCAGGUGUUGUUUCUCCAACCAGCUAUUUAGAUGUGGACUUGCACCCAGCAUCAGCCUGGACAUUGUACGCUGUGGCCACUACAGUAAUAACACCAAUGUUAAGACAUACCAUAGAGAAUUCUACAGCAAAUGUGUCCCUGGCAGCUAUAGCCAACCAGGCAGUGGUCCUGAUGGGUUUGGACAAAGGAUGGCCAAUAUCAAAAAUGGACUUAGGAGUACCUCUGCUGGCAUUGGGUUGCUAUUCACAAGUGAACCCACUGACUCUAACAGCGGCAGUACUCUUGCUGAUCACACAUUAUGCUAUUAUAGGUCCAGGAUUGCAGGCAAAAGCCACUCGUGAAGCUCAGAAAAGGACAGCUGCUGGAAUAAUGAAGAAUCCAACGGUGGAUGGGAUAAUGACAAUAGACCUAGAUCCUGUAAUAUAUGAUUCAAAAUUUGAAAAGCAACUGGGACAGGUUAUGCUCCUGGUUUUGUGUGCAGUUCAACUUUUGUUAAUGAGAACAUCAUGGGCCCUGUGUGAAGCUUUAACUCUAGCUACAGGACCAAUAACAACACUCUGGGAAGGAUCACCUGGGAAGUUUUGGAACACCACGAUAGCUGUUUCCAUGGCGAACAUUUUUAGAGGGAGCUAUUUAGCAGGAGCUGGGCUUGCUUUUUCUAUUAUGAAGUCAGUUGGAACAGGAAAAAGAGGAACAGGCUCACAGGGUGAAACUUUAGGAGAAAAAUGGAAAAAGAAGUUAAAUCAAUUAUCCCGGAAAGAGUUUGACCUUUACAAGAAAUCUGGAAUCACUGAAGUGGAUAGAACAGAAGCCAAAGAAGGGUUGAAAAGAGGAGAAAUAACACAUCAUGCCGUGUCCAGAGGUAGCGCAAAACUUCAAUGGUUUGUGGAGAGAAACAUGGUCAUUCCCGAAGGAAGAGUUAUAGACUUGGGCUGUGGAAGAGGAGGCUGGUCAUAUUACUGUGCAGGACUGAAAAAAGUCACAGAAGUGCGAGGAUACACAAAAGGCGGUCCAGGACACGAAGAACCAGUACCUAUGUCCACAUAUGGAUGGAACGUAGUCAAGUUAAUGAGUGGAAAGGAUGUGUUUUAUCUUCCACCUGAAAAGUGUGACACCCUGUUGUGUGACAUUGGAGAAUCUUCACCAAGCCCAACAGUGGAAGAAAGCAGAACUAUAAGAGUUUUGAAGAUGGUUGAACCAUGGCUAAAGAACAACCAAUUUUGUAUUAAAGUAUUGAACCCUUACAUGCCAACUGUGAUUGAGCACCUAGAAAGACUACAAAGGAAACAUGGAGGAAUGCUUGUGAGAAAUCCACUUUCACGAAACUCCACGCACGAAAUGUACUGGAUAUCUAAUGGCACAGGUAACAUUGUCGCUUCAGUCAACAUGGUAUCUAGACUGCUACUGAACAGGUUCACGAUGACACACAGAAGACCCACCAUUGAGAAAGAUGUGGAUUUAGGAGCAGGAACUCGACAUGUUAAUGCGGAACCAGAAACACCCAACAUGGAUGUCAUUGGGGAAAGAAUAAAAAGGAUCAAGGAGGAGCACAAUUCAACAUGGCACUAUGAUGACGAAAACCCCUACAAAACGUGGGCUUACCAUGGAUCUUAUGAAGUCAAAGCCACAGGCUCAGCCUCCUCCAUGAUAAAUGGAGUCGUGAAACUCCUCACUAAACCAUGGGAUGUGGUGCCCAUGGUGACACAGAUGGCAAUGACAGAUACAACUCCAUUUGGCCAGCAGAGAGUCUUUAAAGAGAAAGUGGACACCAGGACACCCAGGUCCAUGCCAGGAACAAGAAGGGUUAUGGGGAUCACAGCGGAGUGGCUCUGGAGAACCCUGGGAAGGAACAAAAAACCCAGGUUAUGCACAAGGGAAGAGUUUACAAAAAAGGUCAGAACUAACGCAGCCAUGGGAGCCGUUUUCACAGAGGAGAACCAAUGGGACAGCGCGAAAGCUGCUGUUGAGGAUGAGGAUUUUUGGAAACUUGUGGACAGAGAACGUGAACUCCACAAAUUGGGCAAGUGUGGAAGCUGUGUUUACAACAUGAUGGGCAAGAGAGAGAAGAAACUUGGAGAGUUUGGCAAAGCAAAAGGCAGUAGAGCUAUAUGGUACAUGUGGUUGGGAGCCAGGUACCUUGAGUUCGAAGCCCUUGGAUUCUUAAAUGAAGACCACUGGUUCUCGCGUGAGAACUCUUACAGUGGAGUGGAAGGAGAAGGACUGCACAAGCUAGGCUAUAUAUUAAGGGACAUUUCCAAGAUACCCGGAGGAGCUAUGUAUG-CUGAUGACACAGCUGGUUGGGACACAAGAAUAACAGAAGAUGACCUGCACAAUGAGGAAAAGAUCACACAGCAAAUGGACCCUGAACACAGGCAGUUAGCGAACGCUAUAUUUAAGCUCACAUACCAAAACAAAGUGGUCAAAGUUCAACGACCGACUCCAACAGGCACGGUAAUGGACAUCAUAUCUAGGAAAGACCAAAGAGGCAGUGGACAGGUAGGAACUUAUGGUCUGAAUACAU---UCACCAACAUGGAAGCCCAGUUAAUCAGACAAAUGGAAGGAGAAGGUGUGCUGUCAAAGGCAGACCUCGAGAACCCUCAUCUGCCAGAGAAGAAAAUUACACAAUGGUUGGAAACCAAAGGAGUGGAGAGGUUAAAAAGAAUGGCCAUUAGCGGGGAUGAUUGCGUAGUGAAACCAAUCGAUGACAGGUUCGCUAAUGCCCUGCUCGCUCUGAACGAUAUGGGAAAGGUUCGGAAAGACAUACCUCAAUGGCAGCCAUCAAAGGGAUGGCAUGAUUGGCAGCAGGUUCCUUUCUGCUCCCACCACUUUCAUGAAUUGAUCAUGAAAGAUGGAAGAAAGUUGGUGGUUCCCUGCAGACCCCAGGACGAACUAAUAGGAAGAGCAAGAAUCUCUCAAGGAGCGGGAUGGAGCCUUAGAGAAACCGCAUGUCUGGGGAAAGCCUACGCUCAAAUGUGGAGUCUCAUGUAUUUUCACAGAAGAGACCUCAGACUAGCAUCCAACGCCAUAUGUUCAGCAGUACCAGUCCACUGGGUCCCCACAAGUAGAACGACAUGGUCUAUUCAUGCUCACCAUCAGUGGAUGACCACAGAAGACAUGCUUACUGUCUGGAACAGGGUGUGGAUCGAGGACAAUCCAUGGAUGGAAGACAAAACUCCAGUCACAACCUGGGAAAAUGUUCCAUAUCUAGGGAAGAGAGAAGACCAAUGGUGCGGAUCACUUAUUGGUCUCACUUCCAGAGCAACCUGGGCCCAGAACAUACCCACAGCAAUUCAACAGGUGAGAAGCCUUAUAGGCAAUGAAGAGUUUCUGGACUACAUGCCUUCAAUGAAGAGAUUUAGGAAGGAGGAGGAGUCGGAGGGAGCCAUUUGGU-AA
		</sequence>
		<sequence>
			<taxon idref="FJ639751"/>
			AUGAACAACCAACGGAAGAAGACGGGAAAACCGUCUAUCAAUAUGCUGAAACGCGUGAGAAACCGUGUGUCAACUGGAUCACAGUUGGCGAAGAGAUUCUCAAAAGGACUGCUGAACGGCCAGGGACCAAUGAAAUUGGUUAUGGCGUUCAUAGCUUUCCUCAGAUUCCUAGCCAUUCCACCAACAGCAGGAGUCUUGGCUAGAUGGGGAACCUUCAAGAAGUCGGGGGCCAUUAAGGUCCUGAAAGGCUUCAAGAAGGAGAUCUCAAACAUGCUGAGCAUAAUCAACAAACGGAAAAAGACAUCGCUCUGUCUCAUGAUGAUAUUGCCAGCAGCACUUGCUUUCCACUUGACUUCACGAGAUGGAGAGCCGCGCAUGAUUGUGGGGAAGAAUGAAAGAGGAAAAUCCCUACUUUUUAAGACAGCCUCUGGAAUUAACAUGUGCACACUCAUAGCCAUGGACUUGGGAGAGAUGUGUGAUGACACGGUCACUUACAAAUGCCCCCAUAUUACCGAAGUGGAACCUGAAGACAUUGACUGCUGGUGCAACCUCACAUCAACAUGGGUGACUUAUGGAACGUGCAAUCAAGCCGGAGAGCAUAGACGCGACAAGAGAUCAGUGGCGUUAGCUCCCCAUGUCGGCAUGGGACUGGACACACGCACCCAAACCUGGAUGUCGGCUGAAGGAGCUUGGAGGCAAGUCGAGAAGGUAGAGACAUGGGCCCUUAGGCACCCAGGGUUCACCAUACUAGCCCUAUUUCUUGCCCAUUACAUAGGCACUUCCUUGACCCAGAAGGUGGUUAUUUUUAUACUACUAAUGCUGGUCACCCCAUCCAUGACAAUGAGAUGUGUGGGAGUAGGAAACAGAGAUUUUGUGGAAGGUCUAUCAGGAGCUACGUGGGUUGACGUGGUGCUCGAGCACGGGGGGUGUGUGACCACCAUGGCUAAGAACAAGCCCACGUUGGAUAUAGAGCUUCAGAAGACCGAGGCCACCCAACUGGCGACCCUAAGGAAGCUAUGCAUUGAGGGGAAAAUCACCAACAUAACAACUGACUCAAGAUGUCCUACCCAAGGGGAAGCGGUUUUGCCUGAGGAGCAGGACCAGAACUACGUGUGUAAGCAUACAUACGUAGACAGAGGCUGGGGGAACGGAUGUGGUUUGUUUGGCAAGGGAAGCUUGGUAACAUGUGCGAAAUUUCAAUGCCUGGAACCAAUAGAGGGAAAAGUGGUGCAAUAUGAGAACCUCAAGUACACCGUCAUCAUCACAGUGCACACAGGAGAUCAACACCAGGUGGGAAAUGAAACGCAGGGAGUCACGGCUGAGAUAACACCUCAGGCAUCAACCACUGAAGCCAUCUUGCCUGAAUAUGGAACCCUUGGGCUAGAAUGCUCACCACGGACAGGUUUGGACUUCAAUGAAAUGAUCUUGCUAACAAUGAAGAACAAAGCAUGGAUGGUACAUAGACAAUGGUUUUUUGACCUACCUCUACCAUGGACAUCAGGAGCUACAACGGAAACACCAACCUGGAACAGGAAGGAGCUUCUUGUGACAUUUAAAAACGCACAUGCGAAAAAACAAGAAGUAGUUGUCCUUGGAUCGCAAGAGGGAGCAAUGCAUACCGCAUUGACAGGAGCCACAGAAAUCCAAAACUCAGGAGGCACAAGCAUUUUUGCGGGGCACUUAAAAUGUAGACUUAAGAUGGACAAAUUAGAACUCAAGGGGAUGAGCUAUGCAAUGUGCACGAAUACCUUUGUGUUGAAGAAAGAAGUCUCAGAAACGCAGCAUGGGACAAUACUCAUCAAGGUUGAGUACAAAGGGGAAGAUGUACCUUGCAAGAUUCCUUUCUCCACAGAGGAUGGACAAGGGAAAGCUCACAAUGGCAGACUGAUUACAGCCAACCCAGUGGUGACUAAGAAGGAGGAGCCUGUCAAUAUUGAGGCUGAACCUCCUUUUGGGGAGAGUAAUAUAGUAAUUGGAAUUGGAGACAACGCCUUGAAAAUCAACUGGUACAAGAAGGGAAGCUCUAUUGGGAAGAUGUUCGAGGCCACUGCUAGAGGUGCAAGGCGCAUGGCCAUCUUGGGAGACACAGCUUGGGACUUUGGAUCAGUGGGUGGUGUUCUGAACUCAUUAGGCAAAAUGGUGCACCAAAUAUUCGGAAGUGCUUACACAGCCCUAUUCAGUGGAGUCUCUUGGGUAAUGAAAAUUGGAAUAGGAGUUCUCUUGACUUGGAUAGGGUUGAAUUCAAAAAACACAUCCAUGUCAUUUUCAUGCAUUGCGAUAGGAAUCAUUACACUCUAUCUGGGAGCUGUGGUGCAAGCUGACAUGGGGUGUGUUAUAAACUGGAAAGGCAAAGAACUCAAAUGUGGAAGUGGAAUCUUCGUCACCAACGAGGUCCAUACCUGGACAGAGCAAUACAAAUUCCAAGCAGACUCCCCAAAAAGAUUGGCGACAGCCAUUGCAGGCGCUUGGGAGAAUGGAGUGUGCGGAAUUAGGUCAACAACCAGAAUGGAGAAUCUCCUGUGGAAGCAAAUAGCCAAUGAACUGAACUACAUAUUGUGGGAAAACAAUAUCAAAUUAACGGUAGUUGUGGGCGAUAUAAUUGGGGUCUUAGAGCAAGGAAAAAGAACACUAACACCACAACCCAUGGAGCUAAAAUACUCAUGGAAAACGUGGGGAAAGGCAAAAAUAGUGACAGCUGAAACACAAAAUUCUUCUUUCAUAAUAGAUGGACCAAACACACCGGAGUGUCCAAGUGCCUCAAGAGCAUGGAAUGUGUGGGAGGUGGAAGAUUACGGGUUCGGAGUCUUCACAACCAACAUAUGGCUGAAACUCCGAGAGGUGUAUACCCAACUAUGUGACCAUAGGCUAAUGUCGGCAGCCGUCAAGGAUGAGAGGGCCGUACAUGCCGACAUGGGCUAUUGGAUAGAAAGCCAAAAGAAUGGAAGUUGGAAGCUAGAAAAAGCAUCCCUCAUAGAGGUGAAAACCUGCACAUGGCCAAAAUCACAUACCCUUUGGAGUAAUGGUGUGUUAGAGAGUGACAUGAUCAUUCCAAAGAGUCUAGCUGGUCCUAUCUCGCAACACAACUACAGGCCCGGGUACCACACCCAGACGGCGGGACCCUGGCAUUUAGGAAAAUUAGAGCUGGACUUCAACUAUUGUGAAGGAACAACAGUUGUCAUCACAGAAAACUGUGGGACAAGAGGCCCAUCAUUGAGAACAACAACAGUGUCAGGGAAGUUAAUACACGAAUGGUGCUGCCGCUCGUGCACACUUCCUCCCCUGCGAUACAUGGGAGAAGACGGUUGCUGGUAUGGCAUGGAAAUCAGACCCAUCAGUGAGAAAGAAGAGAAUAUGGUAAAGUCUUUAGUCUCAGCGGGAAGUGGAGAGGUGGACAACUUCACAAUGGGUGUCUUGUGUUUGGCAAUCCUCUUUGAAGAGGUGAUGAGAGGAAAAUUUGGGAAGAAACACAUGAUUGCGGGGGUUUUCUUCACGUUUGUACUCCUUCUCUCAGGGCAAAUAACAUGGAGAGAUAUGGCGCACACACUAAUAAUGAUUGGGUCCAACGCAUCUGACAGGAUGGGAAUGGGCGUUACCUACCUAGCUUUAAUUGCAACAUUUAAAAUCCAGCCAUUCUUGGCUUUGGGAUUUUUCCUAAGAAAACUGACAUCCAGAGAAAAUUUAUUGUUAGGAGUUGGGCUGGCUAUGGCAACAACGUUACAACUGCCAGAGGACAUUGAACAAAUGGCAAAUGGAAUCGCUCUGGGGCUCAUGGCUCUUAAACUGAUAACACAAUUUGAAACAUACCAAUUAUGGACAGCAUUAAUCUCCUUAACGUGUUCAAAUACAAUUUUUACGUUGACUGUUGCCUGGAGAACAGCCACCCUGAUUUUGGCCGGAGUUUCGCUUUUACCAGUGUGCCAGUCUUCGAGCAUGAGGAAAACAGACUGGCUUCCAAUGACAGUGGCAGCUAUGGGAGUUCCACCUCUACCACUUUUUAUUUUUAGCUUAAAAGACACACUCAAAAGGAGAAGCUGGCCACUGAAUGAAGGGGUGAUGGCUGUUGGGCUUGUGAGCAUUCUGGCCAGUUCUCUUCUUAGAAAUGAUGUACCCAUGGCUGGACCAUUAGUGGCCGGGGGCUUGCUGAUAGCGUGCUACGUCAUAACUGGCACGUCAGCAGACCUCACCGUAGAAAAAGCAGCAGAUGUAACAUGGGAGGAAGAGGCUGAGCAAACAGGAGUGUCCCACAACUUAAUGAUCACAGUUGAUGAUGAUGGAACAAUGAGAAUAAAAGAUGAUGAGACUGAGAAUAUCUUAACAGUGCUUUUGAAAACAGCAUUACUAAUAGUAUCAGGAAUCUUUCCAUACUCCAUACCCGCAACAUUGUUGGUCUGGCAUACUUGGCAAAAGCAAACCCAAAGAUCCGGCGUUCUAUGGGAUGUACCUAGCCCUCCAGAGACACAGAAAGCAGAACUGGAAGAAGGGGUCUAUAGGAUCAAACAGCAAGGAAUUUUUGGGAAAACCCAAGUAGGGGUUGGAGUACAGAAAGAAGGAGUCUUUCACACCAUGUGGCACGUUACAAGAGGGGCAGUGUUGACAUAUAAUGGGAAAAGACUGGAACCAAACUGGGCUAGCGUGAAAAAAGAUCUGAUUUCAUACGGAGGAGGAUGGAGAUUGAGCGCACAAUGGCAAAAGGGGGAGGAGGUGCAGGUUAUUGCCGUAGAGCCUGGGAAGAACCCAAAGAACUUUCAAACCAUGCCAGGCACUUUUCAGACUACAACAGGGGAAAUAGGAGCAAUUGCACUGGAUUUCAAGCCUGGAACUUCAGGAUCUCCUAUCAUAAACAGAGAGGGAAAGGUAGUGGGACUGUAUGGCAAUGGAGUGGUUACAAAGAAUGGUGGCUACGUCAGCGGAAUAGCGCAAACGAAUGCAGAACCAGAUGGACCGACACCAGAAUUGGAAGAAGAGAUGUUCAAAAAGCGAAAUCUAACCAUAAUGGAUCUUCAUCCUGGAUCAGGAAAGACACGGAAAUACCUUCCAGCUAUUGUUAGAGAGGCAAUCAAGAGACGUUUGAGAACUCUAAUUCUGGCACCGACAAGGGUGGUUGCAGCUGAGAUGGAAGAAGCAUUGAAAGGGCUCCCAAUAAGGUACCAAACAACAGCAACAAAAUCUGAACACACAGGAAGAGAGAUUGUUGAUCUGAUGUGCCACGCAACGUUCACAAUGCGUCUGCUGUCACCAGUUAGGGUUCCAAACUAUAACUUGAUAAUAAUGGAUGAAGCCCAUUUCACAGACCCAGCCAGUAUAGCUGCUAGAGGGUACAUAUCAACUCGUGUUGGAAUGGGAGAAGCAGCCGCAAUUUUCAUGACAGCAACGCCCCCUGGAACAGCUGAUGCCUUUCCUCAGAGCAACGCUCCAAUUCAAGAUGAAGAAAGGGACAUACCAGAACGCUCAUGGAAUUCAGGCAAUGAAUGGAUAACCGACUUCGCUGGGAAAACGGUGUGGUUUGUCCCCAGCAUUAAAGCCGGAAAUGACAUAGCAAACUGCCUGCGGAAAAACGGGAAAAAGGUCAUUCAACUUAGUAGGAAGACUUUUGACACAGAAUAUCAGAAAACUAAACUGAAUGAUUGGGACUUUGUGGUGACGACUGACAUUUCAGAAAUGGGGGCCAAUUUCAAAGCAGAUAGAGUGAUCGACCCAAGAAGAUGUCUCAAACCAGUGAUCCUGACAGAUGGACCAGAGCGGGUGAUCCUGGCUGGACCAAUGCCAGUCACCGCGGCGAGUGCUGCGCAAAGGAGAGGGAGAGUUGGCAGGAACCCACAAAAAGAAAAUGACCAGUACAUAUUCACGGGCCAGCCUCUCAACAAUGAUGAAGACCAUGCUCACUGGACAGAAGCAAAAAUGCUGCUGGACAACAUUAACACACCAGAAGGGAUCAUACCAGCUCUCUUUGAGCCAGAAAGGGAGAAGUCAGCCGCCAUAGACGGUGAGUAUCGCCUGAAAGGUGAGUCCAGGAAGACUUUCGUGGAACUCAUGAGGAGGGGUGACCUUCCAGUCUGGUUAGCCCAUAAAGUAGCAUCAGAAGGGAUCAAAUAUACAGAUAGAAAAUGGUGCUUUGAUGGACAACGUAAUAAUCAAAUUUUAGAAGAGAACAUGGAUGUGGAAAUCUGGACAAAGGAAGGAGAAAAGAAAAAAUUGAGACCUAGGUGGCUUGAUGCCCGCACCUAUUCAGAUCCCUUAGCACUCAAGGAAUUCAAGGACUUUGCGGCUGGCAGAAAGUCAAUAGCCCUUGAUCUUGUGACAGAAAUAGGAAGAGUGCCUUCACACCUAGCUCAUAGAACGAGAAACGCUCUGGACAAUCUGGUGAUGCUGCAUACGUCAGAACAUGGCGGUAAGGCCUACAGGCAUGCGGUGGAGGAACUACCAGAGACAAUGGAAACACUCCUACUCUUGGGACUCAUGAUCUUGUUGACAGGUGGAGCAAUGCUUUUCUUAAUAUCAGGUAAAGGGAUUGGAAAGACUUCAAUAGGACUCAUUUGUGUAAUUGCUUCCAGCGGCAUGUUGUGGAUGGCCGAAAUCCCACUCCAAUGGAUCGCGUCGGCCAUAGUCCUGGAGUUUUUUAUGAUGGUGUUGCUUAUACCAGAACCAGAAAAGCAGAGAACCCCCCAAGACAACCAACUCGCAUAUGUCGUGAUAGGCAUACUUACAUUGGCAGCAAUAAUAGCAGCCAAUGAAAUGGGAUUGUUGGAAACUACAAAGAGAGAUUUAGGAAUGUCUAAGGAGCCAGGUGUUGUUUCUCCAACCAGCUAUUUAGAUGUGGACUUGCACCCAGCAUCAGCCUGGACAUUGUACGCUGUGGCCACUACAGUAAUAACACCAAUGUUAAGACAUACCAUAGAGAAUUCUACAGCAAAUGUGUCCCUGGCAGCUAUAGCCAACCAGGCAGUGGUCCUGAUGGGUUUGGACAAAGGAUGGCCAAUAUCAAAAAUGGACUUAGGAGUACCCCUGCUGGCAUUGGGUUGCUAUUCACAAGUGAACCCACUGACUCUAACAGCGGCAGUACUCUUGCUGAUCACACAUUAUGCUAUUAUAGGUCCAGGAUUGCAGGCAAAAGCCACUCGUGAAGCUCAGAAAAGGACAGCUGCUGGAAUAAUGAAGAAUCCAACGGUGGAUGGGAUAAUGACAAUAGACCUAGAUCCUGUAAUAUAUGAUUCAAAAUUUGAAAAGCAACUGGGACAGGUUAUGCUCCUGGUUUUGUGUGCAGUUCAACUUUUGUUAAUGAGAACAUCAUGGGCCUUGUGUGAAGCUUUAACUCUAGCUACAGGACCAAUAACAACACUCUGGGAAGGAUCACCUGGGAAGUUUUGGAACACCACGAUAGCUGUUUCCAUGGCGAACAUUUUUAGAGGGAGCUAUUUAGCAGGAGCUGGGCUUGCUUUUUCUAUUAUGAAAUCAGUUGGAACAGGAAAAAGAGGAACAGGCUCACAGGGUGAAACUUUAGGAGAAAAAUGGAAAAAGAAGUUAAAUCAAUUAUCCCGGAAAGAGUUUGACCUUUACAAGAAAUCUGGAAUCACUGAAGUGGAUAGAACAGAAGCCAAAGAAGGGUUGAAAAGAGGAGAAAUAACACAUCAUGCCGUGUCCAGAGGUAGCGCAAAACUUCAAUGGUUUGUGGAGAGAAACAUGGUCAUUCCCGAAGGAAGAGUUAUAGACUUGGGCUGUGGAAGAGGAGGCUGGUCAUAUUACUGUGCAGGACUGAAAAAAGUCACAGAAGUGCGAGGAUACACAAAAGGCGGUCCAGGACACGAAGAACCAGUACCUAUGUCCACAUAUGGAUGGAACAUAGUCAAGUUAAUGAGUGGAAAGGAUGUGUUUUAUCUUCCACCUGAAAAGUGUGACACCCUGUUGUGUGACAUUGGAGAAUCCUCACCAAGCCCAACAGUGGAAGAAAGCAGAACUAUAAGAGUUUUGAAGAUGGUUGAACCAUGGCUAAAGAACAACCAAUUUUGUAUUAAAGUAUUGAACCCUUACAUGCCAACUGUGAUUGAGCACCUAGAAAGACUACAAAGGAAACAUGGAGGAAUGCUUGUGAGAAAUCCACUUUCACGAAACUCCACGCACGAAAUGUACUGGAUAUCUAAUGGCACAGGUAACAUUGUCGCUUCAGUCAACAUGGUAUCUAGACUGCUACUGAACAGGUUCACGAUGACACACAGAAGACCCACCAUUGAGAAAGAUGUGGAUUUAGGAGCAGGAACUCGACAUGUUAAUGCGGAACCAGAAACACCCAACAUGGAUGUCAUUGGGGAAAGAAUAAAAAGGAUCAAGGAGGAGCAUAAUUCAACAUGGCACUAUGAUGACGAAAACCCCUACAAAACGUGGGCUUACCAUGGAUCUUAUGAAGUCAAAGCCACAGGCUCAGCCUCCUCCAUGAUAAAUGGAGUCGUGAAACUCCUCACUAAACCAUGGGAUGUGGUGCCCAUGGUGACACAGAUGGCAAUGACAGAUACAACUCCAUUUGGCCAGCAGAGAGUCUUUAAAGAGAAAGUGGACACCAGGACACCCAGGUCCAUGCCAGGAACAAGAAGGGUUAUGGGGAUCACAGCGGAGUGGCUCUGGAGAACCCUGGGAAGGAACAAAAAACCCAGGUUAUGCACAAGGGAAGAGUUUACAAAAAAGGUCAGAACUAACGCAGCCAUGGGAGCCGUUUUCACAGAGGAGAACCAAUGGGACAGCGCGAAAGCUGCUGUUGAGGAUGAGGAUUUUUGGAAACUUGUGGACAGAGAACGUGAACUCCACAAAUUGGGUAAGUGUGGAAGCUGUGUUUACAACAUGAUGGGCAAGAGAGAGAAGAAACUUGGAGAGUUUGGCAAAGCAAAAGGCAGUAGAGCUAUAUGGUACAUGUGGUUGGGAGCCAGGUACCUUGAGUUCGAAGCCCUUGGAUUCUUAAAUGAAGACCACUGGUUCUCGCGUGAGAACUCUUACAGUGGAGUGGAAGGAGAAGGACUGCACAAGCUAGGCUAUAUAUUAAGGGACAUUUCCAAGAUACCCGGAGGAGCUAUGUAUG-CUGAUGACACAGCUGGUUGGGACACAAGAAUAACAGAAGAUGACCUGCACAAUGAGGAAAAGAUCACACAGCAAAUGGACCCUGAACACAGGCAGUUAGCGAACGCUAUAUUUAAGCUCACAUACCAAAACAAAGUGGUCAAAGUUCAACGACCGACUCCAACAGGCACGGUAAUGGACAUCAUAUCUAGGAAAGACCAAAGAGGCAGUGGACAGGUAGGAACUUAUGGUCUGAAUACAU---UCACCAACAUGGAAGCCCAGUUAAUCAGACAAAUGGAAGGAGAAGGUGUGCUGUCAAAGGCAGACCUCGAGAACCCUCAUCUGCCAGAGAAGAAAAUUACACAAUGGUUGGAAACCAAGGGAGUGGAGAGGUUAAAAAGAAUGGCCAUUAGCGGGGAUGAUUGCGUAGUGAAACCAAUCGAUGACAGGUUCGCUAAUGCCCUGCUCGCUCUGAACGAUAUGGGAAAGGUUCGGAAAGACAUACCUCAAUGGCAGCCGUCAAAGGGAUGGCAUGAUUGGCAACAGGUUCCUUUCUGCUCCCACCACUUUCAUGAAUUGAUCAUGAAAGAUGGAAGAAAGUUGGUGGUUCCCUGCAGACCCCAGGACGAACUAAUAGGAAGAGCAAGAAUCUCUCAAGGAGCGGGAUGGAGCCUUAGAGAAACCGCAUGUCUGGGGAAAGCCUACGCUCAAAUGUGGAGUCUCAUGUAUUUUCACAGAAGAGACCUCAGACUAGCAUCCAACGCCAUAUGUUCAGCAGUACCAGUCCACUGGGUCCCCACAAGUAGAACGACAUGGUCUAUUCAUGCUCACCAUCAGUGGAUGACCACAGAAGACAUGCUUACUGUCUGGAACAGGGUGUGGAUCGAGGACAAUCCAUGGAUGGAAGACAAAACUCCAGUCACAACCUGGGAAAAUGUUCCAUAUCUAGGGAAGAGAGAAGACCAAUGGUGCGGAUCACUUAUUGGUCUCACUUCCAGAGCAACCUGGGCCCAGAACAUACCCACAGCAAUUCAACAGGUGAGAAGCCUUAUAGGCAAUGAAGAGUUUCUGGACUACAUGCCUUCAAUGAAGAGAUUUAGGAAGGAGGAGGAGUCGGAGGGAGCCAUUUGGU-AA
		</sequence>
		<sequence>
			<taxon idref="FJ744700"/>
			AUGAACAACCAACGGAAGAAGACGGGAAAACCGUCUAUCAAUAUGCUGAAACGCGUGAGAAACCGUGUGUCAACUGGAUCACAGUUGGCGAAGAGAUUCUCAAAAGGACUGCUGAACGGCCAGGGACCAAUGAAAUUGGUUAUGGCGUUCAUAGCUUUCCUCAGAUUUCUAGCCAUUCCACCAACAGCAGGAGUCUUGGCUAGAUGGGGAACCUUCAAGAAGUCGGGGGCCAUUAAGGUCCUGAAAGGCUUCAAGAAGGAGAUCUCAAACAUGCUGAGCAUAAUCAACAAACGGAAAAAGACAUCGCUCUGUCUCAUGAUGAUAUUGCCAGCAGCACUUGCUUUCCACUUGACUUCACGAGAUGGAGAGCCGCGCAUGAUUGUGGGGAAGAAUGAAAGAGGAAAAUCCCUACUUUUUAAGACAGCCUCUGGAAUUAACAUGUGCACACUCAUAGCCAUGGACUUGGGAGAGAUGUGUGAUGACACGGUCACUUACAAAUGCCCCCAUAUUACCGAAGUGGAACCUGAAGACAUUGACUGCUGGUGCAACCUCACAUCAACAUGGGUGACUUAUGGAACGUGCAAUCAAGCCGGAGAGCAUAGACGCGACAAGAGAUCAGUGGCGUUAGCUCCCCAUGUCGGCAUGGGACUGGACACACGCACCCAAACCUGGAUGUCGGCUGAAGGAGCUUGGAGGCAAGUCGAGAAGGUAGAGACAUGGGCCCUUAGGCACCCAGGGUUCACCAUACUAGCCCUAUUUCUUGCCCAUUACAUAGGCACUUCCUUGACCCAGAAGGUGGUUAUUUUUAUACUACUAAUGCUGGUCACCCCAUCCAUGACAAUGAGAUGUGUGGGAGUAGGAAACAGAGAUUUUGUGGAAGGUCUAUCAGGAGCUACGUGGGUUGACGUGGUGCUCGAGCACGGGGGGUGUGUGACCACCAUGGCUAAGAACAAGCCCACGUUGGAUAUAGAGCUUCAGAAGACCGAGGCCACCCAACUGGCGACCCUAAGGAAGCUAUGCAUUGAGGGGAAAAUCACCAACAUAACAACUGACUCAAGAUGUCCUACCCAAGGGGAAGCGGUUUUGCCUGAGGAGCAGGACCAGAACUACGUGUGUAAGCAUACAUACGUAGACAGAGGCUGGGGGAACGGAUGUGGUUUGUUUGGCAAGGGAAGCUUGGUAACAUGUGCGAAAUUUCAAUGCCUGGAACCAAUAGAGGGAAAAGUGGUGCAAUAUGAGAACCUCAAGUACACCGUCAUCAUCACAGUGCACACAGGAGACCAACACCAGGUGGGAAAUGAAACGCAGGGAGUCACGGCUGAGAUAACACCUCAGGCAUCAACCACUGAAGCCAUCUUGCCUGAAUAUGGAACCCUUGGGCUAGAAUGCUCACCACGGACAGGUUUGGACUUCAAUGAAAUGAUCUUGCUAACAAUGAAGAACAAAGCAUGGAUGGUACAUAGACAAUGGUUUUUUGACCUACCUCUACCAUGGACAUCAGGAGCUACAACGGAAACACCAACCUGGAACAGGAAGGAGCUUCUUGUGACAUUUAAAAACGCACAUGCGAAAAAACAAGAAGUAGUUGUCCUUGGAUCGCAAGAGGGAGCAAUGCAUACCGCAUUGACAGGAGCCACAGAAAUCCAAAACUCAGGAGGCACAAGCAUUUUUGCGGGGCACUUAAAAUGUAGACUUAAGAUGGACAAAUUAGAACUCAAGGGGAUGAGCUAUGCAAUGUGCACGAAUACCUUUGUGUUGAAGAAAGAAGUCUCAGAAACGCAGCAUGGGACAAUACUCAUCAAGGUUGAGUACAAAGGGGAAGAUGUACCUUGCAAGAUUCCUUUCUCCACAGAGGAUGGACAAGGGAAAGCUCACAAUGGCAGACUGAUUACAGCCAACCCAGUGGUGACUAAGAAGGAGGAGCCUGUCAAUAUUGAGGCUGAACCUCCUUUUGGGGAAAGUAAUAUAGUAAUUGGAAUUGGAGACAACGCCUUGAAAAUCAACUGGUACAAGAAGGGAAGCUCUAUUGGGAAGAUGUUCGAGGCCACUGCUAGAGGUGCAAGGCGCAUGGCCAUCUUGGGAGACACAGCUUGGGACUUUGGAUCAGUGGGUGGUGUUUUGAACUCAUUAGGCAAAAUGGUGCACCAAAUAUUCGGAAGUGCUUACACAGCCCUAUUCAGUGGAGUCUCUUGGGUAAUGAAAAUUGGAAUAGGAGUUCUCUUGACUUGGAUAGGGUUGAAUUCAAAAAACACAUCCAUGUCAUUUUCAUGCAUUGCGAUAGGAAUCAUUACACUCUAUCUGGGAGCUGUGGUGCAAGCUGACAUGGGGUGUGUUAUAAACUGGAAAGGCAAAGAACUCAAAUGUGGAAGUGGAAUCUUCGUCACCAACGAGGUCCAUACCUGGACAGAGCAAUACAAAUUCCAAGCAGACUCCCCAAAAAGAUUGGCGACAGCCAUUGCAGGCGCUUGGGAGAAUGGAGUGUGCGGAAUUAGGUCAACAACCAGAAUGGAGAAUCUCCUGUGGAAGCAAAUAGCCAAUGAACUGAACUACAUAUUGUGGGAAAACAAUAUCAAAUUAACGGUAGUUGUGGGCGAUAUAAUUGGGGUCUUAGAGCAAGGAAAAAGAACACUAACACCACAACCCAUGGAGCUAAAAUACUCAUGGAAAACGUGGGGAAAGGCAAAAAUAGUGACAGCUGAAACACAAAAUUCUUCUUUCAUAAUAGAUGGACCAAACACACCGGAGUGUCCAAGUGCCUCAAGAGCAUGGAAUGUGUGGGAGGUGGAAGAUUACGGGUUCGGAGUCUUCACAACCAACAUAUGGCUGAAACUCCGAGAGGUGUAUACCCAACUAUGUGACCAUAGGCUAAUGUCGGCAGCCGUCAAGGAUGAGAGGGCCGUACAUGCCGACAUGGGCUAUUGGAUAGAAAGCCAAAAGAAUGGAAGUUGGAAGCUAGAAAAAGCAUCCCUCAUAGAGGUGAAAACCUGCACAUGGCCAAAAUCACAUACCCUUUGGAGUAAUGGUGUGUUAGAGAGUGACAUGAUCAUUCCAAAGAGUCUAGCUGGUCCUAUCUCGCAACACAACUACAGGCCCGGGUACCACACCCAGACGGCGGGACCCUGGCAUUUAGGAAAAUUAGAGCUGGACUUCAACUAUUGUGAAGGAACAACAGUUGUCAUCACAGAAAACUGUGGGACAAGAGGCCCAUCAUUGAGAACAACAACAGUGUCAGGGAAGUUAAUACACGAAUGGUGCUGCCGCUCGUGCACACUUCCUCCCCUGCGAUACAUGGGAGAAGACGGUUGCUGGUAUGGCAUGGAAAUCAGACCCAUCAGUGAGAAAGAAGAGAAUAUGGUAAAGUCUUUAGUCUCAGCGGGAAGUGGAGAGGUGGACAACUUCACAAUGGGUGUCUUGUGUUUGGCAAUCCUCUUUGAAGAGGUGAUGAGAGGAAAAUUUGGGAAGAAACACAUGAUUGCGGGGGUUUUCUUCACGUUUGUACUCCUUCUCUCAGGGCAAAUAACAUGGAGAGAUAUGGCGCACACACUAAUAAUGAUUGGGUCCAACGCAUCUGACAGGAUGGGAAUGGGCGUUACCUACCUAGCUUUAAUUGCAACAUUUAAAAUCCAGCCAUUCUUGGCUUUGGGAUUUUUCCUAAGAAAACUGACAUCCAGAGAAAAUUUAUUGUUAGGAGUUGGGCUGGCUAUGGCAACAACGUUACAACUGCCAGAGGACAUUGAACAAAUGGCAAAUGGAAUCGCUCUGGGGCUCAUGGCUCUUAAACUGAUAACACAAUUUGAAACAUACCAAUUAUGGACAGCAUUAAUCUCCUUAACGUGUUCAAAUACAAUUUUUACGUUGACUGUUGCCUGGAGAACAGCCACCCUGAUUUUGGCCGGAGUUUCGCUUUUACCAGUGUGCCAGUCUUCGAGCAUGAGGAAAACAGACUGGCUUCCAAUGACAGUGGCAGCUAUGGGAGUUCCACCUCUACCACUUUUUAUUUUUAGCUUAAAAGACACACUCAAAAGGAGAAGCUGGCCACUGAAUGAAGGGGUGAUGGCUGUUGGGCUUGUGAGCAUUCUGGCCAGUUCUCUCCUUAGAAAUGAUGUACCCAUGGCUGGACCAUUAGUGGCCGGGGGCUUGCUGAUAGCGUGCUACGUCAUAACUGGCACGUCAGCAGACCUCACCGUAGAAAAAGCAGCAGAUGUAACAUGGGAGGAAGAGGCUGAGCAAACAGGAGUGUCCCACAACUUAAUGAUCACAGUUGAUGAUGAUGGAACAAUGAGAAUAAAAGAUGAUGAGACUGAGAAUAUCUUAACAGUGCUUUUGAAAACAGCAUUACUAAUAGUAUCAGGAAUCUUUCCAUACUCCAUACCCGCAACAUUGUUGGUCUGGCAUACUUGGCAAAAGCAAACCCAAAGAUCCGGCGUUCUAUGGGAUGUACCUAGCCCUCCAGAGACACAGAAAGCAGAACUGGAAGAAGGGGUCUAUAGGAUCAAACAGCAAGGAAUUUUUGGGAAAACCCAAGUAGGGGUUGGAGUACAGAAAGAAGGAGUCUUUCAUACCAUGUGGCACGUUACAAGAGGGGCAGUGUUGACAUAUAAUGGGAAAAGACUGGAACCAAACUGGGCUAGCGUGAAAAAAGAUCUGAUUUCAUACGGAGGAGGAUGGAGAUUGAGCGCACAAUGGCAAAAGGGGGAGGAGGUGCAGGUUAUUGCCGUAGAGCCUGGGAAGAACCCAAAGAACUUUCAAACCAUGCCAGGCACUUUUCAGACUACAACAGGGGAAAUAGGAGCAAUUGCACUGGAUUUCAAGCCUGGAACUUCAGGAUCUCCUAUCAUAAACAGAGAGGGAAAGGUAGUGGGACUGUAUGGCAAUGGAGUGGUUACAAAGAAUGGUGGCUACGUCAGCGGAAUAGCGCAAACGAAUGCAGAACCAGAUGGACCGACACCAGAAUUGGAAGAAGAGAUGUUCAAAAAGCGAAAUCUAACCAUAAUGGAUCUUCAUCCUGGAUCAGGAAAGACACGGAAAUACCUUCCAGCUAUUGUUAGAGAGGCAAUCAAGAGACGUUUGAGAACUCUAAUUCUGGCACCGACAAGGGUGGUUGCAGCUGAGAUGGAAGAAGCAUUGAAAGGGCUCCCAAUAAGGUACCAAACAACAGCAACAAAAUCUGAACACACAGGAAGAGAGAUUGUUGAUCUGAUGUGCCACGCAACGUUCACAAUGCGUCUGCUGUCACCAGUUAGGGUUCCAAACUAUAACUUGAUAAUAAUGGAUGAAGCCCAUUUCACAGACCCAGCCAGUAUAGCUGCUAGAGGGUACAUAUCAACCCGUGUUGGAAUGGGAGAAGCAGCCGCAAUUUUCAUGACAGCAACGCCCCCUGGAACAGCUGAUGCCUUUCCUCAGAGCAACGCUCCAAUUCAAGAUGAAGAAAGGGACAUACCAGAACGCUCAUGGAAUUCAGGCAAUGAAUGGAUAACCGACUUCGCUGGGAAAACGGUGUGGUUUGUCCCCAGCAUUAAAGCCGGAAAUGACAUAGCAAACUGCCUGCGGAAAAACGGGAAAAAGGUCAUUCAACUUAGUAGGAAGACUUUUGACACAGAAUAUCAGAAAACUAAACUGAAUGAUUGGGACUUUGUGGUGACGACUGACAUUUCAGAAAUGGGGGCCAAUUUCAAAGCAGAUAGAGUGAUCGACCCAAGAAGAUGUCUCAAACCAGUGAUCCUGACAGAUGGACCAGAGCGGGUGAUCCUGGCUGGACCAAUGCCAGUCACCGCGGCGAGUGCUGCGCAAAGGAGAGGGAGAGUUGGCAGGAACCCACAAAAAGAAAAUGACCAGUACAUAUUCACGGGCCAGCCUCUCAACAAUGAUGAAGACCAUGCUCACUGGACAGAAGCAAAAAUGCUGCUGGACAACAUUAACACACCAGAAGGGAUCAUACCAGCUCUCUUUGAGCCAGAAAGGGAGAAGUCAGCCGCCAUAGACGGUGAGUAUCGCCUGAAAGGUGAGUCCAGGAAGACUUUCGUGGAACUCAUGAGGAGGGGUGACCUUCCAGUCUGGUUAGCCCAUAAAGUAGCAUCAGAAGGGAUCAAAUAUACAGAUAGAAAAUGGUGCUUUGAUGGACAACGUAAUAAUCAAAUUUUAGAAGAGAACAUGGAUGUGGAAAUCUGGACAAAGGAAGGAGAAAAGAAAAAAUUGAGACCUAGGUGGCUUGAUGCCCGCACCUAUUCAGAUCCCUUAGCACUCAAGGAAUUCAAGGACUUUGCGGCUGGCAGAAAGUCAAUAGCCCUUGAUCUUGUGACAGAAAUAGGAAGAGUGCCUUCACACCUAGCUCAUAGAACGAGAAACGCUCUGGACAAUCUGGUGAUGCUGCAUACGUCAGAACAUGGCGGUAAGGCCUACAGGCAUGCGGUGGAGGAACUACCAGAGACAAUGGAAACACUCCUACUCUUGGGACUCAUGAUCUUGUUGACAGGUGGAGCAAUGCUUUUCUUAAUAUCAGGUAAAGGGAUUGGAAAGACUUCAAUAGGACUCAUUUGUGUAAUUGCUUCCAGCGGCAUGUUGUGGAUGGCCGAAAUCCCACUCCAAUGGAUCGCGUCGGCCAUAGUCCUGGAGUUUUUUAUGAUGGUGUUGCUUAUACCAGAACCAGAAAAGCAGAGAACCCCCCAAGACAACCAACUCGCAUAUGUCGUGAUAGGCAUACUUACAUUGGCAGCAAUAAUAGCAGCCAAUGAAAUGGGAUUGUUGGAAACUACAAAGAGAGAUUUAGGAAUGUCUAAGGAGCCAGGUGUUGUUUCUCCAACCAGCUAUUUAGAUGUGGACUUGCACCCAGCAUCAGCCUGGACAUUGUACGCUGUGGCCACUACAGUAAUAACACCAAUGUUAAGACAUACCAUAGAGAAUUCUACAGCAAAUGUGUCCCUGGCAGCUAUAGCCAACCAGGCAGUGGUCCUGAUGGGUUUGGACAAAGGAUGGCCAAUAUCAAAAAUGGACUUAGGAGUACCCCUGCUGGCAUUGGGUUGCUAUUCACAAGUGAACCCACUGACUCUAACAGCGGCAGUACUCUUGCUGAUCACACAUUAUGCUAUUAUAGGUCCAGGAUUGCAGGCAAAAGCCACUCGUGAAGCUCAGAAAAGGACAGCUGCUGGAAUAAUGAAGAAUCCAACGGUGGAUGGGAUAAUGACAAUAGACCUAGAUCCUGUAAUAUAUGAUUCAAAAUUUGAAAAGCAACUGGGACAGGUUAUGCUCCUGGUUUUGUGUGCAGUUCAACUUUUGUUAAUGAGAACAUCAUGGGCCUUGUGUGAAGCUUUAACUCUAGCUACAGGACCAAUAACAACACUCUGGGAAGGAUCACCUGGGAAGUUUUGGAACACCACGAUAGCUGUUUCCAUGGCGAACAUUUUUAGAGGGAGCUAUUUAGCAGGAGCUGGGCUUGCUUUUUCUAUUAUGAAAUCAGUUGGAACAGGAAAAAGAGGAACAGGCUCACAGGGUGAAACUUUAGGAGAAAAAUGGAAAAAGAAGUUAAAUCAAUUAUCCCGGAAAGAGUUUGACCUUUACAAGAAAUCUGGAAUCACUGAAGUGGAUAGAACAGAAGCCAAAGAAGGGUUGAAAAGAGGAGAAAUAACACAUCAUGCCGUGUCCAGAGGUAGCGCAAAACUUCAAUGGUUUGUGGAGAGAAACAUGGUCAUUCCCGAAGGAAGAGUUAUAGACUUGGGCUGUGGAAGAGGAGGCUGGUCAUAUUACUGUGCAGGACUGAAAAAAGUCACAGAAGUGCGAGGAUACACAAAAGGCGGUCCAGGACACGAAGAACCAGUACCUAUGUCCACAUAUGGAUGGAACAUAGUCAAGUUAAUGAGUGGAAAGGAUGUGUUUUAUCUUCCACCUGAAAAGUGUGACACCCUGUUGUGUGACAUUGGAGAAUCUUCACCAAGCCCAACAGUGGAAGAAAGCAGAACUAUAAGAGUUUUGAAGAUGGUUGAACCAUGGCUAAAGAACAACCAAUUUUGUAUUAAAGUAUUGAACCCUUACAUGCCAACUGUGAUUGAGCACCUAGAAAGACUACAAAGGAAACAUGGAGGAAUGCUUGUGAGAAAUCCACUUUCACGAAACUCCACGCACGAAAUGUACUGGAUAUCUAAUGGCACAGGUAACAUUGUCGCUUCAGUCAACAUGGUAUCUAGACUGCUACUGAACAGGUUCACGAUGACACACAGAAGACCCACCAUUGAGAAAGAUGUGGAUUUAGGAGCAGGAACUCGACAUGUUAAUGCGGAACCAGAAACACCCAACAUGGAUGUCAUUGGGGAAAGAAUAAAAAGGAUCAAGGAGGAGCAUAAUUCAACAUGGCACUAUGAUGACGAAAACCCCUACAAAACGUGGGCUUACCAUGGAUCUUAUGAAGUCAAAGCCACAGGCUCAGCCUCCUCCAUGAUAAAUGGAGUCGUGAAACUCCUCACUAAACCAUGGGAUGUGGUGCCCAUGGUGACACAGAUGGCAAUGACAGAUACAACUCCAUUUGGCCAGCAGAGAGUCUUUAAAGAGAAAGUGGACACCAGGACACCCAGGUCCAUGCCAGGAACAAGAAGGGUUAUGGGGAUCACAGCGGAGUGGCUCUGGAGAACCCUGGGAAGGAACAAAAAACCCAGGUUAUGCACAAGGGAAGAGUUUACAAAAAAGGUCAGAACUAACGCAGCCAUGGGAGCCGUUUUCACAGAGGAGAACCAAUGGGACAGCGCGAAAGCUGCUGUUGAGGAUGAGGAUUUUUGGAAACUUGUGGACAGAGAACGUGAACUCCACAAAUUGGGCAAGUGUGGAAGCUGUGUUUACAACAUGAUGGGCAAGAGAGAGAAGAAACUUGGAGAGUUUGGCAAAGCAAAAGGCAGUAGAGCUAUAUGGUACAUGUGGUUGGGAGCCAGGUACCUUGAGUUCGAAGCCCUUGGAUUCUUAAAUGAAGACCACUGGUUCUCGCGUGAGAACUCUUACAGUGGAGUGGAAGGAGAAGGACUGCACAAGCUAGGCUAUAUAUUAAGGGACAUUUCCAAGAUACCCGGAGGAGCUAUGUAUG-CUGAUGACACAGCUGGUUGGGACACAAGAAUAACAGAAGAUGACCUGCACAAUGAGGAAAAGAUCACACAGCAAAUGGACCCUGAACACAGGCAGUUAGCGAACGCUAUAUUUAAGCUCACAUACCAAAACAAAGUGGUCAAAGUUCAACGACCGACUCCAACAGGCACGGUAAUGGACAUCAUAUCUAGGAAAGACCAAAGAGGCAGUGGACAGGUAGGAACUUAUGGUCUGAAUACAU---UCACCAACAUGGAAGCCCAGUUAAUCAGACAAAUGGAAGGAGAAGGUGUGCUGUCAAAGGCAGACCUCGAGAACCCUCAUCUGCCAGAGAAGAAAAUUACACAAUGGUUGGAAACCAAGGGAGUGGAGAGGUUAAAAAGAAUGGCCAUUAGCGGGGAUGAUUGCGUAGUGAAACCAAUCGAUGACAGGUUCGCUAAUGCCCUGCUCGCUCUGAACGAUAUGGGAAAGGUUCGGAAAGACAUACCUCAAUGGCAGCCGUCAAAGGGAUGGCAUGACUGGCAACAGGUUCCUUUCUGCUCCCACCACUUUCAUGAAUUGAUCAUGAAAGAUGGAAGAAAGUUGGUGGUUCCCUGCAGACCCCAGGACGAACUAAUAGGAAGAGCAAGAAUCUCUCAAGGAGCGGGAUGGAGCCUUAGAGAAACCGCAUGUCUGGGGAAAGCCUACGCUCAAAUGUGGAGUCUCAUGUAUUUUCACAGAAGAGACCUCAGACUAGCAUCCAACGCCAUAUGUUCAGCAGUACCAGUCCACUGGGUCCCCACAAGUAGAACGACAUGGUCUAUUCAUGCUCACCAUCAGUGGAUGACCACAGAAGACAUGCUUACUGUCUGGAACAGGGUGUGGAUCGAGGACAAUCCAUGGAUGGAAGACAAAACUCCAGUCACAACCUGGGAAAAUGUUCCAUAUCUAGGGAAGAGAGAAGACCAAUGGUGCGGAUCACUUAUUGGUCUCACUUCCAGAGCAACCUGGGCCCAGAACAUACCCACAGCAAUUCAACAGGUGAGAAGCCUUAUAGGCAAUGAAGAGUUUCUGGACUACAUGCCUUCAAUGAAGAGAUUUAGGAAGGAGGAGGAGUCGGAGGGAGCCAUUUGGU-AA
		</sequence>
		<sequence>
			<taxon idref="GQ868575"/>
			AUGAACAACCAACGGAAGAAGACGGGAAAACCGUCUAUCAAUAUGCUGAAACGCGUGAGAAACCGUGUGUCAACUGGAUCACAGUUGGCGAAGAGAUUCUCAAAAGGACUGCUGAACGGCCAGGGACCAAUGAAAUUGGUUAUGGCGUUCAUAGCUUUCCUCAGAUUUCUAGCCAUUCCACCAACAGCAGGAGUCUUGGCUAGAUGGGGAACCUUCAAGAAGUCGGGGGCCAUUAAGGUCCUGAAAGGCUUCAAGAAGGAGAUCUCAAACAUGCUGAGCAUAAUCAACAAACGGAAAAAGACAUCGCUCUGUCUCAUGAUGAUAUUGCCAGCAGCACUUGCUUUCCACUUGACUUCACGAGAUGGAGAGCCGCGCAUGAUUGUGGGGAAGAAUGAAAGAGGAAAAUCCCUACUUUUUAAGACAGCCUCUGGAAUUAACAUGUGCACACUCAUAGCCAUGGACUUGGGAGAGAUGUGUGAUGACACGGUCACUUACAAAUGCCCCCAUAUUACCGAAGUGGAACCUGAAGACAUUGACUGCUGGUGCAACCUCACAUCAACAUGGGUGACUUAUGGAACGUGCAAUCAAGCCGGAGAGCAUAGACGCGACAAGAGAUCAGUGGCGUUAGCUCCCCAUGUCGGCAUGGGACUGGACACACGCACCCAAACCUGGAUGUCGGCUGAAGGAGCUUGGAGGCAAGUCGAGAAGGUAGAGACAUGGGCCCUUCGGCACCCAGGGUUCACCAUACUAGCCCUAUUUCUUGCCCAUUACAUAGGCACUUCCUUGACCCAGAAGGCGGUUAUUUUUAUACUACUAAUGCUGGUCACCCCAUCCAUGACAAUGAGAUGUGUGGGAGUAGGAAACAGAGAUUUUGUGGAAGGUCUAUCAGGAGCUACGUGGGUUGACGUGGUGCUCGAGCACGGGGGGUGUGUGACCACCAUGGCUAAGAACAAGCCCACGUUGGAUAUAGAGCUUCAGAAGACCGAGGCCACCCAACUGGCGACCCUAAGGAAGCUAUGCAUUGAGGGGAAAAUCACCAACAUAACAACUGACUCAAGAUGUCCUACCCAAGGGGAAGCGGUUUUGCCUGAGGAGCAGGACCAGAACUACGUGUGUAAGCAUACAUACGUAGACAGAGGCUGGGGGAACGGAUGUGGUUUGUUUGGCAAGGGAAGCUUGGUAACAUGUGCGAAAUUUCAAUGCCUGGAACCAAUAGAGGGAAAAGUGGUGCAAUAUGAGAACCUCAAAUACACCGUCAUCAUCACAGUGCACACAGGAGACCAACACCAGGUGGGAAAUGAAACGCAGGGAGUCACGGCUGAGAUAACACCUCAGGCAUCAACCACUGAAGCCAUCUUGCCUGAAUAUGGAACCCUUGGGCUAGAAUGCUCACCACGGACAGGUUUGGACUUCAAUGAAAUGAUCUUGCUAACAAUGAAGAACAAAGCAUGGAUGGUACAUAGACAAUGGUUUUUUGACCUACCUCUACCAUGGACAUCAGGAGCUACAACGGAAACACCAACCUGGAACAGGAAGGAGCUUCUUGUGACAUUUAAAAACGCACAUGCGAAAAAACAAGAAGUAGUUGUCCUUGGAUCGCAAGAGGGAGCAAUGCAUACCGCAUUGACAGGAGCCACAGAAAUCCAAAACUCAGGAGGCACAAGCAUUUUUGCGGGGCACUUAAAAUGUAGACUUAAGAUGGACAAAUUAGAACUCAAGGGGAUGAGCUAUGCAAUGUGCACGAAUACCUUUGUGUUGAAGAAAGAAGUCUCAGAAACGCAGCAUGGGACAAUACUCAUCAAGGUCGAGUACAAAGGGGAAGAUGUACCUUGCAAGAUUCCUUUCUCCACAGAGGAUGGACAAGGGAAAGCUCACAAUGGCAGACUGAUUACAGCCAACCCAGUGGUGACUAAGAAGGAGGAGCCUGUCAAUAUUGAGGCUGAACCUCCUUUUGGGGAAAGUAAUAUAGUAAUUGGAAUUGGAGACAACGCCUUGAAAAUCAACUGGUACAAGAAGGGAAGCUCUAUUGGGAAGAUGUUCGAGGCCACUGCUAGAGGUGCAAGGCGCAUGGCCAUCUUGGGAGACACAGCUUGGGACUUUGGAUCAGUGGGUGGUGUUCUGAACUCAUUAGGCAAAAUGGUGCACCAAAUAUUCGGAAGUGCUUACACAGCCCUAUUCAGUGGAGUCUCUUGGGUAAUGAAAAUUGGAAUAGGAGUUCUCUUGACUUGGAUAGGGUUGAAUUCAAAAAACACAUCCAUGUCAUUUUCAUGCAUUGCGAUAGGAAUCAUUACACUCUAUCUGGGAGCUGUGGUGCAAGCUGACAUGGGGUGUGUUAUAAACUGGAAAGGCAAAGAACUCAAAUGUGGAAGUGGAAUCUUCGUCACCAACGAGGUCCAUACCUGGACAGAGCAAUACAAAUUCCAAGCAGACUCCCCAAAAAGAUUGGCGACAGCCAUUGCAGGCGCUUGGGAGAAUGGAGUGUGCGGAAUUAGGUCAACAACCAGAAUGGAGAAUCUCCUGUGGAAGCAAAUAGCCAAUGAACUGAACUACAUAUUGUGGGAAAACAAUAUCAAAUUAACGGUAGUUGUGGGCGAUAUAAUUGGGGUCUUAGAGCAAGGAAAAAGAACACUAACACCACAACCCAUGGAGCUAAAAUACUCAUGGAAAACGUGGGGAAAGGCAAAAAUAGUGACAGCUGAAACACAAAAUUUUUCUUUCAUAAUAGAUGGACCAAACACACCGGAGUGUCCAAGUGCCUCAAGAGCAUGGAAUGUGUGGGAGGUGGAAGAUUACGGGUUCGGAGUCUUCACAACCAACAUAUGGCUGAAACUCCGAGAGGUGUAUACCCAACUAUGUGACCAUAGGCUAAUGUCGGCAGCCGUCAAGGAUGAGAGGGCCGUACAUGCCGACAUGGGCUAUUGGAUAGAAAGCCAAAAGAAUGGAAGUUGGAAGCUAGAAAAAGCAUCCCUCAUAGAGGUGAAAACCUGCACAUGGCCAAAAUCACAUACCCUUUGGAGUAAUGGUGUGUUAGAGAGUGACAUGAUCAUUCCAAAGAGUCUAGCUGGUCCUAUCUCGCAACACAACUACAGGCCCGGGUACCACACCCAGACGGCGGGACCCUGGCAUUUAGGAAAAUUAGAGCUGGACUUCAACUAUUGUGAAGGAACAACAGUUGUCAUCACAGAAAACUGUGGGACAAGAGGCCCAUCAUUGAGAACAACAACAGUGUCAGGGAAGUUAAUACACGAAUGGUGCUGCCGCUCGUGCACACUUCCUCCCCUGCGAUACAUGGGAGAAGACGGUUGCUGGUAUGGCAUGGAAAUCAGACCCAUCAGUGAGAAAGAAGAGAACAUGGUAAAGUCUUUAGUCUCAGCGGGAAGUGGAGAGGUGGACAAUUUCACAAUGGGUGUCCUGUGUUUGGCAAUCCUUUUUGAAGAGGUGAUGAGAGGAAAAUUUGGGAAGAAACACAUGAUUGCGGGGGUUUUCUUCACGUUUGUACUCCUUCUCUCAGGGCAAAUAACAUGGAGAGAUAUGGCGCACACACUAAUAAUGAUCGGGUCCAACGCAUCUGACAAGAUGGGAAUGGGCGUUACCUACCUAGCUUUAAUUGCAACAUUUAAAAUCCAGCCAUUCUUGGCUUUGGGAUUUUUCCUAAGAAAACUGACAUCCAGAGAAAAUUUAUUGUUAGGAGUUGGGCUGGCUAUGGCAACAACGUUACAACUGCCAGAGGACAUUGAACAAAUGGCAAAUGGAAUCGCUCUGGGGCUCAUGGCUCUUAAACUGAUAACACAAUUUGAAACAUACCAAUUAUGGACAGCAUUAAUCUCCUUAACGUGUUCAAAUACAAUUUUUACGUUGACUGUUGCCUGGAGAACAGCCACCCUGAUUUUGGCCGGAGUUUCGCUUUUACCAGUGUGCCAGUCUUCGAGCAUGAGGAAAACAGACUGGCUUCCAAUGACAGUGGCAGCUAUGGGAGUUCCACCUCUACCACUUUUUAUUUUUGGCUUAAAAGACACACUCAAAAGGAGAAGCUGGCCACUGAAUGAAGGGGUGAUGGCUGUUGGGCUUGUGAGCAUUCUGGCCAGUUCUCUCCUUAGAAAUGAUGUACCCAUGGCUGGACCAUUAGUGGCUGGGGGCUUGCUGAUAGCGUGCUACGUCAUAACUGGCACGUCAGCAGACCUCACCGUAGAAAAAGCAGCAGAUGUAACAUGGGAGGAAGAGGCUGAGCAAACAGGAGUGUCCCACAACUUAAUGAUCACAGUUGAUGAUGAUGGAACAAUGAGAAUAAAAGAUGAUGAGACUGAGAAUAUCUUAACAGUGCUUUUGAAAACAGCAUUACUAAUAGUAUCAGGAAUCUUUCCAUACUCCAUACCCGCAACAUUGUUGGUCUGGCAUACCUGGCAAAAGCAAACCCAAAGAUCCGGCGUUCUAUGGGAUGUACCUAGCCCUCCAGAGACACAGAAAGCAGAACUGGAAGAAGGGGUCUAUAGGAUCAAACAGCAAGGAAUUUUUGGGAAAACCCAAGUAGGGGUUGGAGUACAGAAAGAAGGAGUCUUUCACACCAUGUGGCACGUUACAAGAGGGGCAGUGUUGACAUAUAAUGGGAAAAGACUGGAACCAAACUGGGCUAGCGUGAAAAAAGAUCUGAUUUCAUACGGAGGAGGAUGGAGAUUGAGCGCACAAUGGCAAAAGGGGGAGGAGGUGCAGGUUAUUGCCGUAGAGCCUGGGAAGAACCCAAAGAACUUUCAAACCAUGCCGGGCACUUUUCAGACUACAACAGGGGAAAUAGGAGCAAUUGCACUGGAUUUCAAGCCUGGAACCUCAGGAUCUCCUAUCAUAAACAGAGAGGGAAAGGUAGUGGGACUGUAUGGCAAUGGAGUGGUUACAAAGAAUGGUGGCUACGUCAGCGGAAUAGCGCAAACGAAUGCAGAACCAGAUGGACCGACACCAGAAUUGGAAGAAGAGAUGUUCAAAAAGCGAAAUCUAACCAUAAUGGAUCUUCAUCCUGGGUCAGGAAAGACACGGAAAUACCUUCCAGCUAUUGUUAGAGAGGCAAUCAAGAGACGUUUGAGAACUCUAAUUUUGGCACCGACAAGGGUGGUUGCAGCUGAGAUGGAAGAAGCAUUGAAAGGGCUCCCAAUAAGGUACCAAACAACAGCAACAAAAUCUGAACACACAGGAAGAGAGAUUGUUGAUCUGAUGUGCCACGCAACGUUCACAAUGCGUCUGCUGUCACCAGUUAGGGUUCCAAACUAUAACUUGAUAAUAAUGGAUGAAGCCCAUUUCACAGACCCAGCCAGUAUAGCUGCUAGAGGGUACAUAUCAACUCGUGUUGGAAUGGGAGAAGCAGCCGCAAUUUUCAUGACAGCAACGCCCCCUGGAACAGCUGAUGCCUUUCCUCAGAGCAACGCUCCAAUUCAAGAUGAAGAAAGGGACAUACCAGAACGCUCAUGGAAUUCAGGCAAUGAAUGGAUAACCGACUUCGCUGGGAAAACGGUGUGGUUUGUCCCCAGCAUUAAAGCCGGAAAUGACAUAGCAAACUGCCUGCGGAAAAACGGGAAAAAGGUCAUUCAACUUAGUAGGAAGACUUUUGACACAGAAUAUCAGAAAACUAAACUGAAUGAUUGGGACUUUGUGGUGACGACUGACAUUUCAGAAAUGGGGGCCAAUUUCAAAGCAGAUAGAGUGAUCGACCCAAGAAGAUGUCUCAAACCAGUGAUCCUGACAGAUGGACCAGAGCGGGUGAUCCUGGCUGGACCAAUGCCAGUCACCGCGGCGAGUGCUGCGCAAAGGAGAGGGAGAGUUGGCAGGAACCCACAAAAAGAAAAUGACCAGUACAUAUUCACGGGCCAGCCUCUCAACAAUGAUGAAGACCAUGCUCACUGGACAGAAGCAAAAAUGCUGCUGGACAACAUUAACACACCAGAAGGGAUCAUACCAGCUCUCUUUGAGCCAGAAAGGGAGAAGUCAGCCGCCAUAGACGGUGAGUAUCGCCUGAAAGGUGAGUCCAGGAAGACUUUCGUGGAACUCAUGAGGAGGGGUGACCUCCCAGUCUGGUUAGCCCAUAAAGUAGCAUCAGAAGGGAUCAAAUAUACAGAUAGAAAAUGGUGCUUUGAUGGACAACGCAAUAACCAAAUUUUAGAAGAGAACAUGGAUGUGGAAAUCUGGACAAAGGAAGGAGAAAAGAAAAAAUUGAGACCUAGGUGGCUUGAUGCCCGCACCUAUUCAGAUCCCUUAGCACUCAAGGAAUUCAAGGACUUUGCGGCUGGCAGAAAGUCAAUAGCCCUUGAUCUUGUGACAGAAAUAGGAAGAGUGCCUACACACCUAGCCCAUAGAACGAGAAACGCUCUGGACAAUCUGGUGAUGCUGCAUACGUCAGAACAUGGCGGUAAGGCCUACAGGCAUGCGGUGGAGGAACUACCAGAGACAAUGGAAACACUCCUACUCUUGGGACUCAUGAUCUUGUUGACAGGUGGAGCAAUGCUUUUCUUAAUAUCAGGUAAAGGGAUUGGAAAGACUUCAAUAGGACUCAUUUGUGUAAUUGCUUCCAGCGGCAUGUUGUGGAUGGCCGAAAUCCCACUCCAAUGGAUCGCGUCGGCCAUAGUCCUGGAGUUUUUUAUGAUGGUGUUGCUUAUACCAGAACCAGAAAAGCAGAGAACCCCCCAAGACAACCAACUCGCAUAUGUCGUGAUAGGCAUACUUACAUUGGCAGCAAUAAUAGCAGCCAAUGAAAUGGGAUUGUUGGAAACUACAAAGAGAGAUUUAGGAAUGUCUAGGGAGCCAGGUGUUGUUUCUCCAACCAGCUAUUUAGAUGUGGACUUGCACCCAGCAUCAGCCUGGACAUUGUACGCUGUGGCCACUACAGUAAUAACACCAAUGUUAAGACAUACCAUAGAGAAUUCUACAGCAAAUGUGUCCCUGGCAGCUAUAGCCAACCAGGCAGUGGUCCUGAUGGGUUUGGACAAAGGAUGGCCAAUAUCAAAAAUGGACUUAGGAGUACCCCUGCUGGCACUGGGUUGCUAUUCACAAGUGAACCCACUGACCCUAACAGCGGCAGUACUCUUGCUGAUCACACAUUAUGCUAUUAUAGGUCCAGGAUUGCAGGCAAAAGCCACUCGUGAAGCUCAGAAAAGGACAGCUGCUGGAAUAAUGAAGAAUCCAACGGUGGAUGGGAUAAUGACAAUAGACCUAGAUCCUGUAAUAUAUGAUUCAAAAUUUGAAAAGCAACUGGGACAGGUUAUGCUCCUGGUUUUGUGUGCAGUUCAACUUUUGUUAAUGAGAACAUCAUGGGCCUUGUGUGAAGCUUUAACUCUAGCUACAGGACCAAUAACAACACUCUGGGAAGGAUCACCUGGGAAGUUUUGGAACACCACGAUAGCUGUUUCCAUGGCGAACAUUUUUAGAGGGAGCUAUUUAGCAGGAGCUGGGCUUGCUUUUUCCAUUAUGAAAUCAGUUGGAACAGGGAAAAGAGGAACAGGCUCACAGGGUGAAACUUUAGGAGAAAAAUGGAAAAAGAAGUUAAAUCAAUUAUCCCGGAAAGAGUUUGACCUUUACAAGAAAUCUGGAAUCACUGAAGUGGAUAGAACAGAAGCCAAAGAAGGGUUGAAAAGAGGAGAAAUAACACAUCAUGCCGUGUCCAGAGGUAGCGCAAAACUUCAAUGGUUUGUGGAGAGAAACAUGGUCAUUCCCGAAGGAAGAGUUAUAGACUUGGGCUGUGGAAGAGGAGGCUGGUCAUAUUACUGUGCAGGACUGAAAAAAGUCACAGAAGUGCGAGGAUACACAAAAGGCGGUCCAGGACACGAAGAACCAGUACCUAUGUCCACAUAUGGAUGGAACAUAGUCAAGUUAAUGAGUGGAAAGGAUGUGUUUUAUCUUCCACCUGAAAAGUGUGACACCCUGUUGUGUGACAUUGGAGAAUCUUCACCAAGCCCAACAGUGGAAGAAAGCAGAACUAUAAGAGUUUUGAAGAUGGUUGAACCAUGGCUAAAGAACAACCAAUUUUGUAUUAAAGUAUUGAACCCUUACAUGCCAACUGUGAUUGAGCACCUAGAAAGACUACAAAGGAAACAUGGAGGAAUGCUUGUGAGAAAUCCACUUUCACGAAACUCCACGCAUGAAAUGUACUGGAUAUCUAAUGGCACAGGUAACAUUGUCGCUUCAGUCAACAUGGUAUCUAGACUGCUACUGAACAGGUUCACGAUGACACACAGAAGACCCACCAUUGAGAAAGAUGUGGAUUUAGGAGCAGGAACUCGACAUGUUAAUGCGGAACCAGAAAUACCCAACAUGGAUGUCAUUGGGGAAAGAAUAAAAAGGAUCAAGGAGGAGCAUAAUUCAACAUGGCACUAUGAUGACGAAAACCCUUACAAAACGUGGGCUUACCAUGGAUCUUAUGAAGUCAAAGCCACAGGCUCAGCCUCCUCCAUGAUAAAUGGAGUCGUGAAACUCCUCACUAAACCAUGGGACGUGGUGCCCAUGGUGACACAGAUGGCAAUGACAGAUACAACUCCAUUUGGCCAGCAGAGAGUCUUUAAAGAGAAAGUGGACACCAGGACACCCAGGUCCAUGCCAGGAACAAGAAGGGUUAUGGGGAUCACAGCGGAGUGGCUCUGGAGAACCCUGGGAAGGAACAAAAAACCCAGGUUAUGCACAAGGGAAGAGUUUACAAAAAAGGUCAGAACUAAUGCAGCCAUGGGAGCCGUUUUCACAGAGGAGAACCAAUGGGACAGCGCGAAAGCUGCUGUUGAGGAUGAGGAUUUUUGGAAACUUGUGGACAGAGAACGUGAACUCCACAAAUUGGGCAAGUGUGGAAGCUGUGUUUACAACAUGAUGGGCAAGAGAGAGAAGAAACUUGGAGAGUUUGGCAAAGCAAAAGGCAGUAGAGCUAUAUGGUACAUGUGGUUGGGAGCCAGGUACCUUGAGUUCGAAGCCCUUGGAUUCUUAAAUGAAGACCACUGGUUCUCGCGUGAGAACUCUUACAGUGGAGUGGAAGGAGAAGGACUGCACAAGCUAGGCUAUAUAUUAAGGGACAUUUCCAAGAUACCCGGAGGAGCUAUGUAUG-CUGAUGACACAGCUGGUUGGGACACAAGAAUAACAGAAGAUGACCUGCACAAUGAGGAAAAGAUCACACAGCAAAUGGACCCUGAACACAGGCAGUUAGCGAACGCUAUAUUUAAGCUCACAUACCAAAACAAAGUGGUCAAAGUUCAACGACCAACUCCAACAGGCACGGUAAUGGACAUCAUAUCUAGGAAAGACCAAAGAGGCAGUGGACAGGUAGGAACUUAUGGUCUGAAUACAU---UCACCAACAUGGAAGCCCAGUUAAUCAGACAAAUGGAAGGAGAAGGUGUGCUGUCAAAGGCAGACCUCGAGAACCCUCAUCUGCCAGAGAAGAAAAUUACACAAUGGUUGGAAACCAAAGGAGUGGAGAGGUUAAAAAGAAUGGCCAUUAGCGGGGAUGAUUGCGUAGUGAAACCAAUCGAUGACAGGUUCGCUAAUGCCCUGCUCGCUCUGAACGACAUGGGAAAGGUACGGAAAGACAUACCUCAAUGGCAGCCAUCAAAGGGAUGGCAUGAUUGGCAACAGGUUCCUUUCUGCUCCCACCACUUUCAUGAAUUGAUCAUGAAAGAUGGAAGAAAGUUGGUGGUUCCCUGCAGACCCCAGGACGAACUAAUAGGAAGAGCAAGAAUCUCUCAAGGAGCGGGAUGGAGCCUUAGAGAAACUGCAUGUCUGGGGAAAGCCUACGCUCAAAUGUGGAGUCUCAUGUAUUUUCACAGAAGAGACCUCAGACUAGCAUCCAACGCCAUAUGUUCAGCAGUACCAGUCCACUGGGUCCCCACAAGUAGAACGACAUGGUCUAUUCAUGCUCACCAUCAGUGGAUGACCACAGAAGACAUGCUUACUGUCUGGAACAGGGUGUGGAUCGAGGACAAUCCAUGGAUGGAAGACAAAACUCCAGUCACAACCUGGGAAAAUGUUCCAUAUCUAGGGAAGAGAGAAGACCAAUGGUGCGGAUCACUUAUUGGUCUCACUUCCAGAGCAACCUGGGCCCAGAACAUACCCACAGCAAUUCAACAGGUGAGAAGCCUUAUAGGCAAUGAAGAGUUUCUGGACUACAUGCCUUCAAUGAAGAGAUUUAGGAAGGAGGAGGAGUCGGAGGGAGCCAUUUGGU-AA
		</sequence>
		<sequence>
			<taxon idref="FJ639801"/>
			AUGAACAACCAACGGAAGAAGACGGGAAAACCGUCUAUCAAUAUGCUGAAACGCGUGAGAAACCGUGUGUCAACUGGAUCACAGUUGGCGAAGAGAUUCUCAAAAGGACUGCUGAACGGCCAGGGACCAAUGAAAUUGGUUAUGGCGUUCAUAGCUUUCCUCAGAUUUCUAGCCAUUCCACCAACAGCAGGAGUCUUGGCUAGAUGGGGAACCUUCAAGAAGUCGGGGGCCAUUAAGGUCCUGAAAGGCUUCAAGAAGGAGAUCUCAAACAUGCUGAGCAUAAUCAACAAACGGAAAAAGACAUCGCUCUGUCUCAUGAUGAUAUUGCCAGCAGCACUUGCUUUCCACUUGACUUCACGAGAUGGAGAGCCGCGCAUGAUUGUGGGGAAGAAUGAAAGAGGAAAAUCCCUACUUUUUAAGACAGCCUCUGGAAUUAACAUGUGCACACUCAUAGCCAUGGACUUGGGAGAGAUGUGUGAUGACACGGUCACUUACAAAUGCCCCCAUAUUACCGAAGUGGAACCUGAAGACAUUGACUGCUGGUGCAACCUCACAUCAACAUGGGUGACUUAUGGAACGUGCAAUCAAGCCGGAGAGCAUAGACGCGACAAGAGAUCAGUGGCGUUAGCUCCCCAUGUCGGCAUGGGACUGGACACACGCACCCAAACCUGGAUGUCGGCUGAAGGAGCUUGGAGGCAAGUUGAGAAGGUAGAAACAUGGGCCCUUAGGCACCCAGGGUUCACCAUACUAGCCCUAUUUCUUGCCCAUUACAUAGGCACUUCCUUGACCCAGAAGGUGGUUAUUUUUAUACUACUAAUGCUGGUCACCCCAUCCAUGACAAUGAGAUGUGUGGGAGUAGGAAACAGAGAUUUUGUGGAAGGUCUAUCAGGAGCUACGUGGGUUGACGUGGUGCUCGAGCACGGGGGGUGUGUGACCACCAUGGCUAAGAACAAGCCCACGUUGGAUAUAGAGCUUCAGAAGACCGAGGCCACCCAACUGGCGACCCUAAGGAAGCUAUGCAUUGAGGGGAAAAUCACCAACAUAACAACUGACUCAAGAUGUCCUACCCAAGGGGAAGCGGUUUUGCCUGAGGAGCAGGACCAGAACUACGUGUGUAAGCAUACAUACGUAGACAGAGGCUGGGGGAACGGAUGUGGUUUGUUUGGCAAGGGAAGCUUGGUAACAUGUGCGAAAUUUCAAUGCCUGGAACCAAUAGAGGGAAAAGUGGUGCAAUAUGAGAACCUCAAAUACACCGUCAUCAUCACAGUGCACACAGGAGAUCAACACCAGGUGGGAAAUGAAACGCAGGGAGUCACGGCUGAGAUAACACCUCAGGCAUCAACCACUGAAGCCAUCUUGCCUGAAUAUGGAACCCUUGGGCUAGAAUGCUCACCACGGACAGGUUUGGACUUCAAUGAAAUGAUCUUGCUAACAAUGAAGAACAAAGCAUGGAUGGUACAUAGACAAUGGUUUUUUGACCUACCUCUACCAUGGACAUCAGGAGCUACAACGGAAACACCAACCUGGAACAGGAAGGAGCUUCUUGUGACAUUUAAAAACGCACAUGCGAAAAAACAAGAAGUAGUUGUCCUUGGAUCGCAAGAGGGAGCAAUGCAUACCGCAUUGACAGGAGCCACAGAAAUCCAAAACUCAGGAGGCACAAGCAUUUUUGCGGGGCACUUAAAAUGUAGACUUAAGAUGGACAAAUUAGAACUCAAGGGGAUGAGCUAUGCAAUGUGCACGAAUACCUUCGUGUUGAAGAAAGAAGUCUCAGAAACGCAGCAUGGGACAAUACUCAUCAAGGUCGAGUACAAAGGGGAAGAUGUACCUUGCAAGAUUCCAUUCUCCACAGAGGAUGGACAAGGGAAAGCUCACAAUGGCAGACUGAUUACAGCCAACCCAGUGGUGACUAAGAAGGAGGAGCCUGUCAAUAUUGAGGCUGAACCUCCUUUUGGGGAAAGUAAUAUAGUAAUUGGAAUUGGAGACAACGCCUUGAAAAUCAACUGGUACAAGAAGGGAAGCUCUAUUGGGAAGAUGUUCGAGGCCACUGCUAGAGGUGCAAGGCGCAUGGCCAUCUUGGGAGACACAGCUUGGGACUUUGGAUCAGUGGGUGGGGUUCUGAACUCAUUAGGCAAAAUGGUGCACCAAAUAUUCGGAAGUGCUUACACAGCCCUAUUCAGUGGAGUCUCUUGGGUAAUGAAAAUUGGAAUAGGAGUUCUCUUGACUUGGAUAGGGUUGAAUUCAAAAAACACAUCCAUGUCAUUUUCAUGCAUUGCGAUAGGAAUCAUUACACUCUAUCUGGGAGCUGUGGUGCAAGCUGACAUGGGGUGUGUUAUAAACUGGAAAGGCAAAGAACUCAAAUGUGGAAGUGGAAUCUUCGUCACCAACGAGGUCCAUACCUGGACAGAGCAAUACAAAUUCCAAGCAGACUCCCCAAAAAGAUUGGCGACAGCCAUUGCAGGCGCUUGGGAGAAUGGAGUGUGCGGAAUUAGGUCAACAACCAGAAUGGAGAAUCUCCUGUGGAAGCAAAUAGCCAAUGAACUGAACUACAUAUUGUGGGAAAACAAUAUCAAAUUAACGGUAGUUGUGGGCGAUACAAUUGGGGUCUUAGAGCAAGGAAAAAGAACACUAACACCACAACCCAUGGAGCUAAAAUACUCAUGGAAAACGUGGGGAAAGGCAAAAAUAGUGACAGCUGAAACACAAAAUUCUUCUUUCAUAAUAGAUGGACCAAACACACCGGAGUGUCCAAGUGCCUCAAGAGCAUGGAAUGUGUGGGAGGUGGAAGAUUACGGGUUCGGAGUCUUUACAACCAACAUAUGGCUGAAACUCCGAGAGGUGUAUACCCAACUAUGUGACCAUAGGCUAAUGUCGGCAGCCGUCAAGGAUGAGAGGGCCGUACAUGCCGACAUGGGCUAUUGGAUAGAAAGCCAAAAGAAUGGAAGUUGGAAGCUAGAAAAAGCAUCCCUCAUAGAGGUGAAAACCUGCACAUGGCCAAAAUCACAUACCCUUUGGAGUAAUGGUGUGUUAGAGAGUGACAUGAUCAUUCCAAAGAGUCUAGCUGGUCCUAUCUCGCAACACAACUACAGGCCCGGGUACCACACCCAGACGGCGGGACCCUGGCAUUUAGGAAAAUUAGAGCUGGACUUCAACUAUUGUGAAGGAACAACAGUUGUCAUCACAGAAAACUGUGGGACAAGAGGCCCAUCAUUGAGAACAACAACAGUGUCAGGGAAGUUAAUACACGAAUGGUGCUGCCGCUCGUGCACACUUCCUCCCCUGCGAUACAUGGGAGAAGACGGUUGCUGGUAUGGCAUGGAAAUCAGACCCAUCAGUGAGAAAGAAGAGAACAUGGUAAAGUCUUUAGUCUCAGCGGGAAGUGGAGAGGUGGACAACUUCACAAUGGGUGUCUUGUGUUUGGCAAUCCUCUUUGAAGAGGUGAUGAGAGGAAAAUUUGGGAAGAAACACAUGAUUGCGGGGGUUUUCUUCACGUUUGUACUCCUUCUCUCAGGGCAAAUAACAUGGAGAGAUAUGGCGCACACACUAAUAAUGAUUGGGUCCAACGCAUCUGACAGGAUGGGAAUGGGCGUUACCUACCUAGCUUUAAUUGCAACAUUUAAAAUCCAGCCAUUCUUGGCUUUGGGAUUUUUCCUAAGAAAACUGACAUCCAGAGAAAAUUUAUUGUUAGGAGUUGGGCUGGCUAUGGCAACAACGUUACAACUGCCAGAGGACAUUGAACAAAUGGCAAAUGGAAUCGCUCUGGGGCUCAUGGCUCUUAAACUGAUAACACAAUUUGAAACAUACCAAUUAUGGACAGCAUUAAUCUCCUUAACGUGUUCAAAUACAAUUUUCACGUUGACUGUUGCCUGGAGAACAGCCACCCUGAUUUUGGCCGGAGUUUCGCUUUUACCAGUGUGCCAGUCUUCGAGCAUGAGGAAAACAGACUGGCUUCCAAUGACAGUGGCAGCUAUGGGAGUUCCACCUCUACCACUUUUUAUUUUUAGCUUAAAAGACACACUCAAAAGGAGAAGCUGGCCACUGAAUGAAGGGGUGAUGGCUGUUGGGCUUGUGAGCAUUCUGGCCAGUUCUCUCCUUAGAAAUGAUGUACCCAUGGCUGGACCAUUAGUGGCCGGGGGCUUGCUGAUAGCGUGCUACGUCAUAACUGGCACGUCAGCAGACCUCACCGUAGAAAAAGCAGCAGAUGUAACAUGGGAGGAAGAGGCUGAGCAAACAGGAGUGUCCCACAACUUAAUGAUCACAGUUGAUGAUGAUGGAACAAUGAGAAUAAAAGAUGAUGAGACUGAGAAUAUCUUAACAGUGCUUUUGAAAACAGCAUUACUAAUAGUAUCAGGAAUCUUUCCAUACUCCAUACCCGCAACAUUGUUGGUCUGGCAUACUUGGCAAAAGCAAACCCAAAGAUCCGGCGUUCUAUGGGAUGUACCUAGCCCUCCAGAGACACAGAAAGCAGAACUGGAAGAAGGGGUCUACAGGAUCAAACAGCAAGGAAUCUUUGGGAAAACCCAAGUAGGGGUUGGAGUACAGAAAGAAGGAGUCUUUCACACCAUGUGGCACGUUACAAGAGGGGCAGUGUUGACAUGUAAUGGGAAAAGACUGGAACCAAACUGGGCUAGCGUGAAAAAAGAUCUGAUUUCAUACGGAGGAGGAUGGAGAUUGAGCGCACAAUGGCAAAAGGGGGAGGAGGUGCAGGUUAUUGCCGUAGAGCCUGGGAAGAACCCAAAGAACUUUCAAACCAUGCCAGGCACUUUUCAGACUACAACAGGGGAAAUAGGAGCAAUUGCACUGGAUUUCAAGCCUGGAACUUCAGGAUCUCCUAUCAUAAACAGAGAGGGAAAGGUAGUGGGACUGUAUGGCAAUGGAGUGGUUACAAAGAAUGGUGGCUACGUCAGCGGAAUAGCGCAAACGAAUGCAGAACCAGAUGGACCGACACCAGAAUUGGAAGAAGAGAUGUUCAAAAAGCGAAAUCUAACCAUAAUGGAUCUUCAUCCUGGGUCAGGAAAGACACGGAAAUACCUUCCAGCUAUUGUUAGAGAGGCAAUCAAGAGACGUUUGAGAACUCUAAUUCUGGCACCGACAAGGGUGGUUGCAGCUGAGAUGGAAGAAGCAUUGAAAGGGCUCCCAAUAAGGUACCAAACAACAGCAACAAAAUCUGAACACACAGGAAGAGAGAUCGUUGAUCUGAUGUGCCACGCAACGUUCACAAUGCGUCUGCUGUCACCAGUUAGGGUUCCAAACUAUAACUUGAUAAUAAUGGAUGAAGCCCAUUUCACAGACCCAGCCAGUAUAGCUGCUAGAGGGUACAUAUCAACUCGUGUUGGAAUGGGAGAAGCAGCCGCAAUUUUCAUGACAGCAACGCCCCCUGGAACAGCUGAUGCCUUUCCUCAGAGCAACGCUCCAAUUCAAGAUGAAGAAAGGGACAUACCAGAACGCUCAUGGAAUUCAGGCAAUGAAUGGAUAACCGACUUCGCUGGGAAAACGGUGUGGUUUGUCCCCAGCAUUAAAGCCGGAAAUGACAUAGCAAACUGCCUGCGGAAAAACGGGAAAAAGGUUAUUCAACUUAGUAGGAAGACUUUUGACACAGAAUAUCAGAAAACUAAACUGAAUGAUUGGGACUUUGUGGUGACGACUGACAUUUCAGAAAUGGGGGCCAAUUUCAAAGCAGAUAGAGUGAUCGACCCAAGAAGAUGUCUCAAACCAGUCAUCCUGACAGAUGGACCAGAGCGGGUGAUCCUGGCUGGACCAAUGCCAGUCACCGCGGCGAGUGCUGCGCAAAGGAGAGGGAGAGUUGGCAGGAACCCACAAAAAGAAAAUGACCAGUACAUAUUCACGGGCCAGCCUCUCAACAAUGAUGAAGACCAUGCUCACUGGACAGAAGCAAAAAUGCUGCUGGACAACAUUAACACACCAGAAGGGAUCAUACCAGCUCUCUUUGAGCCAGAAAGGGAGAAGUCAGCCGCCAUAGACGGUGAGUAUCGCCUGAAAGGUGAGUCCAGGAAGACUUUCGUGGAACUCAUGAGGAGGGGUGACCUUCCAGUCUGGUUAGCCCAUAAAGUAGCAUCAGAAGGGAUCAAAUAUACAGAUAGAAAAUGGUGCUUUGAUGGACAACGUAAUAAUCAAAUUUUAGAAGAGAACAUGGAUGUGGAAAUCUGGACAAAGGAAGGAGAAAAGAAAAAAUUGAGACCUAGGUGGCUUGAUGCCCGCACCUAUUCAGAUCCCUUAGCACUCAAGGAAUUCAAGGACUUUGCGGCUGGCAGAAAGUCAAUAGCCCUUGAUCUUGUGACAGAAAUAGGAAGAGUGCCUACACACCUAGCUCAUAGAACGAGAAACGCUCUGGACAAUCUGGUGAUGCUGCAUACGUCAGAACAUGGCGGUAAGGCCUACAGGCAUGCGGUGGAGGAACUACCAGAGACAAUGGAAACACUCCUACUCUUGGGACUCAUGAUCUUGUUGACAGGUGGAGCAAUGCUUUUCUUAAUAUCAGGUAAAGGGAUUGGAAAGACCUCAAUAGGACUCAUUUGUGUAAUUGCUUCCAGCGGCAUGUUGUGGAUGGCCGAAAUCCCACUCCAAUGGAUCGCGUCGGCCAUAGUCCUGGAGUUUUUUAUGAUGGUGUUGCUUAUACCAGAACCAGAAAAGCAGAGAACCCCCCAAGACAACCAACUCGCAUAUGUCGUGAUAGGCAUACUUACAUUGGCAGCAACAAUAGCAGCUAAUGAAAUGGGAUUGCUGGAAACUACAAAGAGAGAUUUAGGAAUGUCUAAGGAGCCAGGUGUUGUUUCUCCAACCAGCUAUUUAGAUGUGGACUUGCACCCAGCAUCAGCCUGGACAUUGUACGCUGUGGCCACUACAGUAAUAACACCAAUGUUAAGACAUACCAUAGAGAAUUCUACAGCAAAUGUGUCCCUGGCAGCUAUAGCCAACCAGGCAGUGGUCCUGAUGGGUUUGGACAAAGGAUGGCCAAUAUCAAAAAUGGACUUAGGAGUACCCCUGCUGGCACUGGGUUGCUAUUCACAAGUGAACCCACUGACUCUAACAGCGGCAGUACUCUUGCUGAUCACACAUUAUGCUAUUAUAGGUCCAGGAUUGCAGGCAAAAGCCACUCGUGAAGCUCAGAAAAGGACAGCUGCUGGAAUAAUGAAGAAUCCAACGGUGGAUGGGAUAAUGACAAUAGACCUAGAUCCUGUAAUAUACGAUUCAAAAUUUGAAAAGCAACUGGGACAGGUUAUGCUCCUGGUUUUGUGUGCAGUUCAACUUUUGUUAAUGAGAACAUCAUGGGCCUUGUGUGAAGCUUUAACUCUAGCUACAGGACCAAUAACAACACUCUGGGAAGGAUCACCUGGGAAGUUUUGGAACACCACGAUAGCUGUUUCCAUGGCGAACAUUUUUAGAGGGAGCUAUUUAGCAGGAGCUGGGCUUGCUUUUUCUAUCAUGAAAUCAGUUGGAACAGGGAAAAGAGGAACAGGCUCACAGGGUGAAACUUUAGGAGAAAAAUGGAAAAAGAGGUUAAAUCAAUUAUCCCGGAAAGAGUUUGACCUUUACAAGAAAUCUGGAAUCACUGAAGUGGAUAGAACAGAAGCCAAAGAAGGGUUGAAAAGAGGAGAAAUAACACAUCAUGCCGUGUCCAGAGGUAGCGCAAAACUUCAAUGGUUUGUGGAGAGAAACAUGGUCAUUCCCGAAGGAAGAGUUAUAGACUUGGGCUGUGGAAGAGGAGGCUGGUCAUAUUACUGUGCAGGACUGAAAAAAGUCACAGAAGUGCGAGGAUACACAAAGGGCGGUCCAGGACACGAAGAACCAGUACCCAUGUCCACAUAUGGAUGGAACAUAGUCAAGUUAAUGAGUGGAAAGGAUGUGUUUUAUCUUCCACCUGAAAAGUGUGACACCCUGUUGUGUGACAUUGGAGAAUCUUCACCAAGCCCAACAGUAGAAGAAAGCAGAACUAUAAGAGUUUUGAAGAUGGUUGAACCAUGGCUAAAGAACAACCAAUUUUGUAUUAAAGUAUUGAACCCUUACAUGCCAACUGUGAUUGAGCACCUAGAAAGACUACAAAGGAAACAUGGAGGAAUGCUUGUGAGAAACCCACUUUCACGAAACUCCACGCACGAAAUGUACUGGAUAUCUAAUGGCACAGGUAACAUUGUCGCUUCAGUCAACAUGGUAUCUAGACUGCUACUGAACAGGUUCACGAUGACACACAGAAGACCCACCAUUGAGAAAGAUGUGGAUUUAGGAGCAGGAACUCGACAUGUUAAUGCGGAACCAGAAACACCCAACAUGGAUGUCAUUGGGGAAAGAAUAAAAAGGAUCAAGGAGGAGCAUAAUUCAACAUGGCACUAUGAUGACGAAAACCCCUACAAAACGUGGGCUUACCAUGGAUCUUAUGAAGUCAAAGCCACAGGCUCAGCCUCCUCCAUGAUAAAUGGAGUCGUGAAACUCCUCACUAAACCAUGGGAUGUGGUGCCCAUGGUGACACAGAUGGCAAUGACAGAUACAACUCCAUUCGGCCAGCAGAGAGUCUUUAAAGAGAAAGUGGACACCAGAACACCCAGGUCCAUGCCAGGAACAAGAAGGGUUAUGGGGAUCACAGCGGAGUGGCUCUGGAGAACCCUGGGAAGGAACAAAAAACCCAGGUUAUGCACAAGGGAAGAGUUUACAAAAAAGGUCAGAACUAACGCAGCCAUGGGAGCCGUUUUCACAGAGGAGAACCAAUGGGACAGCGCGAAAGCUGCUGUUGAGGAUGAGGAUUUUUGGAAACUUGUGGACAGAGAACGUGAACUCCACAAGUUGGGCAAGUGUGGAAGCUGUGUUUACAACAUGAUGGGCAAGAGAGAGAAGAAACUUGGAGAGUUUGGCAAAGCAAAAGGCAGUAGAGCUAUAUGGUACAUGUGGUUGGGAGCCAGGUACCUUGAGUUCGAAGCCCUUGGAUUCUUAAAUGAAGACCACUGGUUCUCGCGUGAGAACUCUUACAGUGGAGUGGAAGGAGAAGGACUGCACAAGCUAGGCUAUAUAUUAAGGGACAUUUCCAAGAUACCCGGAGGAGCUAUGUAUG-CUGAUGACACAGCUGGCUGGGACACAAGAAUAACAGAAGAUGACCUGCACAAUGAGGAAAAGAUCACACAGCAAAUGGACCCUGAACACAGGCAGUUAGCGAACGCUAUAUUUAAGCUCACAUACCAAAACAAAGUGGUCAAAGUUCAACGACCGACUCCAACAGGCACGGUAAUGGACAUCAUAUCUAGGAAAGACCAAAGAGGCAGUGGACAGGUAGGAACUUAUGGUCUGAAUACAU---UCACCAACAUGGAAGCCCAGUUAAUCAGACAAAUGGAAGGAGAAGGUGUGCUGUCAAAGGCAGACCUCGAGAACCCUCAUCUGCCAGAGAAGAAAAUUACACAAUGGUUGGAAACCAAAGGAGUGGAGAGGUUGAAAAGAAUGGCCAUUAGCGGGGAUGAUUGCGUAGUGAAACCAAUCGAUGACAGGUUCGCUAAUGCCCUGCUCGCUCUGAACGAUAUGGGAAAGGUUAGGAAAGACAUACCUCAAUGGCAGCCAUCAAAGGGAUGGCAUGAUUGGCAACAGGUUCCUUUCUGCUCCCACCACUUUCAUGAAUUGAUCAUGAAAGAUGGAAGAAAGUUGGUGGUUCCCUGCAGACCCCAGGACGAACUAAUAGGAAGAGCAAGAAUCUCUCAAGGAGCGGGAUGGAGCCUUAGAGAAACCGCAUGUCUGGGGAAAGCCUACGCUCAAAUGUGGAGUCUCAUGUAUUUUCACAGAAGAGACCUCAGACUAGCAUCCAACGCCAUAUGUUCAGCAGUACCAGUCCACUGGGUCCCUACAAGUAGAACGACAUGGUCUAUUCAUGCUCACCAUCAGUGGAUGACAACAGAAGACAUGCUUACUGUCUGGAACAGGGUGUGGAUCGAGGACAAUCCAUGGAUGGAAGACAAAACUCCAGUCACAACCUGGGAAAAUGUUCCAUAUCUAGGGAAGAGAGAAGACCAAUGGUGCGGAUCACUUAUUGGUCUCACUUCCAGAGCAACCUGGGCCCAGAACAUACCCACAGCAAUUCAACAGGUGAGAAGCCUUAUAGGCAAUGAAGAGUUUCUGGACUACAUGCCUUCAAUGAAGAGAUUUAGGAAGGAGGAGGAGUCGGAGGGAGCCAUUUGGU-AA
		</sequence>
		<sequence>
			<taxon idref="EU687233"/>
			AUGAACAACCAACGGAAGAAGACGGGAAAACCGUCUAUCAAUAUGCUGAAACGCGUGAGAAACCGUGUGUCAACUGGAUCACAGUUGGCGAAGAGAUUCUCAAAAGGACUGCUGAACGGCCAGGGACCAAUGAAACUGGUUAUGGCGUUCAUAGCUUUCCUCAGAUUUCUAGCCAUUCCACCAACAGCAGGAGUCUUGGCUAGAUGGGGAACCUUCAAGAAGUCGGGGGCCAUUAAGGUCCUGAAAGGCUUCAAGAAGGAGAUCUCAAACAUGCUGAGCAUAAUCAACAAACGGAAAAAGACAUCGCUCUGUCUCAUGAUGAUAUUGCCAGCAGCACUUGCUUUCCACUUGACUUCACGAGAUGGAGAGCCGCGCAUGAUUGUGGGGAAGAAUGAAAGAGGAAAAUCCCUACUUUUUAAGACAGCCUCUGGAAUUAACAUGUGCACACUCAUAGCCAUGGACUUGGGAGAGAUGUGUGAUGACACGGUCACUUACAAAUGCCCCCACAUUGCCGAAGUGGAACCUGAAGACAUUGACUGCUGGUGCAACCUCACAUCAACAUGGGUGACUUAUGGAACGUGCAAUCAAGCCGGAGAGCACAGACGCGACAAGAGAUCAGUGGCGUUAGCUCCCCAUGUCGGCAUGGGACUGGACACACGCACCCAAACCUGGAUGUCAGCUGAAGGAGCUUGGAGGCAAGUCGAGAAGGUAGAGACAUGGGCCCUUAGGCACCCAGGGUUCACCAUACUAGCCCUAUUUCUUGCCCAUUACAUAGGCACUUCCUUGACCCAGAAGGUGGUUAUUUUUAUACUACUAAUGCUGGUCACCCCAUCCAUGACAAUGAGAUGUGUGGGAGUAGGAAACAGAGAUUUUGUGGAAGGUCUAUCAGGAGCUACGUGGGUUGACGUGGUGCUCGAGCACGGGGGGUGUGUGACCACCAUGGCUAAGAACAAGCCCACGUUGGAUAUAGAGCUUCAGAAGACCGAGGCCACCCAACUGGCGACCCUAAGGAAGCUAUGCAUUGAGGGGAAAAUUACCAACAUAACAACUGACUCAAGAUGUCCUACCCAAGGGGAAGCGGUUUUGCCUGAGGAGCAGGACCAGAACUACGUGUGUAAGCAUACAUACGUAGACAGAGGCUGGGGGAACGGAUGUGGUUUGUUUGGCAAGGGAAGCUUGGUAACAUGUGCGAAAUUUCAAUGCCUGGAACCAAUAGAGGGAAAAGUGGUGCAAUAUGAGAACCUCAAAUACACCGUCAUCAUCACAGUGCACACAGGAGACCAACACCAGGUGGGAAAUGAAACGCAGGGAGUCACGGCUGAGAUAACACCUCAGGCAUCAACCACUGAAGCCAUCUUGCCUGAAUAUGGAACCCUUGGGCUAGAAUGCUCACCACGGACAGGUUUGGAUUUCAAUGAAAUGAUCUUGCUAACAAUGAAGAACAAAGCAUGGAUGGUACAUAGACAAUGGUUUUUUGACCUACCUCUACCAUGGACAUCAGGAGCUACAACGGAAACACCAACCUGGAACAGGAAGGAGCUUCUUGUGACAUUUAAAAACGCACAUGCGAAAAAACAAGAAGUAGUUGUCCUUGGAUCGCAAGAGGGAGCAAUGCAUACCGCAUUGACAGGAGCCACAGAAAUCCAAAACUCAGGAGGCACAAGCAUUUUUGCGGGGCACUUAAAAUGUAGACUUAAGAUGGACAAAUUGGAACUCAAGGGGAUGAGCUAUGCAAUGUGCACGAAUACCUUUGUGUUGAAGAAAGAAGUCUCAGAAACGCAGCAUGGGACAAUACUCAUCAAGGUCGAGUACAAAGGGGAAGAUGUACCUUGCAAGAUUCCUUUCUCCACAGAGGAUGGACAAGGGAAAGCUCACAAUGGCAGACUGAUUACAGCCAACCCAGUGGUGACUAAGAAGGAGGAGCCUGUCAAUAUUGAGGCGGAACCUCCUUUUGGGGAAAGUAAUAUAGUAAUUGGAAUUGGAGACAACGCCUUGAAAAUCAACUGGUACAAGAAGGGAAGCUCUAUUGGGAAGAUGUUCGAGGCCACUGCCAGAGGUGCAAGGCGCAUGGCCAUCUUGGGAGACACAGCUUGGGACUUUGGAUCAGUGGGUGGUGUUCUGAACUCAUUAGGCAAAAUGGUGCACCAAAUAUUCGGAAGUGCUUACACAGCCCUAUUCAGUGGAGUCUCUUGGGUAAUGAAAAUUGGAAUAGGAGUUCUCUUGACUUGGAUAGGGUUGAAUUCAAAAAACACAUCCAUGUCAUUUUCAUGCAUUGCGAUAGGAAUCAUUACACUCUAUCUGGGAGCUGUGGUGCAAGCUGACACGGGGUGUGUUAUAAACUGGAAAGGCAAAGAACUCAAAUGUGGAAGUGGAAUCUUCGUCACCAACGAGGUCCAUACCUGGACAGAGCAAUACAAAUUCCAAGCAGACUCCCCAAAAAGAUUGGCAACAGCCAUUGCAGGCGCUUGGGAGAAUGGAGUGUGUGGAAUUAGGUCAACAACCAGAAUGGAGAAUCUCCUGUGGAAGCAAAUAGCCAAUGAACUGAACUACAUAUUGUGGGAAAACAAUAUCAAAUUAACGGUAGUUGUGGGCGAUAUAAUUGGGGUCUUAGAGCAAGGAAAAAGAACACUAACACCACAACCCAUGGAGCUAAAAUACUCAUGGAAAACGUGGGGAAAGGCAAAAAUAGUGACAGCUGAAACACAAAAUUCUUCUUUCAUAAUAGAUGGACCAAACACACCGGAGUGUCCAAGUGCCUCAAGAGCAUGGAAUGUGUGGGAGGUGGAAGAUUACGGGUUCGGAGUCUUCACAACCAACAUAUGGCUGAAACUCCGAGAGGUGUAUACCCAACUAUGUGACCAUAGGCUAAUGUCGGCAGCCGUCAAGGAUGAGAGGGCCGUACAUGCCGACAUGGGCUAUUGGAUAGAAAGCCAAAAGAAUGGAAGUUGGAAGCUAGAAAAAGCAUCCCUCAUAGAGGUGAAAACCUGCACAUGGCCAAAAUCACAUACCCUUUGGAGUAAUGGUGUGUUAGAGAGUGACAUGAUCAUUCCAAAGAGUCUAGCUGGUCCUAUCUCGCAACACAACUACAGGCCCGGGUACCACACCCAGACGGCGGGACCAUGGCAUUUAGGAAAAUUAGAGCUGGACUUCAACUAUUGUGAAGGAACAACAGUUGUCAUCACAGAAAACUGUGGGACAAGAGGCCCAUCAUUGAGAACAACAACAGUGUCAGGGAAGUUAAUACACGAAUGGUGUUGCCGCUCGUGCACACUUCCUCCCCUGCGAUACAUGGGAGAAGACGGUUGCUGGUAUGGCAUGGAAAUCAGACCCAUCAGUGAGAAAGAAGAGAACAUGGUAAAGUCUUUAGUCUCAGCGGGAAGUGGAAAGGUGGACAACUUCACAAUGGGUGUCUUGUGUUUGGCAAUCCUCUUUGAAGAGGUGAUGAGAGGAAAAUUUGGGAAGAAACACAUGAUUGCGGGGGUUUUCUUCACGUUUGUACUCCUUCUCUCAGGGCAAAUAACAUGGAGAGAUAUGGCGCACACACUAAUAAUGAUUGGGUCCAACGCAUCUGACAGGAUGGGAAUGGGCGUUACCUACCUAGCUUUAAUUGCAACAUUUAAAAUCCAGCCAUUCUUGGCUUUGGGAUUUUUCCUAAGAAAACUGACAUCCAGAGAAAAUUUAUUGUUAGGAGUUGGGCUGGCUAUGGCAACAACGUUACAACUGCCAGAGGACAUUGAACAAAUGGCAAAUGGAAUCGCUCUGGGGCUCAUGGCUCUUAAACUGAUAACACAAUUUGAAACAUACCAAUUAUGGACAGCAUUAAUCUCCUUAACGUGUUCAAACACAAUCUUUACGUUGACUGUUGCCUGGAGAACAGCCACCCUGAUUUUGGCCGGAGUUUCGCUUUUACCAGUGUGCCAGUCUUCGAGCAUGAGGAAAUCAGACUGGCUUCCAAUGACAGUGGCAGCUAUGGGAGUUCCACCUCUACCACUUUUUAUUUUUAGCUUGAAAGACACACUCAAAAGGAGAAGCUGGCCACUGAAUGAAGGGGUGAUGGCUGUUGGGCUUGUGAGCAUUCUGGCCAGUUCUCUCCUUAGAAAUGAUGUACCCAUGGCUGGACCAUUAGUGGCCGGGGGCUUGCUGAUAGCGUGCUACGUCAUAACUGGCACGUCAGCAGACCUCACCGUAGAAAAAGCAGCAGAUGUAACAUGGGAGGAAGAGGCUGAGCAAACAGGAGUGUCCCACAACUUAAUGAUCACAGUUGAUGAUGAUGGAACAAUGAGAAUAAAAGAUGAUGAGACUGAGAAUAUCCUAACAGUGCUUUUGAAAACAGCAUUACUAAUAGUAUCAGGAAUCUUUCCAUACUCCAUCCCCGCAACAUUGUUGGUCUGGCAUACUUGGCAAAAGCAAACCCGAAGAUCCGGCGUUCUAUGGGAUGUACCUAGCCCUCCAGAGACACAGAAAGCAGAACUGGAAGAAGGGGUCUAUAGGAUCAAACAGCAAGGAAUUUUUGGGAAAACCCAAGUAGGGGUUGGAGUACAGAAAGAAGGAGUCUUUCACACCAUGUGGCACGUUACAAGAGGGGCAGUGUUAACAUAUAAUGGGAAAAGACUGGAACCAAACUGGGCUAGCGUGAAAAAAGAUCUGAUUUCAUACGGAGGAGGAUGGAGAUUGAGCGCACAAUGGCAAAAGGGGGAGGAGGUGCAGGUUAUUGCCGUAGAGCCUGGGAAGAACCCAAAGAACUUUCAAACCAUGCCAGGCACUUUUCAGACUACAACAGGGGAAAUAGGAGCAAUUGCACUGGAUUUCAAGCCUGGAACUUCAGGAUCUCCUAUCAUAAACAGAGAGGGAAAGGUAGUGGGACUGUAUGGCAAUGGAGUGGUUACAAAGAAUGGUGGCUACGUCAGCGGAAUAGCGCAAACGAAUGCAGAACCAGAUGGACCGACACCAGAAUUGGAAGAAGAGAUGUUCAAAAAGCGAAAUCUAACCAUAAUGGAUCUUCAUCCUGGGUCAGGAAAGACACGGAAAUACCUUCCAGCUAUUGUUAGAGAGGCAAUCAAGAGACGUUUAAGAACUCUAAUUCUGGCACCGACAAGGGUGGUUGCAGCUGAGAUGGAAGAAGCAUUGAAAGGGCUCCCGAUAAGGUACCAAACAACAGCAACAAAAUCUGAACACACAGGAAGAGAGAUUGUUGAUCUGAUGUGCCACGCAACGUUCACAAUGCGUCUGCUGUCACCAGUUAGGGUUCCAAACUAUAACUUGAUAAUAAUGGAUGAAGCCCAUUUCACAGACCCAGCCAGUAUAGCUGCUAGAGGGUACAUAUCAACUCGUGUUGGAAUGGGAGAAGCAGCCGCAAUUUUCAUGACAGCAACGCCCCCUGGAACAGCUGAUGCCUUUCCCCAGAGCAACGCUCCAAUUCAAGAUGAAGAAAGGGACAUACCAGAACGCUCAUGGAAUUCAGGCAAUGAAUGGAUAACCGACUUCGCUGGGAAAACGGUGUGGUUUGUCCCCAGCAUUAAAGCCGGAAAUGACAUAGCAAACUGCUUGCGAAAAAACGGGAAAAAGGUCAUUCAACUUAGUAGGAAGACUUUUGACACAGAAUAUCAGAAAACUAAACUGAAUGAUUGGGACUUCGUGGUGACGACUGACAUUUCAGAAAUGGGGGCCAAUUUCAAAGCAGAUAGAGUGAUCGACCCAAGAAGAUGUCUCAAACCAGUGAUCCUGACAGAUGGACCAGAGCGGGUGAUCCUGGCUGGACCAAUGCCAGUCACCGCGGCGAGUGCUGCGCAAAGGAGAGGGAGAGUUGGCAGGAACCCACAAAAAGAAAAUGACCAGUACAUAUUCACGGGCCAGCCUCUCAACAAUGAUGAAGACCAUGCUCACUGGACAGAAGCAAAAAUGCUGCUGGACAACAUUAACACACCAGAAGGGAUCAUACCAGCUCUCUUUGAGCCAGAAAGGGAGAAGUCAGCCGCCAUAGACGGUGAGUAUCGCCUGAAAGGUGAGUCCAGGAAGACUUUCGUGGAACUCAUGAGGAGGGGUGACCUUCCAGUCUGGUUAGCCCAUAAAGUAGCAUCAGAAGGGAUCAAAUAUACAGAUAGAAAAUGGUGCUUUGAUGGACAACGUAAUAAUCAAAUUUUAGAAGAGAACAUGGAUGUGGAAAUCUGGACAAAGGAAGGAGAAAAGAAAAAAUUGAGACCUAGGUGGCUUGAUGCCCGCACCUAUUCAGAUCCCUUAGCACUCAAGGAAUUCAAGGACUUUGCGGCUGGCAGAAAGUCAAUAGCCCUUGAUCUUGUGACAGAAAUAGGAAGAGUGCCUUCACACCUAGCUCAUAGAACGAGAAACGCUCUGGACAAUCUGGUGAUGCUGCAUACGUCAGAACAUGGCGGUAAGGCCUACAGGCAUGCGGUGGAGGAACUACCAGAGACAAUGGAAACACUCCUACUCCUGGGACUCAUGAUCUUGUUGACAGGUGGAGCAAUGCUUUUCUUAAUAUCAGGUAAAGGGAUUGGAAAGACUUCAAUAGGACUCAUUUGUGUAAUUGCUUCCAGCGGCAUGUUGUGGAUGGCCGAAAUCCCACUCCAAUGGAUCGCGUCGGCCAUAGUCCUGGAGUUUUUUAUGAUGGUGUUGCUUAUACCAGAACCAGAAAAGCAGAGAACCCCCCAAGACAACCAACUCGCAUAUGUCGUGAUAGGCAUACUUACAUUGGCUGCAAUAAUAGCAGCCAAUGAAAUGGGAUUGUUGGAAACUACAAAGAGAGAUUUAGGAAUGUCUAAGGAGCCAGGUGUUGUUUCUCCAACCAGUUAUUUAGAUGUGGACUUGCACCCAGCAUCAGCCUGGACAUUGUAUGCUGUGGCCACUACAGUAAUAACACCAAUGUUAAGACAUACCAUAGAGAAUUCUACAGCAAAUGUGUCCCUGGCAGCUAUAGCCAACCAGGCAGUGGUCCUGAUGGGUUUGGACAAAGGAUGGCCAAUAUCAAAAAUGGACUUAGGAGUACCCCUGCUGGCAUUGGGUUGCUAUUCACAAGUGAACCCACUGACUCUAACAGCGGCAGUACUCUUGCUGAUCACACAUUAUGCUAUCAUAGGUCCAGGAUUGCAGGCAAAAGCCACUCGUGAAGCUCAGAAAAGGACAGCUGCUGGAAUAAUGAAGAAUCCAACGGUGGAUGGGAUAAUGACAAUAGACCUAGAUCCUGUAAUAUAUGAUUCAAAAUUUGAAAAGCAACUGGGACAGGUUAUGCUCCUGGUUUUGUGUGCAGUUCAACUUUUGUUAAUGAGAACAUCAUGGGCCUUGUGUGAAGCUUUAACUCUAGCUACAGGACCAAUAACAACACUCUGGGAAGGAUCACCUGGGAAGUUUUGGAACACCACGAUAGCUGUUUCCAUGGCGAACAUUUUUAGAGGGAGCUAUUUAGCAGGAGCUGGGCUUGCUUUUUCUAUUAUGAAAUCAGUUGGAACAGGGAAAAGAGGAACAGGCUCACAGGGUGAAACUUUAGGAGAAAAAUGGAAAAAGAAGUUAAAUCAAUUAUCCCGGAAAGAGUUUGACCUUUACAAGAAAUCUGGAAUCACUGAAGUGGAUAGAACAGAAGCCAAAGAAGGGUUGAAAAGAGGAGAAAUAACACAUCAUGCCGUGUCCAGAGGUAGCGCAAAACUUCAAUGGUUUGUGGAGAGAAACAUGGUCAUUCCCGAAGGAAGAGUUAUAGACUUGGGCUGUGGAAGAGGAGGCUGGUCAUAUUACUGUGCAGGACUGAAAAAAGUCACAGAAGUGCGAGGAUACACAAAAGGCGGUCCAGGACACGAAGAACCAGUACCUAUGUCCACAUAUGGAUGGAACAUAGUCAAGUUAAUGAGUGGAAAGGAUGUGUUUUAUCUUCCACCUGAAAAGUGUGACACCCUGUUGUGUGACAUUGGAGAAUCUUCACCAAGCCCAACAGUGGAAGAAAGCAGAACUAUAAGAGUUUUGAAGAUGGUUGAACCAUGGCUAAAGAACAACCAAUUUUGUAUUAAAGUAUUGAACCCUUACAUGCCAACUGUGAUUGAGCACCUAGAAAGACUACAAAGGAAACAUGGAGGAAUGCUUGUGAGAAAUCCACUUUCACGAAACUCCACGCACGAAAUGUACUGGAUAUCUAAUGGCACAGGUAACAUUGUCGCUUCAGUCAACAUGGUAUCUAGACUGCUACUGAACAGGUUCACGAUGACACACAGAAGACCCACCAUUGAGAAAGAUGUGGAUUUAGGAGCAGGAACUCGACAUGUUAAUGCGGAACCAGAAACACCCAAUAUGGAUGUCAUUGGGGAAAGAAUAAAAAGGAUCAAGGAGGAGCAUAAUUCAACAUGGCACUAUGAUGACGAAAACCCCUACAAAACGUGGGCUUACCAUGGAUCUUAUGAAGUCAAAGCCACAGGCUCAGCCUCCUCCAUGAUAAAUGGAGUCGUGAAACUCCUCACUAAACCAUGGGAUGUGGUGCCCAUGGUGACACAGAUGGCAAUGACAGAUACAACUCCAUUUGGCCAGCAGAGAGUCUUUAAAGAGAAAGUGGACACCAGGACACCCAGGUCCAUGCCAGGAACAAGAAGGGUUAUGGGGAUCACAGCGGAGUGGCUCUGGAGAACCCUGGGAAGGAACAAAAAACCCAGGUUAUGCACAAGGGAAGAGUUUACAAAAAAGGUCAGAACUAACGCAGCCAUGGGAGCCGUUUUCACAGAGGAGAACCAAUGGGACAGCGCGAAAGCUGCUGUUGAGGAUGAGGAUUUUUGGAAACUUGUGGACAGAGAACGUGAACUCCACAAAUUGGGCAAGUGUGGAAGCUGUGUUUACAACAUGAUGGGCAAGAGAGAGAAGAAACUUGGAGAGUUUGGCAAAGCAAAAGGCAGUAGAGCUAUAUGGUACAUGUGGUUGGGAGCCAGGUACCUUGAGUUCGAAGCCCUUGGAUUCUUAAAUGAAGACCACUGGUUCUCGCGUGAGAACUCUUACAGUGGAGUGGAAGGAGAAGGACUGCACAAGCUAGGCUAUAUAUUAAGGGACAUUUCUAAGAUACCCGGAGGAGCUAUGUAUG-CUGAUGACACAGCUGGUUGGGACACAAGAAUAACAGAAGAUGACCUGCACAAUGAGGAAAAGAUCACACAGCAAAUGGACCCUGAACACAGGCAGCUAGCGAACGCUAUAUUUAAGCUCACAUACCAAAACAAAGUGGUCAAAGUUCAACGACCGACUCCAACAGGCACGGUAAUGGACAUCAUAUCUAGGAAAGACCAAAGAGGCAGUGGACAGGUAGGAACUUAUGGUCUGAAUACAUGUCACUCAAACAUGGAAGCCCAGUUAAUCAGACAAAUGGAAGGAGAAGGUGUGCUGUCAAAGGCAGACCUCGAGAACCCUCAUCUGUCAGAGAAGAAAAUUACACAAUGGUUGGAAACCAAAGGAGUGGAGAGGUUAAAAAGAAUGGCCAUUAGCGGGGAUGAUUGCGUAGUGAAACCAAUCGAUGACAGGUUCGCUAAUGCCCUGCUCGCUCUGAACGAUAUGGGAAAGGUUCGGAAAGACAUACCUCAAUGGCAGCCAUCAAAGGGAUGGCAUGAUUGGCAACAGGUUCCUUUCUGCUCCCACCACUUUCAUGAAUUGAUCAUGAAAGAUGGAAGAAAGUUGGUGGUUCCCUGCAGACCCCAGGACGAACUAAUAGGAAGAGCAAGAAUCUCUCAAGGAGCGGGAUGGAGCCUUAGAGAAACCGCAUGUCUGGGGAAAGCCUACGCUCAAAUGUGGAGUCUCAUGUAUUUUCACAGAAGAGACCUCAGACUAGCAUCCAACGCCAUAUGUUCAGCAGUACCAGUCCACUGGGUCCCCACAAGUAGAACGACAUGGUCUAUUCAUGCUCACCAUCAGUGGAUGACCACAGAAGACAUGCUUACUGUCUGGAACAGGGUGUGGAUCGAGGACAAUCCAUGGAUGGAAGACAAAACUCCAGUCACAACCUGGGAAAAUGUUCCAUAUCUAGGGAAGAGAGAAGACCAAUGGUGCGGAUCACUUAUCGGUCUCACUUCCAGAGCAACCUGGGCCCAGAACAUACCCACAGCAAUUCAACAGGUGAGAAGCCUUAUAGGCAAUGAAGAGUUUCUGGACUACAUGCCUUCAAUGAAGAGAUUUAGGAAGGAGGAGGAGUCGGAGGGAGCCAUUUGGU-AA
		</sequence>
		<sequence>
			<taxon idref="EU687239"/>
			AUGAACAACCAACGGAAGAAGACGGGAAAACCGUCUAUCAAUAUGCUGAAACGCGUGAGAAACCGUGUGUCAACUGGAUCACAGUUGGCGAAGAGAUUCUCAAAAGGACUGCUGAACGGCCAGGGACCAAUGAAACUGGUUAUGGCGUUCAUAGCUUUCCUCAGAUUUCUAGCCAUUCCACCAACAGCAGGAGUCUUGGCUAGAUGGGGAACCUUCAAGAAGUCGGGGGCCAUUAAGGUCCUGAAAGGCUUCAAGAAGGAGAUCUCAAACAUGCUGAGCAUAAUCAACAAACGGAAAAAGACAUCGCUCUGUCUCAUGAUGAUAUUGCCAGCAGCACUUGCUUUCCACUUGACUUCACGAGAUGGAGAGCCGCGCAUGAUUGUGGGGAAGAAUGAAAGAGGAAAAUCCCUACUUUUUAAGACAGCCUCUGGAAUUAACAUGUGCACACUCAUAGCCAUGGACUUGGGAGAGAUGUGUGAUGACACGGUCACUUACAAAUGCCCCCACAUUGCCGAAGUGGAACCUGAAGACAUUGACUGCUGGUGCAACCUCACAUCAACAUGGGUGACUUAUGGAACGUGCAAUCAAGCCGGAGAGCACAGACGCGACAAGAGAUCAGUGGCGUUAGCUCCCCAUGUCGGCAUGGGACUGGACACACGCACCCAAACCUGGAUGUCAGCUGAAGGAGCUUGGAGGCAAGUCGAGAAGGUAGAGACAUGGGCCCUUAGGCACCCAGGGUUCACCAUACUAGCCCUAUUUCUUGCCCAUUACAUAGGCACUUCCUUGACCCAGAAGGUGGUUAUUUUUAUACUACUAAUGCUGGUCACCCCAUCCAUGACAAUGAGAUGUGUGGGAGUAGGAAACAGAGAUUUUGUGGAAGGUCUAUCAGGAGCUACGUGGGUUGACGUGGUGCUCGAGCACGGGGGGUGUGUGACCACCAUGGCUAAGAACAAGCCCACGUUGGAUAUAGAGCUUCAGAAGACCGAGGCCACCCAACUGGCGACCCUAAGGAAGCUAUGCAUUGAGGGGAAAAUUACCAACAUAACAACUGACUCAAGAUGUCCUACCCAAGGGGAAGCGGUUUUGCCUGAGGAGCAGGACCAGAACUACGUGUGUAAGCAUACAUACGUAGACAGAGGCUGGGGGAACGGAUGUGGUUUGUUUGGCAAGGGAAGCUUGGUAACAUGUGCGAAAUUUCAAUGCCUGGAACCAAUAGAGGGAAAAGUGGUGCAAUAUGAGAACCUCAAAUACACCGUCAUCAUCACAGUGCACACAGGAGACCAACACCAGGUGGGAAAUGAAACGCAGGGAGUCACGGCUGAGAUAACACCUCAGGCAUCAACCACUGAAGCCAUCUUGCCUGAAUAUGGAACCCUUGGGCUAGAAUGCUCACCACGGACAGGUUUGGAUUUCAAUGAAAUGAUCUUGCUAACAAUGAAGAACAAAGCAUGGAUGGUACAUAGACAAUGGUUUUUUGACCUACCUCUACCAUGGACAUCAGGAGCUACAACGGAAACACCAACCUGGAACAGGAAGGAGCUUCUUGUGACAUUUAAAAACGCACAUGCGAAAAAACAAGAAGUAGUUGUCCUUGGAUCGCAAGAGGGAGCAAUGCAUACCGCAUUGACAGGAGCCACAGAAAUCCAAAACUCAGGAGGUACAAGCAUUUUUGCGGGGCACUUAAAGUGUAGACUUAAGAUGGACAAAUUGGAACUCAAGGGGAUGAGCUAUGCAAUGUGCACGAAUACCUUUGUGUUGAAGAAAGAAGUCUCAGAAACGCAGCAUGGGACAAUACUCAUCAAGGUCGAGUACAAAGGGGAAGAUGUACCUUGCAAGAUUCCUUUCUCCACAGAGGAUGGACAAGGGAAAGCUCACAAUGGCAGACUGAUUACAGCCAACCCAGUGGUGACCAAGAAGGAGGAGCCUGUCAAUAUUGAGGCGGAACCUCCUUUUGGGGAAAGUAAUAUAGUAAUUGGAGUUGGAGACAACGCCUUGAAAAUCAACUGGUACAAGAAGGGAAGCUCUAUUGGGAAGAUGUUUGAGGCCACUGCCAGAGGUGCAAGGCGCAUGGCCAUCUUGGGAGACACAGCUUGGGACUUUGGAUCAGUGGGUGGUGUUCUGAACUCAUUAGGCAAAAUGGUGCACCAAAUAUUCGGAAGUGCUUACACAGCCCUAUUCAGUGGAGUCUCUUGGGUAAUGAAAAUUGGAAUAGGAGUUCUCUUGACUUGGAUAGGGUUGAAUUCAAAAAACACAUCCAUGUCAUUUUCAUGCAUUGCGAUAGGAAUCAUUACACUCUAUCUGGGAGCUGUGGUGCAAGCUGACACGGGGUGUGUUAUAAACUGGAAAGGCAAAGAACUCAAAUGUGGAAGUGGAAUCUUCGUCACCAACGAGGUCCAUACCUGGACAGAGCAAUACAAAUUCCAAGCAGACUCCCCAAAAAGAUUGGCAACAGCCAUUGCAGGCGCUUGGGAGAAUGGAGUGUGUGGAAUUAGGUCAACAACCAGAAUGGAGAAUCUCCUGUGGAAGCAAAUAGCCAAUGAACUGAACUACAUAUUGUGGGAAAACAAUAUCAAAUUAACGGUAGUUGUGGGCGAUAUAAUUGGGGUCUUAGAGCAAGGAAAAAGAACACUAACACCACAACCCAUGGAGCUAAAAUACUCAUGGAAAACGUGGGGAAAGGCAAAAAUAGUGACAGCUGAAACACAAAAUUCUUCUUUCAUAAUAGAUGGACCAAACACACCGGAGUGUCCAAGUGCCUCAAGAGCAUGGAAUGUGUGGGAGGUGGAAGAUUACGGGUUCGGAGUCUUCACAACCAACAUAUGGCUGAAACUCCGAGAGGUGUAUACCCAACUAUGUGACCAUAGGCUAAUGUCGGCAGCCGUCAAGGAUGAGAGGGCCGUACAUGCCGACAUGGGCUAUUGGAUAGAAAGCCAAAAGAAUGGAAGUUGGAAGCUAGAAAAAGCAUCCCUCAUAGAGGUGAAAACCUGCACAUGGCCAAAAUCACAUACCCUUUGGAGUAAUGGUGUGUUAGAGAGUGACAUGAUCAUUCCAAAGAGUCUAGCUGGUCCUAUCUCGCAACACAACUACAGGCCCGGGUACCACACCCAGACGGCGGGACCCUGGCAUUUAGGAAAAUUAGAGCUGGACUUCAACUAUUGUGAAGGAACAACAGUUGUCAUCACAGAAAACUGUGGGACAAGAGGCCCAUCAUUGAGAACAACAACAGUGUCAGGGAAGUUAAUACACGAAUGGUGUUGCCGCUCGUGCACACUUCCUCCCCUGCGAUACAUGGGAGAAGACGGUUGCUGGUAUGGCAUGGAAAUCAGACCCAUCAGUGAGAAAGAAGAGAACAUGGUAAAGUCUUUAGUCUCAGCGGGAAGUGGAAAGGUGGACAACUUCACAAUGGGUGUCUUGUGUUUGGCAAUCCUCUUUGAAGAGGUGAUGAGAGGAAAAUUUGGGAAGAAACACAUGAUUGCGGGGGUUUUCUUCACGUUUGUACUCCUUCUCUCAGGGCAAAUAACAUGGAGAGAUAUGGCGCACACACUAAUAAUGAUUGGGUCCAACGCAUCUGACAGGAUGGGAAUGGGCGUUACCUACCUAGCUUUAAUUGCAACAUUUAAAAUCCAGCCAUUCUUGGCUUUGGGAUUUUUCCUAAGAAAACUGACAUCCAGAGAAAAUUUAUUGUUAGGAGUUGGGCUGGCUAUGGCAACAACGUUACAACUGCCAGAGGACAUUGAACAAAUGGCAAAUGGAAUCGCUCUGGGGCUCAUGGCUCUUAAACUGAUAACACAAUUUGAAACAUACCAAUUAUGGACAGCAUUAAUCUCCUUAACGUGUUCAAACACAAUCUUUACGUUGACUGUUGCCUGGAGAACAGCCACCCUGAUUUUGGCCGGAGUUUCGCUUUUACCAGUGUGCCAGUCUUCGAGCAUGAGGAAAUCAGACUGGCUUCCAAUGACAGUGGCAGCUAUGGGAGUUCCACCUCUACCACUUUUUAUUUUUAGCUUGAAAGACACACUCAAAAGAAGAAGUUGGCCACUGAAUGAAGGGGUGAUGGCUGUUGGGCUUGUGAGCAUUCUGGCCAGUUCUCUCCUUAGAAAUGAUGUACCCAUGGCUGGACCAUUAGUGGCCGGGGGCUUGCUGAUAGCGUGCUACGUCAUAACUGGCACGUCAGCAGACCUCACCGUAGAAAAAGCAGCAGAUGUAACAUGGGAGGAAGAGGCUGAGCAAACAGGAGUGUCCCACAACUUAAUGAUCACAGUUGAUGAUGAUGGAACAAUGAGAAUAAAAGAUGAUGAGACUGAGAAUAUCCUAACAGUGCUUUUGAAAACAGCAUUACUAAUAGUAUCAGGAAUCUUUCCAUACUCCAUCCCCGCAACAUUGUUGGUCUGGCAUACUUGGCAAAAGCAAACCCGAAGAUCCGGCGUUCUAUGGGAUGUACCUAGCCCUCCAGAGACACAGAAAGCAGAAUUGGAAGAAGGGGUCUAUAGGAUCAAACAGCAAGGAAUUUUUGGGAAAACCCAAGUAGGGGUUGGAGUACAGAAAGAAGGAGUCUUUCACACCAUGUGGCACGUUACAAGAGGGGCAGUGUUAACAUAUAAUGGGAAAAGACUGGAACCAAACUGGGCUAGCGUGAAAAAAGAUCUGAUUUCAUACGGAGGAGGAUGGAGAUUGAGCGCACAAUGGCAAAAGGGGGAGGAGGUGCAGGUUAUUGCCGUAGAGCCUGGGAAGAACCCAAAGAACUUUCAAACCAUGCCAGGCACUUUUCAGACUACAACAGGGGAAAUAGGAGCAGUUGCACUGGAUUUCAAGCCUGGAACUUCAGGAUCUCCUAUCAUAAACAGAGAGGGAAAGGUAGUGGGACUGUAUGGCAAUGGAGUGGUUACAAAGAAUGGUGGCUACGUCAGCGGAAUAGCGCAAACGAAUGCAGAACCAGAUGGACCGACACCAGAAUUGGAAGAAGAGAUGUUCAAAAAGCGAAAUCUAACCAUAAUGGAUCUUCAUCCUGGGUCAGGAAAGACACGGAAAUACCUUCCAGCUAUUGUUAGAGAGGCAAUCAAGAGACGUUUAAGAACUCUAAUUCUGGCACCGACAAGGGUGGUUGCAGCUGAGAUGGAAGAAGCAUUGAAAGGGCUCCCGAUAAGGUACCAAACAACAGCAACAAAAUCUGAACACACAGGAAGAGAGAUUGUUGAUCUGAUGUGCCACGCAACGUUCACAAUGCGUCUGCUGUCACCAGUUAGGGUUCCAAACUAUAAUUUGAUAAUAAUGGAUGAAGCCCAUUUCACAGACCCAGCCAGUAUAGCUGCUAGAGGGUACAUAUCAACUCGUGUUGGAAUGGGAGAAGCAGCCGCAAUUUUCAUGACAGCAACGCCCCCUGGAACAGCUGAUGCCUUUCCCCAGAGCAACGCUCCAAUUCAAGAUGAAGAAAGGGACAUACCAGAACGCUCAUGGAAUUCAGGCAAUGAAUGGAUAACCGACUUCGCUGGGAAAACGGUGUGGUUUGUCCCCAGCAUUAAAGCCGGAAAUGACAUAGCAAACUGCUUGCGAAAAAACGGGAAAAAGGUCAUUCAACUUAGUAGGAAGACUUUUGACACAGAAUAUCAGAAAACUAAACUGAAUGAUUGGGACUUCGUGGUGACGACUGACAUUUCAGAAAUGGGGGCCAAUUUCAAAGCAGAUAGAGUGAUCGACCCAAGAAGAUGUCUCAAACCAGUGAUCCUGACAGAUGGACCAGAGCGGGUGAUCCUGGCUGGACCAAUGCCAGUCACCGCGGCGAGUGCUGCGCAAAGGAGAGGGAGAGUUGGCAGGAACCCACAAAAAGAAAAUGACCAGUACAUAUUCACGGGCCAGCCUCUCAACAAUGAUGAAGACCAUGCUCACUGGACAGAAGCAAAAAUGCUGCUGGACAACAUUAACACACCAGAAGGGAUCAUACCAGCUCUCUUUGAGCCAGAAAGGGAAAAGUCAGCCGCCAUAGACGGUGAGUAUCGCCUGAAAGGUGAGUCCAGGAAGACUUUCGUGGAACUCAUGAGGAGGGGUGACCUUCCAGUCUGGUUAGCCCAUAAAGUAGCAUCAGAAGGGAUCAAAUAUACAGAUAGAAAAUGGUGCUUUGAUGGACAACGUAAUAAUCAAAUUUUAGAAGAGAACAUGGAUGUGGAAAUCUGGACAAAGGAAGGAGAAAAGAAAAAAUUGAGACCUAGGUGGCUUGAUGCCCGCACCUAUUCAGAUCCCUUAGCACUCAAGGAAUUCAAGGACUUUGCGGCUGGCAGAAAGUCAAUAGCCCUUGAUCUUGUGACAGAAAUAGGAAGAGUGCCUUCACACCUAGCUCAUAGAACGAGAAACGCUCUGGACAAUCUGGUGAUGCUGCAUACGUCAGAACAUGGCGGUAAGGCCUACAGGCAUGCGGUGGAGGAACUACCAGAGACAAUGGAAACACUCCUACUCUUGGGACUCAUGAUCUUGUUGACAGGUGGAGCAAUGCUUUUCUUAAUAUCAGGUAAAGGGAUUGGAAAGACUUCAAUAGGACUCAUUUGUGUAAUUGCUUCCAGCGGCAUGUUGUGGAUGGCCGAAAUCCCACUCCAAUGGAUCGCGUCGGCCAUAGUCCUGGAGUUUUUUAUGAUGGUGUUGCUUAUACCAGAACCAGAAAAGCAGAGAACCCCCCAAGACAACCAACUCGCAUAUGUCGUGAUAGGCAUACUUACAUUGGCUGCAAUAAUAGCAGCCAAUGAAAUGGGAUUGUUGGAAACUACAAAGAGAGAUUUAGGAAUGUCUAAGGAGCCAGGUGUUGUUUCUCCAACCAGCUAUUUAGAUGUGGACUUGCACCCAGCAUCAGCCUGGACAUUGUAUGCUGUGGCCACUACAGUAAUAACACCAAUGUUAAGACAUACCAUAGAGAAUUCUACAGCAAAUGUGUCCCUGGCAGCUAUAGCCAACCAGGCAGUGGUCCUGAUGGGUUUGGACAAAGGAUGGCCAAUAUCAAAAAUGGACUUAGGAGUACCCCUGCUGGCAUUGGGUUGCUAUUCACAAGUGAACCCACUGACUCUAACAGCGGCAGUACUCUUGCUGAUCACACAUUAUGCUAUUAUAGGUCCAGGAUUGCAGGCAAAAGCCACUCGUGAAGCUCAGAAAAGGACAGCUGCUGGAAUAAUGAAGAAUCCAACGGUGGAUGGGAUAAUGACAAUAGACCUAGAUCCUGUUAUAUAUGAUUCAAAAUUUGAAAAGCAACUGGGACAGGUUAUGCUCCUGGUUUUGUGUGCAGUUCAACUUUUGUUAAUGAGAACAUCAUGGGCCUUGUGUGAGGCUUUAACUCUAGCUACAGGACCAAUAACAACACUCUGGGAAGGAUCACCUGGGAAGUUUUGGAACACCACGAUAGCUGUUUCCAUGGCAAACAUUUUUAGAGGGAGCUAUUUAGCAGGAGCUGGGCUUGCUUUUUCUAUUAUGAAAUCAGUUGGAACAGGGAAAAGAGGAACAGGCUCACAGGGUGAAACUUUAGGAGAAAAAUGGAAAAAGAAGUUAAAUCAAUUAUCCCGGAAAGAGUUUGACCUUUACAAGAAAUCUGGAAUCACUGAAGUGGAUAGAACAGAAGCCAAAGAAGGGUUGAAAAGAGGAGAAAUAACACAUCAUGCCGUGUCCAGAGGUAGCGCAAAACUUCAAUGGUUUGUGGAGAGAAACAUGGUCAUUCCCGAAGGAAGAGUUAUAGACUUGGGCUGUGGAAGAGGAGGCUGGUCAUAUUACUGUGCAGGACUGAAAAAAGUCACAGAAGUGCGAGGAUACACAAAAGGCGGUCCAGGACACGAAGAACCAGUACCUAUGUCCACAUAUGGAUGGAACAUAGUCAAGUUAAUGAGUGGAAAGGAUGUGUUUUAUCUUCCACCUGAAAAGUGUGACACCCUGUUGUGUGACAUUGGAGAAUCUUCACCAAGCCCAACAGUGGAAGAAAGCAGAACUAUAAGAGUUUUGAAGAUGGUUGAACCAUGGCUAAAGAACAACCAAUUUUGUAUUAAAGUAUUGAACCCUUACAUGCCAACUGUGAUUGAGCACCUAGAAAGACUACAAAGGAAACAUGGAGGAAUGCUUGUGAGAAAUCCACUUUCACGAAACUCCACGCACGAAAUGUACUGGAUAUCUAAUGGCACAGGUAACAUUGUCGCUUCAGUCAACAUGGUAUCUAGACUGCUACUGAACAGGUUCACGAUGACACACAGAAGACCCACCAUUGAGAAAGAUGUGGAUUUAGGAGCAGGAACUCGACAUGUUAAUGCGGAACCAGAAACACCCAAUAUGGAUGUCAUUGGGGAAAGAAUAAAAAGGAUCAAGGAGGAGCAUAAUUCAACAUGGCACUAUGAUGACGAAAACCCCUACAAAACGUGGGCUUACCAUGGAUCUUAUGAAGUCAAAGCCACAGGCUCAGCCUCCUCCAUGAUAAAUGGAGUCGUGAAACUCCUCACUAAACCAUGGGAUGUGGUGCCCAUGGUGACACAGAUGGCAAUGACAGAUACAACUCCAUUUGGCCAGCAGAGAGUCUUUAAAGAGAAAGUGGACACCAGGACACCCAGGUCUAUGCCAGGAACAAGAAGGGUUAUGGGGAUCACAGCGGAGUGGCUCUGGAGAACCCUGGGAAGGAACAAAAAACCCAGGUUAUGCACAAGGGAAGAGUUUACAAAAAAGGUCAGAACUAACGCAGCCAUGGGAGCCGUUUUCACAGAGGAGAACCAAUGGGACAGCGCGAAAGCUGCUGUUGAGGAUGAGGAUUUUUGGAAACUUGUGGACAGAGAACGUGAACUCCACAAAUUGGGUAAGUGUGGAAGCUGUGUUUACAACAUGAUGGGCAAGAGAGAGAAGAAACUUGGAGAGUUUGGCAAAGCAAAAGGCAGUAGAGCUAUAUGGUACAUGUGGUUGGGAGCCAGGUACCUUGAGUUCGAAGCCCUUGGAUUCUUAAAUGAAGACCACUGGUUCUCGCGUGAGAACUCUUACAGUGGAGUGGAAGGAGAAGGACUGCACAAGCUAGGCUAUAUAUUGAGGGACAUUUCUAAGAUACCCGGAGGAGCUAUGUAUG-CUGAUGACACAGCUGGUUGGGACACAAGAAUAACAGAAGAUGACCUGCACAAUGAGGAAAAGAUCACACAGCAAAUGGACCCUGAACACAGGCAGCUAGCGAACGCUAUAUUUAAGCUCACAUACCAAAACAAAGUGGUCAAAGUUCAACGACCGACUCCAACAGGCACGGUAAUGGACAUCAUAUCUAGGAAAGACCAAAGAGGCAGUGGACAGGUAGGAACUUAUGGUCUGAAUACAU---UCACCAACAUGGAAGCCCAGUUAAUCAGACAAAUGGAAGGAGAAGGUGUGCUGUCAAAGGCAGACCUCGAGAACCCUCAUCUGUCAGAGAAGAAAAUUACACAAUGGUUGGAAACCAAAGGAGUGGAGAGGUUAAAAAGAAUGGCCAUUAGCGGGGAUGAUUGCGUAGUGAAACCAAUCGAUGACAGGUUCGCUAAUGCCCUGCUCGCUCUGAACGAUAUGGGAAAGGUUCGGAAAGACAUACCUCAAUGGCAGCCAUCAAAGGGAUGGCAUGAUUGGCAACAGGUUCCUUUCUGCUCCCACCACUUUCAUGAAUUGAUCAUGAAAGAUGGAAGAAAGUUGGUGGUUCCCUGCAGACCCCAGGACGAACUAAUAGGAAGAGCAAGAAUCUCUCAAGGAGCGGGAUGGAGCCUUAGAGAAACCGCAUGUCUGGGGAAAGCCUACGCUCAAAUGUGGAGUCUCAUGUAUUUUCACAGAAGAGACCUCAGACUAGCAUCCAACGCCAUAUGUUCAGCAGUACCAGUCCACUGGGUCCCCACAAGUAGAACGACAUGGUCUAUUCAUGCUCACCAUCAGUGGAUGACCACAGAAGACAUGCUUACUGUCUGGAACAGGGUGUGGAUCGAGGACAAUCCAUGGAUGGAAGACAAAACUCCAGUCACAACCUGGGAAAAUGUUCCAUAUCUAGGGAAGAGAGAAGACCAAUGGUGCGGAUCACUUAUCGGUCUCACUUCCAGAGCAACCUGGGCCCAGAACAUACCCACAGCAAUUCAACAGGUGAGAAGCCUUAUAGGCAAUGAAGAGUUUCUGGACUACAUGCCUUCAAUGAAGAGAUUUAGGAAGGAGGAGGAGUCGGAGGGAGUCAUUUGGU-AA
		</sequence>
		<sequence>
			<taxon idref="FJ205870"/>
			AUGAACAACCAACGGAAGAAGACGGGAAAACCGUCUAUCAAUAUGCUGAAACGCGUGAGAAACCGUGUGUCAACUGGAUCACAGUUGGCGAAGAGAUUCUCAAAAGGACUGCUGAACGGCCAGGGACCAAUGAAACUGGUUAUGGCGUUCAUAGCUUUCCUCAGAUUUCUAGCCAUUCCACCAACAGCAGGAGUCUUGGCUAGAUGGGGAACCUUCAAGAAGUCGGGGGCCAUUAAGGUCCUGAAAGGCUUCAAGAAGGAGAUCUCAAACAUGCUGAGCAUAAUCAACAAACGGAAAAAGACAUCGCUCUGUCUCAUGAUGAUAUUGCCAGCAGCACUUGCUUUCCACUUGACUUCACGAGAUGGAGAGCCGCGCAUGAUUGUGGGGAAGAAUGAAAGAGGAAAAUCCCUACUUUUUAAGACAGCCUCUGGAAUUAACAUGUGCACACUCAUAGCCAUGGACUUAGGAGAGAUGUGUGAUGACACGGUCACUUACAAAUGCCCCCACAUUGCCGAAGUGGAACCUGAAGACAUUGACUGCUGGUGCAACCUCACAUCAACAUGGGUGACUUAUGGAACGUGCAAUCAAGCCGGAGAGCACAGACGCGACAAGAGAUCAGUGGCGUUAGCUCCCCAUGUCGGCAUGGGACUGGACACACGCACCCAAACCUGGAUGUCAGCUGAAGGAGCUUGGAGGCAAGUCGAGAAGGUAGAGACAUGGGCCCUUAGGCACCCAGGGUUCACCAUACUAGCCCUAUUUCUUGCCCAUUACAUAGGCACUUCCUUGACCCAGAAGGUGGUUAUUUUUAUACUACUAAUGCUGGUCACCCCAUCCAUGACAAUGAGAUGUGUGGGAGUAGGAAACAGAGAUUUUGUGGAAGGUCUAUCAGGAGCUACGUGGGUUGACGUGGUGCUCGAGCACGGGGGGUGUGUGACCACCAUGGCUAAGAACAAGCCCACGUUGGAUAUAGAGCUUCAGAAGACCGAGGCCACCCAACUGGCGACCCUAAGGAAGCUAUGCAUUGAGGGGAAAAUUACCAACAUAACAACUGACUCAAGAUGUCCUACCCAAGGGGAAGCGGUUUUGCCUGAGGAGCAGGACCAGAACUACGUGUGUAAGCAUACAUACGUAGACAGAGGCUGGGGGAACGGAUGUGGUUUGUUUGGCAAGGGAAGCUUGGUAACAUGUGCGAAAUUUCAAUGCCUGGAACCAAUAGAGGGAAAAGUGGUGCAAUAUGAGAACCUCAAAUACACCGUCAUCAUCACAGUGCACACAGGAGACCAACACCAGGUGGGAAAUGAAACGCAGGGAGUCACGGCUGAGAUAACACCUCAGGCAUCAACCACUGAAGCCAUCUUGCCUGAAUAUGGAACCCUUGGGCUAGAAUGCUCACCACGGACAGGUUUGGAUUUCAAUGAAAUGAUCUUGCUAACAAUGAAGAACAAAGCAUGGAUGGUACAUAGACAAUGGUUUUUUGACCUACCUCUACCAUGGACAUCAGGAGCUACAACGGAAACACCAACCUGGAACAGGAAGGAGCUUCUUGUGACAUUUAAAAACGCACAUGCGAAAAAACAAGAAGUAGUUGUCCUUGGAUCGCAAGAGGGAGCAAUGCAUACCGCAUUGACAGGAGCCACAGAAAUCCAAAACUCAGGAGGCACAAGCAUUUUUGCGGGGCACUUAAAAUGUAGACUUAAGAUGGACAAAUUGGAACUCAAGGGGAUGAGCUAUGCAAUGUGCACGAAUACCUUUGUGUUGAAGAAAGAAGUCUCAGAAACGCAGCAUGGGACAAUACUCAUCAAGGUCGAGUACAAAGGGGAAGAUGUACCUUGCAAGAUUCCUUUCUCCACAGAGGAUGGACAAGGGAAAGCUCACAAUGGCAGACUGAUUACAGCCAACCCAGUGGUGACUAAGAAGGAGGAGCCUGUCAAUAUUGAGGCGGAACCUCCUUUUGGGGAAAGUAAUAUAGUAAUUGGAAUUGGAGACAACGCCUUGAAAAUCAACUGGUACAAGAAGGGAAGCUCUAUUGGGAAGAUGUUCGAGGCCACUGCCAGAGGUGCAAGGCGCAUGGCCAUCUUGGGAGACACAGCUUGGGACUUUGGAUCAGUGGGUGGUGUUCUGAACUCAUUAGGCAAAAUGGUGCACCAAAUAUUCGGAAGUGCUUACACAGCCCUAUUCAGUGGAGUCUCUUGGGUAAUGAAAAUUGGAAUAGGAGUUCUCUUGACUUGGAUAGGGUUGAAUUCAAAAAACACAUCCAUGUCAUUUUCAUGCAUUGCGAUAGGAAUCAUUACACUCUAUCUGGGAGCUGUGGUGCAAGCUGACACGGGGUGUGUUAUAAACUGGAAAGGCAAAGAACUCAAAUGUGGAAGUGGAAUCUUCGUCACCAACGAGGUCCAUACCUGGACAGAGCAAUACAAAUUCCAAGCAGACUCCCCAAAAAGAUUGGCAACAGCCAUUGCAGGUGCUUGGGAGAAUGGAGUGUGUGGAAUUAGGUCAACGACCAGAAUGGAGAAUCUCCUGUGGAAGCAAAUAGCCAAUGAACUGAACUACAUAUUGUGGGAAAACAAUAUCAAAUUAACGGUAGUUGUGGGCGAUAUAAUUGGGAUCUUAGAGCAAGGAAAAAGAACACUAACACCACAACCCAUGGAGCUAAAAUACUCAUGGAAAACGUGGGGAAAGGCAAAAAUAGUGACAGCUGAAACACAAAAUUCUUCUUUCAUAAUAGAUGGACCAAACACACCGGAGUGUCCAAGUGCCUCAAGAGCAUGGAAUGUGUGGGAGGUGGAAGAUUACGGGUUCGGAGUCUUCACAACCAACAUAUGGCUGAAACUCCGAGAGGUGUAUACCCAACUAUGUGACCAUAGGCUAAUGUCGGCAGCCGUCAAGGAUGAGAGGGCCGUACAUGCCGACAUGGGCUAUUGGAUAGAAAGCCAAAAGAAUGGAAGUUGGAAGCUAGAAAAAGCAUCCCUCAUAGAGGUGAAAACCUGCACAUGGCCAAAAUCACAUACCCUUUGGAGUAAUGGUGUGUUAGAGAGUGACAUGAUCAUUCCAAAGAGUCUAGCUGGUCCUAUCUCGCAACACAAUUACAGGCCCGGGUACCACACCCAGACGGCGGGACCCUGGCAUUUAGGAAAAUUAGAGCUGGACUUCAACUAUUGUGAAGGAACAACAGUUGUCAUCACAGAAAACUGUGGGACAAGAGGCCCAUCAUUGAGAACAACAACAGUGUCAGGGAAGUUAAUACACGAAUGGUGUUGCCGCUCGUGCACACUUCCUCCCCUGCGAUACAUGGGAGAAGACGGUUGCUGGUAUGGCAUGGAAAUCAGACCCAUCAGUGAGAAAGAAGAGAACAUGGUAAAGUCUUUAGUCUCAGCGGGAAGUGGAAAGGUGGACAACUUCACAAUGGGUGUCUUGUGUUUGGCAAUCCUCUUUGAAGAGGUGAUGAGAGGAAAAUUUGGGAAGAAACACAUGAUUGCGGGGGUUUUCUUCACGUUUGUACUCCUUCUCUCAGGGCAAAUAACAUGGAGAGAUAUGGCGCACACACUAAUAAUGAUUGGGUCCAACGCAUCUGACAGGAUGGGAAUGGGCGUUACCUACCUAGCUUUAAUUGCAACAUUUAAAAUCCAGCCAUUCUUGGCUUUGGGAUUUUUCCUAAGAAAACUGACAUCCAGAGAAAAUUUAUUGUUAGGAGUUGGGCUGGCUAUGGCAACAACGUUACAACUGCCAGAGGACAUUGAACAAAUGGCAAAUGGAAUCGCUCUGGGGCUCAUGGCUCUUAAACUGAUAACACAAUUUGAAACAUACCAAUUAUGGACAGCAUUAAUCUCCUUAACGUGUUCAAACACAAUCUUUACGUUGACUGUUGCCUGGAGAACAGCCACCCUGAUUUUGGCCGGAGUUUCGAUUUUACCAGUGUGCCAGUCUUCGAGCAUGAGGAAAUCAGACUGGCUUCCAAUGACAGUGGCAGCUAUGGGAGUUCCACCUCUACCACUUUUUAUUUUUAGCUUGAAAGACACACUCAAAAGAAGAAGCUGGCCACUGAAUGAAGGGGUGAUGGCUGUUGGGCUUGUGAGCAUUCUGGCCAGUUCUCUCCUUAGAAAUGAUGUACCCAUGGCUGGACCAUUAGUGGCCGGGGGCUUGCUGAUAGCGUGCUACGUCAUAACUGGCACGUCAGCAGACCUCACCGUAGAAAAAGCAGCAGAUGUAACAUGGGAGGAAGAGGCUGAGCAAACAGGAGUGUCCCACAACUUAAUGAUCACAGUUGAUGAUGAUGGAACAAUGAGAAUAAAAGAUGAUGAGACUGAGAAUAUCCUAACAGUGCUUUUGAAAACAGCAUUACUAAUAGUAUCAGGAAUCUUUCCAUACUCCAUCCCCGCAACAUUGUUGGUCUGGCAUACUUGGCAAAAGCAAACCCGAAGAUCCGGCGUUCUAUGGGAUGUACCUAGCCCUCCAGAGACACAGAAAGCAGAACUGGAAGAAGGGGUCUAUAGGAUCAAACAGCAAGGAAUUUUUGGGAAAACCCAAGUAGGGGUUGGAGUACAGAAAGAAGGAGUCUUUCACACCAUGUGGCACGUUACAAGAGGGGCAGUGUUAACAUAUAAUGGGAAAAGACUGGAACCAAACUGGGCUAGCGUGAAAAAAGAUCUGAUUUCAUACGGAGGAGGAUGGAGAUUGAGCGCACAAUGGCAAAAGGGGGAGGAGGUGCAGGUUAUUGCCGUAGAGCCUGGGAAGAACCCAAAGAACUUUCAAACCAUGCCAGGCACUUUUCAGACUACAACAGGGGAAAUAGGAGCAAUUGCACUGGAUUUCAAGCCUGGAACUUCAGGAUCUCCUAUCAUAAACAGAGAGGGAAAGGUAGUGGGACUGUAUGGCAAUGGAGUGGUUACAAAGAAUGGUGGCUACGUCAGCGGAAUAGCGCAAACGAAUGCAGAACCAGAUGGACCGACACCAGAAUUGGAAGAAGAGAUGUUCAAAAAGCGAAAUCUAACCAUAAUGGAUCUUCAUCCUGGGUCAGGAAAGACACGGAAAUACCUUCCAGCUAUUGUUAGAGAGGCAAUCAAGAGACGUUUAAGAACUCUAAUUCUGGCACCGACAAGGGUGGUUGCAGCUGAGAUGGAAGAAGCAUUGAAAGGGCUCCCGAUAAGGUACCAAACAACAGCAACAAAAUCUGAACACACAGGAAGAGAGAUUGUUGAUCUGAUGUGCCACGCAACGUUCACAAUGCGUCUGCUGUCACCAGUCAGGGUUCCAAACUAUAACUUGAUAAUAAUGGAUGAAGCCCAUUUCACAGACCCAGCCAGUAUAGCUGCUAGAGGGUACAUAUCAACUCGUGUUGGAAUGGGAGAAGCAGCCGCAAUUUUCAUGACAGCAACGCCCCCUGGAACAGCUGAUGCCUUUCCCCAGAGCAACGCUCCAAUUCAAGAUGAAGAAAGGGACAUACCAGAACGCUCAUGGAAUUCAGGCAAUGAAUGGAUAACCGACUUCGCUGGGAAAACGGUGUGGUUUGUCCCCAGCAUUAAAGCCGGAAAUGACAUAGCAAACUGCUUGCGAAAAAACGGGAAAAAGGUCAUUCAACUUAGUAGGAAGACUUUUGACACAGAAUAUCAGAAAACUAAACUGAAUGAUUGGGACUUCGUGGUGACGACUGACAUUUCAGAAAUGGGGGCCAAUUUCAAAGCAGAUAGAGUGAUCGACCCAAGAAGAUGUCUCAAACCAGUGAUCCUGACAGAUGGACCAGAGCGGGUGAUCCUGGCUGGACCAAUGCCAGUCACCGCGGCGAGUGCUGCGCAAAGGAGAGGGAGAGUUGGCAGGAACCCACAAAAAGAAAAUGACCAGUACAUAUUCACGGGCCAGCCUCUCAACAAUGAUGAAGACCAUGCUCACUGGACAGAAGCAAAAAUGCUGCUGGACAACAUUAACACACCAGAAGGGAUCAUACCAGCUCUCUUUGAGCCAGAAAGGGAAAAGUCAGCCGCCAUAGACGGUGAGUAUCGCCUGAAAGGUGAGUCCAGGAAGACUUUCGUGGAACUCAUGAGGAGGGGUGACCUUCCAGUCUGGUUAGCCCAUAAAGUAGCAUCAGAAGGGAUCAAAUAUACAGAUAGAAAAUGGUGCUUUGAUGGACAACGUAAUAAUCAAAUUUUAGAAGAGAACAUGGAUGUGGAAAUCUGGACAAAGGAAGGAGAAAAGAAAAAAUUGAGACCUAGGUGGCUUGAUGCCCGCACCUAUUCAGAUCCCUUAGCACUCAAGGAAUUCAAGGACUUUGCGGCUGGCAGAAAGUCAAUAGCCCUUGAUCUUGUGACAGAAAUAGGAAGAGUGCCUUCACACCUAGCUCAUAGAACGAGAAACGCUCUGGACAAUCUGGUGAUGCUGCAUACGUCAGAACAUGGCGGUAAGGCCUACAGGCAUGCGGUGGAGGAACUACCAGAGACAAUGGAAACACUCCUACUCUUGGGACUCAUGAUCUUGUUGACAGGUGGAGCAAUGCUUUUCUUAAUAUCAGGUAAAGGGAUUGGAAAGACUUCAAUAGGACUCAUUUGUGUAAUUGCUUCCAGCGGCAUGUUGUGGAUGGCCGAAAUCCCACUCCAAUGGAUCGCGUCGGCCAUAGUCCUGGAGUUUUUUAUGAUGGUGUUGCUUAUACCAGAACCAGAAAAGCAGAGAACCCCCCAAGACAACCAACUCGCAUAUGUCGUGAUAGGCAUACUUACAUUGGCUGCAAUAAUAGCAGCCAAUGAAAUGGGAUUGUUAGAAACUACAAAGAGAGAUUUAGGAAUGUCUAAGGAGCCAGGUGUUGUUUCUCCAACCAGUUAUUUAGAUGUGGACUUGCACCCAGCAUCAGCCUGGACAUUGUAUGCUGUGGCCACUACAGUAAUAACACCAAUGUUAAGACAUACCAUAGAGAAUUCUACAGCAAAUGUGUCCCUGGCAGCUAUAGCCAACCAGGCAGUGGUCCUGAUGGGUUUGGACAAAGGAUGGCCAAUAUCAAAAAUGGACUUAGGAGUACCCCUGCUGGCAUUGGGUUGCUAUUCACAAGUGAACCCACUGACUCUAACAGCGGCAGUACUCUUGCUGAUCACACAUUAUGCUAUUAUAGGUCCAGGAUUGCAGGCAAAAGCUACUCGUGAAGCUCAGAAAAGGACAGCUGCUGGAAUAAUGAAGAAUCCAACGGUGGAUGGGAUAAUGACAAUAGACCUAGAUCCUGUAAUAUAUGAUUCAAAAUUUGAAAAGCAACUGGGACAGGUUAUGCUCCUGGUUUUGUGUGCAGUUCAACUUUUGUUAAUGAGAACAUCAUGGGCCUUGUGUGAAGCUUUAACUCUAGCUACAGGACCAAUAACAACACUCUGGGAAGGAUCACCUGGGAAGUUUUGGAACACCACGAUAGCUGUUUCCAUGGCGAACAUUUUUAGAGGGAGCUAUUUAGCAGGAGCUGGGCUUGCUUUUUCUAUUAUGAAAUCAGUUGGAACAGGGAAAAGAGGAACAGGCUCACAGGGUGAAACUUUAGGAGAAAAAUGGAAAAAGAAGUUAAAUCAAUUAUCCCGGAAAGAGUUUGACCUUUACAAGAAAUCUGGAAUCACUGAAGUGGAUAGAACAGAAGCCAAAGAAGGGUUGAAAAGAGGAGAAAUAACACAUCAUGCCGUGUCCAGAGGUAGCGCAAAACUUCAAUGGUUUGUGGAGAGAAACAUGGUCAUUCCCGAAGGAAGAGUUAUAGACUUGGGCUGUGGAAGAGGAGGCUGGUCAUAUUACUGUGCAGGACUGAAAAAAGUCACAGAAGUGCGAGGAUACACAAAAGGCGGUCCAGGACACGAAGAACCAGUACCCAUGUCCACAUAUGGAUGGAACAUAGUCAAGUUAAUGAGUGGAAAGGAUGUGUUUUAUCUUCCACCUGAAAAGUGUGACACCCUGUUGUGUGACAUUGGAGAAUCUUCACCAAGCCCAACAGUGGAAGAAAGCAGAACUAUAAGAGUUUUGAAGAUGGUUGAACCAUGGCUAAAGAACAACCAAUUUUGUAUUAAAGUAUUGAACCCUUACAUGCCAACUGUGAUUGAGCACCUAGAAAGACUACAAAGGAAACAUGGAGGAAUGCUUGUGAGAAAUCCACUUUCACGAAACUCCACGCACGAAAUGUACUGGAUAUCUAAUGGCACAGGUAACAUUGUCGCUUCAGUCAACAUGGUAUCUAGACUGCUACUGAACAGGUUCACGAUGACACACAGAAGACCCACCAUUGAGAAAGAUGUGGAUUUAGGAGCAGGAACUCGACAUGUUAAUGCGGAACCAGAAACACCCAAUAUGGAUGUCAUUGGGGAAAGAAUAAAAAGGAUCAAGGAGGAGCAUAAUUCAACAUGGCACUAUGAUGACGAAAACCCCUACAAAACGUGGGCUUACCAUGGAUCUUAUGAAGUCAAAGCCACAGGCUCAGCCUCCUCCAUGAUAAAUGGAGUCGUGAAACUCCUCACUAAACCAUGGGAUGUGGUGCCCAUGGUGACACAGAUGGCAAUGACAGAUACAACUCCAUUUGGCCAGCAGAGAGUCUUUAAAGAGAAAGUGGACACCAGGACACCCAGGUCUAUGCCAGGAACAAGAAGGGUUAUGGGGAUCACAGCGGAGUGGCUCUGGAGAACCCUGGGAAGGAACAAAAAACCCAGGUUAUGCACAAGGGAAGAGUUUACAAAAAAGGUCAGAACUAACGCAGCCAUGGGAGCCGUUUUCACAGAGGAGAACCAAUGGGACAGCGCGAAAGCUGCUGUUGAGGAUGAGGAUUUUUGGAAACUUGUGGACAGAGAACGUGAACUCCACAAAUUGGGCAAGUGUGGAAGCUGUGUUUACAACAUGAUGGGCAAGAGAGAGAAGAAACUUGGAGAGUUUGGCAAAGCAAAAGGCAGUAGAGCUAUAUGGUACAUGUGGUUGGGAGCCAGGUACCUUGAGUUCGAAGCCCUUGGAUUCUUAAAUGAAGACCACUGGUUCUCGCGUGAGAACUCUUACAGUGGAGUGGAAGGAGAAGGACUGCCCAAGCUAGGCUAUAUAUUAAGGGACAUUUCUAAGAUACCCGGAGGAGCUAUGUAUG-CUGAUGACACAGCUGGUUGGGACACAAGAAUAACAGAAGAUGACCUGCACAAUGAGGAAAAGAUCACACAGCAAAUGGACCCUGAACACAGGCAGCUAGCGAACGCUAUAUUUAAGCUCACAUACCAAAACAAAGUGGUCAAAGUUCAACGACCGACUCCAACAGGCACGGUAAUGGACAUCAUAUCUAGGAAAGACCAAAGAGGCAGUGGACAGGUAGGAACUUAUGGUCUGAAUACAU---UCACCAACAUGGAAGCCCAGUUAAUCAGACAAAUGGAAGGAGAAGGUGUGCUGUCAAAGGCAGACCUCGAGAACCCUCAUCUGUCAGAGAAGAAAAUUACACAAUGGUUGGAAACCAAAGGAGUGGAGAGGUUAAAAAGAAUGGCCAUUAGCGGGGAUGAUUGCGUAGUGAAACCAAUCGAUGACAGGUUCGCUAAUGCCCUGCUCGCUCUGAACGAUAUGGGAAAGGUUCGGAAAGACAUACCUCAAUGGCAGCCAUCAAAGGGAUGGCAUGAUUGGCAACAGGUUCCUUUCUGCUCCCACCACUUUCAUGAAUUGAUCAUGAAAGAUGGAAGAAAGUUGGUGGUUCCCUGCAGACCCCAGGACGAACUAAUAGGAAGAGCAAGAAUCUCUCAAGGAGCGGGAUGGAGCCUUAGAGAAACCGCAUGUCUGGGGAAAGCCUACGCUCAAAUGUGGAGUCUCAUGUAUUUUCACAGAAGAGACCUCAGACUAGCAUCCAACGCCAUAUGUUCAGCAGUACCAGUCCACUGGGUCCCCACAAGUAGAACGACAUGGUCUAUUCAUGCUCACCAUCAGUGGAUGACCACAGAAGACAUGCUUACUGUCUGGAACAGGGUGUGGAUCGAGGACAAUCCAUGGAUGGAAGACAAAACUCCAGUCACAACCUGGGAAAAUGUUCCAUAUCUAGGGAAGAGAGAAGACCAAUGGUGCGGAUCACUUAUCGGUCUCACUUCCAGAGCAACCUGGGCCCAGAACAUACCCACAGCAAUUCAACAGGUGAGAAGCCUUAUAGGCAAUGAAGAGUUUCUGGACUACAUGCCUUCAAUGAAGAGAUUUAGGAAGGAGGAGGAGUCGGAGGGAGCCAUUUGGU-AA
		</sequence>
		<sequence>
			<taxon idref="FJ373302"/>
			AUGAACAACCAACGGAAGAAGACGGGAAAACCGUCUAUCAAUAUGCUGAAACGCGUGAGAAACCGUGUGUCAACUGGAUCACAGUUGGCGAAGAGAUUCUCAAAAGGACUGCUGAACGGCCAGGGACCAAUGAAACUGGUUAUGGCGUUCAUAGCUUUCCUCAGAUUUCUAGCCAUUCCACCAACAGCAGGAGUCUUGGCUAGAUGGGGAACCUUCAAGAAGUCGGGGGCCAUUAAGGUCCUGAAAGGCUUCAAGAAGGAGAUCUCAAACAUGCUGAGCAUAAUCAACAAACGGAAAAAGACAUCGCUCUGUCUCAUGAUGAUAUUGCCAGCAGCACUUGCUUUCCACUUGACUUCACGAGAUGGAGAGCCGCGCAUGAUUGUGGGGAAGAAUGAAAGAGGAAAAUCCCUACUUUUUAAGACAGCCUCUGGAAUUAACAUGUGCACACUCAUAGCCAUGGACUUAGGAGAGAUGUGUGAUGACACGGUCACUUACAAAUGCCCCCACAUUGCCGAAGUGGAACCUGAAGACAUUGACUGCUGGUGCAACCUUACAUCAACAUGGGUGACUUAUGGAACGUGCAAUCAAGCCGGAGAGCACAGACGCGACAAGAGAUCAGUGGCGUUAGCUCCCCAUGUCGGCAUGGGACUGGACACACGCACCCAAACCUGGAUGUCAGCUGAAGGAGCGUGGAGGCAAGUCGAGAAGGUAGAGACAUGGGCCCUUAGGCACCCAGGGUUCACCAUACUAGCCCUAUUUCUUGCCCAUUACAUAGGCACUUCCUUGACCCAGAAGGUGGUUAUAUUUAUACUACUAAUGCUGGUCACCCCAUCCAUGACAAUGAGAUGUGUGGGAGUGGGAAACAGAGAUUUUGUGGAAGGUCUAUCAGGAGCUACGUGGGUUGACGUGGUGCUCGAGCACGGGGGGUGUGUGACCACCAUGGCUAAGAACAAGCCCACGUUGGAUAUAGAGCUUCAGAAGACCGAGGCCACCCAACUGGCGACCCUAAGGAAGCUAUGCAUUGAGGGGAAAAUUACCAACAUAACAACUGACUCAAGAUGUCCUACCCAAGGGGAAGCGGUUUUGCCUGAGGAGCAGGACCAGAACUACGUGUGUAAGCAUACAUACGUAGACAGAGGCUGGGGGAACGGAUGUGGUUUGUUUGGCAAGGGAAGCUUGGUAACAUGUGCGAAAUUUCAAUGCUUGGAACCAAUAGAGGGAAAAGUGGUGCAAUAUGAGAACCUCAAAUACACCGUCAUCAUCACAGUGCACACAGGAGACCAACACCAGGUGGGAAAUGAAACGCAGGGAGUCACGGCUGAGAUAACACCUCAGGCAUCAACCACUGAAGCCAUCUUGCCUGAAUAUGGAACCCUUGGGCUAGAAUGCUCACCACGGACAGGUUUGGAUUUCAAUGAAAUGAUCUUGCUAACAAUGAAGAACAAAGCAUGGAUGGUACAUAGACAAUGGUUUUUUGACCUACCUCUACCAUGGACAUCAGGAGCUACAACGGAAACACCAACCUGGAACAGGAAGGAGCUUCUUGUGACAUUCAAAAACGCACAUGCGAAAAAACAAGAAGUAGUUGUCCUUGGAUCGCAAGAGGGAGCAAUGCAUACCGCAUUGACAGGAGCCACAGAAAUCCAAAACUCAGGAGGCACAAGCAUUUUUGCGGGGCACUUAAAAUGUAGACUUAAGAUGGACAAAUUGGAACUCAAGGGGAUGAGCUAUGCAAUGUGCACGAAUACCUUUGUGUUGAAGAAAGAAGUCUCAGAAACGCAGCAUGGGACAAUACUCAUCAAGGUCGAGUACAAAGGGGAAGAUGCACCUUGCAAGAUUCCUUUCUCCACAGAGGAUGGACAAGGGAAAGCUCACAAUGGCAGACUGAUUACAGCCAACCCAGUGGUGACCAAGAAGGAGGAGCCUGUCAAUAUUGAGGCGGAACCUCCUUUUGGGGAAAGUAAUAUAGUAAUUGGAAUUGGAGACAACGCCUUGAAAAUCAACUGGUACAAGAAGGGAAGCUCUAUUGGGAAGAUGUUCGAGGCCACUGCCAGAGGUGCAAGGCGCAUGGCCAUCUUGGGAGACACAGCUUGGGACUUUGGAUCAGUGGGUGGUGUUCUGAACUCAUUAGGCAAAAUGGUGCACCAAAUAUUCGGAAGUGCUUACACAGCCCUAUUCAGUGGAGUCUCUUGGGUAAUGAAAAUUGGAAUAGGAGUUCUCUUGACUUGGAUAGGGUUGAAUUCAAAAAACACAUCCAUGUCAUUUUCAUGCAUUGCGAUAGGAAUCAUUACACUCUAUCUGGGAGCUGUGGUGCAAGCUGACACGGGGUGUGUUAUAAACUGGAAAGGCAAAGAACUCAAAUGUGGAAGUGGAAUCUUCGUCACCAACGAGGUCCAUACCUGGACAGAGCAAUACAAAUUCCAAGCAGACUCCCCAAAAAGAUUGGCAACAGCCAUUGCAGGCGCUUGGGAGAAUGGAGUGUGUGGAAUUAGGUCAACAACCAGAAUGGAGAAUCUCCUGUGGAAGCAAAUAGCCAAUGAACUGAACUACAUAUUGUGGGAAAACAAUAUCAAAUUAACGGUAGUUGUGGGCGAUAUAAUUGGGGUCUUAGAGCAAGGAAAAAGAACACUAACACCACAACCCAUGGAGCUAAAAUACUCAUGGAAAACGUGGGGAAAGGCAAAAAUAGUGACAGCUGAAACACAAAAUUCUUCUUUCAUAAUAGAUGGACCAAACACACCGGAGUGUCCAAGUGCCUCAAGAGCAUGGAAUGUGUGGGAGGUGGAAGAUUACGGGUUCGGAGUCUUCACAACCAACAUAUGGCUGAAACUCCGAGAGGCGUAUACCCAACUAUGUGACCAUAGGCUAAUGUCGGCAGCCGUCAAGGAUGAGAGGGCCGUACAUGCCGACAUGGGCUAUUGGAUAGAAAGCCAAAAGAAAGGAAGUUGGAAGCUAGAAAAAGCAUCCCUCAUAGAGGUGAAAACCUGCACAUGGCCAAAAUCACAUACCCUUUGGAGUAAUGGUGUGUUAGAGAGUGACAUGAUCAUUCCAAAGAGUCUAGCUGGUCCUAUCUCGCAACACAACUACAGGCCCGGGUACCACACCCAGACGGCGGGACCCUGGCAUUUAGGAAAAUUAGAGCUGGACUUCAACUAUUGUGAAGGAACAACAGUUGUCAUCACAGAAAACUGUGGGACAAGAGGCCCAUCAUUGAGAACAACAACAGUGUCAGGGAAGUUAAUACACGAAUGGUGUUGCCGCUCGUGCACACUUCCUCCCCUGCGAUACAUGGGAGAAGACGGUUGCUGGUAUGGCAUGGAAAUCAGACCCAUCAGUGAGAAAGAAGAGAACAUGGUAAAGUCUUUAGUCUCAGCGGGAAGUGGAAAGGUGGACAACUUCACAAUGGGUGUCUUGUGUUUGGCAAUCCUCUUUGAAGAGGUGAUGAGAGGAAAAUUUGGGAAGAAACACAUGAUUGCGGGGGUUUUCUUCACGUUUGUACUCCUUCUCUCAGGGCAAAUAACAUGGAGAGAUAUGGCGCACACACUAAUAAUGAUUGGGUCCAACGCAUCUGACAGGAUGGGAAUGGGCGUUACCUACCUAGCUUUAAUUGCAACAUUUAAAAUCCAGCCAUUCUUGGCUUUGGGAUUUUUCCUAAGAAAACUGACAUCCAGAGAAAAUUUAUUGUUAGGAGUUGGGCUGGCUAUGGCAACAACGUUACAACUGCCAGAGGACAUUGAACAAAUGGCAAAUGGAAUCGCUCUGGGGCUCAUGGCUCUUAAACUGAUAACACAAUUUGAAACAUACCAAUUAUGGACAGCAUUAAUCUCCUUAACGUGUUCAAACACAAUCUUUACGUUGACUGUUGCCUGGAGAACAGCCACCCUGAUUUUGGCCGGAGUUUCGCUUUUACCAGUGUGCCAGUCUUCGAGCAUGAGGAAAUCAGACUGGCUUCCAAUGACAGUGGCAGCCAUGGGAGUUCCACCUCUACCACUUUUUAUUUUUAGCUUGAAAGACACACUCAAAAGGAGAAGCUGGCCACUGAAUGAAGGGGUGAUGGCUGUUGGGCUUGUGAGCAUUCUGGCCAGUUCUCUCCUUAGAAAUGAUGUACCCAUGGCUGGACCAUUAGUGGCCGGGGGCUUGCUGAUAGCGUGCUACGUCAUAACUGGCACGUCAGCAGACCUCACCGUAGAAAAAGCAGCAGAUGUAACAUGGGAGGAAGAGGCUGAGCAAACAGGAGUGUCCCACAACUUAAUGAUCACAGUUGAUGAUGAUGGAACAAUGAGAAUAAAAGAUGAUGAGACUGAGAAUAUCCUAACAGUGCUUUUGAAAACAGCAUUAUUAAUAGUAUCAGGAAUCUUUCCAUACUCCAUCCCCGCAACAUUGUUGGUCUGGCACACUUGGCAAAAGCAAACCCGAAGAUCCGGCGUUCUAUGGGAUGUACCUAGCCCUCCAGAGACACAGAAAGCAGAACUGGAAGAAGGGGUCUAUAGGAUCAAACAACAAGGAAUUUUUGGGAAAACCCAAGUAGGGGUUGGAGUACAGAAAGAAGGAGUCUUUCACACCAUGUGGCACGUUACAAGAGGGGCAGUGUUAACAUACAAUGGGAAAAGACUGGAACCAAACUGGGCUAGCGUGAAAAAAGAUCUGAUUUCAUACGGAGGAGGAUGGAGAUUGAGCGCACAAUGGCAAAAGGGGGAGGAGGUGCAGGUUAUUGCCGUAGAGCCUGGGAAGAACCCAAAGAACUUUCAAACCAUGCCAGGCACUUUUCAGACUACAACAGGGGAAAUAGGAGCAAUUGCACUGGAUUUCAAGCCUGGAACUUCAGGAUCUCCUAUCAUAAACAGAGAGGGAAAGGUAGUGGGACUGUAUGGCAAUGGAGUGGUUACAAAGAAUGGUGGCUACGUCAGCGGAAUAGCGCAAACGAAUGCAGAACCAGAUGGACCGACACCAGAAUUGGAAGAAGAGAUGUUCAAAAAGCGAAAUCUAACCAUAAUGGAUCUUCAUCCUGGGUCAGGAAAGACACGGAAAUACCUUCCAGCUAUUGUUAGAGAGGCAAUCAAGAGACGUUUAAGAACUCUAAUUCUGGCACCGACAAGGGUGGUUGCAGCUGAGAUGGAAGAAGCAUUGAAAGGGCUCCCAAUAAGGUACCAAACAACAGCAACAAAAUCUGAACACACAGGAAGAGAGAUUGUUGAUCUGAUGUGCCACGCAACGUUCACAAUGCGUCUGCUGUCACCAGUUAGGGUUCCAAACUAUAACUUGAUAAUAAUGGAUGAAGCCCAUUUCACAGACCCAGCCAGUAUAGCUGCUAGAGGGUACAUAUCAACUCGUGUUGGAAUGGGAGAAGCAGCCGCAAUUUUCAUGACAGCAACGCCCCCUGGAACAGCUGACGCCUUUCCCCAGAGCAACGCUCCAAUUCAAGAUGAAGAAAGGGACAUACCAGAACGCUCAUGGAAUUCAGGCAAUGAAUGGAUAACCGACUUCGCUGGGAAAACGGUGUGGUUUGUCCCCAGCAUUAAAGCCGGAAAUGACAUAGCAAACUGCUUGCGGAAAAACGGGAAAAAGGUCAUUCAACUCAGUAGGAAGACUUUUGACACAGAAUAUCAGAAAACUAAACUGAAUGAUUGGGACUUCGUGGUGACGACUGACAUUUCAGAAAUGGGGGCCAAUUUCAAAGCAGAUAGAGUGAUCGACCCAAGAAGAUGUCUCAAACCAGUGAUCCUGACAGAUGGACCAGAGCGGGUGAUCCUGGCUGGACCAAUGCCAGUCACCGCGGCGAGUGCUGCGCAAAGGAGAGGGAGAGUUGGCAGGAACCCACAAAAAGAAAACGACCAGUACAUAUUCACGGGCCAGCCUCUCAACAAUGAUGAAGACCAUGCUCACUGGACAGAAGCAAAAAUGCUGCUGGACAACAUUAACACACCAGAAGGGAUCAUACCAGCUCUCUUUGAGCCAGAAAGGGAGAAGUCAGCCGCCAUAGACGGUGAGUAUCGCCUGAAAGGUGAGUCCAGGAAGACUUUCGUGGAACUCAUGAGGAGGGGUGACCUUCCAGUCUGGUUAGCCCAUAAAGUAGCAUCAGAAGGGAUCAAAUAUACAGAUAGAAAAUGGUGCUUUGAUGGACAACGUAAUAAUCAAAUUUUAGAAGAGAACAUGGAUGUGGAGAUCUGGACAAAGGAAGGAGAAAAGAAAAAAUUGAGACCUAGGUGGCUUGACGCCCGCACCUAUUCAGAUCCCUUAGCACUCAAGGAAUUCAAGGACUUUGCGGCUGGCAGAAAGUCAAUAGCCCUUGAUCUUGUGACAGAAAUAGGAAGAGUGCCUUCACACCUAGCUCAUAGAACGAGAAAUGCUCUGGACAAUCUGGUGAUGCUGCAUACGUCAGAACAUGGCGGUAAGGCCUACAGGCAUGCGGUGGAGGAACUACCAGAGACAAUGGAAACACUCCUACUCUUGGGACUCAUGAUCUUGUUGACAGGUGGGGCAAUGCUUUUCUUAAUAUCAGGUAAAGGGAUUGGAAAGACUUCAAUAGGACUCAUUUGUGUAAUUGCUUCCAGCGGCAUGUUGUGGAUGGCCGAAAUCCCACUCCAAUGGAUCGCGUCGGCCAUAGUCCUGGAGUUUUUUAUGAUGGUGUUGCUUAUACCAGAACCAGAAAAGCAGAGAACCCCCCAAGACAACCAACUCGCAUAUGUCGUGAUAGGCAUACUUACAUUGGCUGCAAUAAUAGCAGCCAAUGAAAUGGGAUUGUUGGAAACCACAAAGAGAGAUUUAGGAAUGUCUAAGGAGCCAGGUGUUGUUUCUCCAACCAGUUAUUUAGAUGUGGACUUGCACCCAGCAUCAGCCUGGACAUUGUAUGCUGUGGCCACUACAGUAAUAACACCAAUGUUAAGACAUACCAUAGAGAAUUCUACAGCAAAUGUGUCCCUGGCAGCUAUAGCCAACCAGGCAGUGGUCCUGAUGGGUUUGGACAAAGGAUGGCCAAUAUCAAAAAUGGACUUAGGAGUACCCCUGCUGGCAUUGGGUUGCUAUUCACAAGUGAACCCACUGACUCUAACAGCGGCAGUACUCUUGCUGAUCACACAUUAUGCUAUUAUAGGUCCAGGAUUGCAGGCAAAAGCCACUCGUGAAGCUCAGAAAAGGACAGCUGCUGGAAUAAUGAAGAAUCCAACGGUGGAUGGGAUAAUGACAAUAGACCUAGAUCCUGUAAUAUAUGAUUCAAAAUUUGAAAAGCAACUGGGACAGGUUAUGCUCCUGGUUUUGUGUGCAGUUCAACUUUUGUUAAUGAGAACAUCAUGGGCCUUGUGUGAAGCUUUAACUCUAGCUACAGGACCAAUAACAACACUCUGGGAAGGAUCACCUGGGAAGUUUUGGAACACCACGAUAGCUGUUUCCAUGGCGAACAUUUUUAGAGGGAGCUAUUUAGCAGGAGCUGGGCUUGCUUUUUCUAUUAUGAAAUCAGUUGGAACAGGGAAAAGAGGAACAGGCUCAAAGGGUGAAACUUUAGGAGAAAAAUGGAAAAAGAAGUUAAAUCAAUUAUCCCGGAAAGAGUUUGACCUUUACAAGAAAUCUGGAAUCACUGAAGUGGAUAGAACAGAAGCCAAAGAAGGGUUGAAAAGAGGAGAAAUAACACAUCAUGCCGUGUCCAGAGGUAGCGCAAAACUUCAAUGGUUUGUGGAGAGAAACAUGGUCAUUCCCGAAGGAAGAGUUAUAGACUUGGGCUGUGGAAGAGGAGGCUGGUCAUAUUACUGUGCAGGACUGAAAAAAGUCACAGAAGUGCGAGGAUACACAAAAGGCGGUCCAGGACACGAAGAACCAGUACCUAUGUCCACAUAUGGAUGGAACAUAGUCAAGUUAAUGAGUGGAAAGGAUGUGUUUUAUCUUCCACCUGAAAAGUGUGACACCCUGUUGUGUGACAUUGGAGAAUCUUCACCAAGCCCAACAGUGGAAGAAAGCAGAACUAUAAGAGUUUUGAAGAUGGUUGAACCAUGGCUAAAGAACAACCAAUUUUGUAUUAAAGUAUUGAACCCUUACAUGCCAACUGUGAUUGAGCACCUAGAAAGACUACAAAGGAAACAUGGAGGAAUGCUUGUGAGAAAUCCACUUUCACGAAACUCCACGCACGAAAUGUACUGGAUAUCUAAUGGCACAGGUAACAUUGUCGCUUCAGUCAACAUGGUAUCUAGACUGCUACUGAACAGGUUCACGAUGACACACAGAAGACCCACCAUUGAGAAAGAUGUGGAUUUAGGAGCAGGAACUCGACAUGUUAAUGCGGAACCAGAAACACCCAAUAUGGAUGUCAUUGGGGAAAGAAUAAAAAGGAUCAAGGAGGAGCAUAAUUCAACAUGGCACUAUGAUGACGAAAACCCCUACAAAACGUGGGCUUACCAUGGAUCUUAUGAAGUCAAAGCCACAGGCUCAGCCUCCUCCAUGAUAAAUGGAGUCGUGAAACUCCUCACUAAACCAUGGGAUGUGGUGCCCAUGGUGACACAGAUGGCAAUGACAGAUACAACUCCAUUUGGCCAGCAGAGAGUCUUUAAAGAGAAAGUGGACACCAGGACACCCAGGUCCAUGCCAGGAACAAGAAGGGUUAUGGGGAUCACAGCGGAGUGGCUCUGGAGAACCCUGGGAAGGAACAAAAAACCCAGGUUAUGCACAAGGGAAGAGUUUACAAAAAAGGUCAGAACUAACGCAGCCAUGGGAGCCGUUUUCACAGAGGAGAACCAAUGGGACAGCGCGAAGGCUGCUGUUGAGGAUGAGGAUUUUUGGAAACUUGUGGACAGAGAACGUGAACUCCACAAAUUGGGCAAGUGUGGAAGCUGUGUUUACAACAUGAUGGGCAAGAGAGAGAAGAAACUUGGAGAGUUUGGCAAAGCAAAAGGCAGUAGAGCUAUAUGGUACAUGUGGUUGGGAGCCAGGUACCUUGAGUUCGAAGCCCUUGGAUUCUUAAAUGAAGACCACUGGUUCUCGCGUGAGAACUCUUACAGUGGAGUGGAAGGAGAAGGACUGCACAAGCUAGGCUAUAUAUUAAGGGACAUUUCUAAGAUACCCGGAGGAGCUAUGUAUG-CUGAUGACACAGCUGGUUGGGACACAAGAAUAACAGAAGAUGACCUGCACAAUGAGGAAAAGAUCACACAGCAAAUGGACCCUGAACACAGGCAGCUAGCGAACGCUAUAUUUAAGCUCACAUACCAGAACAAAGUGGUCAAAGUUCAACGACCGACUCCAACAGGCACGGUAAUGGACAUCAUAUCUAGGAAAGACCAAAGAGGCAGUGGACAGGUAGGAACUUAUGGUCUGAAUACAU---UCACCAACAUGGAAGCCCAGUUAAUCAGACAAAUGGAAGGAGAAGGUGUGCUGUCAAAGGCAGACCUCGAGAACCCUCAUCUGUCAGAGAAGAAAAUUACACAAUGGUUGGAAACCAAAGGAGUGGAGAGGUUAAAAAGAAUGGCCAUUAGCGGGGAUGAUUGCGUAGUGAAACCAAUCGAUGACAGAUUCGCUAAUGCCCUGCUCGCUCUGAACGAUAUGGGAAAGGUUCGGAAAGACAUACCUCAAUGGCAGCCAUCAAAGGGAUGGCAUGACUGGCAACAGGUUCCUUUCUGCUCCCACCACUUUCAUGAAUUGAUCAUGAAAGAUGGAAGAAAGUUGGUGGUUCCCUGCAGACCCCAGGACGAACUAAUAGGAAGAGCAAGAAUCUCUCAAGGAGCGGGAUGGAGCCUUAGAGAAACCGCAUGUCUGGGGAAAGCCUACGCUCAAAUGUGGAGUCUCAUGUAUUUUCACAGAAGAGACCUCAGACUAGCAUCCAACGCCAUAUGUUCAGCAGUACCAGUCCACUGGGUCCCCACAAGUAGAACGACAUGGUCUAUUCAUGCUCACCAUCAGUGGAUGACCACAGAAGACAUGCUUACUGUCUGGAACAGGGUGUGGAUCGAGGACAAUCCAUGGAUGGAAGACAAAACUCCAGUCACAACCUGGGAAAAUGUUCCAUAUCUAGGGAAGAGAGAAGACCAAUGGUGCGGAUCACUUAUCGGUCUCACUUCCAGAGCAACCUGGGCCCAGAACAUACCCACAGCAAUUCAACAGGUGAGAAGCCUUAUAGGCAAUGAAGAGUUCCUGGACUACAUGCCUUCAAUGAAGAGAUUUAGGAAGGAGGAGGAGUCGGAGGGAGCCAUUUGGU-AA
		</sequence>
		<sequence>
			<taxon idref="FJ639786"/>
[truncated: 845,032 more chars]
